# Supplementary material for: Uneven distribution of cobamide biosynthesis and dependence in bacteria predicted by comparative genomics
Source: ISME J. 2018 Nov 14;13(3):789–804. doi: 10.1038/s41396-018-0304-9 (PMC6461909; doi:10.1038/s41396-018-0304-9)
Supplement: Supplementary file 2 — Supplementary Table 1 [file 41396_2018_304_MOESM2_ESM.xlsx]

## Sheet: Metadata
IMG Genome ID	Genome Name	Sequencing Staus	Phylum	Class	Order	Family	Genus	Species	NCBI Taxon ID	Ecosystem	Ecosystem Category	Ecosystem Subtype	Ecosystem Type	Habitat	Genome Size * assembled	Gene Count * assembled	GOLD Analysis Project Type	GOLD Sequencing Project ID	GOLD Sequencing Depth	GOLD Sequencing Quality	GOLD Sequencing Strategy	Scaffold count
2562617177	Abiotrophia defectiva ATCC 49176	Permanent Draft	Firmicutes	Bacilli	Lactobacillales	Aerococcaceae	Abiotrophia	Abiotrophia defectiva	592010	Host-associated	Human	Blood	Circulatory system	Host, Human oral cavity	2041839	2009	Genome Analysis	Gp0004152	21.4x	Level 3: Improved-High-Quality Draft	Whole Genome Sequencing	20
2517572146	Acaricomes phytoseiuli DSM 14247	Permanent Draft	Actinobacteria	Actinobacteria	Micrococcales	Micrococcaceae	Acaricomes	Acaricomes phytoseiuli	1120917	Host-associated	Unclassified	Unclassified	Unclassified	Host	2419519	2387	Genome Analysis	Gp0013855	Unknown	Level 1: Standard Draft	Whole Genome Sequencing	64
641228474	Acaryochloris marina MBIC11017	Finished	Cyanobacteria	unclassified	Synechococcales	Acaryochloridaceae	Acaryochloris	Acaryochloris marina	329726	Host-associated	Animal	Unclassified	Unclassified	Marine	8361599	8488	Genome Analysis	Gp0000033	6x (ABI), 24x (454)	Level 6: Finished	Whole Genome Sequencing	10
2513237397	Acaryochloris sp CCMEE 5410	Permanent Draft	Cyanobacteria	unclassified	Synechococcales	Acaryochloridaceae	Acaryochloris	Acaryochloris sp. CCMEE 5410	310037	Environmental	Aquatic	Saline	Non-marine Saline and Alkaline	Aquatic, Marine	7875477	7587	Genome Analysis	Gp0006218	2x		Whole Genome Sequencing	511
2667527408	Acetanaerobacterium elongatum CGMCC 1.5012	Permanent Draft	Firmicutes	Clostridia	Clostridiales	Ruminococcaceae	Acetanaerobacterium	Acetanaerobacterium elongatum	258515						2916215	2842	Genome Analysis	Gp0119896		Level 1: Standard Draft	Whole Genome Sequencing	73
2651870361	Acetitomaculum ruminis DSM 5522	Permanent Draft	Firmicutes	Clostridia	Clostridiales	Lachnospiraceae	Acetitomaculum	Acetitomaculum ruminis	2382	Host-associated	Mammals	Foregut	Digestive system	Bovine, Host	3082721	2710	Genome Analysis	Gp0127372		Level 1: Standard Draft	Whole Genome Sequencing	54
2510461053	Acetivibrio cellulolyticus CD2, DSM 1870 (ORNL annotation)	Permanent Draft	Firmicutes	Clostridia	Clostridiales	Ruminococcaceae	Acetivibrio	Acetivibrio cellulolyticus	509191	Engineered	Wastewater	Unclassified	Unclassified	Sludge, Wastewater	6156735	5163	Genome Analysis	Gp0004748	55x	Level 3: Improved-High-Quality Draft	Whole Genome Sequencing	10
2588253727	Acetoanaerobium noterae ATCC 35199	Permanent Draft	Firmicutes	Clostridia	Clostridiales	Peptostreptococcaceae	Acetoanaerobium	Acetoanaerobium noterae	745369						2814227	2779	Genome Analysis	Gp0088738		Level 1: Standard Draft	Whole Genome Sequencing	19
2576861739	Acetobacter aceti 1023	Permanent Draft	Proteobacteria	Alphaproteobacteria	Rhodospirillales	Acetobacteraceae	Acetobacter	Acetobacter aceti	1457393						3014502	2763	Genome Analysis	Gp0086587	72.x		Whole Genome Sequencing	33
2516653054	Acetobacter aceti ATCC 23746	Permanent Draft	Proteobacteria	Alphaproteobacteria	Rhodospirillales	Acetobacteraceae	Acetobacter	Acetobacter aceti	663932	Engineered	Food production	Unclassified	Unclassified		3690768	3510	Genome Analysis	Gp0008664	Unknown	Level 3: Improved-High-Quality Draft	Whole Genome Sequencing	3
2547132264	Acetobacter aceti NBRC 14818	Permanent Draft	Proteobacteria	Alphaproteobacteria	Rhodospirillales	Acetobacteraceae	Acetobacter	Acetobacter aceti	887700	Host-associated	Plants	Unclassified	Unclassified	Host	3577086	4099	Genome Analysis	Gp0008636	61x		Whole Genome Sequencing	1484
2675903422	Acetobacter ghanensis LMG 23848	Finished	Proteobacteria	Alphaproteobacteria	Rhodospirillales	Acetobacteraceae	Acetobacter	Acetobacter ghanensis	431306						2843936	2791	Genome Analysis	Gp0144876		Level 6: Finished	Whole Genome Sequencing	3
2597490292	Acetobacter malorum DmCS_005	Permanent Draft	Proteobacteria	Alphaproteobacteria	Rhodospirillales	Acetobacteraceae	Acetobacter	Acetobacter malorum	178901					Fruits, Insect gut	3512607	3125	Genome Analysis	Gp0105961	1x	Level 1: Standard Draft	Whole Genome Sequencing	73
2675903295	Acetobacter malorum LMG 1699	Permanent Draft	Proteobacteria	Alphaproteobacteria	Rhodospirillales	Acetobacteraceae	Acetobacter	Acetobacter malorum	178901						3602861	3507	Genome Analysis	Gp0144230			Whole Genome Sequencing	267
2522572157	Acetobacter nitrogenifigens DSM 23921	Permanent Draft	Proteobacteria	Alphaproteobacteria	Rhodospirillales	Acetobacteraceae	Acetobacter	Acetobacter nitrogenifigens	1120919	Host-associated	Plants	Unclassified	Unclassified	Aquatic, Plants	4270516	3901	Genome Analysis	Gp0013857	Unknown	Level 1: Standard Draft	Whole Genome Sequencing	51
2561511215	Acetobacter pasteurianus 386B	Finished	Proteobacteria	Alphaproteobacteria	Rhodospirillales	Acetobacteraceae	Acetobacter	Acetobacter pasteurianus	1266844	Engineered	Food production	Unclassified	Unclassified		3078647	2942	Genome Analysis	Gp0004320		Level 6: Finished	Whole Genome Sequencing	8
2548876777	Acetobacter pasteurianus 3P3	Permanent Draft	Proteobacteria	Alphaproteobacteria	Rhodospirillales	Acetobacteraceae	Acetobacter	Acetobacter pasteurianus	940282	Engineered	Food production	Unclassified	Unclassified		3014186	2952	Genome Analysis	Gp0016436			Whole Genome Sequencing	101
2634166445	Acetobacter pasteurianus Ab3	Finished	Proteobacteria	Alphaproteobacteria	Rhodospirillales	Acetobacteraceae	Acetobacter	Acetobacter pasteurianus	438						2806148	2746	Genome Analysis	Gp0091441		Level 6: Finished	Whole Genome Sequencing	1
644736321	Acetobacter pasteurianus IFO 3283-01	Finished	Proteobacteria	Alphaproteobacteria	Rhodospirillales	Acetobacteraceae	Acetobacter	Acetobacter pasteurianus	634452	Engineered	Food production	Unclassified	Unclassified		3340249	3122	Genome Analysis	Gp0001110	9.3x	Level 6: Finished	Whole Genome Sequencing	7
646862301	Acetobacter pasteurianus IFO 3283-01-42C	Finished	Proteobacteria	Alphaproteobacteria	Rhodospirillales	Acetobacteraceae	Acetobacter	Acetobacter pasteurianus	634458	Engineered	Food production	Unclassified	Unclassified		3247995	3050	Genome Analysis	Gp0001243	9.3x	Level 6: Finished	Whole Genome Sequencing	7
646862302	Acetobacter pasteurianus IFO 3283-03	Finished	Proteobacteria	Alphaproteobacteria	Rhodospirillales	Acetobacteraceae	Acetobacter	Acetobacter pasteurianus	634453	Engineered	Food production	Unclassified	Unclassified		3339669	3120	Genome Analysis	Gp0006349		Level 6: Finished	Whole Genome Sequencing	7
646862303	Acetobacter pasteurianus IFO 3283-07	Finished	Proteobacteria	Alphaproteobacteria	Rhodospirillales	Acetobacteraceae	Acetobacter	Acetobacter pasteurianus	634454	Engineered	Food production	Unclassified	Unclassified		3338426	3119	Genome Analysis	Gp0005660		Level 6: Finished	Whole Genome Sequencing	7
646862304	Acetobacter pasteurianus IFO 3283-12	Finished	Proteobacteria	Alphaproteobacteria	Rhodospirillales	Acetobacteraceae	Acetobacter	Acetobacter pasteurianus	634459	Engineered	Food production	Unclassified	Unclassified		3336990	3118	Genome Analysis	Gp0006308		Level 6: Finished	Whole Genome Sequencing	7
646862305	Acetobacter pasteurianus IFO 3283-22	Finished	Proteobacteria	Alphaproteobacteria	Rhodospirillales	Acetobacteraceae	Acetobacter	Acetobacter pasteurianus	634455	Engineered	Food production	Unclassified	Unclassified		3339649	3120	Genome Analysis	Gp0006210		Level 6: Finished	Whole Genome Sequencing	7
646862306	Acetobacter pasteurianus IFO 3283-26	Finished	Proteobacteria	Alphaproteobacteria	Rhodospirillales	Acetobacteraceae	Acetobacter	Acetobacter pasteurianus	634456	Engineered	Food production	Unclassified	Unclassified		3339683	3120	Genome Analysis	Gp0006211		Level 6: Finished	Whole Genome Sequencing	7
646862307	Acetobacter pasteurianus IFO 3283-32	Finished	Proteobacteria	Alphaproteobacteria	Rhodospirillales	Acetobacteraceae	Acetobacter	Acetobacter pasteurianus	634457	Engineered	Food production	Unclassified	Unclassified		3337040	3118	Genome Analysis	Gp0006212		Level 6: Finished	Whole Genome Sequencing	7
2529293252	Acetobacter pasteurianus NBRC 101655	Permanent Draft	Proteobacteria	Alphaproteobacteria	Rhodospirillales	Acetobacteraceae	Acetobacter	Acetobacter pasteurianus	1006554						3018312	2888	Genome Analysis	Gp0016437	7x	Level 1: Standard Draft	Whole Genome Sequencing	294
2548876776	Acetobacter pasteurianus pasteurianus LMG 1262	Permanent Draft	Proteobacteria	Alphaproteobacteria	Rhodospirillales	Acetobacteraceae	Acetobacter	Acetobacter pasteurianus	940265	Engineered	Food production	Unclassified	Fermented beverages	Fruits, Vegetables	2982393	2914	Genome Analysis	Gp0016435			Whole Genome Sequencing	141
2529293253	Acetobacter pasteurianus pasteurianus LMG 1262	Permanent Draft	Proteobacteria	Alphaproteobacteria	Rhodospirillales	Acetobacteraceae	Acetobacter	Acetobacter pasteurianus	940265	Engineered	Food production	Unclassified	Fermented beverages	Fruits, Vegetables	2888200	2820	Genome Analysis	Gp0016438	13x		Whole Genome Sequencing	306
2596583685	Acetobacter peroxydans ATCC 12874	Permanent Draft	Proteobacteria	Alphaproteobacteria	Rhodospirillales	Acetobacteraceae	Acetobacter	Acetobacter peroxydans	104098						2712795	2535	Genome Analysis	Gp0099398		Level 1: Standard Draft	Whole Genome Sequencing	13
651324000	Acetobacter pomorum DM001	Permanent Draft	Proteobacteria	Alphaproteobacteria	Rhodospirillales	Acetobacteraceae	Acetobacter	Acetobacter pomorum	945681	Host-associated	Arthropoda		Digestive system		2883421	2456	Genome Analysis	Gp0008488	43.72x		Whole Genome Sequencing	66
2617271320	Acetobacter pomorum DmCS_004	Permanent Draft	Proteobacteria	Alphaproteobacteria	Rhodospirillales	Acetobacteraceae	Acetobacter	Acetobacter pomorum	65959						2843884	2750	Genome Analysis	Gp0105962	1x		Whole Genome Sequencing	127
2684622587	Acetobacter senegalensis 108B	Finished	Proteobacteria	Alphaproteobacteria	Rhodospirillales	Acetobacteraceae	Acetobacter	Acetobacter senegalensis	446692						3969909	3798	Genome Analysis	Gp0145076		Level 6: Finished	Whole Genome Sequencing	2
2582581005	Acetobacter sp. JCM 25143	Permanent Draft	Proteobacteria	Alphaproteobacteria	Rhodospirillales	Acetobacteraceae	Acetobacter	Acetobacter sp. JCM 25143	1234671						3041080	3678	Genome Analysis	Gp0091938	26x		Whole Genome Sequencing	177
2579778976	Acetobacter sp. JCM 25146	Permanent Draft	Proteobacteria	Alphaproteobacteria	Rhodospirillales	Acetobacteraceae	Acetobacter	Acetobacter sp. JCM 25146	1236501						3166244	3618	Genome Analysis	Gp0091939	4x		Whole Genome Sequencing	127
2579778724	Acetobacter sp. JCM 25330	Permanent Draft	Proteobacteria	Alphaproteobacteria	Rhodospirillales	Acetobacteraceae	Acetobacter	Acetobacter sp. JCM 25330	1236503						3701955	4199	Genome Analysis	Gp0091940	3x		Whole Genome Sequencing	236
2609460235	Acetobacter tropicalis DmCS_006	Permanent Draft	Proteobacteria	Alphaproteobacteria	Rhodospirillales	Acetobacteraceae	Acetobacter	Acetobacter tropicalis	104102						3746694	3494	Genome Analysis	Gp0096042			Whole Genome Sequencing	124
651324001	Acetobacter tropicalis NBRC 101654	Permanent Draft	Proteobacteria	Alphaproteobacteria	Rhodospirillales	Acetobacteraceae	Acetobacter	Acetobacter tropicalis	749388	Host-associated	Plants			Host	3718538	3579	Genome Analysis	Gp0007442	64x		Whole Genome Sequencing	773
2667527850	Acetobacter tropicalis NBRC 16470	Permanent Draft	Proteobacteria	Alphaproteobacteria	Rhodospirillales	Acetobacteraceae	Acetobacter	Acetobacter tropicalis	104102						3500391	3248	Genome Analysis	Gp0122233			Whole Genome Sequencing	198
2513237288	Acetobacteraceae bacterium AT-5844	Permanent Draft	Proteobacteria	Alphaproteobacteria	Rhodospirillales	Acetobacteraceae	unclassified	Acetobacteraceae bacterium AT-5844	1054213	Host-associated	Human	Unclassified	Unclassified	Host	5188813	5337	Genome Analysis	Gp0008829	67.8x	Level 2: High-Quality Draft	Whole Genome Sequencing	244
2645728169	Acetobacteraceae bacterium JGI PFNR15_L19 (unscreened)	Permanent Draft	Proteobacteria	Alphaproteobacteria	Rhodospirillales	Acetobacteraceae	unclassified	Acetobacteraceae bacterium JGI PFNR15_L19	433	Host-associated	Plants		Leaf		111043	185	Single Cell Analysis (unscreened)	Gp0123560		Level 1: Standard Draft	Whole Genome Sequencing	23
2654587740	Acetobacterium bakii DSM 8239	Permanent Draft	Firmicutes	Clostridia	Clostridiales	Eubacteriaceae	Acetobacterium	Acetobacterium bakii	52689						4125073	3901	Genome Analysis	Gp0124161			Whole Genome Sequencing	86
2513237154	Acetobacterium dehalogenans DSM 11527	Permanent Draft	Firmicutes	Clostridia	Clostridiales	Eubacteriaceae	Acetobacterium	Acetobacterium dehalogenans	1068975	Engineered	Wastewater	Unclassified	Unclassified	Sludge, Wastewater	4050072	3836	Genome Analysis	Gp0015692	Unknown		Whole Genome Sequencing	76
2512047040	Acetobacterium woodii WB1, DSM 1030	Finished	Firmicutes	Clostridia	Clostridiales	Eubacteriaceae	Acetobacterium	Acetobacterium woodii	931626	Environmental	Aquatic	Intertidal zone	Marine	Aquatic, Mud, Ponds, Sediment	4044777	3561	Genome Analysis	Gp0009137		Level 6: Finished	Whole Genome Sequencing	1
648028002	Acetohalobium arabaticum Z-7288, DSM 5501	Finished	Firmicutes	Clostridia	Halanaerobiales	Halobacteroidaceae	Acetohalobium	Acetohalobium arabaticum	574087	Environmental	Aquatic	Unclassified	Unclassified	Aquatic	2469596	2438	Genome Analysis	Gp0003442	37x 454-TitaniumPE, 245x IlluminaPE	Level 6: Finished	Whole Genome Sequencing	1
2695420966	Acetomicrobium flavidum DSM 20664	Permanent Draft	Synergistetes	Synergistia	Synergistales	Synergistaceae	Acetomicrobium	Acetomicrobium flavidum	49896	Engineered	Wastewater	Unclassified	Unclassified	Sludge, Wastewater	2021699	2005	Genome Analysis	Gp0148757		Level 1: Standard Draft	Whole Genome Sequencing	3
651324002	Acetonema longum APO-1, DSM 6540	Permanent Draft	Firmicutes	Negativicutes	Selenomonadales	Sporomusaceae	Acetonema	Acetonema longum	1009370	Host-associated	Insecta	Unclassified	Digestive system	Host, Insect	4323011	4347	Genome Analysis	Gp0011114	15x		Whole Genome Sequencing	296
2643221466	Acetothermia bacterium JGI 1.G22_F02_006 (contamination screened)	Permanent Draft	Candidatus Acetothermia	unclassified	unclassified	unclassified	unclassified	Acetothermia bacterium JGI 1.G22_F02_006	1449125						244782	257	Single Cell Analysis (screened)	Gp0014121		Level 1: Standard Draft	Whole Genome Sequencing	17
2657245730	Acetothermia bacterium JGI B01_013 (contamination screened)	Permanent Draft	Candidatus Acetothermia	unclassified	unclassified	unclassified	unclassified	Acetothermia bacterium JGI B01_013	1446471						226205	236	Single Cell Analysis (screened)	Gp0046546		Level 1: Standard Draft	Whole Genome Sequencing	12
2643221452	Acetothermia bacterium JGI MDM2 LHC4sed-1-H19 (unscreened)	Permanent Draft	Candidatus Acetothermia	unclassified	unclassified	unclassified	unclassified	Acetothermia bacterium JGI MDM2 LHC4sed-1-H19	67810						426710	558	Single Cell Analysis (unscreened)	Gp0121820		Level 1: Standard Draft	Whole Genome Sequencing	92
2264867142	Acetothermia bacterium SCGC AAA255-C06 (contamination screened) (SAK_001_122)	Permanent Draft	Acetothermia	unclassified	unclassified	unclassified	unclassified	unclassified	1046991	Environmental	Aquatic	Saline	Non-marine Saline and Alkaline	Aquatic, Brackish water, Fresh water	669384	775	Single Cell Analysis (screened)	Gp0011396	Unknown		Whole Genome Sequencing	85
2523533587	Acholeplasma axanthum ATCC 25176	Permanent Draft	Tenericutes	Mollicutes	Acholeplasmatales	Acholeplasmataceae	Acholeplasma	Acholeplasma axanthum	1278311	Host-associated	Unclassified	Unclassified	Unclassified	Host	1807123	1720	Genome Analysis	Gp0018802	Unknown	Level 1: Standard Draft	Whole Genome Sequencing	57
2619619113	Acholeplasma brassicae 0502, ATCC 49388	Finished	Tenericutes	Mollicutes	Acholeplasmatales	Acholeplasmataceae	Acholeplasma	Acholeplasma brassicae	1318465	Engineered	Food production	Unclassified	Unclassified	Host, Soil, Wastewater	1877792	1760	Genome Analysis	Gp0003951		Level 6: Finished	Whole Genome Sequencing	1
2556921630	Acholeplasma equifetale ATCC 29724	Permanent Draft	Tenericutes	Mollicutes	Acholeplasmatales	Acholeplasmataceae	Acholeplasma	Acholeplasma equifetale	1408415	Host-associated	Animal	Unclassified	Respiratory system	Host	1282372	1214	Genome Analysis	Gp0018775	Unknown	Level 1: Standard Draft	Whole Genome Sequencing	26
2545824542	Acholeplasma granularum ATCC 19168	Permanent Draft	Tenericutes	Mollicutes	Acholeplasmatales	Acholeplasmataceae	Acholeplasma	Acholeplasma granularum	1278304	Host-associated	Animal	Unclassified	Respiratory system	Host, Pig	1453539	1398	Genome Analysis	Gp0018661	Unknown	Level 1: Standard Draft	Whole Genome Sequencing	14
2561511033	Acholeplasma hippikon ATCC 29725	Permanent Draft	Tenericutes	Mollicutes	Acholeplasmatales	Acholeplasmataceae	Acholeplasma	Acholeplasma hippikon	1408416	Host-associated	Animal	Unclassified	Respiratory system	Host	1430451	1402	Genome Analysis	Gp0018831		Level 1: Standard Draft	Whole Genome Sequencing	17
641522601	Acholeplasma laidlawii PG-8A	Finished	Tenericutes	Mollicutes	Acholeplasmatales	Acholeplasmataceae	Acholeplasma	Acholeplasma laidlawii	441768	Engineered	Wastewater	Unclassified	Unclassified	Host, Soil, Wastewater	1496992	1422	Genome Analysis	Gp0000794	1x	Level 6: Finished	Whole Genome Sequencing	1
2558860159	Acholeplasma modicum ATCC 29102	Permanent Draft	Tenericutes	Mollicutes	Acholeplasmatales	Acholeplasmataceae	Acholeplasma	Acholeplasma modicum	1408417	Host-associated	Unclassified	Unclassified	Unclassified	Host	1221086	1174	Genome Analysis	Gp0018543	Unknown	Level 1: Standard Draft	Whole Genome Sequencing	11
2596583628	Acholeplasma morum 72-043	Permanent Draft	Tenericutes	Mollicutes	Acholeplasmatales	Acholeplasmataceae	Acholeplasma	Acholeplasma morum	264637						1556252	1511	Genome Analysis	Gp0099452		Level 1: Standard Draft	Whole Genome Sequencing	29
2534682370	Acholeplasma multilocale ATCC 49900	Permanent Draft	Tenericutes	Mollicutes	Acholeplasmatales	Acholeplasmataceae	Acholeplasma	Acholeplasma multilocale	1278299	Host-associated	Mammals	Nasopharyngeal	Respiratory system	Host	930509	881	Genome Analysis	Gp0019030	Unknown	Level 1: Standard Draft	Whole Genome Sequencing	12
2619619111	Acholeplasma oculi 19L, ATCC 27350	Finished	Tenericutes	Mollicutes	Acholeplasmatales	Acholeplasmataceae	Acholeplasma	Acholeplasma oculi	35623					Eye	1587120	1497	Genome Analysis	Gp0095589		Level 6: Finished	Whole Genome Sequencing	1
2585428188	Acholeplasma oculi 19L, ATCC 27350	Permanent Draft	Tenericutes	Mollicutes	Acholeplasmatales	Acholeplasmataceae	Acholeplasma	Acholeplasma oculi	35623					Eye	1600172	1524	Genome Analysis	Gp0088924		Level 1: Standard Draft	Whole Genome Sequencing	7
2619619112	Acholeplasma palmae J233, ATCC 49389	Finished	Tenericutes	Mollicutes	Acholeplasmatales	Acholeplasmataceae	Acholeplasma	Acholeplasma palmae	38986	Host-associated	Plants	Unclassified	Unclassified	Host, Soil, Wastewater	1554229	1491	Genome Analysis	Gp0003952		Level 6: Finished	Whole Genome Sequencing	1
2711768154	Achromatium sp. WMS1	Permanent Draft	Proteobacteria	Gammaproteobacteria	Thiotrichales	Thiotrichaceae	Achromatium	Achromatium sp. WMS1	1604834						1120703	1363	Genome Analysis	Gp0144795			Whole Genome Sequencing	420
2684622566	Achromatium sp. WMS3	Permanent Draft	Proteobacteria	Gammaproteobacteria	Thiotrichales	Thiotrichaceae	Achromatium	Achromatium sp. WMS3	1604836						3607882	4005	Genome Analysis	Gp0144796			Whole Genome Sequencing	811
2513237326	Achromobacter arsenitoxydans SY8	Permanent Draft	Proteobacteria	Betaproteobacteria	Burkholderiales	Alcaligenaceae	Achromobacter	Achromobacter arsenitoxydans	477184	Environmental	Terrestrial	Unclassified	Soil	Host, Soil	6156664	5778	Genome Analysis	Gp0020468	24	Level 1: Standard Draft	Whole Genome Sequencing	105
647000200	Achromobacter piechaudii ATCC 43553	Permanent Draft	Proteobacteria	Betaproteobacteria	Burkholderiales	Alcaligenaceae	Achromobacter	Achromobacter piechaudii	742159	Host-associated	Mammals	Nasopharyngeal	Respiratory system	Host, Human airways	6072637	5816	Genome Analysis	Gp0004050	26.2x	Level 2: High-Quality Draft	Whole Genome Sequencing	154
2639762918	Achromobacter piechaudii GCS2	Permanent Draft	Proteobacteria	Betaproteobacteria	Burkholderiales	Alcaligenaceae	Achromobacter	Achromobacter piechaudii	72556	Host-associated	Algae	Ectosymbionts	Green algae		6179497	5605	Genome Analysis	Gp0122421		Level 1: Standard Draft	Whole Genome Sequencing	20
2516143111	Achromobacter piechaudii HLE	Permanent Draft	Proteobacteria	Betaproteobacteria	Burkholderiales	Alcaligenaceae	Achromobacter	Achromobacter piechaudii	1156919	Environmental	Terrestrial	Unclassified	Soil	Soil, Terrestrial	6892201	6490	Genome Analysis	Gp0020573	132x		Whole Genome Sequencing	183
2681812971	Achromobacter piechaudii NBRC 102461	Permanent Draft	Proteobacteria	Betaproteobacteria	Burkholderiales	Alcaligenaceae	Achromobacter	Achromobacter piechaudii	1216977	Host-associated	Mammals	Nasopharyngeal	Respiratory system		6314999	5763	Genome Analysis	Gp0023552			Whole Genome Sequencing	20
2657245062	Achromobacter sp. 2789STDY5608606	Permanent Draft	Proteobacteria	Betaproteobacteria	Burkholderiales	Alcaligenaceae	Achromobacter	Achromobacter sp. 2789STDY5608606	134375						7027119	6543	Genome Analysis	Gp0128506			Whole Genome Sequencing	50
2660238473	Achromobacter sp. 2789STDY5608608	Permanent Draft	Proteobacteria	Betaproteobacteria	Burkholderiales	Alcaligenaceae	Achromobacter	Achromobacter sp. 2789STDY5608608	134375						6243462	5716	Genome Analysis	Gp0128507			Whole Genome Sequencing	45
2657245425	Achromobacter sp. 2789STDY5608609	Permanent Draft	Proteobacteria	Betaproteobacteria	Burkholderiales	Alcaligenaceae	Achromobacter	Achromobacter sp. 2789STDY5608609	134375						6789501	6305	Genome Analysis	Gp0128508			Whole Genome Sequencing	27
2667527776	Achromobacter sp. 2789STDY5608611	Permanent Draft	Proteobacteria	Betaproteobacteria	Burkholderiales	Alcaligenaceae	Achromobacter	Achromobacter sp. 2789STDY5608611	134375						6367386	5839	Genome Analysis	Gp0128509			Whole Genome Sequencing	21
2663762935	Achromobacter sp. 2789STDY5608612	Permanent Draft	Proteobacteria	Betaproteobacteria	Burkholderiales	Alcaligenaceae	Achromobacter	Achromobacter sp. 2789STDY5608612	134375						6650883	6169	Genome Analysis	Gp0128510			Whole Genome Sequencing	44
2695420370	Achromobacter sp. 2789STDY5608614	Permanent Draft	Proteobacteria	Betaproteobacteria	Burkholderiales	Alcaligenaceae	Achromobacter	Achromobacter sp. 2789STDY5608614	134375						6373977	5848	Genome Analysis	Gp0128511			Whole Genome Sequencing	65
2667527686	Achromobacter sp. 2789STDY5608615	Permanent Draft	Proteobacteria	Betaproteobacteria	Burkholderiales	Alcaligenaceae	Achromobacter	Achromobacter sp. 2789STDY5608615	134375						6868925	6436	Genome Analysis	Gp0128512			Whole Genome Sequencing	98
2675903668	Achromobacter sp. 2789STDY5608616	Permanent Draft	Proteobacteria	Betaproteobacteria	Burkholderiales	Alcaligenaceae	Achromobacter	Achromobacter sp. 2789STDY5608616	134375						6846049	6416	Genome Analysis	Gp0128513			Whole Genome Sequencing	42
2690315973	Achromobacter sp. 2789STDY5608617	Permanent Draft	Proteobacteria	Betaproteobacteria	Burkholderiales	Alcaligenaceae	Achromobacter	Achromobacter sp. 2789STDY5608617	134375						6360149	5857	Genome Analysis	Gp0128514			Whole Genome Sequencing	64
2711768080	Achromobacter sp. 2789STDY5608618	Permanent Draft	Proteobacteria	Betaproteobacteria	Burkholderiales	Alcaligenaceae	Achromobacter	Achromobacter sp. 2789STDY5608618	134375						6448624	5962	Genome Analysis	Gp0146420			Whole Genome Sequencing	25
2675903401	Achromobacter sp. 2789STDY5608619	Permanent Draft	Proteobacteria	Betaproteobacteria	Burkholderiales	Alcaligenaceae	Achromobacter	Achromobacter sp. 2789STDY5608619	134375						6621058	6191	Genome Analysis	Gp0128515			Whole Genome Sequencing	43
2681813068	Achromobacter sp. 2789STDY5608620	Permanent Draft	Proteobacteria	Betaproteobacteria	Burkholderiales	Alcaligenaceae	Achromobacter	Achromobacter sp. 2789STDY5608620	134375						6954335	6441	Genome Analysis	Gp0128516			Whole Genome Sequencing	33
2671181065	Achromobacter sp. 2789STDY5608621	Permanent Draft	Proteobacteria	Betaproteobacteria	Burkholderiales	Alcaligenaceae	Achromobacter	Achromobacter sp. 2789STDY5608621	134375						7257072	6765	Genome Analysis	Gp0128517			Whole Genome Sequencing	107
2700989357	Achromobacter sp. 2789STDY5608622	Permanent Draft	Proteobacteria	Betaproteobacteria	Burkholderiales	Alcaligenaceae	Achromobacter	Achromobacter sp. 2789STDY5608622	134375						6775795	6313	Genome Analysis	Gp0128518			Whole Genome Sequencing	34
2660238638	Achromobacter sp. 2789STDY5608623	Permanent Draft	Proteobacteria	Betaproteobacteria	Burkholderiales	Alcaligenaceae	Achromobacter	Achromobacter sp. 2789STDY5608623	134375						6642943	6158	Genome Analysis	Gp0128519			Whole Genome Sequencing	29
2660238356	Achromobacter sp. 2789STDY5608624	Permanent Draft	Proteobacteria	Betaproteobacteria	Burkholderiales	Alcaligenaceae	Achromobacter	Achromobacter sp. 2789STDY5608624	134375						6936131	6467	Genome Analysis	Gp0128520			Whole Genome Sequencing	94
2700989241	Achromobacter sp. 2789STDY5608625	Permanent Draft	Proteobacteria	Betaproteobacteria	Burkholderiales	Alcaligenaceae	Achromobacter	Achromobacter sp. 2789STDY5608625	134375						6869871	6427	Genome Analysis	Gp0128521			Whole Genome Sequencing	27
2700989239	Achromobacter sp. 2789STDY5608629	Permanent Draft	Proteobacteria	Betaproteobacteria	Burkholderiales	Alcaligenaceae	Achromobacter	Achromobacter sp. 2789STDY5608629	134375						6492701	5995	Genome Analysis	Gp0128522			Whole Genome Sequencing	28
2657245016	Achromobacter sp. 2789STDY5608630	Permanent Draft	Proteobacteria	Betaproteobacteria	Burkholderiales	Alcaligenaceae	Achromobacter	Achromobacter sp. 2789STDY5608630	134375						6452956	5984	Genome Analysis	Gp0128523			Whole Genome Sequencing	27
2700989240	Achromobacter sp. 2789STDY5608632	Permanent Draft	Proteobacteria	Betaproteobacteria	Burkholderiales	Alcaligenaceae	Achromobacter	Achromobacter sp. 2789STDY5608632	134375						6368461	5837	Genome Analysis	Gp0128524			Whole Genome Sequencing	32
2700989242	Achromobacter sp. 2789STDY5608633	Permanent Draft	Proteobacteria	Betaproteobacteria	Burkholderiales	Alcaligenaceae	Achromobacter	Achromobacter sp. 2789STDY5608633	134375						7148957	6650	Genome Analysis	Gp0128525			Whole Genome Sequencing	50
2671180663	Achromobacter sp. 2789STDY5663426	Permanent Draft	Proteobacteria	Betaproteobacteria	Burkholderiales	Alcaligenaceae	Achromobacter	Achromobacter sp. 2789STDY5663426	134375						6521964	6008	Genome Analysis	Gp0128526			Whole Genome Sequencing	69
2667527731	Achromobacter sp. 2789STDY5663429	Permanent Draft	Proteobacteria	Betaproteobacteria	Burkholderiales	Alcaligenaceae	Achromobacter	Achromobacter sp. 2789STDY5663429	134375						6424722	5922	Genome Analysis	Gp0128527			Whole Genome Sequencing	21
2695420400	Achromobacter sp. 2789STDY5663443	Permanent Draft	Proteobacteria	Betaproteobacteria	Burkholderiales	Alcaligenaceae	Achromobacter	Achromobacter sp. 2789STDY5663443	134375						6864598	6420	Genome Analysis	Gp0128528			Whole Genome Sequencing	34
2660238403	Achromobacter sp. 2789STDY5663447	Permanent Draft	Proteobacteria	Betaproteobacteria	Burkholderiales	Alcaligenaceae	Achromobacter	Achromobacter sp. 2789STDY5663447	134375						6366832	5809	Genome Analysis	Gp0128529			Whole Genome Sequencing	23
2657245457	Achromobacter sp. A10	Permanent Draft	Proteobacteria	Betaproteobacteria	Burkholderiales	Alcaligenaceae	Achromobacter	Achromobacter sp. A10	134375						6996025	6571	Genome Analysis	Gp0128530			Whole Genome Sequencing	67
2695420680	Achromobacter sp. ATCC31444	Permanent Draft	Proteobacteria	Betaproteobacteria	Burkholderiales	Alcaligenaceae	Achromobacter	Achromobacter sp. ATCC31444	134375						6717855	6018	Genome Analysis	Gp0128531			Whole Genome Sequencing	27
2667527699	Achromobacter sp. CF52	Permanent Draft	Proteobacteria	Betaproteobacteria	Burkholderiales	Alcaligenaceae	Achromobacter	Achromobacter sp. CF52	134375						6165526	5650	Genome Analysis	Gp0128532			Whole Genome Sequencing	22
2648501678	Achromobacter sp. DMS1	Permanent Draft	Proteobacteria	Betaproteobacteria	Burkholderiales	Alcaligenaceae	Achromobacter	Achromobacter sp. DMS1	1688405						4940762	5263	Genome Analysis	Gp0124162			Whole Genome Sequencing	355
2630968815	Achromobacter sp. LC458	Permanent Draft	Proteobacteria	Betaproteobacteria	Burkholderiales	Alcaligenaceae	Achromobacter	Achromobacter sp. LC458	1120623						6587560	6017	Genome Analysis	Gp0120596			Whole Genome Sequencing	106
2681813522	Achromobacter sp. MFA1 R4	Permanent Draft	Proteobacteria	Betaproteobacteria	Burkholderiales	Alcaligenaceae	Achromobacter	Achromobacter sp. MFA1 R4	1881016						6227225	5742	Genome Analysis	Gp0141875		Level 3: Improved-High-Quality Draft	Whole Genome Sequencing	1
2599185292	Achromobacter sp. NFACC18-2	Permanent Draft	Proteobacteria	Betaproteobacteria	Burkholderiales	Alcaligenaceae	Achromobacter	Achromobacter sp.	1564112	Host-associated	Plants	Endophytes	Rhizoplane		6290804	5806	Genome Analysis	Gp0104593		Level 1: Standard Draft	Whole Genome Sequencing	37
2643221594	Achromobacter sp. Root170	Permanent Draft	Proteobacteria	Betaproteobacteria	Burkholderiales	Alcaligenaceae	Achromobacter	Achromobacter sp. Root170	1736480						5811388	5367	Genome Analysis	Gp0125419			Whole Genome Sequencing	21
2643221569	Achromobacter sp. Root565	Permanent Draft	Proteobacteria	Betaproteobacteria	Burkholderiales	Alcaligenaceae	Achromobacter	Achromobacter sp. Root565	1736564						6064337	5543	Genome Analysis	Gp0125420			Whole Genome Sequencing	10
2643221621	Achromobacter sp. Root83	Permanent Draft	Proteobacteria	Betaproteobacteria	Burkholderiales	Alcaligenaceae	Achromobacter	Achromobacter sp. Root83	1736602						6212786	5717	Genome Analysis	Gp0125421			Whole Genome Sequencing	28
2617271298	Achromobacter sp. RTa	Permanent Draft	Proteobacteria	Betaproteobacteria	Burkholderiales	Alcaligenaceae	Achromobacter	Achromobacter sp. RTa	1532557						6476495	5992	Genome Analysis	Gp0103332			Whole Genome Sequencing	48
2654587547	Achromobacter spanius CGMCC9173	Permanent Draft	Proteobacteria	Betaproteobacteria	Burkholderiales	Alcaligenaceae	Achromobacter	Achromobacter spanius	217203						6468490	6012	Genome Analysis	Gp0122351			Whole Genome Sequencing	98
2695420375	Achromobacter xylosoxidans A-8	Permanent Draft	Proteobacteria	Betaproteobacteria	Burkholderiales	Alcaligenaceae	Achromobacter	Achromobacter xylosoxidans	762376	Environmental	Terrestrial	Unclassified	Soil	Host, Soil	6378358	6141	Genome Analysis	Gp0133236			Whole Genome Sequencing	478
2660238518	Achromobacter xylosoxidans A10	Permanent Draft	Proteobacteria	Betaproteobacteria	Burkholderiales	Alcaligenaceae	Achromobacter	Achromobacter xylosoxidans	85698						6455840	6319	Genome Analysis	Gp0133237			Whole Genome Sequencing	620
2700989379	Achromobacter xylosoxidans A11	Permanent Draft	Proteobacteria	Betaproteobacteria	Burkholderiales	Alcaligenaceae	Achromobacter	Achromobacter xylosoxidans	85698						6464873	6357	Genome Analysis	Gp0133238			Whole Genome Sequencing	717
2667527646	Achromobacter xylosoxidans A12	Permanent Draft	Proteobacteria	Betaproteobacteria	Burkholderiales	Alcaligenaceae	Achromobacter	Achromobacter xylosoxidans	85698						6484061	6262	Genome Analysis	Gp0132250			Whole Genome Sequencing	537
2660238494	Achromobacter xylosoxidans A13	Permanent Draft	Proteobacteria	Betaproteobacteria	Burkholderiales	Alcaligenaceae	Achromobacter	Achromobacter xylosoxidans	85698						6493147	6130	Genome Analysis	Gp0133239			Whole Genome Sequencing	280
2667527651	Achromobacter xylosoxidans A7	Permanent Draft	Proteobacteria	Betaproteobacteria	Burkholderiales	Alcaligenaceae	Achromobacter	Achromobacter xylosoxidans	85698						6486008	6233	Genome Analysis	Gp0133240			Whole Genome Sequencing	483
649633001	Achromobacter xylosoxidans A8	Finished	Proteobacteria	Betaproteobacteria	Burkholderiales	Alcaligenaceae	Achromobacter	Achromobacter xylosoxidans	762376	Environmental	Terrestrial	Unclassified	Soil	Host, Soil	7359146	6885	Genome Analysis	Gp0007620		Level 6: Finished	Whole Genome Sequencing	3
2663763238	Achromobacter xylosoxidans A9	Permanent Draft	Proteobacteria	Betaproteobacteria	Burkholderiales	Alcaligenaceae	Achromobacter	Achromobacter xylosoxidans	85698						6475455	6261	Genome Analysis	Gp0133241			Whole Genome Sequencing	532
2529293051	Achromobacter xylosoxidans AXX-A	Permanent Draft	Proteobacteria	Betaproteobacteria	Burkholderiales	Alcaligenaceae	Achromobacter	Achromobacter xylosoxidans	1003200	Host-associated				Host	6707795	6220	Genome Analysis	Gp0011302	shot gun 12.6x, 8kb paired-end 6.9x; 2kb paired-end 1.2x		Whole Genome Sequencing	160
2630968839	Achromobacter xylosoxidans C54	Finished	Proteobacteria	Betaproteobacteria	Burkholderiales	Alcaligenaceae	Achromobacter	Achromobacter xylosoxidans	562971	Host-associated	Human	Unclassified	Respiratory system	Host, Human airways	6131060	5626	Genome Analysis	Gp0107250		Level 6: Finished	Whole Genome Sequencing	1
2531839683	Achromobacter xylosoxidans C54	Permanent Draft	Proteobacteria	Betaproteobacteria	Burkholderiales	Alcaligenaceae	Achromobacter	Achromobacter xylosoxidans	562971	Host-associated	Human	Unclassified	Respiratory system	Host, Human airways	6294609	6077	Genome Analysis	Gp0004110	16x	Level 5: Non-contiguous Finished	Whole Genome Sequencing	728
2690315912	Achromobacter xylosoxidans CEIB 2.8	Permanent Draft	Proteobacteria	Betaproteobacteria	Burkholderiales	Alcaligenaceae	Achromobacter	Achromobacter xylosoxidans	85698						6494444	5956	Genome Analysis	Gp0150830			Whole Genome Sequencing	18
2654587662	Achromobacter xylosoxidans CF304	Permanent Draft	Proteobacteria	Betaproteobacteria	Burkholderiales	Alcaligenaceae	Achromobacter	Achromobacter xylosoxidans	85698						6301295	5806	Genome Analysis	Gp0122403			Whole Genome Sequencing	28
2660238311	Achromobacter xylosoxidans FDAARGOS_133	Permanent Draft	Proteobacteria	Betaproteobacteria	Burkholderiales	Alcaligenaceae	Achromobacter	Achromobacter xylosoxidans	85698						6687780	6286	Genome Analysis	Gp0130480			Whole Genome Sequencing	8
2663763442	Achromobacter xylosoxidans FDAARGOS_88	Permanent Draft	Proteobacteria	Betaproteobacteria	Burkholderiales	Alcaligenaceae	Achromobacter	Achromobacter xylosoxidans	85698						6902318	7005	Genome Analysis	Gp0131403			Whole Genome Sequencing	3
2654587748	Achromobacter xylosoxidans MN001	Finished	Proteobacteria	Betaproteobacteria	Burkholderiales	Alcaligenaceae	Achromobacter	Achromobacter xylosoxidans	85698						5876049	5333	Genome Analysis	Gp0122457		Level 6: Finished	Whole Genome Sequencing	1
2558309085	Achromobacter xylosoxidans NBRC 15126, ATCC 27061	Finished	Proteobacteria	Betaproteobacteria	Burkholderiales	Alcaligenaceae	Achromobacter	Achromobacter xylosoxidans	1216976					Host	6683584	6146	Genome Analysis	Gp0075667	15x	Level 6: Finished	Whole Genome Sequencing	1
2667527485	Achromobacter xylosoxidans NCTC10807	Finished	Proteobacteria	Betaproteobacteria	Burkholderiales	Alcaligenaceae	Achromobacter	Achromobacter xylosoxidans	85698						6813182	6229	Genome Analysis	Gp0132009		Level 6: Finished	Whole Genome Sequencing	1
2554235314	Achromobacter xylosoxidans NH44784-1996	Finished	Proteobacteria	Betaproteobacteria	Burkholderiales	Alcaligenaceae	Achromobacter	Achromobacter xylosoxidans	85698	Host-associated	Unclassified	Unclassified	Unclassified	Host	6916670	6446	Genome Analysis	Gp0006592		Level 6: Finished	Whole Genome Sequencing	1
2582580967	Achromobacter xylosoxidans X02736	Permanent Draft	Proteobacteria	Betaproteobacteria	Burkholderiales	Alcaligenaceae	Achromobacter	Achromobacter xylosoxidans	1350469						7039647	6794	Genome Analysis	Gp0075666	16.x		Whole Genome Sequencing	351
2599185234	Acidaminobacter hydrogenoformans DSM 2784	Permanent Draft	Firmicutes	Clostridia	Clostridiales	Clostridiales Family XII. Incertae Sedis	Acidaminobacter	Acidaminobacter hydrogenoformans	1120920					Estuaries, Mud	3615609	3376	Genome Analysis	Gp0102864		Level 1: Standard Draft	Whole Genome Sequencing	41
2593339211	Acidaminococcus fermentans pGA-4	Permanent Draft	Firmicutes	Negativicutes	Acidaminococcales	Acidaminococcaceae	Acidaminococcus	Acidaminococcus fermentans	905						2344887	2212	Genome Analysis	Gp0095035		Level 1: Standard Draft	Whole Genome Sequencing	57
646311901	Acidaminococcus fermentans VR4, DSM 20731	Finished	Firmicutes	Negativicutes	Acidaminococcales	Acidaminococcaceae	Acidaminococcus	Acidaminococcus fermentans	591001	Host-associated	Animal	Unclassified	Digestive system	Host, Pig	2329769	2174	Genome Analysis	Gp0001186	5x Sanger, 7.2x 454-FLX, 183x Illumina	Level 6: Finished	Whole Genome Sequencing	1
2654588173	Acidaminococcus fermentens WCC6	Permanent Draft	Firmicutes	Negativicutes	Acidaminococcales	Acidaminococcaceae	Acidaminococcus	Acidaminococcus fermentens	904						2280545	2135	Genome Analysis	Gp0128149		Level 1: Standard Draft	Whole Genome Sequencing	40
2524614855	Acidaminococcus intestini DSM 21505	Permanent Draft	Firmicutes	Negativicutes	Acidaminococcales	Acidaminococcaceae	Acidaminococcus	Acidaminococcus intestini	1120921	Host-associated	Human	Unclassified	Unclassified	Host, Human	2282467	2265	Genome Analysis	Gp0013860	Unknown	Level 1: Standard Draft	Whole Genome Sequencing	55
2511231106	Acidaminococcus intestini RyC-MR95	Finished	Firmicutes	Negativicutes	Acidaminococcales	Acidaminococcaceae	Acidaminococcus	Acidaminococcus intestini	568816	Host-associated	Human	Unclassified	Skin	Host, Human intestinal microflora	2487765	2469	Genome Analysis	Gp0004062		Level 6: Finished	Whole Genome Sequencing	1
2558860385	Acidaminococcus sp. BV3L6	Permanent Draft	Firmicutes	Negativicutes	Acidaminococcales	Acidaminococcaceae	Acidaminococcus	Acidaminococcus sp. BV3L6	1111120	Host-associated	Animal	Unclassified	Reproductive system	Host	2171264	2172	Genome Analysis	Gp0012599	4x		Whole Genome Sequencing	55
643886056	Acidaminococcus sp. D21	Permanent Draft	Firmicutes	Negativicutes	Acidaminococcales	Acidaminococcaceae	Acidaminococcus	Acidaminococcus sp. D21	563191	Host-associated	Human	Unclassified	Digestive system	Host, Human intestinal microflora	2238973	2058	Genome Analysis	Gp0004051	13.2x	Level 6: Finished	Whole Genome Sequencing	79
2541047012	Acidaminococcus sp. HPA0509	Permanent Draft	Firmicutes	Negativicutes	Acidaminococcales	Acidaminococcaceae	Acidaminococcus	Acidaminococcus sp. HPA0509	1203555	Host-associated	Human	Unclassified	Digestive system	Host	2243882	2169	Genome Analysis	Gp0020632	142x		Whole Genome Sequencing	38
2617271299	Acidicaldus organivorans DX-1	Permanent Draft	Proteobacteria	Alphaproteobacteria	Rhodospirillales	Acetobacteraceae	Acidicaldus	Acidicaldus organivorans	209650						790262	922	Genome Analysis	Gp0103333			Whole Genome Sequencing	311
2684623254	Acidimicrobiales bacterium JGI 006 (contamination screened)	Permanent Draft	Actinobacteria	Acidimicrobiia	Acidimicrobiales	unclassified	unclassified	Acidimicrobiales bacterium JGI 006	84993	Host-associated	Plants		Rhizosphere		3066679	3141	Single Cell Analysis (screened)	Gp0116350		Level 1: Standard Draft	Whole Genome Sequencing	71
2684623253	Acidimicrobiales bacterium JGI 006 (unscreened)	Permanent Draft	Actinobacteria	Acidimicrobiia	Acidimicrobiales	unclassified	unclassified	Acidimicrobiales bacterium JGI 006	84993	Host-associated	Plants		Rhizosphere		3271735	3402	Single Cell Analysis (unscreened)	Gp0116350		Level 1: Standard Draft	Whole Genome Sequencing	119
2684623287	Acidimicrobiales bacterium JGI 007 (contamination screened)	Permanent Draft	Actinobacteria	Acidimicrobiia	Acidimicrobiales	unclassified	unclassified	Acidimicrobiales bacterium JGI 007	84993	Host-associated	Plants		Rhizosphere		205084	210	Single Cell Analysis (screened)	Gp0116351		Level 1: Standard Draft	Whole Genome Sequencing	17
2684623286	Acidimicrobiales bacterium JGI 007 (unscreened)	Permanent Draft	Actinobacteria	Acidimicrobiia	Acidimicrobiales	unclassified	unclassified	Acidimicrobiales bacterium JGI 007	84993	Host-associated	Plants		Rhizosphere		586520	651	Single Cell Analysis (unscreened)	Gp0116351		Level 1: Standard Draft	Whole Genome Sequencing	98
644736322	Acidimicrobium ferrooxidans ICP, DSM 10331	Finished	Actinobacteria	Acidimicrobiia	Acidimicrobiales	Acidimicrobiaceae	Acidimicrobium	Acidimicrobium ferrooxidans	525909	Environmental	Aquatic	Unclassified	Thermal springs	Aquatic, Fresh water, Hot spring	2158157	2092	Genome Analysis	Gp0001191	6.8x Sanger; 65.8x 454-FLX	Level 6: Finished	Whole Genome Sequencing	1
2561511102	Acidiphilium angustum ATCC 35903	Permanent Draft	Proteobacteria	Alphaproteobacteria	Rhodospirillales	Acetobacteraceae	Acidiphilium	Acidiphilium angustum	1408418	Environmental	Terrestrial	Mine	Geologic	Acid mine	4175408	4012	Genome Analysis	Gp0044034		Level 1: Standard Draft	Whole Genome Sequencing	206
640427101	Acidiphilium cryptum JF-5	Finished	Proteobacteria	Alphaproteobacteria	Rhodospirillales	Acetobacteraceae	Acidiphilium	Acidiphilium cryptum	349163	Environmental	Terrestrial	Mine	Geologic	Acid mine drainage, Aquatic, Fresh water, Hydrothermal vent, Sediment	3963080	3701	Genome Analysis	Gp0000152	9x	Level 6: Finished	Whole Genome Sequencing	9
650716002	Acidiphilium multivorum AIU301	Finished	Proteobacteria	Alphaproteobacteria	Rhodospirillales	Acetobacteraceae	Acidiphilium	Acidiphilium multivorum	926570	Environmental	Terrestrial	Mine	Geologic	Fresh water	4214744	4004	Genome Analysis	Gp0000861	8x	Level 6: Finished	Whole Genome Sequencing	9
2681812815	Acidiphilium rubrum ATCC 35905	Permanent Draft	Proteobacteria	Alphaproteobacteria	Rhodospirillales	Acetobacteraceae	Acidiphilium	Acidiphilium rubrum	526						3976993	3756	Genome Analysis	Gp0127289		Level 1: Standard Draft	Whole Genome Sequencing	78
2571042905	Acidiphilium sp. JA12-A1 (ACIDI)	Permanent Draft	Proteobacteria	Alphaproteobacteria	Rhodospirillales	Acetobacteraceae	Acidiphilium	Acidiphilium sp. JA12-A1	1464546	Environmental	Terrestrial	Mine	Geologic	Acid mine drainage, Aquatic, Host	4184331	4063	Genome Analysis	Gp0019380	112x	Level 3: Improved-High-Quality Draft	Whole Genome Sequencing	305
651324003	Acidiphilium sp. PM, DSM 24941	Permanent Draft	Proteobacteria	Alphaproteobacteria	Rhodospirillales	Acetobacteraceae	Acidiphilium	Acidiphilium sp. PM	1043206	Environmental	Terrestrial	Mine	Geologic		3929465	3908	Genome Analysis	Gp0011091	15x		Whole Genome Sequencing	627
2654588096	Acidithiobacillales bacterium SG8_45	Permanent Draft	Proteobacteria	Acidithiobacillia	Acidithiobacillales	unclassified	unclassified	Acidithiobacillales bacterium SG8_45	1703383	Environmental	Aquatic	Oceanic	Marine	Marine sediment	2283082	2422	Genome from Metagenome	Gp0056337		Level 1: Standard Draft	Metagenome	98
2654587931	Acidithiobacillales bacterium SM1_46	Permanent Draft	Proteobacteria	Acidithiobacillia	Acidithiobacillales	unclassified	unclassified	Acidithiobacillales bacterium SM1_46	1703384	Environmental	Aquatic	Oceanic	Marine	Marine sediment	2616358	2846	Genome from Metagenome	Gp0056175		Level 1: Standard Draft	Metagenome	182
2654587932	Acidithiobacillales bacterium SM23_46	Permanent Draft	Proteobacteria	Acidithiobacillia	Acidithiobacillales	unclassified	unclassified	Acidithiobacillales bacterium SM23_46	1703385	Environmental	Aquatic	Oceanic	Marine	Marine sediment	2826034	3110	Genome from Metagenome	Gp0059785		Level 1: Standard Draft	Metagenome	263
645058727	Acidithiobacillus caldus ATCC 51756	Permanent Draft	Proteobacteria	Acidithiobacillia	Acidithiobacillales	Acidithiobacillaceae	Acidithiobacillus	Acidithiobacillus caldus	637389	Environmental	Terrestrial	Mine	Geologic		2946159	2874	Genome Analysis	Gp0003887			Whole Genome Sequencing	139
650716003	Acidithiobacillus caldus SM-1	Finished	Proteobacteria	Acidithiobacillia	Acidithiobacillales	Acidithiobacillaceae	Acidithiobacillus	Acidithiobacillus caldus	990288						3237599	3239	Genome Analysis	Gp0010621		Level 6: Finished	Whole Genome Sequencing	5
2617271221	Acidithiobacillus ferrivorans CF27	Permanent Draft	Proteobacteria	Acidithiobacillia	Acidithiobacillales	Acidithiobacillaceae	Acidithiobacillus	Acidithiobacillus ferrivorans	160808						3428212	3703	Genome Analysis	Gp0102155		Level 1: Standard Draft	Whole Genome Sequencing	81
2510436001	Acidithiobacillus ferrivorans SS3	Finished	Proteobacteria	Acidithiobacillia	Acidithiobacillales	Acidithiobacillaceae	Acidithiobacillus	Acidithiobacillus ferrivorans	743299	Environmental	Terrestrial	Mine	Geologic		3207552	3335	Genome Analysis	Gp0009734	3x	Level 6: Finished	Whole Genome Sequencing	1
643348501	Acidithiobacillus ferrooxidans ATCC 23270	Finished	Proteobacteria	Acidithiobacillia	Acidithiobacillales	Acidithiobacillaceae	Acidithiobacillus	Acidithiobacillus ferrooxidans	243159	Environmental	Terrestrial	Mine	Geologic	Acid mine drainage	2982397	3234	Genome Analysis	Gp0000797		Level 6: Finished	Whole Genome Sequencing	1
642555101	Acidithiobacillus ferrooxidans ATCC 53993	Finished	Proteobacteria	Acidithiobacillia	Acidithiobacillales	Acidithiobacillaceae	Acidithiobacillus	Acidithiobacillus ferrooxidans	380394	Engineered	Lab synthesis	Unclassified	Unclassified	Acid mine drainage	2885038	2951	Genome Analysis	Gp0003875		Level 6: Finished	Whole Genome Sequencing	1
2579778524	Acidithiobacillus ferrooxidans DLC-5 (Draft1)	Permanent Draft	Proteobacteria	Acidithiobacillia	Acidithiobacillales	Acidithiobacillaceae	Acidithiobacillus	Acidithiobacillus ferrooxidans	920						4194856	5695	Genome Analysis	Gp0095650	221 x		Whole Genome Sequencing	2151
2684622546	Acidithiobacillus ferrooxidans Hel18	Permanent Draft	Proteobacteria	Acidithiobacillia	Acidithiobacillales	Acidithiobacillaceae	Acidithiobacillus	Acidithiobacillus ferrooxidans	920						3096796	3269	Genome Analysis	Gp0144405			Whole Genome Sequencing	106
2510436005	Acidithiobacillus sp. GGI-221	Permanent Draft	Proteobacteria	Acidithiobacillia	Acidithiobacillales	Acidithiobacillaceae	Acidithiobacillus	Acidithiobacillus sp. GGI-221	872330	Environmental	Terrestrial	Mine	Geologic	Acid mine drainage	3176722	3984	Genome Analysis	Gp0008778	9.9171x		Whole Genome Sequencing	1602
2571042229	Acidithiobacillus thiooxidans A01	Permanent Draft	Proteobacteria	Acidithiobacillia	Acidithiobacillales	Acidithiobacillaceae	Acidithiobacillus	Acidithiobacillus thiooxidans	1432062						3820158	4224	Genome Analysis	Gp0086588	1.x		Whole Genome Sequencing	213
2510461056	Acidithiobacillus thiooxidans ATCC 19377	Permanent Draft	Proteobacteria	Acidithiobacillia	Acidithiobacillales	Acidithiobacillaceae	Acidithiobacillus	Acidithiobacillus thiooxidans	637390	Environmental	Terrestrial	Clay	Soil		3019868	3127	Genome Analysis	Gp0003885	9.6x		Whole Genome Sequencing	164
2609460164	Acidithiobacillus thiooxidans Licanantay	Permanent Draft	Proteobacteria	Acidithiobacillia	Acidithiobacillales	Acidithiobacillaceae	Acidithiobacillus	Acidithiobacillus thiooxidans	930						3937895	4488	Genome Analysis	Gp0094151			Whole Genome Sequencing	345
2585428127	Acidithrix ferrooxidans Py-F3 (AFO)	Permanent Draft	Actinobacteria	Acidimicrobiia	Acidimicrobiales	Acidimicrobiaceae	Acidithrix	Acidithrix ferrooxidans	1280514	Environmental	Terrestrial	Mine	Geologic	Acid mine drainage	4019866	3784	Genome Analysis	Gp0019223	115x	Level 2: High-Quality Draft	Whole Genome Sequencing	183
2687453111	Acidobacteria bacterium DSM 100886	Finished	Acidobacteria	unclassified	unclassified	unclassified	unclassified	Acidobacteria bacterium DSM 100886	1813736						7480314	6315	Genome Analysis	Gp0150131		Level 6: Finished	Whole Genome Sequencing	1
2537562248	Acidobacteria bacterium JGI 0001001-H03 (unscreened) (contamination screened)	Permanent Draft	Acidobacteria	unclassified	unclassified	unclassified	unclassified	Acidobacteria bacterium JGI 0001001-H03	1235986						664698	677	Single Cell Analysis (unscreened)	Gp0025873	Unknown	Level 1: Standard Draft	Whole Genome Sequencing	74
2703719164	Acidobacteria bacterium JGI M3C4D3-002-K14 (contamination screened)	Permanent Draft	Acidobacteria	Acidobacteriia	unclassified	unclassified	unclassified	Acidobacteria bacterium JGI M3C4D3-002-K14	204432						345816	321	Single Cell Analysis (screened)	Gp0160645		Level 1: Standard Draft	Whole Genome Sequencing	24
2703719163	Acidobacteria bacterium JGI M3C4D3-002-K14 (unscreened)	Permanent Draft	Acidobacteria	Acidobacteriia	unclassified	unclassified	unclassified	Acidobacteria bacterium JGI M3C4D3-002-K14	204432						800167	808	Single Cell Analysis (unscreened)	Gp0160645		Level 1: Standard Draft	Whole Genome Sequencing	121
2708742858	Acidobacteria bacterium RIFCSPHIGHO2_01_FULL_67_28	Permanent Draft	Acidobacteria	unclassified	unclassified	unclassified	unclassified	Acidobacteria bacterium RIFCSPHIGHO2_01_FULL_67_28	1797175	Environmental	Terrestrial	Loam	Soil	Soil	1641117	1758	Genome from Metagenome	Gp0056900		Level 1: Standard Draft	Metagenome	186
2710264504	Acidobacteria bacterium RIFCSPHIGHO2_02_FULL_67_57	Permanent Draft	Acidobacteria	unclassified	unclassified	unclassified	unclassified	Acidobacteria bacterium RIFCSPHIGHO2_02_FULL_67_57	1797176	Environmental	Terrestrial	Loam	Soil	Soil	1480911	1665	Genome from Metagenome	Gp0056899		Level 1: Standard Draft	Metagenome	366
2711768200	Acidobacteria bacterium RIFCSPHIGHO2_12_FULL_67_30	Permanent Draft	Acidobacteria	unclassified	unclassified	unclassified	unclassified	Acidobacteria bacterium RIFCSPHIGHO2_12_FULL_67_30	1797177	Environmental	Terrestrial	Loam	Soil	Soil	1346034	1438	Genome from Metagenome	Gp0056898		Level 1: Standard Draft	Metagenome	155
2710723990	Acidobacteria bacterium RIFCSPLOWO2_02_FULL_59_13	Permanent Draft	Acidobacteria	unclassified	unclassified	unclassified	unclassified	Acidobacteria bacterium RIFCSPLOWO2_02_FULL_59_13	1797178	Environmental	Aquatic	Groundwater	Freshwater	Groundwater	3860369	4328	Genome from Metagenome	Gp0056896		Level 1: Standard Draft	Metagenome	397
2710724057	Acidobacteria bacterium RIFCSPLOWO2_02_FULL_60_20	Permanent Draft	Acidobacteria	unclassified	unclassified	unclassified	unclassified	Acidobacteria bacterium RIFCSPLOWO2_02_FULL_60_20	1797179	Environmental	Aquatic	Groundwater	Freshwater	Groundwater	1884364	1876	Genome from Metagenome	Gp0056896		Level 1: Standard Draft	Metagenome	222
2710723991	Acidobacteria bacterium RIFCSPLOWO2_02_FULL_61_28	Permanent Draft	Acidobacteria	unclassified	unclassified	unclassified	unclassified	Acidobacteria bacterium RIFCSPLOWO2_02_FULL_61_28	1797180	Environmental	Aquatic	Groundwater	Freshwater	Groundwater	3864371	3687	Genome from Metagenome	Gp0056896		Level 1: Standard Draft	Metagenome	199
2710724058	Acidobacteria bacterium RIFCSPLOWO2_02_FULL_64_15	Permanent Draft	Acidobacteria	unclassified	unclassified	unclassified	unclassified	Acidobacteria bacterium RIFCSPLOWO2_02_FULL_64_15	1797181	Environmental	Aquatic	Groundwater	Freshwater	Groundwater	3950190	3832	Genome from Metagenome	Gp0056896		Level 1: Standard Draft	Metagenome	59
2710724060	Acidobacteria bacterium RIFCSPLOWO2_02_FULL_65_29	Permanent Draft	Acidobacteria	unclassified	unclassified	unclassified	unclassified	Acidobacteria bacterium RIFCSPLOWO2_02_FULL_65_29	1797182	Environmental	Aquatic	Groundwater	Freshwater	Groundwater	5508327	5188	Genome from Metagenome	Gp0056896		Level 1: Standard Draft	Metagenome	239
2710723992	Acidobacteria bacterium RIFCSPLOWO2_02_FULL_67_21	Permanent Draft	Acidobacteria	unclassified	unclassified	unclassified	unclassified	Acidobacteria bacterium RIFCSPLOWO2_02_FULL_67_21	1797183	Environmental	Aquatic	Groundwater	Freshwater	Groundwater	4193868	4087	Genome from Metagenome	Gp0056896		Level 1: Standard Draft	Metagenome	107
2710724059	Acidobacteria bacterium RIFCSPLOWO2_02_FULL_67_36	Permanent Draft	Acidobacteria	unclassified	unclassified	unclassified	unclassified	Acidobacteria bacterium RIFCSPLOWO2_02_FULL_67_36	1797184	Environmental	Aquatic	Groundwater	Freshwater	Groundwater	6381533	5651	Genome from Metagenome	Gp0056896		Level 1: Standard Draft	Metagenome	126
2711768225	Acidobacteria bacterium RIFCSPLOWO2_02_FULL_68_18	Permanent Draft	Acidobacteria	unclassified	unclassified	unclassified	unclassified	Acidobacteria bacterium RIFCSPLOWO2_02_FULL_68_18	1797185	Environmental	Aquatic	Groundwater	Freshwater	Groundwater	4409325	4180	Genome from Metagenome	Gp0056896		Level 1: Standard Draft	Metagenome	95
2711768313	Acidobacteria bacterium RIFCSPLOWO2_12_FULL_54_10	Permanent Draft	Acidobacteria	unclassified	unclassified	unclassified	unclassified	Acidobacteria bacterium RIFCSPLOWO2_12_FULL_54_10	1797186	Environmental	Terrestrial	Loam	Soil	Soil	2949164	2857	Genome from Metagenome	Gp0056895		Level 1: Standard Draft	Metagenome	173
2711768360	Acidobacteria bacterium RIFCSPLOWO2_12_FULL_59_11	Permanent Draft	Acidobacteria	unclassified	unclassified	unclassified	unclassified	Acidobacteria bacterium RIFCSPLOWO2_12_FULL_59_11	1797187	Environmental	Terrestrial	Loam	Soil	Soil	2058765	2158	Genome from Metagenome	Gp0056895		Level 1: Standard Draft	Metagenome	187
2711768465	Acidobacteria bacterium RIFCSPLOWO2_12_FULL_60_22	Permanent Draft	Acidobacteria	unclassified	unclassified	unclassified	unclassified	Acidobacteria bacterium RIFCSPLOWO2_12_FULL_60_22	1797188	Environmental	Terrestrial	Loam	Soil	Soil	4215578	3989	Genome from Metagenome	Gp0056895		Level 1: Standard Draft	Metagenome	428
2711768415	Acidobacteria bacterium RIFCSPLOWO2_12_FULL_65_11	Permanent Draft	Acidobacteria	unclassified	unclassified	unclassified	unclassified	Acidobacteria bacterium RIFCSPLOWO2_12_FULL_65_11	1797189	Environmental	Terrestrial	Loam	Soil	Soil	3554858	3528	Genome from Metagenome	Gp0056895		Level 1: Standard Draft	Metagenome	153
2711768314	Acidobacteria bacterium RIFCSPLOWO2_12_FULL_66_10	Permanent Draft	Acidobacteria	unclassified	unclassified	unclassified	unclassified	Acidobacteria bacterium RIFCSPLOWO2_12_FULL_66_10	1797190	Environmental	Terrestrial	Loam	Soil	Soil	1356267	1440	Genome from Metagenome	Gp0056895		Level 1: Standard Draft	Metagenome	162
2711768361	Acidobacteria bacterium RIFCSPLOWO2_12_FULL_66_21	Permanent Draft	Acidobacteria	unclassified	unclassified	unclassified	unclassified	Acidobacteria bacterium RIFCSPLOWO2_12_FULL_66_21	1797191	Environmental	Terrestrial	Loam	Soil	Soil	6475179	5653	Genome from Metagenome	Gp0056895		Level 1: Standard Draft	Metagenome	91
2711768315	Acidobacteria bacterium RIFCSPLOWO2_12_FULL_67_14	Permanent Draft	Acidobacteria	unclassified	unclassified	unclassified	unclassified	Acidobacteria bacterium RIFCSPLOWO2_12_FULL_67_14	1797192	Environmental	Terrestrial	Loam	Soil	Soil	4106083	4035	Genome from Metagenome	Gp0056895		Level 1: Standard Draft	Metagenome	150
2711768466	Acidobacteria bacterium RIFCSPLOWO2_12_FULL_67_14b	Permanent Draft	Acidobacteria	unclassified	unclassified	unclassified	unclassified	Acidobacteria bacterium RIFCSPLOWO2_12_FULL_67_14b	1797193	Environmental	Terrestrial	Loam	Soil	Soil	5309218	4951	Genome from Metagenome	Gp0056895		Level 1: Standard Draft	Metagenome	258
2711768416	Acidobacteria bacterium RIFCSPLOWO2_12_FULL_68_19	Permanent Draft	Acidobacteria	unclassified	unclassified	unclassified	unclassified	Acidobacteria bacterium RIFCSPLOWO2_12_FULL_68_19	1797194	Environmental	Terrestrial	Loam	Soil	Soil	4212118	3880	Genome from Metagenome	Gp0056895		Level 1: Standard Draft	Metagenome	52
2519899651	Acidobacteriaceae bacterium KBS 83	Permanent Draft	Acidobacteria	Acidobacteriia	Acidobacteriales	Acidobacteriaceae	unclassified	Acidobacteriaceae bacterium KBS 83	1267533	Environmental	Terrestrial	Unclassified	Soil		6250814	5491	Genome Analysis	Gp0015739		Level 3: Improved-High-Quality Draft	Whole Genome Sequencing	21
2522125061	Acidobacteriaceae bacterium KBS 89, DSM 24296	Permanent Draft	Acidobacteria	Acidobacteriia	Acidobacteriales	Acidobacteriaceae	unclassified	Acidobacteriaceae bacterium KBS 89	1267534						6009926	5119	Genome Analysis	Gp0015740		Level 3: Improved-High-Quality Draft	Whole Genome Sequencing	13
2522125054	Acidobacteriaceae bacterium KBS 96, DSM 24297	Permanent Draft	Acidobacteria	Acidobacteriia	Acidobacteriales	Acidobacteriaceae	unclassified	Acidobacteriaceae bacterium KBS 96	1267535						6692160	5863	Genome Analysis	Gp0015741		Level 3: Improved-High-Quality Draft	Whole Genome Sequencing	2
2654587641	Acidobacteriaceae bacterium S15	Permanent Draft	Acidobacteria	Acidobacteriia	Acidobacteriales	Acidobacteriaceae	Silvibacterium	Acidobacteriaceae bacterium S15	1577686						6454667	5395	Genome Analysis	Gp0117317			Whole Genome Sequencing	16
2648501865	Acidobacteriaceae bacterium S55	Permanent Draft	Acidobacteria	Acidobacteriia	Acidobacteriales	Acidobacteriaceae	Terracidiphilus	Acidobacteriaceae bacterium S55	1577687						5343125	4484	Genome Analysis	Gp0120870			Whole Genome Sequencing	13
2524614882	Acidobacteriaceae bacterium TAA 166	Permanent Draft	Acidobacteria	Acidobacteriia	Acidobacteriales	Acidobacteriaceae	unclassified	Acidobacteriaceae bacterium TAA166	278963	Environmental	Aquatic	Lentic	Freshwater	Aquatic, Fresh water	6136933	5364	Genome Analysis	Gp0015742		Level 3: Improved-High-Quality Draft	Whole Genome Sequencing	3
2556921018	Acidobacteriaceae bacterium URHE0068	Permanent Draft	Acidobacteria	Acidobacteriia	Acidobacteriales	Acidobacteriaceae	unclassified	Acidobacteriaceae bacterium URHE0068	1380348	Environmental	Terrestrial	Unclassified	Soil	Soil	6679185	5623	Genome Analysis	Gp0015217	Unknown	Level 1: Standard Draft	Whole Genome Sequencing	83
2556793019	Acidobacteriaceae sp. KBS 146	Permanent Draft	Acidobacteria	Acidobacteriia	Acidobacteriales	Acidobacteriaceae	unclassified	Acidobacteria bacterium KBS 146	639030						5001037	4230	Genome Analysis	Gp0033615	Unknown	Level 3: Improved-High-Quality Draft	Whole Genome Sequencing	2
643692001	Acidobacterium capsulatum ATCC 51196	Finished	Acidobacteria	Acidobacteriia	Acidobacteriales	Acidobacteriaceae	Acidobacterium	Acidobacterium capsulatum	240015	Environmental	Terrestrial	Mine	Geologic	Acid mine drainage, Fresh water, Soil	4127356	3425	Genome Analysis	Gp0000799	1x	Level 6: Finished	Whole Genome Sequencing	1
2558860986	Acidobacterium sp. PMMR2	Permanent Draft	Acidobacteria	Acidobacteriia	Acidobacteriales	Acidobacteriaceae	Acidobacterium	Acidobacterium sp. PMMR2	1382359						3686523	3184	Genome Analysis	Gp0034257	Unknown	Level 3: Improved-High-Quality Draft	Whole Genome Sequencing	1
2582581264	Acidocella aminolytica DSM 11237	Permanent Draft	Proteobacteria	Alphaproteobacteria	Rhodospirillales	Acetobacteraceae	Acidocella	Acidocella aminolytica	1120923	Environmental	Terrestrial	Mine	Geologic	Acid mine	3964820	3986	Genome Analysis	Gp0013862		Level 1: Standard Draft	Whole Genome Sequencing	109
2556921625	Acidocella facilis ATCC 35904	Permanent Draft	Proteobacteria	Alphaproteobacteria	Rhodospirillales	Acetobacteraceae	Acidocella	Acidocella facilis	1408419	Environmental	Terrestrial	Mine	Geologic	Mine	3403931	3263	Genome Analysis	Gp0044037	Unknown	Level 1: Standard Draft	Whole Genome Sequencing	48
2531839705	Acidocella sp. MX-AZ02	Permanent Draft	Proteobacteria	Alphaproteobacteria	Rhodospirillales	Acetobacteraceae	Acidocella	Acidocella sp. MX-AZ02	1214225	Environmental	Aquatic	Lentic	Freshwater		3600757	3553	Genome Analysis	Gp0024105	16x		Whole Genome Sequencing	325
639633001	Acidothermus cellulolyticus 11B	Finished	Actinobacteria	Actinobacteria	Acidothermales	Acidothermaceae	Acidothermus	Acidothermus cellulolyticus	351607	Environmental	Aquatic	Unclassified	Thermal springs	Aquatic, Fresh water, Hot spring	2443540	2229	Genome Analysis	Gp0000258	18x	Level 6: Finished	Whole Genome Sequencing	1
2636415976	Acidovorax anthurii DSM 16745	Permanent Draft	Proteobacteria	Betaproteobacteria	Burkholderiales	Comamonadaceae	Acidovorax	Acidovorax anthurii	78229						5469042	4884	Genome Analysis	Gp0116389		Level 1: Standard Draft	Whole Genome Sequencing	130
650716004	Acidovorax avenae avenae ATCC 19860	Finished	Proteobacteria	Betaproteobacteria	Burkholderiales	Comamonadaceae	Acidovorax	Acidovorax avenae	643561	Host-associated	Plants	Unclassified	Phylloplane	Host	5482170	4850	Genome Analysis	Gp0005024		Level 6: Finished	Whole Genome Sequencing	1
2547132080	Acidovorax avenae avenae RS-1	Permanent Draft	Proteobacteria	Betaproteobacteria	Burkholderiales	Comamonadaceae	Acidovorax	Acidovorax avenae	995087	Host-associated	Plants	Unclassified	Unclassified	Host	5522282	5122	Genome Analysis	Gp0010540	3x		Whole Genome Sequencing	156
639633002	Acidovorax avenae citrulli AAC00-1	Finished	Proteobacteria	Betaproteobacteria	Burkholderiales	Comamonadaceae	Acidovorax	Acidovorax avenae	397945	Host-associated	Plants			Host	5352772	4868	Genome Analysis	Gp0000231	11x	Level 6: Finished	Whole Genome Sequencing	1
2639763067	Acidovorax avenae T10_61	Finished	Proteobacteria	Betaproteobacteria	Burkholderiales	Comamonadaceae	Acidovorax	Acidovorax avenae	80867						5634253	5142	Genome Analysis	Gp0122155		Level 6: Finished	Whole Genome Sequencing	130
2634166357	Acidovorax caeni DSM 19327	Permanent Draft	Proteobacteria	Betaproteobacteria	Burkholderiales	Comamonadaceae	Acidovorax	Acidovorax caeni	343013					Sludge, Wastewater	4152335	3938	Genome Analysis	Gp0116388		Level 1: Standard Draft	Whole Genome Sequencing	115
2634166355	Acidovorax cattleyae DSM 17101	Permanent Draft	Proteobacteria	Betaproteobacteria	Burkholderiales	Comamonadaceae	Acidovorax	Acidovorax cattleyae	80868						5609245	5165	Genome Analysis	Gp0116390		Level 1: Standard Draft	Whole Genome Sequencing	93
2634166347	Acidovorax citrulli DSM 17060	Permanent Draft	Proteobacteria	Betaproteobacteria	Burkholderiales	Comamonadaceae	Acidovorax	Acidovorax citrulli	80869						4848266	4469	Genome Analysis	Gp0116391		Level 1: Standard Draft	Whole Genome Sequencing	71
2630968654	Acidovorax citrulli pslbtw65	Permanent Draft	Proteobacteria	Betaproteobacteria	Burkholderiales	Comamonadaceae	Acidovorax	Acidovorax citrulli	80869						4903443	4493	Genome Analysis	Gp0118769			Whole Genome Sequencing	24
2630968965	Acidovorax citrulli tw6	Permanent Draft	Proteobacteria	Betaproteobacteria	Burkholderiales	Comamonadaceae	Acidovorax	Acidovorax citrulli	80869						5074352	4715	Genome Analysis	Gp0118768			Whole Genome Sequencing	26
2551306462	Acidovorax citrulli ZJU1106	Permanent Draft	Proteobacteria	Betaproteobacteria	Burkholderiales	Comamonadaceae	Acidovorax	Acidovorax citrulli	1154764	Host-associated	Plants	Unclassified	Unclassified		4627309	5937	Genome Analysis	Gp0033777	2x		Whole Genome Sequencing	2303
645058786	Acidovorax delafieldii 2AN	Permanent Draft	Proteobacteria	Betaproteobacteria	Burkholderiales	Comamonadaceae	Acidovorax	Acidovorax delafieldii	573060	Environmental	Aquatic			Fresh water, Soil	4842094	4945	Genome Analysis	Gp0004756			Whole Genome Sequencing	638
2636416192	Acidovorax delafieldii DSM 64	Permanent Draft	Proteobacteria	Betaproteobacteria	Burkholderiales	Comamonadaceae	Acidovorax	Acidovorax delafieldii	47920						5022177	4625	Genome Analysis	Gp0109968		Level 1: Standard Draft	Whole Genome Sequencing	19
643348541	Acidovorax ebreus TPSY	Finished	Proteobacteria	Betaproteobacteria	Burkholderiales	Comamonadaceae	Acidovorax	Acidovorax ebreus	535289	Environmental	Aquatic	Groundwater	Freshwater	Fresh water	3796573	3606	Genome Analysis	Gp0001915		Level 6: Finished	Whole Genome Sequencing	1
2634166315	Acidovorax konjaci DSM 7481	Permanent Draft	Proteobacteria	Betaproteobacteria	Burkholderiales	Comamonadaceae	Acidovorax	Acidovorax konjaci	32040						5077528	4513	Genome Analysis	Gp0116392		Level 1: Standard Draft	Whole Genome Sequencing	36
2563366540	Acidovorax oryzae ATCC 19882	Permanent Draft	Proteobacteria	Betaproteobacteria	Burkholderiales	Comamonadaceae	Acidovorax	Acidovorax oryzae	1408420	Environmental	Terrestrial	Unclassified	Agricultural field	Plants, Rice paddies	5528784	4932	Genome Analysis	Gp0044038	Unknown	Level 1: Standard Draft	Whole Genome Sequencing	70
2547132374	Acidovorax radicis N35	Permanent Draft	Proteobacteria	Betaproteobacteria	Burkholderiales	Comamonadaceae	Acidovorax	Acidovorax radicis	999386	Host-associated	Plants		Rhizosphere	Host	5530232	5113	Genome Analysis	Gp0010971	4x		Whole Genome Sequencing	30
2547132375	Acidovorax radicis N35v	Permanent Draft	Proteobacteria	Betaproteobacteria	Burkholderiales	Comamonadaceae	Acidovorax	Acidovorax radicis	999394	Host-associated	Plants	Unclassified	Unclassified	Host	5530086	5118	Genome Analysis	Gp0010972	4x		Whole Genome Sequencing	33
2675903230	Acidovorax soli DSM 25157	Permanent Draft	Proteobacteria	Betaproteobacteria	Burkholderiales	Comamonadaceae	Acidovorax	Acidovorax soli	592050						4130223	3903	Genome Analysis	Gp0127320		Level 1: Standard Draft	Whole Genome Sequencing	90
2511231001	Acidovorax sp. CF316	Permanent Draft	Proteobacteria	Betaproteobacteria	Burkholderiales	Comamonadaceae	Acidovorax	Acidovorax sp. CF316	1144317	Host-associated	Plants	Unclassified	Unclassified	Host, Root nodule	7238994	7281	Genome Analysis	Gp0012183	31x	Level 2: High-Quality Draft	Whole Genome Sequencing	924
2695420315	Acidovorax sp. GW101-3H11	Permanent Draft	Proteobacteria	Betaproteobacteria	Burkholderiales	Comamonadaceae	Acidovorax	Acidovorax sp. GW101-3H11	1813946						5441367	5031	Genome Analysis	Gp0149679			Whole Genome Sequencing	37
2540341243	Acidovorax sp. JHL-3	Permanent Draft	Proteobacteria	Betaproteobacteria	Burkholderiales	Comamonadaceae	Acidovorax	Acidovorax sp. JHL-3	1276755						3987984	3725	Genome Analysis	Gp0035331	Unknown	Level 3: Improved-High-Quality Draft	Whole Genome Sequencing	4
2526164764	Acidovorax sp. JHL-9	Permanent Draft	Proteobacteria	Betaproteobacteria	Burkholderiales	Comamonadaceae	Acidovorax	Acidovorax sp. JHL-9	1276756						4194664	3974	Genome Analysis	Gp0035329	Unknown	Level 1: Standard Draft	Whole Genome Sequencing	65
639633003	Acidovorax sp. JS42	Finished	Proteobacteria	Betaproteobacteria	Burkholderiales	Comamonadaceae	Acidovorax	Acidovorax sp. JS42	232721	Environmental	Terrestrial	Unclassified	Soil	Sediment, Soil, Terrestrial	4585154	4395	Genome Analysis	Gp0000230	11x	Level 6: Finished	Whole Genome Sequencing	3
2519899535	Acidovorax sp. KKS102	Finished	Proteobacteria	Betaproteobacteria	Burkholderiales	Comamonadaceae	Acidovorax	Acidovorax sp. KKS102	358220	Environmental	Terrestrial	Unclassified	Soil		5196935	4803	Genome Analysis	Gp0025946		Level 6: Finished	Whole Genome Sequencing	1
2643221907	Acidovorax sp. Leaf160	Permanent Draft	Proteobacteria	Betaproteobacteria	Burkholderiales	Comamonadaceae	Acidovorax	Acidovorax sp. Leaf160	1736280						4717897	4211	Genome Analysis	Gp0125216			Whole Genome Sequencing	29
2643221925	Acidovorax sp. Leaf191	Permanent Draft	Proteobacteria	Betaproteobacteria	Burkholderiales	Comamonadaceae	Acidovorax	Acidovorax sp. Leaf191	1736296						5870193	5270	Genome Analysis	Gp0125217			Whole Genome Sequencing	24
2643221788	Acidovorax sp. Leaf76	Permanent Draft	Proteobacteria	Betaproteobacteria	Burkholderiales	Comamonadaceae	Acidovorax	Acidovorax sp. Leaf76	1736236						5870153	5266	Genome Analysis	Gp0125218			Whole Genome Sequencing	30
2643221789	Acidovorax sp. Leaf78	Permanent Draft	Proteobacteria	Betaproteobacteria	Burkholderiales	Comamonadaceae	Acidovorax	Acidovorax sp. Leaf78	1736237						5749411	5156	Genome Analysis	Gp0125219			Whole Genome Sequencing	26
2643221792	Acidovorax sp. Leaf84	Permanent Draft	Proteobacteria	Betaproteobacteria	Burkholderiales	Comamonadaceae	Acidovorax	Acidovorax sp. Leaf84	1736240						5869697	5249	Genome Analysis	Gp0125220			Whole Genome Sequencing	29
2547132197	Acidovorax sp. MR-S7	Permanent Draft	Proteobacteria	Betaproteobacteria	Burkholderiales	Comamonadaceae	Acidovorax	Acidovorax sp. MR-S7	1268622	Engineered	Wastewater	Unclassified	Activated Sludge	Sludge	5007754	4783	Genome Analysis	Gp0040210	44x	Level 1: Standard Draft	Whole Genome Sequencing	130
2513237334	Acidovorax sp. NO-1	Permanent Draft	Proteobacteria	Betaproteobacteria	Burkholderiales	Comamonadaceae	Acidovorax	Acidovorax sp. NO-1	512030	Environmental	Terrestrial	Unclassified	Soil	Soil, Terrestrial	5011736	4729	Genome Analysis	Gp0019666	19x	Level 1: Standard Draft	Whole Genome Sequencing	161
2643221609	Acidovorax sp. Root217	Permanent Draft	Proteobacteria	Betaproteobacteria	Burkholderiales	Comamonadaceae	Acidovorax	Acidovorax sp. Root217	1736492						6756331	6308	Genome Analysis	Gp0125422			Whole Genome Sequencing	45
2643221611	Acidovorax sp. Root219	Permanent Draft	Proteobacteria	Betaproteobacteria	Burkholderiales	Comamonadaceae	Acidovorax	Acidovorax sp. Root219	1736493						6820941	6392	Genome Analysis	Gp0125423			Whole Genome Sequencing	48
2643221717	Acidovorax sp. Root267	Permanent Draft	Proteobacteria	Betaproteobacteria	Burkholderiales	Comamonadaceae	Acidovorax	Acidovorax sp. Root267	1736505						5676132	5237	Genome Analysis	Gp0125424			Whole Genome Sequencing	34
2671180696	Acidovorax sp. Root275	Permanent Draft	Proteobacteria	Betaproteobacteria	Burkholderiales	Comamonadaceae	Acidovorax	Acidovorax sp. Root275	1736508						5561820	5064	Genome Analysis	Gp0146414			Whole Genome Sequencing	12
2643221652	Acidovorax sp. Root402	Permanent Draft	Proteobacteria	Betaproteobacteria	Burkholderiales	Comamonadaceae	Acidovorax	Acidovorax sp. Root402	1736527						5140275	4760	Genome Analysis	Gp0125425			Whole Genome Sequencing	19
2643221570	Acidovorax sp. Root568	Permanent Draft	Proteobacteria	Betaproteobacteria	Burkholderiales	Comamonadaceae	Acidovorax	Acidovorax sp. Root568	1736565						5103772	4705	Genome Analysis	Gp0125426			Whole Genome Sequencing	20
2643221596	Acidovorax sp. Root70	Permanent Draft	Proteobacteria	Betaproteobacteria	Burkholderiales	Comamonadaceae	Acidovorax	Acidovorax sp. Root70	1736590						5006805	4685	Genome Analysis	Gp0125427			Whole Genome Sequencing	32
2627854134	Acidovorax temperans KY4	Permanent Draft	Proteobacteria	Betaproteobacteria	Burkholderiales	Comamonadaceae	Acidovorax	Acidovorax temperans	80878	Environmental	Aquatic	Ponds	Freshwater		4475784	4166	Genome Analysis	Gp0118171			Whole Genome Sequencing	141
2615840716	Acidovorax valerianellae DSM 16619	Permanent Draft	Proteobacteria	Betaproteobacteria	Burkholderiales	Comamonadaceae	Acidovorax	Acidovorax valerianellae	187868						5257076	4756	Genome Analysis	Gp0109969		Level 1: Standard Draft	Whole Genome Sequencing	54
2634166330	Acidovorax wautersii DSM 27981	Permanent Draft	Proteobacteria	Betaproteobacteria	Burkholderiales	Comamonadaceae	Acidovorax	Acidovorax wautersii	1177982						5335586	4792	Genome Analysis	Gp0116393		Level 1: Standard Draft	Whole Genome Sequencing	55
2634166222	Acidovorax-123 (UID4000)	Permanent Draft	Proteobacteria	Betaproteobacteria	Burkholderiales	Comamonadaceae	Acidovorax	Acidovorax-123 (UID4000)	12916	Environmental	Aquatic	Sediment	Freshwater	Freshwater Sediment	2739181	2632	Genome from Metagenome	Gp0111147		Level 1: Standard Draft	Metagenome	18
2634166226	Acidovorax-127 (UID4105)	Permanent Draft	Proteobacteria	Betaproteobacteria	Burkholderiales	Comamonadaceae	Acidovorax	Acidovorax-127 (UID4105)	12916	Environmental	Aquatic	Sediment	Freshwater	Freshwater Sediment	3224187	3024	Genome from Metagenome	Gp0111149		Level 1: Standard Draft	Metagenome	60
2634166234	Acidovorax-21 (UID4105)	Permanent Draft	Proteobacteria	Betaproteobacteria	Burkholderiales	Comamonadaceae	Acidovorax	Acidovorax-21 (UID4105)	12916	Environmental	Aquatic	Sediment	Freshwater	Freshwater Sediment	1834216	2071	Genome from Metagenome	Gp0111079		Level 1: Standard Draft	Metagenome	446
2634166257	Acidovorax-69x (UID4105)	Permanent Draft	Proteobacteria	Betaproteobacteria	Burkholderiales	Comamonadaceae	Acidovorax	Acidovora-69x (UID4105)	12916	Environmental	Aquatic	Sediment	Freshwater	Freshwater Sediment	3012106	3134	Genome from Metagenome	Gp0111111		Level 1: Standard Draft	Metagenome	445
2634166258	Acidovorax-75 (UID4105)	Permanent Draft	Proteobacteria	Betaproteobacteria	Burkholderiales	Comamonadaceae	Acidovorax	Acidovorax-75 (UID4105)	12916	Environmental	Aquatic	Sediment	Freshwater	Freshwater Sediment	4694651	4496	Genome from Metagenome	Gp0111115		Level 1: Standard Draft	Metagenome	268
2634166264	Acidovorax-79 (UID4214)	Permanent Draft	Proteobacteria	Betaproteobacteria	Burkholderiales	Comamonadaceae	Acidovorax	Acidovorax-79 (UID4214)	12916	Environmental	Aquatic	Sediment	Freshwater	Freshwater Sediment	2771065	2658	Genome from Metagenome	Gp0111117		Level 1: Standard Draft	Metagenome	98
2634166271	Acidovorax-98 (UID4105)	Permanent Draft	Proteobacteria	Betaproteobacteria	Burkholderiales	Comamonadaceae	Acidovorax	Acidovorax-98 (UID4105)	12916	Environmental	Aquatic	Sediment	Freshwater	Freshwater Sediment	3368916	3392	Genome from Metagenome	Gp0111130		Level 1: Standard Draft	Metagenome	359
2671180230	Acinetobacter albensis ANC 4874	Permanent Draft	Proteobacteria	Gammaproteobacteria	Pseudomonadales	Moraxellaceae	Acinetobacter	Acinetobacter albensis	1673609						3045904	2844	Genome Analysis	Gp0139232		Level 1: Standard Draft	Whole Genome Sequencing	30
2690315601	Acinetobacter apis ANC 5114	Permanent Draft	Proteobacteria	Gammaproteobacteria	Pseudomonadales	Moraxellaceae	Acinetobacter	Acinetobacter apis	1229165						2413782	2269	Genome Analysis	Gp0139278		Level 1: Standard Draft	Whole Genome Sequencing	12
2579778587	Acinetobacter baumanii BIDMC 56	Permanent Draft	Proteobacteria	Gammaproteobacteria	Pseudomonadales	Moraxellaceae	Acinetobacter	Acinetobacter baumannii	1439316						3929582	3772	Genome Analysis	Gp0082832	129.x		Whole Genome Sequencing	23
2579779101	Acinetobacter baumanii BIDMC 57	Permanent Draft	Proteobacteria	Gammaproteobacteria	Pseudomonadales	Moraxellaceae	Acinetobacter	Acinetobacter baumannii	1439317						4094790	3963	Genome Analysis	Gp0082833	141.x		Whole Genome Sequencing	23
2630968372	Acinetobacter baumannii 1	Permanent Draft	Proteobacteria	Gammaproteobacteria	Pseudomonadales	Moraxellaceae	Acinetobacter	Acinetobacter baumannii	470						3968209	3848	Genome Analysis	Gp0120902			Whole Genome Sequencing	144
2565956862	Acinetobacter baumannii 1000160	Permanent Draft	Proteobacteria	Gammaproteobacteria	Pseudomonadales	Moraxellaceae	Acinetobacter	Acinetobacter baumannii	1310800						3984765	3921	Genome Analysis	Gp0040828	93.69117351x		Whole Genome Sequencing	35
2565956863	Acinetobacter baumannii 1007214	Permanent Draft	Proteobacteria	Gammaproteobacteria	Pseudomonadales	Moraxellaceae	Acinetobacter	Acinetobacter baumannii	1310784						3950092	3914	Genome Analysis	Gp0040829	71.84977993x		Whole Genome Sequencing	46
2565956864	Acinetobacter baumannii 1022959	Permanent Draft	Proteobacteria	Gammaproteobacteria	Pseudomonadales	Moraxellaceae	Acinetobacter	Acinetobacter baumannii	1310751						4150104	4217	Genome Analysis	Gp0040830	88.81768529x		Whole Genome Sequencing	136
2565956865	Acinetobacter baumannii 1031433	Permanent Draft	Proteobacteria	Gammaproteobacteria	Pseudomonadales	Moraxellaceae	Acinetobacter	Acinetobacter baumannii	1310586						4025279	4118	Genome Analysis	Gp0040831	12.7754946x		Whole Genome Sequencing	171
2565956866	Acinetobacter baumannii 1032241	Permanent Draft	Proteobacteria	Gammaproteobacteria	Pseudomonadales	Moraxellaceae	Acinetobacter	Acinetobacter baumannii	1310571						4030913	4018	Genome Analysis	Gp0040832	167.179554x		Whole Genome Sequencing	202
2582580776	Acinetobacter baumannii 1032359	Permanent Draft	Proteobacteria	Gammaproteobacteria	Pseudomonadales	Moraxellaceae	Acinetobacter	Acinetobacter baumannii	1310572						4690541	5213	Genome Analysis	Gp0040858	55.18x		Whole Genome Sequencing	630
2565956867	Acinetobacter baumannii 1035119	Permanent Draft	Proteobacteria	Gammaproteobacteria	Pseudomonadales	Moraxellaceae	Acinetobacter	Acinetobacter baumannii	1310622						3928666	3808	Genome Analysis	Gp0040859	134.4386x		Whole Genome Sequencing	55
2565956868	Acinetobacter baumannii 1036938	Permanent Draft	Proteobacteria	Gammaproteobacteria	Pseudomonadales	Moraxellaceae	Acinetobacter	Acinetobacter baumannii	1310554						4144436	4237	Genome Analysis	Gp0040861	161.394669x		Whole Genome Sequencing	236
2565956869	Acinetobacter baumannii 1039621	Permanent Draft	Proteobacteria	Gammaproteobacteria	Pseudomonadales	Moraxellaceae	Acinetobacter	Acinetobacter baumannii	1310592						3979928	3903	Genome Analysis	Gp0040862	93.63686529x		Whole Genome Sequencing	75
2565956870	Acinetobacter baumannii 1040094	Permanent Draft	Proteobacteria	Gammaproteobacteria	Pseudomonadales	Moraxellaceae	Acinetobacter	Acinetobacter baumannii	1310590						3975156	3887	Genome Analysis	Gp0040863	75.31479219x		Whole Genome Sequencing	67
2582580775	Acinetobacter baumannii 1042969-1197	Permanent Draft	Proteobacteria	Gammaproteobacteria	Pseudomonadales	Moraxellaceae	Acinetobacter	Acinetobacter baumannii	1310831						4252708	4309	Genome Analysis	Gp0040864	153.42x		Whole Genome Sequencing	156
2565956871	Acinetobacter baumannii 1042969-1265	Permanent Draft	Proteobacteria	Gammaproteobacteria	Pseudomonadales	Moraxellaceae	Acinetobacter	Acinetobacter baumannii	1310574						4071205	4131	Genome Analysis	Gp0040865	145.493687x		Whole Genome Sequencing	166
2565956872	Acinetobacter baumannii 1043794	Permanent Draft	Proteobacteria	Gammaproteobacteria	Pseudomonadales	Moraxellaceae	Acinetobacter	Acinetobacter baumannii	1310564						4009660	3874	Genome Analysis	Gp0040890	75.8783433x		Whole Genome Sequencing	51
2565956873	Acinetobacter baumannii 1043903	Permanent Draft	Proteobacteria	Gammaproteobacteria	Pseudomonadales	Moraxellaceae	Acinetobacter	Acinetobacter baumannii	1310569						4160258	4329	Genome Analysis	Gp0040891	61.53747436x		Whole Genome Sequencing	252
2645727779	Acinetobacter baumannii 10441_14	Permanent Draft	Proteobacteria	Gammaproteobacteria	Pseudomonadales	Moraxellaceae	Acinetobacter	Acinetobacter baumannii	470						3898148	3824	Genome Analysis	Gp0122032		Level 1: Standard Draft	Whole Genome Sequencing	120
2565956874	Acinetobacter baumannii 1045092	Permanent Draft	Proteobacteria	Gammaproteobacteria	Pseudomonadales	Moraxellaceae	Acinetobacter	Acinetobacter baumannii	1310739						4104548	4140	Genome Analysis	Gp0040892	125.731479x		Whole Genome Sequencing	113
2565956875	Acinetobacter baumannii 1046051	Permanent Draft	Proteobacteria	Gammaproteobacteria	Pseudomonadales	Moraxellaceae	Acinetobacter	Acinetobacter baumannii	1310570						4124032	4203	Genome Analysis	Gp0040893	161.8492x		Whole Genome Sequencing	204
2565956876	Acinetobacter baumannii 1046674	Permanent Draft	Proteobacteria	Gammaproteobacteria	Pseudomonadales	Moraxellaceae	Acinetobacter	Acinetobacter baumannii	1310567						3993566	4117	Genome Analysis	Gp0040895	91.76233468x		Whole Genome Sequencing	203
2565956877	Acinetobacter baumannii 1051176	Permanent Draft	Proteobacteria	Gammaproteobacteria	Pseudomonadales	Moraxellaceae	Acinetobacter	Acinetobacter baumannii	1310583						3859137	3794	Genome Analysis	Gp0040896	77.61422863x		Whole Genome Sequencing	71
2565956878	Acinetobacter baumannii 1051830	Permanent Draft	Proteobacteria	Gammaproteobacteria	Pseudomonadales	Moraxellaceae	Acinetobacter	Acinetobacter baumannii	1310585						3892203	4008	Genome Analysis	Gp0040897	15.6297123x		Whole Genome Sequencing	88
2565956879	Acinetobacter baumannii 10519	Permanent Draft	Proteobacteria	Gammaproteobacteria	Pseudomonadales	Moraxellaceae	Acinetobacter	Acinetobacter baumannii	1310749						3998893	4011	Genome Analysis	Gp0040920	91.5794175x		Whole Genome Sequencing	117
2565956880	Acinetobacter baumannii 1058283	Permanent Draft	Proteobacteria	Gammaproteobacteria	Pseudomonadales	Moraxellaceae	Acinetobacter	Acinetobacter baumannii	1310771						4138463	4112	Genome Analysis	Gp0040921	87.6937533x		Whole Genome Sequencing	94
2565956881	Acinetobacter baumannii 1062314	Permanent Draft	Proteobacteria	Gammaproteobacteria	Pseudomonadales	Moraxellaceae	Acinetobacter	Acinetobacter baumannii	1310725						4043847	3922	Genome Analysis	Gp0040922	11.948836x		Whole Genome Sequencing	45
2565956882	Acinetobacter baumannii 1064293_45	Permanent Draft	Proteobacteria	Gammaproteobacteria	Pseudomonadales	Moraxellaceae	Acinetobacter	Acinetobacter baumannii	1310750						3924133	3877	Genome Analysis	Gp0040923	159.7961391x		Whole Genome Sequencing	184
2582580777	Acinetobacter baumannii 1064293_46	Permanent Draft	Proteobacteria	Gammaproteobacteria	Pseudomonadales	Moraxellaceae	Acinetobacter	Acinetobacter baumannii	1310825						4263454	4283	Genome Analysis	Gp0040924	138.31x		Whole Genome Sequencing	130
2565956883	Acinetobacter baumannii 1075025	Permanent Draft	Proteobacteria	Gammaproteobacteria	Pseudomonadales	Moraxellaceae	Acinetobacter	Acinetobacter baumannii	1310596						3924482	3899	Genome Analysis	Gp0040925	169.619733x		Whole Genome Sequencing	159
2648501161	Acinetobacter baumannii 107m	Permanent Draft	Proteobacteria	Gammaproteobacteria	Pseudomonadales	Moraxellaceae	Acinetobacter	Acinetobacter baumannii	1149135						3878560	3732	Genome Analysis	Gp0102337			Whole Genome Sequencing	41
2565956884	Acinetobacter baumannii 1095464	Permanent Draft	Proteobacteria	Gammaproteobacteria	Pseudomonadales	Moraxellaceae	Acinetobacter	Acinetobacter baumannii	1310747						3975969	4005	Genome Analysis	Gp0040926	184.6688934x		Whole Genome Sequencing	100
2565956885	Acinetobacter baumannii 1096934	Permanent Draft	Proteobacteria	Gammaproteobacteria	Pseudomonadales	Moraxellaceae	Acinetobacter	Acinetobacter baumannii	1310657						4330037	4362	Genome Analysis	Gp0040927	68.628257x		Whole Genome Sequencing	235
2565956886	Acinetobacter baumannii 1106579	Permanent Draft	Proteobacteria	Gammaproteobacteria	Pseudomonadales	Moraxellaceae	Acinetobacter	Acinetobacter baumannii	1310659						3995531	4362	Genome Analysis	Gp0040951	72.88199521x		Whole Genome Sequencing	260
2565956887	Acinetobacter baumannii 110912	Permanent Draft	Proteobacteria	Gammaproteobacteria	Pseudomonadales	Moraxellaceae	Acinetobacter	Acinetobacter baumannii	1310648						3953404	3841	Genome Analysis	Gp0040952	8.1113592x		Whole Genome Sequencing	5
2565956888	Acinetobacter baumannii 11126	Permanent Draft	Proteobacteria	Gammaproteobacteria	Pseudomonadales	Moraxellaceae	Acinetobacter	Acinetobacter baumannii	1310802						4063086	4071	Genome Analysis	Gp0040953	72.713412x		Whole Genome Sequencing	91
2565956889	Acinetobacter baumannii 1117819	Permanent Draft	Proteobacteria	Gammaproteobacteria	Pseudomonadales	Moraxellaceae	Acinetobacter	Acinetobacter baumannii	1310780						3934271	3947	Genome Analysis	Gp0040954	9.5251697x		Whole Genome Sequencing	91
2565956890	Acinetobacter baumannii 1121032	Permanent Draft	Proteobacteria	Gammaproteobacteria	Pseudomonadales	Moraxellaceae	Acinetobacter	Acinetobacter baumannii	1310598						4151063	4133	Genome Analysis	Gp0040955	164.517456x		Whole Genome Sequencing	81
2565956891	Acinetobacter baumannii 1130196	Permanent Draft	Proteobacteria	Gammaproteobacteria	Pseudomonadales	Moraxellaceae	Acinetobacter	Acinetobacter baumannii	1310772						4074818	4152	Genome Analysis	Gp0040956	92.1764965x		Whole Genome Sequencing	136
2582580778	Acinetobacter baumannii 1146103	Permanent Draft	Proteobacteria	Gammaproteobacteria	Pseudomonadales	Moraxellaceae	Acinetobacter	Acinetobacter baumannii	1310656						4398831	4681	Genome Analysis	Gp0040957	64.86x		Whole Genome Sequencing	375
2565956892	Acinetobacter baumannii 1159076	Permanent Draft	Proteobacteria	Gammaproteobacteria	Pseudomonadales	Moraxellaceae	Acinetobacter	Acinetobacter baumannii	1310644						4246843	4491	Genome Analysis	Gp0040980	61.2842684x		Whole Genome Sequencing	301
2565956893	Acinetobacter baumannii 1170863	Permanent Draft	Proteobacteria	Gammaproteobacteria	Pseudomonadales	Moraxellaceae	Acinetobacter	Acinetobacter baumannii	1310782						4085498	4044	Genome Analysis	Gp0040981	92.7598711x		Whole Genome Sequencing	59
2565956894	Acinetobacter baumannii 1178044	Permanent Draft	Proteobacteria	Gammaproteobacteria	Pseudomonadales	Moraxellaceae	Acinetobacter	Acinetobacter baumannii	1310731						4006000	4048	Genome Analysis	Gp0040982	183.5745215x		Whole Genome Sequencing	94
2565956895	Acinetobacter baumannii 1179249	Permanent Draft	Proteobacteria	Gammaproteobacteria	Pseudomonadales	Moraxellaceae	Acinetobacter	Acinetobacter baumannii	1310790						3938493	3879	Genome Analysis	Gp0040983	72.3589585x		Whole Genome Sequencing	77
2565956896	Acinetobacter baumannii 118362	Permanent Draft	Proteobacteria	Gammaproteobacteria	Pseudomonadales	Moraxellaceae	Acinetobacter	Acinetobacter baumannii	1310618						4449572	4578	Genome Analysis	Gp0040984	77.37285696x		Whole Genome Sequencing	434
2565956897	Acinetobacter baumannii 1188188	Permanent Draft	Proteobacteria	Gammaproteobacteria	Pseudomonadales	Moraxellaceae	Acinetobacter	Acinetobacter baumannii	1310742						4136460	4167	Genome Analysis	Gp0040985	72.6886662x		Whole Genome Sequencing	89
2565956898	Acinetobacter baumannii 1195185_11	Permanent Draft	Proteobacteria	Gammaproteobacteria	Pseudomonadales	Moraxellaceae	Acinetobacter	Acinetobacter baumannii	1310733						4111595	4048	Genome Analysis	Gp0041076	19.319514x		Whole Genome Sequencing	30
2582580779	Acinetobacter baumannii 1195185_80	Permanent Draft	Proteobacteria	Gammaproteobacteria	Pseudomonadales	Moraxellaceae	Acinetobacter	Acinetobacter baumannii	1310826						4263524	4312	Genome Analysis	Gp0041077	138.97x		Whole Genome Sequencing	99
2565956899	Acinetobacter baumannii 1202252	Permanent Draft	Proteobacteria	Gammaproteobacteria	Pseudomonadales	Moraxellaceae	Acinetobacter	Acinetobacter baumannii	1310624						4118702	4160	Genome Analysis	Gp0041078	125.522732x		Whole Genome Sequencing	189
2565956900	Acinetobacter baumannii 1207552	Permanent Draft	Proteobacteria	Gammaproteobacteria	Pseudomonadales	Moraxellaceae	Acinetobacter	Acinetobacter baumannii	1310730						4114309	4154	Genome Analysis	Gp0041079	89.96524x		Whole Genome Sequencing	116
2565956901	Acinetobacter baumannii 121738	Permanent Draft	Proteobacteria	Gammaproteobacteria	Pseudomonadales	Moraxellaceae	Acinetobacter	Acinetobacter baumannii	1310818						4044685	4104	Genome Analysis	Gp0041080	67.78761937x		Whole Genome Sequencing	94
2565956902	Acinetobacter baumannii 1232509	Permanent Draft	Proteobacteria	Gammaproteobacteria	Pseudomonadales	Moraxellaceae	Acinetobacter	Acinetobacter baumannii	1310774						4015273	4057	Genome Analysis	Gp0041081	72.2416552x		Whole Genome Sequencing	95
2565956903	Acinetobacter baumannii 1237202	Permanent Draft	Proteobacteria	Gammaproteobacteria	Pseudomonadales	Moraxellaceae	Acinetobacter	Acinetobacter baumannii	1310767						4191661	4242	Genome Analysis	Gp0041107	114.736527x		Whole Genome Sequencing	110
2565956904	Acinetobacter baumannii 1237893	Permanent Draft	Proteobacteria	Gammaproteobacteria	Pseudomonadales	Moraxellaceae	Acinetobacter	Acinetobacter baumannii	1310744						4019909	4008	Genome Analysis	Gp0041108	74.1424876x		Whole Genome Sequencing	79
2565956905	Acinetobacter baumannii 1239920	Permanent Draft	Proteobacteria	Gammaproteobacteria	Pseudomonadales	Moraxellaceae	Acinetobacter	Acinetobacter baumannii	1310680						3294808	3274	Genome Analysis	Gp0041109	112.382519x		Whole Genome Sequencing	52
2565956906	Acinetobacter baumannii 1245249	Permanent Draft	Proteobacteria	Gammaproteobacteria	Pseudomonadales	Moraxellaceae	Acinetobacter	Acinetobacter baumannii	1310724						3962855	3926	Genome Analysis	Gp0041110	173.586656x		Whole Genome Sequencing	225
2565956907	Acinetobacter baumannii 1245593	Permanent Draft	Proteobacteria	Gammaproteobacteria	Pseudomonadales	Moraxellaceae	Acinetobacter	Acinetobacter baumannii	1310728						4100883	4053	Genome Analysis	Gp0041111	87.5258176x		Whole Genome Sequencing	75
2565956908	Acinetobacter baumannii 1247182	Permanent Draft	Proteobacteria	Gammaproteobacteria	Pseudomonadales	Moraxellaceae	Acinetobacter	Acinetobacter baumannii	1310597						3991751	3958	Genome Analysis	Gp0041112	75.166384x		Whole Genome Sequencing	89
2582580780	Acinetobacter baumannii 1262761-105	Permanent Draft	Proteobacteria	Gammaproteobacteria	Pseudomonadales	Moraxellaceae	Acinetobacter	Acinetobacter baumannii	1310827						4139565	4158	Genome Analysis	Gp0041113	17.47x		Whole Genome Sequencing	65
2565956909	Acinetobacter baumannii 1262761-97	Permanent Draft	Proteobacteria	Gammaproteobacteria	Pseudomonadales	Moraxellaceae	Acinetobacter	Acinetobacter baumannii	1310777						4002698	4021	Genome Analysis	Gp0041114	7.7464989x		Whole Genome Sequencing	96
2582580781	Acinetobacter baumannii 1264765	Permanent Draft	Proteobacteria	Gammaproteobacteria	Pseudomonadales	Moraxellaceae	Acinetobacter	Acinetobacter baumannii	1310824						4261525	4267	Genome Analysis	Gp0041140	14.72x		Whole Genome Sequencing	74
2565956910	Acinetobacter baumannii 1264936	Permanent Draft	Proteobacteria	Gammaproteobacteria	Pseudomonadales	Moraxellaceae	Acinetobacter	Acinetobacter baumannii	1310743						3928172	3911	Genome Analysis	Gp0041141	94.25952224x		Whole Genome Sequencing	99
2565956911	Acinetobacter baumannii 1266220	Permanent Draft	Proteobacteria	Gammaproteobacteria	Pseudomonadales	Moraxellaceae	Acinetobacter	Acinetobacter baumannii	1310758						4144788	4185	Genome Analysis	Gp0041142	139.7646433x		Whole Genome Sequencing	110
2565956912	Acinetobacter baumannii 1267820	Permanent Draft	Proteobacteria	Gammaproteobacteria	Pseudomonadales	Moraxellaceae	Acinetobacter	Acinetobacter baumannii	1310628						3776099	3706	Genome Analysis	Gp0041144	167.743973x		Whole Genome Sequencing	246
2565956913	Acinetobacter baumannii 1271213	Permanent Draft	Proteobacteria	Gammaproteobacteria	Pseudomonadales	Moraxellaceae	Acinetobacter	Acinetobacter baumannii	1310737						4044084	4022	Genome Analysis	Gp0041145	146.2964511x		Whole Genome Sequencing	82
2565956914	Acinetobacter baumannii 1271651	Permanent Draft	Proteobacteria	Gammaproteobacteria	Pseudomonadales	Moraxellaceae	Acinetobacter	Acinetobacter baumannii	1310732						3964820	3974	Genome Analysis	Gp0041146	13.1526361x		Whole Genome Sequencing	97
2582580782	Acinetobacter baumannii 1276470-132	Permanent Draft	Proteobacteria	Gammaproteobacteria	Pseudomonadales	Moraxellaceae	Acinetobacter	Acinetobacter baumannii	1310829						4115941	4152	Genome Analysis	Gp0041147	143.91x		Whole Genome Sequencing	120
2565956915	Acinetobacter baumannii 1276470-86	Permanent Draft	Proteobacteria	Gammaproteobacteria	Pseudomonadales	Moraxellaceae	Acinetobacter	Acinetobacter baumannii	1310769						4062686	4081	Genome Analysis	Gp0041171	74.41623523x		Whole Genome Sequencing	95
2565956916	Acinetobacter baumannii 1277411	Permanent Draft	Proteobacteria	Gammaproteobacteria	Pseudomonadales	Moraxellaceae	Acinetobacter	Acinetobacter baumannii	1310655						4223332	4385	Genome Analysis	Gp0041172	69.435582x		Whole Genome Sequencing	289
2565956917	Acinetobacter baumannii 1281984	Permanent Draft	Proteobacteria	Gammaproteobacteria	Pseudomonadales	Moraxellaceae	Acinetobacter	Acinetobacter baumannii	1310795						4071879	3905	Genome Analysis	Gp0041173	76.11695814x		Whole Genome Sequencing	50
2582580783	Acinetobacter baumannii 1284800	Permanent Draft	Proteobacteria	Gammaproteobacteria	Pseudomonadales	Moraxellaceae	Acinetobacter	Acinetobacter baumannii	1310627						4484733	4860	Genome Analysis	Gp0041174	55.66x		Whole Genome Sequencing	514
2565956918	Acinetobacter baumannii 1287985	Permanent Draft	Proteobacteria	Gammaproteobacteria	Pseudomonadales	Moraxellaceae	Acinetobacter	Acinetobacter baumannii	1310746						3998888	4059	Genome Analysis	Gp0041175	146.7162444x		Whole Genome Sequencing	113
2582580784	Acinetobacter baumannii 1288284	Permanent Draft	Proteobacteria	Gammaproteobacteria	Pseudomonadales	Moraxellaceae	Acinetobacter	Acinetobacter baumannii	1310709						6046433	6274	Genome Analysis	Gp0041176	72.67x		Whole Genome Sequencing	945
2565956919	Acinetobacter baumannii 1289546	Permanent Draft	Proteobacteria	Gammaproteobacteria	Pseudomonadales	Moraxellaceae	Acinetobacter	Acinetobacter baumannii	1310600						4132108	4195	Genome Analysis	Gp0041177	71.6363954x		Whole Genome Sequencing	133
2565956920	Acinetobacter baumannii 1289694	Permanent Draft	Proteobacteria	Gammaproteobacteria	Pseudomonadales	Moraxellaceae	Acinetobacter	Acinetobacter baumannii	1310609						4189636	4203	Genome Analysis	Gp0041178	115.2794828x		Whole Genome Sequencing	141
2565956921	Acinetobacter baumannii 1291820	Permanent Draft	Proteobacteria	Gammaproteobacteria	Pseudomonadales	Moraxellaceae	Acinetobacter	Acinetobacter baumannii	1310654						4099172	4174	Genome Analysis	Gp0041202	69.28479925x		Whole Genome Sequencing	205
2565956922	Acinetobacter baumannii 1293320	Permanent Draft	Proteobacteria	Gammaproteobacteria	Pseudomonadales	Moraxellaceae	Acinetobacter	Acinetobacter baumannii	1310752						4001138	3926	Genome Analysis	Gp0041203	149.58518x		Whole Genome Sequencing	51
2565956923	Acinetobacter baumannii 1294217	Permanent Draft	Proteobacteria	Gammaproteobacteria	Pseudomonadales	Moraxellaceae	Acinetobacter	Acinetobacter baumannii	1310620						4152310	4229	Genome Analysis	Gp0041204	123.8834271x		Whole Genome Sequencing	140
2565956924	Acinetobacter baumannii 1294222	Permanent Draft	Proteobacteria	Gammaproteobacteria	Pseudomonadales	Moraxellaceae	Acinetobacter	Acinetobacter baumannii	1310765						4153129	4228	Genome Analysis	Gp0041205	93.931642x		Whole Genome Sequencing	131
2565956925	Acinetobacter baumannii 1294243	Permanent Draft	Proteobacteria	Gammaproteobacteria	Pseudomonadales	Moraxellaceae	Acinetobacter	Acinetobacter baumannii	1310756						4133817	4074	Genome Analysis	Gp0041206	94.53633255x		Whole Genome Sequencing	69
2565956926	Acinetobacter baumannii 1294596	Permanent Draft	Proteobacteria	Gammaproteobacteria	Pseudomonadales	Moraxellaceae	Acinetobacter	Acinetobacter baumannii	1310603						3349161	3412	Genome Analysis	Gp0041207	217.4725828x		Whole Genome Sequencing	155
2565956927	Acinetobacter baumannii 1295259	Permanent Draft	Proteobacteria	Gammaproteobacteria	Pseudomonadales	Moraxellaceae	Acinetobacter	Acinetobacter baumannii	1310608						4119592	4096	Genome Analysis	Gp0041208	126.6184413x		Whole Genome Sequencing	103
2565956928	Acinetobacter baumannii 1295549	Permanent Draft	Proteobacteria	Gammaproteobacteria	Pseudomonadales	Moraxellaceae	Acinetobacter	Acinetobacter baumannii	1310770						3916791	3775	Genome Analysis	Gp0041209	77.18879977x		Whole Genome Sequencing	30
2565956929	Acinetobacter baumannii 1295743	Permanent Draft	Proteobacteria	Gammaproteobacteria	Pseudomonadales	Moraxellaceae	Acinetobacter	Acinetobacter baumannii	1310613						4322893	4437	Genome Analysis	Gp0040692	137.8534983x		Whole Genome Sequencing	199
2565956930	Acinetobacter baumannii 1296252	Permanent Draft	Proteobacteria	Gammaproteobacteria	Pseudomonadales	Moraxellaceae	Acinetobacter	Acinetobacter baumannii	1310753						4067658	4109	Genome Analysis	Gp0040693	125.488994x		Whole Genome Sequencing	139
2565956931	Acinetobacter baumannii 1297	Permanent Draft	Proteobacteria	Gammaproteobacteria	Pseudomonadales	Moraxellaceae	Acinetobacter	Acinetobacter baumannii	1310580						3842214	3790	Genome Analysis	Gp0040694	77.88798151x		Whole Genome Sequencing	36
2565956932	Acinetobacter baumannii 1297549	Permanent Draft	Proteobacteria	Gammaproteobacteria	Pseudomonadales	Moraxellaceae	Acinetobacter	Acinetobacter baumannii	1310606						3863454	3912	Genome Analysis	Gp0040695	189.887413x		Whole Genome Sequencing	174
2582580785	Acinetobacter baumannii 135867	Permanent Draft	Proteobacteria	Gammaproteobacteria	Pseudomonadales	Moraxellaceae	Acinetobacter	Acinetobacter baumannii	1310629						4611549	4798	Genome Analysis	Gp0040696	58.46x		Whole Genome Sequencing	283
2565956933	Acinetobacter baumannii 136706	Permanent Draft	Proteobacteria	Gammaproteobacteria	Pseudomonadales	Moraxellaceae	Acinetobacter	Acinetobacter baumannii	1310558						4136570	4211	Genome Analysis	Gp0040697	67.55129925x		Whole Genome Sequencing	215
2565956934	Acinetobacter baumannii 1391434	Permanent Draft	Proteobacteria	Gammaproteobacteria	Pseudomonadales	Moraxellaceae	Acinetobacter	Acinetobacter baumannii	1310762						3684176	3645	Genome Analysis	Gp0040698	11.711891x		Whole Genome Sequencing	51
2565956935	Acinetobacter baumannii 1392509	Permanent Draft	Proteobacteria	Gammaproteobacteria	Pseudomonadales	Moraxellaceae	Acinetobacter	Acinetobacter baumannii	1310775						4022462	4031	Genome Analysis	Gp0040699	73.1995871x		Whole Genome Sequencing	100
2565956936	Acinetobacter baumannii 1396970	Permanent Draft	Proteobacteria	Gammaproteobacteria	Pseudomonadales	Moraxellaceae	Acinetobacter	Acinetobacter baumannii	1310615						4189863	4374	Genome Analysis	Gp0040729	137.395553x		Whole Genome Sequencing	336
2565956937	Acinetobacter baumannii 1397084	Permanent Draft	Proteobacteria	Gammaproteobacteria	Pseudomonadales	Moraxellaceae	Acinetobacter	Acinetobacter baumannii	1310614						3916511	4085	Genome Analysis	Gp0040730	141.453447x		Whole Genome Sequencing	311
2565956938	Acinetobacter baumannii 1397513	Permanent Draft	Proteobacteria	Gammaproteobacteria	Pseudomonadales	Moraxellaceae	Acinetobacter	Acinetobacter baumannii	1310768						3993250	4013	Genome Analysis	Gp0040731	9.1721238x		Whole Genome Sequencing	98
2565956939	Acinetobacter baumannii 1406182	Permanent Draft	Proteobacteria	Gammaproteobacteria	Pseudomonadales	Moraxellaceae	Acinetobacter	Acinetobacter baumannii	1310796						4138004	4182	Genome Analysis	Gp0040732	13.5178737x		Whole Genome Sequencing	107
2565956940	Acinetobacter baumannii 1406589	Permanent Draft	Proteobacteria	Gammaproteobacteria	Pseudomonadales	Moraxellaceae	Acinetobacter	Acinetobacter baumannii	1310760						4167493	4228	Genome Analysis	Gp0040733	72.14717686x		Whole Genome Sequencing	179
2565956941	Acinetobacter baumannii 1406750	Permanent Draft	Proteobacteria	Gammaproteobacteria	Pseudomonadales	Moraxellaceae	Acinetobacter	Acinetobacter baumannii	1310617						4146380	4298	Genome Analysis	Gp0040734	158.8317757x		Whole Genome Sequencing	227
2565956942	Acinetobacter baumannii 1412924	Permanent Draft	Proteobacteria	Gammaproteobacteria	Pseudomonadales	Moraxellaceae	Acinetobacter	Acinetobacter baumannii	1310706						3822103	3657	Genome Analysis	Gp0040764	173.7169277x		Whole Genome Sequencing	63
2565956943	Acinetobacter baumannii 1413735	Permanent Draft	Proteobacteria	Gammaproteobacteria	Pseudomonadales	Moraxellaceae	Acinetobacter	Acinetobacter baumannii	1310776						4101812	4071	Genome Analysis	Gp0040765	88.9817496x		Whole Genome Sequencing	59
2565956944	Acinetobacter baumannii 1417041	Permanent Draft	Proteobacteria	Gammaproteobacteria	Pseudomonadales	Moraxellaceae	Acinetobacter	Acinetobacter baumannii	1310703						3700686	3557	Genome Analysis	Gp0040766	18.16717x		Whole Genome Sequencing	55
2565956945	Acinetobacter baumannii 1419130	Permanent Draft	Proteobacteria	Gammaproteobacteria	Pseudomonadales	Moraxellaceae	Acinetobacter	Acinetobacter baumannii	1310619						4382603	4397	Genome Analysis	Gp0040768	12.412777x		Whole Genome Sequencing	153
2565956946	Acinetobacter baumannii 14216	Permanent Draft	Proteobacteria	Gammaproteobacteria	Pseudomonadales	Moraxellaceae	Acinetobacter	Acinetobacter baumannii	1310798						4100117	4077	Genome Analysis	Gp0040769	75.96757966x		Whole Genome Sequencing	64
2565956947	Acinetobacter baumannii 1424608	Permanent Draft	Proteobacteria	Gammaproteobacteria	Pseudomonadales	Moraxellaceae	Acinetobacter	Acinetobacter baumannii	1310779						3904832	3818	Genome Analysis	Gp0040770	71.81892432x		Whole Genome Sequencing	55
2565956948	Acinetobacter baumannii 1426993	Permanent Draft	Proteobacteria	Gammaproteobacteria	Pseudomonadales	Moraxellaceae	Acinetobacter	Acinetobacter baumannii	1310805						4233639	4278	Genome Analysis	Gp0040771	91.57689236x		Whole Genome Sequencing	127
2565956949	Acinetobacter baumannii 1428368	Permanent Draft	Proteobacteria	Gammaproteobacteria	Pseudomonadales	Moraxellaceae	Acinetobacter	Acinetobacter baumannii	1310797						4092242	4035	Genome Analysis	Gp0040799	19.5444736x		Whole Genome Sequencing	80
2565956950	Acinetobacter baumannii 1429530	Permanent Draft	Proteobacteria	Gammaproteobacteria	Pseudomonadales	Moraxellaceae	Acinetobacter	Acinetobacter baumannii	1310636						3985365	3854	Genome Analysis	Gp0040800	113.37617x		Whole Genome Sequencing	31
2565956951	Acinetobacter baumannii 1437282	Permanent Draft	Proteobacteria	Gammaproteobacteria	Pseudomonadales	Moraxellaceae	Acinetobacter	Acinetobacter baumannii	1310638						3954802	3834	Genome Analysis	Gp0040802	114.8751323x		Whole Genome Sequencing	35
2565956952	Acinetobacter baumannii 1440422	Permanent Draft	Proteobacteria	Gammaproteobacteria	Pseudomonadales	Moraxellaceae	Acinetobacter	Acinetobacter baumannii	1310641						3861170	4281	Genome Analysis	Gp0040803	148.6477728x		Whole Genome Sequencing	356
2565956953	Acinetobacter baumannii 1440750	Permanent Draft	Proteobacteria	Gammaproteobacteria	Pseudomonadales	Moraxellaceae	Acinetobacter	Acinetobacter baumannii	1310663						4212407	4476	Genome Analysis	Gp0040804	61.6744671x		Whole Genome Sequencing	399
2565956954	Acinetobacter baumannii 144107	Permanent Draft	Proteobacteria	Gammaproteobacteria	Pseudomonadales	Moraxellaceae	Acinetobacter	Acinetobacter baumannii	1310688						3921969	3799	Genome Analysis	Gp0040805	151.2147927x		Whole Genome Sequencing	80
2582580786	Acinetobacter baumannii 1451147	Permanent Draft	Proteobacteria	Gammaproteobacteria	Pseudomonadales	Moraxellaceae	Acinetobacter	Acinetobacter baumannii	1310642						4321149	4650	Genome Analysis	Gp0040806	58.66x		Whole Genome Sequencing	539
2565956955	Acinetobacter baumannii 145660	Permanent Draft	Proteobacteria	Gammaproteobacteria	Pseudomonadales	Moraxellaceae	Acinetobacter	Acinetobacter baumannii	1310789						4068673	4064	Genome Analysis	Gp0040833	95.92954857x		Whole Genome Sequencing	80
2565956956	Acinetobacter baumannii 1457504	Permanent Draft	Proteobacteria	Gammaproteobacteria	Pseudomonadales	Moraxellaceae	Acinetobacter	Acinetobacter baumannii	1310717						4015489	4167	Genome Analysis	Gp0040834	131.21667x		Whole Genome Sequencing	14
2565956957	Acinetobacter baumannii 1461402	Permanent Draft	Proteobacteria	Gammaproteobacteria	Pseudomonadales	Moraxellaceae	Acinetobacter	Acinetobacter baumannii	1310647						3208575	3154	Genome Analysis	Gp0040835	115.232977x		Whole Genome Sequencing	59
2565956958	Acinetobacter baumannii 1461963	Permanent Draft	Proteobacteria	Gammaproteobacteria	Pseudomonadales	Moraxellaceae	Acinetobacter	Acinetobacter baumannii	1310645						4101921	4070	Genome Analysis	Gp0040836	96.12931548x		Whole Genome Sequencing	140
2565956959	Acinetobacter baumannii 1462234	Permanent Draft	Proteobacteria	Gammaproteobacteria	Pseudomonadales	Moraxellaceae	Acinetobacter	Acinetobacter baumannii	1310646						4340042	4730	Genome Analysis	Gp0040837	63.27855433x		Whole Genome Sequencing	476
2565956960	Acinetobacter baumannii 146457	Permanent Draft	Proteobacteria	Gammaproteobacteria	Pseudomonadales	Moraxellaceae	Acinetobacter	Acinetobacter baumannii	1310623						4074146	4008	Genome Analysis	Gp0040838	111.2891771x		Whole Genome Sequencing	38
2565956961	Acinetobacter baumannii 1465485	Permanent Draft	Proteobacteria	Gammaproteobacteria	Pseudomonadales	Moraxellaceae	Acinetobacter	Acinetobacter baumannii	1310649						4253876	4445	Genome Analysis	Gp0040839	145.893271x		Whole Genome Sequencing	230
2565956962	Acinetobacter baumannii 1471012	Permanent Draft	Proteobacteria	Gammaproteobacteria	Pseudomonadales	Moraxellaceae	Acinetobacter	Acinetobacter baumannii	1310713						3936373	3971	Genome Analysis	Gp0040840	169.196184x		Whole Genome Sequencing	134
2565956963	Acinetobacter baumannii 1475718	Permanent Draft	Proteobacteria	Gammaproteobacteria	Pseudomonadales	Moraxellaceae	Acinetobacter	Acinetobacter baumannii	1310652						4264643	4470	Genome Analysis	Gp0040866	83.5194338x		Whole Genome Sequencing	363
2565956964	Acinetobacter baumannii 1475764	Permanent Draft	Proteobacteria	Gammaproteobacteria	Pseudomonadales	Moraxellaceae	Acinetobacter	Acinetobacter baumannii	1310718						3998100	4006	Genome Analysis	Gp0040867	92.46451597x		Whole Genome Sequencing	126
2565956965	Acinetobacter baumannii 1482820	Permanent Draft	Proteobacteria	Gammaproteobacteria	Pseudomonadales	Moraxellaceae	Acinetobacter	Acinetobacter baumannii	1310716						4010844	3984	Genome Analysis	Gp0040870	129.1932362x		Whole Genome Sequencing	96
2565956966	Acinetobacter baumannii 1488685	Permanent Draft	Proteobacteria	Gammaproteobacteria	Pseudomonadales	Moraxellaceae	Acinetobacter	Acinetobacter baumannii	1310807						4114528	4147	Genome Analysis	Gp0040871	11.456522x		Whole Genome Sequencing	90
2565956967	Acinetobacter baumannii 1494580	Permanent Draft	Proteobacteria	Gammaproteobacteria	Pseudomonadales	Moraxellaceae	Acinetobacter	Acinetobacter baumannii	1310799						4217262	4326	Genome Analysis	Gp0040873	8.98198322x		Whole Genome Sequencing	136
2582580787	Acinetobacter baumannii 1499986	Permanent Draft	Proteobacteria	Gammaproteobacteria	Pseudomonadales	Moraxellaceae	Acinetobacter	Acinetobacter baumannii	1310673						4115160	4290	Genome Analysis	Gp0040898	62.44x		Whole Genome Sequencing	276
2582580788	Acinetobacter baumannii 1505311	Permanent Draft	Proteobacteria	Gammaproteobacteria	Pseudomonadales	Moraxellaceae	Acinetobacter	Acinetobacter baumannii	1310806						4142212	4201	Genome Analysis	Gp0040899	9.8x		Whole Genome Sequencing	118
2565956968	Acinetobacter baumannii 1525283	Permanent Draft	Proteobacteria	Gammaproteobacteria	Pseudomonadales	Moraxellaceae	Acinetobacter	Acinetobacter baumannii	1310665						3974365	3951	Genome Analysis	Gp0040902	16.9634238x		Whole Genome Sequencing	185
2565956969	Acinetobacter baumannii 1526966	Permanent Draft	Proteobacteria	Gammaproteobacteria	Pseudomonadales	Moraxellaceae	Acinetobacter	Acinetobacter baumannii	1310675						4025654	4011	Genome Analysis	Gp0040903	91.798557x		Whole Genome Sequencing	86
2565956970	Acinetobacter baumannii 1533268	Permanent Draft	Proteobacteria	Gammaproteobacteria	Pseudomonadales	Moraxellaceae	Acinetobacter	Acinetobacter baumannii	1310721						3883759	3782	Genome Analysis	Gp0040904	115.3257522x		Whole Genome Sequencing	34
2582580789	Acinetobacter baumannii 1539026	Permanent Draft	Proteobacteria	Gammaproteobacteria	Pseudomonadales	Moraxellaceae	Acinetobacter	Acinetobacter baumannii	1310809						4145890	4182	Genome Analysis	Gp0040928	143.37x		Whole Genome Sequencing	136
2565956971	Acinetobacter baumannii 1542444	Permanent Draft	Proteobacteria	Gammaproteobacteria	Pseudomonadales	Moraxellaceae	Acinetobacter	Acinetobacter baumannii	1310681						3943716	3793	Genome Analysis	Gp0040929	114.44613x		Whole Genome Sequencing	28
2565956972	Acinetobacter baumannii 1546444	Permanent Draft	Proteobacteria	Gammaproteobacteria	Pseudomonadales	Moraxellaceae	Acinetobacter	Acinetobacter baumannii	1310674						3795527	3729	Genome Analysis	Gp0040930	19.6717264x		Whole Genome Sequencing	140
2565956973	Acinetobacter baumannii 1552389	Permanent Draft	Proteobacteria	Gammaproteobacteria	Pseudomonadales	Moraxellaceae	Acinetobacter	Acinetobacter baumannii	1310812						4028556	4024	Genome Analysis	Gp0040932	14.451518x		Whole Genome Sequencing	80
2565956974	Acinetobacter baumannii 1552818	Permanent Draft	Proteobacteria	Gammaproteobacteria	Pseudomonadales	Moraxellaceae	Acinetobacter	Acinetobacter baumannii	1310666						4026092	4091	Genome Analysis	Gp0040933	125.7724219x		Whole Genome Sequencing	196
2565956975	Acinetobacter baumannii 1552865	Permanent Draft	Proteobacteria	Gammaproteobacteria	Pseudomonadales	Moraxellaceae	Acinetobacter	Acinetobacter baumannii	1310679						4006932	4051	Genome Analysis	Gp0040934	184.9488x		Whole Genome Sequencing	120
2565956976	Acinetobacter baumannii 1564232	Permanent Draft	Proteobacteria	Gammaproteobacteria	Pseudomonadales	Moraxellaceae	Acinetobacter	Acinetobacter baumannii	1310723						3904739	3842	Genome Analysis	Gp0040935	92.68167987x		Whole Genome Sequencing	23
2565956977	Acinetobacter baumannii 1566109	Permanent Draft	Proteobacteria	Gammaproteobacteria	Pseudomonadales	Moraxellaceae	Acinetobacter	Acinetobacter baumannii	1310683						4205303	4309	Genome Analysis	Gp0040958	63.771818x		Whole Genome Sequencing	269
2582580790	Acinetobacter baumannii 1571545	Permanent Draft	Proteobacteria	Gammaproteobacteria	Pseudomonadales	Moraxellaceae	Acinetobacter	Acinetobacter baumannii	1310816						4460558	4498	Genome Analysis	Gp0040959	83.8x		Whole Genome Sequencing	107
2565956978	Acinetobacter baumannii 1575710	Permanent Draft	Proteobacteria	Gammaproteobacteria	Pseudomonadales	Moraxellaceae	Acinetobacter	Acinetobacter baumannii	1310699						4126359	4204	Genome Analysis	Gp0040960	14.16597x		Whole Genome Sequencing	128
2565956980	Acinetobacter baumannii 1578804	Permanent Draft	Proteobacteria	Gammaproteobacteria	Pseudomonadales	Moraxellaceae	Acinetobacter	Acinetobacter baumannii	1310689						4096101	4131	Genome Analysis	Gp0040962	114.3525613x		Whole Genome Sequencing	168
2582580792	Acinetobacter baumannii 15827	Permanent Draft	Proteobacteria	Gammaproteobacteria	Pseudomonadales	Moraxellaceae	Acinetobacter	Acinetobacter baumannii	1310631						4635745	5057	Genome Analysis	Gp0040964	58.69x		Whole Genome Sequencing	589
2565956981	Acinetobacter baumannii 1592897	Permanent Draft	Proteobacteria	Gammaproteobacteria	Pseudomonadales	Moraxellaceae	Acinetobacter	Acinetobacter baumannii	1310696						4140023	4159	Genome Analysis	Gp0040965	68.37662181x		Whole Genome Sequencing	29
2565956979	Acinetobacter baumannii 1593273	Permanent Draft	Proteobacteria	Gammaproteobacteria	Pseudomonadales	Moraxellaceae	Acinetobacter	Acinetobacter baumannii	1310698						4128448	4279	Genome Analysis	Gp0040988	6.12172859x		Whole Genome Sequencing	272
2582580791	Acinetobacter baumannii 1598530	Permanent Draft	Proteobacteria	Gammaproteobacteria	Pseudomonadales	Moraxellaceae	Acinetobacter	Acinetobacter baumannii	1310700						3882318	3793	Genome Analysis	Gp0040989	75.5x		Whole Genome Sequencing	41
2545824764	Acinetobacter baumannii 1605	Permanent Draft	Proteobacteria	Gammaproteobacteria	Pseudomonadales	Moraxellaceae	Acinetobacter	Acinetobacter baumannii	1351817	Host-associated	Human				3944753	3839	Genome Analysis	Gp0044148	111x		Whole Genome Sequencing	170
2711768178	Acinetobacter baumannii 161/07	Permanent Draft	Proteobacteria	Gammaproteobacteria	Pseudomonadales	Moraxellaceae	Acinetobacter	Acinetobacter baumannii	470						4279278	4206	Genome Analysis	Gp0145179			Whole Genome Sequencing	58
2588253919	Acinetobacter baumannii 16553_1	Permanent Draft	Proteobacteria	Gammaproteobacteria	Pseudomonadales	Moraxellaceae	Acinetobacter	Acinetobacter baumannii	1311098						4099878	4088	Genome Analysis	Gp0040991			Whole Genome Sequencing	88
2588253925	Acinetobacter baumannii 16553_10	Permanent Draft	Proteobacteria	Gammaproteobacteria	Pseudomonadales	Moraxellaceae	Acinetobacter	Acinetobacter baumannii	1311107						4246324	4212	Genome Analysis	Gp0040992			Whole Genome Sequencing	89
2588253924	Acinetobacter baumannii 16553_2	Permanent Draft	Proteobacteria	Gammaproteobacteria	Pseudomonadales	Moraxellaceae	Acinetobacter	Acinetobacter baumannii	1311099						4214462	4194	Genome Analysis	Gp0040993			Whole Genome Sequencing	111
2588253923	Acinetobacter baumannii 16553_3	Permanent Draft	Proteobacteria	Gammaproteobacteria	Pseudomonadales	Moraxellaceae	Acinetobacter	Acinetobacter baumannii	1311100						4079397	4092	Genome Analysis	Gp0040994			Whole Genome Sequencing	163
2588253922	Acinetobacter baumannii 16553_4	Permanent Draft	Proteobacteria	Gammaproteobacteria	Pseudomonadales	Moraxellaceae	Acinetobacter	Acinetobacter baumannii	1311101						4193197	4169	Genome Analysis	Gp0040995			Whole Genome Sequencing	83
2588253921	Acinetobacter baumannii 16553_6	Permanent Draft	Proteobacteria	Gammaproteobacteria	Pseudomonadales	Moraxellaceae	Acinetobacter	Acinetobacter baumannii	1311103						4222520	4219	Genome Analysis	Gp0041019			Whole Genome Sequencing	94
2588253920	Acinetobacter baumannii 16553_8	Permanent Draft	Proteobacteria	Gammaproteobacteria	Pseudomonadales	Moraxellaceae	Acinetobacter	Acinetobacter baumannii	1311105						4181946	4156	Genome Analysis	Gp0041021			Whole Genome Sequencing	86
2588253926	Acinetobacter baumannii 16553_9	Permanent Draft	Proteobacteria	Gammaproteobacteria	Pseudomonadales	Moraxellaceae	Acinetobacter	Acinetobacter baumannii	1311106						4216048	4213	Genome Analysis	Gp0041022			Whole Genome Sequencing	98
650377901	Acinetobacter baumannii 1656-2	Finished	Proteobacteria	Gammaproteobacteria	Pseudomonadales	Moraxellaceae	Acinetobacter	Acinetobacter baumannii	470					Fresh water, Host, Human skin, Skin	4023106	3913	Genome Analysis	Gp0005925		Level 6: Finished	Whole Genome Sequencing	3
2565956982	Acinetobacter baumannii 17534	Permanent Draft	Proteobacteria	Gammaproteobacteria	Pseudomonadales	Moraxellaceae	Acinetobacter	Acinetobacter baumannii	1310556						4161200	4297	Genome Analysis	Gp0041023	77.8667476x		Whole Genome Sequencing	235
2582580795	Acinetobacter baumannii 18689	Permanent Draft	Proteobacteria	Gammaproteobacteria	Pseudomonadales	Moraxellaceae	Acinetobacter	Acinetobacter baumannii	1310573						4269674	4431	Genome Analysis	Gp0041024	6.66x		Whole Genome Sequencing	317
2684622683	Acinetobacter baumannii 2004ZJAB6	Permanent Draft	Proteobacteria	Gammaproteobacteria	Pseudomonadales	Moraxellaceae	Acinetobacter	Acinetobacter baumannii	470						4041580	3979	Genome Analysis	Gp0146280			Whole Genome Sequencing	72
2675903306	Acinetobacter baumannii 2011BJAB2	Permanent Draft	Proteobacteria	Gammaproteobacteria	Pseudomonadales	Moraxellaceae	Acinetobacter	Acinetobacter baumannii	470						4027227	3954	Genome Analysis	Gp0146304			Whole Genome Sequencing	90
2675903583	Acinetobacter baumannii 2011HNAB1	Permanent Draft	Proteobacteria	Gammaproteobacteria	Pseudomonadales	Moraxellaceae	Acinetobacter	Acinetobacter baumannii	470						4099708	4018	Genome Analysis	Gp0146294			Whole Genome Sequencing	75
2582580793	Acinetobacter baumannii 21072	Permanent Draft	Proteobacteria	Gammaproteobacteria	Pseudomonadales	Moraxellaceae	Acinetobacter	Acinetobacter baumannii	1310697						4176879	4535	Genome Analysis	Gp0041025	57.12x		Whole Genome Sequencing	368
2565956983	Acinetobacter baumannii 213697	Permanent Draft	Proteobacteria	Gammaproteobacteria	Pseudomonadales	Moraxellaceae	Acinetobacter	Acinetobacter baumannii	1310763						4092085	4130	Genome Analysis	Gp0041049	71.911818x		Whole Genome Sequencing	107
2565956984	Acinetobacter baumannii 214216	Permanent Draft	Proteobacteria	Gammaproteobacteria	Pseudomonadales	Moraxellaceae	Acinetobacter	Acinetobacter baumannii	1310783						4049047	4034	Genome Analysis	Gp0041050	74.87535873x		Whole Genome Sequencing	58
2565956985	Acinetobacter baumannii 216872	Permanent Draft	Proteobacteria	Gammaproteobacteria	Pseudomonadales	Moraxellaceae	Acinetobacter	Acinetobacter baumannii	1310734						4171514	4173	Genome Analysis	Gp0041051	88.71893514x		Whole Genome Sequencing	121
2565956986	Acinetobacter baumannii 21871	Permanent Draft	Proteobacteria	Gammaproteobacteria	Pseudomonadales	Moraxellaceae	Acinetobacter	Acinetobacter baumannii	1310626						3908375	3890	Genome Analysis	Gp0041052	167.11564x		Whole Genome Sequencing	102
2565956987	Acinetobacter baumannii 225588	Permanent Draft	Proteobacteria	Gammaproteobacteria	Pseudomonadales	Moraxellaceae	Acinetobacter	Acinetobacter baumannii	1310788						3956118	3888	Genome Analysis	Gp0041053	141.47144x		Whole Genome Sequencing	68
2582580794	Acinetobacter baumannii 23037	Permanent Draft	Proteobacteria	Gammaproteobacteria	Pseudomonadales	Moraxellaceae	Acinetobacter	Acinetobacter baumannii	1310584						4134349	4299	Genome Analysis	Gp0041054	6.5x		Whole Genome Sequencing	244
2565956988	Acinetobacter baumannii 230853	Permanent Draft	Proteobacteria	Gammaproteobacteria	Pseudomonadales	Moraxellaceae	Acinetobacter	Acinetobacter baumannii	1310651						3235281	3158	Genome Analysis	Gp0041055	138.346556x		Whole Genome Sequencing	55
2565956989	Acinetobacter baumannii 232184	Permanent Draft	Proteobacteria	Gammaproteobacteria	Pseudomonadales	Moraxellaceae	Acinetobacter	Acinetobacter baumannii	1310694						3872123	3748	Genome Analysis	Gp0041056	75.4579617x		Whole Genome Sequencing	59
2582580797	Acinetobacter baumannii 233846	Permanent Draft	Proteobacteria	Gammaproteobacteria	Pseudomonadales	Moraxellaceae	Acinetobacter	Acinetobacter baumannii	1310736						4505605	4504	Genome Analysis	Gp0041082	116.2x		Whole Genome Sequencing	69
2565956990	Acinetobacter baumannii 23671	Permanent Draft	Proteobacteria	Gammaproteobacteria	Pseudomonadales	Moraxellaceae	Acinetobacter	Acinetobacter baumannii	1310729						4089771	4126	Genome Analysis	Gp0041083	125.783159x		Whole Genome Sequencing	134
2565956991	Acinetobacter baumannii 24812_10	Permanent Draft	Proteobacteria	Gammaproteobacteria	Pseudomonadales	Moraxellaceae	Acinetobacter	Acinetobacter baumannii	1310854						3962490	4056	Genome Analysis	Gp0041085	69.73431863x		Whole Genome Sequencing	203
2582580796	Acinetobacter baumannii 24812_2	Permanent Draft	Proteobacteria	Gammaproteobacteria	Pseudomonadales	Moraxellaceae	Acinetobacter	Acinetobacter baumannii	1310846						4014757	4020	Genome Analysis	Gp0041086	13.19x		Whole Genome Sequencing	91
2565956992	Acinetobacter baumannii 24812_4	Permanent Draft	Proteobacteria	Gammaproteobacteria	Pseudomonadales	Moraxellaceae	Acinetobacter	Acinetobacter baumannii	1310848						4118753	4184	Genome Analysis	Gp0041088	72.7617761x		Whole Genome Sequencing	193
2565956993	Acinetobacter baumannii 24812_6	Permanent Draft	Proteobacteria	Gammaproteobacteria	Pseudomonadales	Moraxellaceae	Acinetobacter	Acinetobacter baumannii	1310850						4081041	4143	Genome Analysis	Gp0041115	92.49583548x		Whole Genome Sequencing	214
2582580798	Acinetobacter baumannii 24812_7	Permanent Draft	Proteobacteria	Gammaproteobacteria	Pseudomonadales	Moraxellaceae	Acinetobacter	Acinetobacter baumannii	1310851						4134589	4179	Genome Analysis	Gp0041116	16.6x		Whole Genome Sequencing	109
2582580799	Acinetobacter baumannii 24812_8	Permanent Draft	Proteobacteria	Gammaproteobacteria	Pseudomonadales	Moraxellaceae	Acinetobacter	Acinetobacter baumannii	1310852						3962085	3978	Genome Analysis	Gp0041117	11.5x		Whole Genome Sequencing	134
2565956994	Acinetobacter baumannii 24845_1	Permanent Draft	Proteobacteria	Gammaproteobacteria	Pseudomonadales	Moraxellaceae	Acinetobacter	Acinetobacter baumannii	1310855						4093423	4111	Genome Analysis	Gp0041119	9.98x		Whole Genome Sequencing	84
2565956995	Acinetobacter baumannii 24845_10	Permanent Draft	Proteobacteria	Gammaproteobacteria	Pseudomonadales	Moraxellaceae	Acinetobacter	Acinetobacter baumannii	1310864						4070607	4129	Genome Analysis	Gp0041120	98.65x		Whole Genome Sequencing	75
2565956996	Acinetobacter baumannii 24845_3	Permanent Draft	Proteobacteria	Gammaproteobacteria	Pseudomonadales	Moraxellaceae	Acinetobacter	Acinetobacter baumannii	1310857						4077994	4090	Genome Analysis	Gp0041122	73.58x		Whole Genome Sequencing	90
2565956997	Acinetobacter baumannii 24845_4	Permanent Draft	Proteobacteria	Gammaproteobacteria	Pseudomonadales	Moraxellaceae	Acinetobacter	Acinetobacter baumannii	1310858						4083108	4149	Genome Analysis	Gp0041148	11.9x		Whole Genome Sequencing	95
2565956998	Acinetobacter baumannii 24845_5	Permanent Draft	Proteobacteria	Gammaproteobacteria	Pseudomonadales	Moraxellaceae	Acinetobacter	Acinetobacter baumannii	1310859						4106563	4124	Genome Analysis	Gp0041149	9.77x		Whole Genome Sequencing	93
2565956999	Acinetobacter baumannii 24845_6	Permanent Draft	Proteobacteria	Gammaproteobacteria	Pseudomonadales	Moraxellaceae	Acinetobacter	Acinetobacter baumannii	1310860						4067025	4136	Genome Analysis	Gp0041150	163.49x		Whole Genome Sequencing	125
2565957000	Acinetobacter baumannii 24845_7	Permanent Draft	Proteobacteria	Gammaproteobacteria	Pseudomonadales	Moraxellaceae	Acinetobacter	Acinetobacter baumannii	1310861						4095023	4157	Genome Analysis	Gp0041151	127.1x		Whole Genome Sequencing	100
2565957001	Acinetobacter baumannii 24845_8	Permanent Draft	Proteobacteria	Gammaproteobacteria	Pseudomonadales	Moraxellaceae	Acinetobacter	Acinetobacter baumannii	1310862						4095227	4199	Genome Analysis	Gp0041152	176.4x		Whole Genome Sequencing	134
2565957002	Acinetobacter baumannii 24845_9	Permanent Draft	Proteobacteria	Gammaproteobacteria	Pseudomonadales	Moraxellaceae	Acinetobacter	Acinetobacter baumannii	1310863						4258070	4410	Genome Analysis	Gp0041153	66.99x		Whole Genome Sequencing	289
2579778847	Acinetobacter baumannii 24860_1	Permanent Draft	Proteobacteria	Gammaproteobacteria	Pseudomonadales	Moraxellaceae	Acinetobacter	Acinetobacter baumannii	1310835						4099545	4122	Genome Analysis	Gp0041154	163.8x		Whole Genome Sequencing	117
2565957003	Acinetobacter baumannii 24860_10	Permanent Draft	Proteobacteria	Gammaproteobacteria	Pseudomonadales	Moraxellaceae	Acinetobacter	Acinetobacter baumannii	1310844						4229193	4389	Genome Analysis	Gp0041155	179.361315x		Whole Genome Sequencing	263
2565957004	Acinetobacter baumannii 24860_2	Permanent Draft	Proteobacteria	Gammaproteobacteria	Pseudomonadales	Moraxellaceae	Acinetobacter	Acinetobacter baumannii	1310836						4140889	4159	Genome Analysis	Gp0041179	161.429786x		Whole Genome Sequencing	123
2582580801	Acinetobacter baumannii 24860_3	Permanent Draft	Proteobacteria	Gammaproteobacteria	Pseudomonadales	Moraxellaceae	Acinetobacter	Acinetobacter baumannii	1310837						4123436	4119	Genome Analysis	Gp0041180	18.25x		Whole Genome Sequencing	104
2565957005	Acinetobacter baumannii 24860_4	Permanent Draft	Proteobacteria	Gammaproteobacteria	Pseudomonadales	Moraxellaceae	Acinetobacter	Acinetobacter baumannii	1310838						4106201	4149	Genome Analysis	Gp0041181	13.5975682x		Whole Genome Sequencing	155
2582580800	Acinetobacter baumannii 24860_5	Permanent Draft	Proteobacteria	Gammaproteobacteria	Pseudomonadales	Moraxellaceae	Acinetobacter	Acinetobacter baumannii	1310839						4128312	4117	Genome Analysis	Gp0041182	18.51x		Whole Genome Sequencing	92
2576861077	Acinetobacter baumannii 24860_6	Permanent Draft	Proteobacteria	Gammaproteobacteria	Pseudomonadales	Moraxellaceae	Acinetobacter	Acinetobacter baumannii	1310840						4045726	4066	Genome Analysis	Gp0041183	165.72x		Whole Genome Sequencing	110
2565957006	Acinetobacter baumannii 24860_7	Permanent Draft	Proteobacteria	Gammaproteobacteria	Pseudomonadales	Moraxellaceae	Acinetobacter	Acinetobacter baumannii	1310841						4041493	4106	Genome Analysis	Gp0041184	55.85942327x		Whole Genome Sequencing	220
2565957007	Acinetobacter baumannii 24860_8	Permanent Draft	Proteobacteria	Gammaproteobacteria	Pseudomonadales	Moraxellaceae	Acinetobacter	Acinetobacter baumannii	1310842						4064824	4093	Genome Analysis	Gp0041185	143.1836185x		Whole Genome Sequencing	109
2582580802	Acinetobacter baumannii 24860_9	Permanent Draft	Proteobacteria	Gammaproteobacteria	Pseudomonadales	Moraxellaceae	Acinetobacter	Acinetobacter baumannii	1310843						4126564	4129	Genome Analysis	Gp0041186	9.26x		Whole Genome Sequencing	104
2565957008	Acinetobacter baumannii 24975_1	Permanent Draft	Proteobacteria	Gammaproteobacteria	Pseudomonadales	Moraxellaceae	Acinetobacter	Acinetobacter baumannii	1310945						4033530	4134	Genome Analysis	Gp0040738	66.11423532x		Whole Genome Sequencing	240
2579779054	Acinetobacter baumannii 24975_10	Permanent Draft	Proteobacteria	Gammaproteobacteria	Pseudomonadales	Moraxellaceae	Acinetobacter	Acinetobacter baumannii	1310954						4031584	4026	Genome Analysis	Gp0040739	147.36x		Whole Genome Sequencing	113
2565957011	Acinetobacter baumannii 24975_4	Permanent Draft	Proteobacteria	Gammaproteobacteria	Pseudomonadales	Moraxellaceae	Acinetobacter	Acinetobacter baumannii	1310948						4025024	4015	Genome Analysis	Gp0040742	13.775714x		Whole Genome Sequencing	96
2565957010	Acinetobacter baumannii 24975_5	Permanent Draft	Proteobacteria	Gammaproteobacteria	Pseudomonadales	Moraxellaceae	Acinetobacter	Acinetobacter baumannii	1310949						4331115	4528	Genome Analysis	Gp0040743	58.55262x		Whole Genome Sequencing	447
2565957009	Acinetobacter baumannii 24975_7	Permanent Draft	Proteobacteria	Gammaproteobacteria	Pseudomonadales	Moraxellaceae	Acinetobacter	Acinetobacter baumannii	1310951						3992267	3981	Genome Analysis	Gp0040773	75.2276818x		Whole Genome Sequencing	90
2565957012	Acinetobacter baumannii 24975_9	Permanent Draft	Proteobacteria	Gammaproteobacteria	Pseudomonadales	Moraxellaceae	Acinetobacter	Acinetobacter baumannii	1310953						4043685	4048	Genome Analysis	Gp0040775	111.156924x		Whole Genome Sequencing	97
2565957014	Acinetobacter baumannii 25253_1	Permanent Draft	Proteobacteria	Gammaproteobacteria	Pseudomonadales	Moraxellaceae	Acinetobacter	Acinetobacter baumannii	1310875						4023294	4024	Genome Analysis	Gp0040874	111.65x		Whole Genome Sequencing	95
2565957015	Acinetobacter baumannii 25253_10	Permanent Draft	Proteobacteria	Gammaproteobacteria	Pseudomonadales	Moraxellaceae	Acinetobacter	Acinetobacter baumannii	1310884						4003751	4014	Genome Analysis	Gp0040875	93.7x		Whole Genome Sequencing	92
2565957016	Acinetobacter baumannii 25253_3	Permanent Draft	Proteobacteria	Gammaproteobacteria	Pseudomonadales	Moraxellaceae	Acinetobacter	Acinetobacter baumannii	1310877						3989535	3978	Genome Analysis	Gp0040877	75.32x		Whole Genome Sequencing	87
2565957017	Acinetobacter baumannii 25253_4	Permanent Draft	Proteobacteria	Gammaproteobacteria	Pseudomonadales	Moraxellaceae	Acinetobacter	Acinetobacter baumannii	1310878						4017540	3991	Genome Analysis	Gp0040878	74.81x		Whole Genome Sequencing	92
2565957018	Acinetobacter baumannii 25253_5	Permanent Draft	Proteobacteria	Gammaproteobacteria	Pseudomonadales	Moraxellaceae	Acinetobacter	Acinetobacter baumannii	1310879						4030998	4126	Genome Analysis	Gp0040879	179.2x		Whole Genome Sequencing	156
2565957013	Acinetobacter baumannii 25253_6	Permanent Draft	Proteobacteria	Gammaproteobacteria	Pseudomonadales	Moraxellaceae	Acinetobacter	Acinetobacter baumannii	1310880						4012442	4017	Genome Analysis	Gp0040880	93.54x		Whole Genome Sequencing	96
2565957019	Acinetobacter baumannii 25253_7	Permanent Draft	Proteobacteria	Gammaproteobacteria	Pseudomonadales	Moraxellaceae	Acinetobacter	Acinetobacter baumannii	1310881						4036071	4106	Genome Analysis	Gp0040881	181.75x		Whole Genome Sequencing	160
2565957020	Acinetobacter baumannii 25253_8	Permanent Draft	Proteobacteria	Gammaproteobacteria	Pseudomonadales	Moraxellaceae	Acinetobacter	Acinetobacter baumannii	1310882						4030614	4057	Genome Analysis	Gp0040906	129.86x		Whole Genome Sequencing	101
2565957021	Acinetobacter baumannii 25307_1	Permanent Draft	Proteobacteria	Gammaproteobacteria	Pseudomonadales	Moraxellaceae	Acinetobacter	Acinetobacter baumannii	1310865						4008402	4002	Genome Analysis	Gp0040908	129.22x		Whole Genome Sequencing	97
2565957026	Acinetobacter baumannii 25307_2	Permanent Draft	Proteobacteria	Gammaproteobacteria	Pseudomonadales	Moraxellaceae	Acinetobacter	Acinetobacter baumannii	1310866						3981292	4036	Genome Analysis	Gp0040910	137.24x		Whole Genome Sequencing	180
2565957023	Acinetobacter baumannii 25307_3	Permanent Draft	Proteobacteria	Gammaproteobacteria	Pseudomonadales	Moraxellaceae	Acinetobacter	Acinetobacter baumannii	1310867						3974705	3960	Genome Analysis	Gp0040911	93.48x		Whole Genome Sequencing	87
2565957024	Acinetobacter baumannii 25307_4	Permanent Draft	Proteobacteria	Gammaproteobacteria	Pseudomonadales	Moraxellaceae	Acinetobacter	Acinetobacter baumannii	1310868						4007799	4067	Genome Analysis	Gp0040912	87.62x		Whole Genome Sequencing	81
2565957025	Acinetobacter baumannii 25307_5	Permanent Draft	Proteobacteria	Gammaproteobacteria	Pseudomonadales	Moraxellaceae	Acinetobacter	Acinetobacter baumannii	1310869						4039469	4064	Genome Analysis	Gp0040913	183.31x		Whole Genome Sequencing	123
2565957022	Acinetobacter baumannii 25307_6	Permanent Draft	Proteobacteria	Gammaproteobacteria	Pseudomonadales	Moraxellaceae	Acinetobacter	Acinetobacter baumannii	1310870						4021409	4036	Genome Analysis	Gp0040936	92.9x		Whole Genome Sequencing	98
2565957027	Acinetobacter baumannii 25307_8	Permanent Draft	Proteobacteria	Gammaproteobacteria	Pseudomonadales	Moraxellaceae	Acinetobacter	Acinetobacter baumannii	1310872						4040881	4088	Genome Analysis	Gp0040938	165.69x		Whole Genome Sequencing	122
2582580803	Acinetobacter baumannii 25442_1	Permanent Draft	Proteobacteria	Gammaproteobacteria	Pseudomonadales	Moraxellaceae	Acinetobacter	Acinetobacter baumannii	1311118						4119904	4182	Genome Analysis	Gp0040940	124.51x		Whole Genome Sequencing	116
2576861147	Acinetobacter baumannii 25442_5	Permanent Draft	Proteobacteria	Gammaproteobacteria	Pseudomonadales	Moraxellaceae	Acinetobacter	Acinetobacter baumannii	1311122						4078422	4139	Genome Analysis	Gp0040967	143.11x		Whole Genome Sequencing	128
2576861067	Acinetobacter baumannii 25442_7	Permanent Draft	Proteobacteria	Gammaproteobacteria	Pseudomonadales	Moraxellaceae	Acinetobacter	Acinetobacter baumannii	1311124						4162701	4214	Genome Analysis	Gp0040969	139.88x		Whole Genome Sequencing	138
2579778837	Acinetobacter baumannii 25442_9	Permanent Draft	Proteobacteria	Gammaproteobacteria	Pseudomonadales	Moraxellaceae	Acinetobacter	Acinetobacter baumannii	1311126						4106771	4123	Genome Analysis	Gp0040971	125.18x		Whole Genome Sequencing	106
2588253932	Acinetobacter baumannii 25493_1	Permanent Draft	Proteobacteria	Gammaproteobacteria	Pseudomonadales	Moraxellaceae	Acinetobacter	Acinetobacter baumannii	1311015						4031496	3982	Genome Analysis	Gp0041026			Whole Genome Sequencing	76
2588253933	Acinetobacter baumannii 25493_10	Permanent Draft	Proteobacteria	Gammaproteobacteria	Pseudomonadales	Moraxellaceae	Acinetobacter	Acinetobacter baumannii	1311024						3926807	3877	Genome Analysis	Gp0041027			Whole Genome Sequencing	120
2588253927	Acinetobacter baumannii 25493_2	Permanent Draft	Proteobacteria	Gammaproteobacteria	Pseudomonadales	Moraxellaceae	Acinetobacter	Acinetobacter baumannii	1311016						4010371	3942	Genome Analysis	Gp0041028			Whole Genome Sequencing	68
2588253928	Acinetobacter baumannii 25493_3	Permanent Draft	Proteobacteria	Gammaproteobacteria	Pseudomonadales	Moraxellaceae	Acinetobacter	Acinetobacter baumannii	1311017						4073396	4024	Genome Analysis	Gp0041029			Whole Genome Sequencing	75
2588253929	Acinetobacter baumannii 25493_4	Permanent Draft	Proteobacteria	Gammaproteobacteria	Pseudomonadales	Moraxellaceae	Acinetobacter	Acinetobacter baumannii	1311018						3977420	4016	Genome Analysis	Gp0041030			Whole Genome Sequencing	61
2588253930	Acinetobacter baumannii 25493_5	Permanent Draft	Proteobacteria	Gammaproteobacteria	Pseudomonadales	Moraxellaceae	Acinetobacter	Acinetobacter baumannii	1311019						3926242	3894	Genome Analysis	Gp0041031			Whole Genome Sequencing	90
2588253931	Acinetobacter baumannii 25493_6	Permanent Draft	Proteobacteria	Gammaproteobacteria	Pseudomonadales	Moraxellaceae	Acinetobacter	Acinetobacter baumannii	1311020						4107461	4109	Genome Analysis	Gp0041032			Whole Genome Sequencing	169
2588253934	Acinetobacter baumannii 25493_8	Permanent Draft	Proteobacteria	Gammaproteobacteria	Pseudomonadales	Moraxellaceae	Acinetobacter	Acinetobacter baumannii	1311022						4106507	4081	Genome Analysis	Gp0041057			Whole Genome Sequencing	93
2588253935	Acinetobacter baumannii 25493_9	Permanent Draft	Proteobacteria	Gammaproteobacteria	Pseudomonadales	Moraxellaceae	Acinetobacter	Acinetobacter baumannii	1311023						3949671	3883	Genome Analysis	Gp0041058			Whole Genome Sequencing	76
2565957028	Acinetobacter baumannii 25561_1	Permanent Draft	Proteobacteria	Gammaproteobacteria	Pseudomonadales	Moraxellaceae	Acinetobacter	Acinetobacter baumannii	1310955						4154385	4197	Genome Analysis	Gp0041059	143.68717x		Whole Genome Sequencing	118
2565957030	Acinetobacter baumannii 25561_10	Permanent Draft	Proteobacteria	Gammaproteobacteria	Pseudomonadales	Moraxellaceae	Acinetobacter	Acinetobacter baumannii	1310964						4138329	4183	Genome Analysis	Gp0041060	9.9816341x		Whole Genome Sequencing	111
2565957029	Acinetobacter baumannii 25561_2	Permanent Draft	Proteobacteria	Gammaproteobacteria	Pseudomonadales	Moraxellaceae	Acinetobacter	Acinetobacter baumannii	1310956						4103683	4153	Genome Analysis	Gp0041061	72.89188868x		Whole Genome Sequencing	106
2565957031	Acinetobacter baumannii 25561_7	Permanent Draft	Proteobacteria	Gammaproteobacteria	Pseudomonadales	Moraxellaceae	Acinetobacter	Acinetobacter baumannii	1310961						4125738	4181	Genome Analysis	Gp0041091	177.8313577x		Whole Genome Sequencing	143
2588253938	Acinetobacter baumannii 25569_1	Permanent Draft	Proteobacteria	Gammaproteobacteria	Pseudomonadales	Moraxellaceae	Acinetobacter	Acinetobacter baumannii	1311108						4100685	4044	Genome Analysis	Gp0041094			Whole Genome Sequencing	77
2582580804	Acinetobacter baumannii 25569_10	Permanent Draft	Proteobacteria	Gammaproteobacteria	Pseudomonadales	Moraxellaceae	Acinetobacter	Acinetobacter baumannii	1311117						3999693	3954	Genome Analysis	Gp0041095	131.6x		Whole Genome Sequencing	70
2588253937	Acinetobacter baumannii 25569_2	Permanent Draft	Proteobacteria	Gammaproteobacteria	Pseudomonadales	Moraxellaceae	Acinetobacter	Acinetobacter baumannii	1311109						4005536	3949	Genome Analysis	Gp0041096			Whole Genome Sequencing	73
2588253936	Acinetobacter baumannii 25569_3	Permanent Draft	Proteobacteria	Gammaproteobacteria	Pseudomonadales	Moraxellaceae	Acinetobacter	Acinetobacter baumannii	1311110						3993470	3938	Genome Analysis	Gp0041097			Whole Genome Sequencing	73
2588253939	Acinetobacter baumannii 25569_4	Permanent Draft	Proteobacteria	Gammaproteobacteria	Pseudomonadales	Moraxellaceae	Acinetobacter	Acinetobacter baumannii	1311111						3970798	3897	Genome Analysis	Gp0041123			Whole Genome Sequencing	69
2588253941	Acinetobacter baumannii 25569_5	Permanent Draft	Proteobacteria	Gammaproteobacteria	Pseudomonadales	Moraxellaceae	Acinetobacter	Acinetobacter baumannii	1311112						3989196	3941	Genome Analysis	Gp0041124			Whole Genome Sequencing	69
2588253940	Acinetobacter baumannii 25569_6	Permanent Draft	Proteobacteria	Gammaproteobacteria	Pseudomonadales	Moraxellaceae	Acinetobacter	Acinetobacter baumannii	1311113						4132459	4162	Genome Analysis	Gp0041125			Whole Genome Sequencing	107
2588253942	Acinetobacter baumannii 25569_7	Permanent Draft	Proteobacteria	Gammaproteobacteria	Pseudomonadales	Moraxellaceae	Acinetobacter	Acinetobacter baumannii	1311114						4058296	4065	Genome Analysis	Gp0041126			Whole Genome Sequencing	63
2579778544	Acinetobacter baumannii 25569_8	Permanent Draft	Proteobacteria	Gammaproteobacteria	Pseudomonadales	Moraxellaceae	Acinetobacter	Acinetobacter baumannii	1311115						3933654	3852	Genome Analysis	Gp0041127	93.87x		Whole Genome Sequencing	66
2579778990	Acinetobacter baumannii 25569_9	Permanent Draft	Proteobacteria	Gammaproteobacteria	Pseudomonadales	Moraxellaceae	Acinetobacter	Acinetobacter baumannii	1311116						3966072	3890	Genome Analysis	Gp0041128	94.51x		Whole Genome Sequencing	68
2565957032	Acinetobacter baumannii 25681_2	Permanent Draft	Proteobacteria	Gammaproteobacteria	Pseudomonadales	Moraxellaceae	Acinetobacter	Acinetobacter baumannii	1311006						4133820	4191	Genome Analysis	Gp0041156	66.7712288x		Whole Genome Sequencing	145
2565957034	Acinetobacter baumannii 25681_3	Permanent Draft	Proteobacteria	Gammaproteobacteria	Pseudomonadales	Moraxellaceae	Acinetobacter	Acinetobacter baumannii	1311007						4083638	4102	Genome Analysis	Gp0041157	33.4439614x		Whole Genome Sequencing	112
2565957033	Acinetobacter baumannii 25681_5	Permanent Draft	Proteobacteria	Gammaproteobacteria	Pseudomonadales	Moraxellaceae	Acinetobacter	Acinetobacter baumannii	1311009						4102965	4133	Genome Analysis	Gp0041159	3.2648733x		Whole Genome Sequencing	121
2565957035	Acinetobacter baumannii 25681_6	Permanent Draft	Proteobacteria	Gammaproteobacteria	Pseudomonadales	Moraxellaceae	Acinetobacter	Acinetobacter baumannii	1311010						4128889	4211	Genome Analysis	Gp0041160	71.136366x		Whole Genome Sequencing	142
2565957036	Acinetobacter baumannii 25681_8	Permanent Draft	Proteobacteria	Gammaproteobacteria	Pseudomonadales	Moraxellaceae	Acinetobacter	Acinetobacter baumannii	1311012						4120553	4150	Genome Analysis	Gp0041162	27.87853731x		Whole Genome Sequencing	130
2565957040	Acinetobacter baumannii 25681_9	Permanent Draft	Proteobacteria	Gammaproteobacteria	Pseudomonadales	Moraxellaceae	Acinetobacter	Acinetobacter baumannii	1311013						4150729	4254	Genome Analysis	Gp0041163	68.11114819x		Whole Genome Sequencing	140
2565957038	Acinetobacter baumannii 25691_1	Permanent Draft	Proteobacteria	Gammaproteobacteria	Pseudomonadales	Moraxellaceae	Acinetobacter	Acinetobacter baumannii	1310925						4102164	4167	Genome Analysis	Gp0041187	127.2586643x		Whole Genome Sequencing	110
2565957039	Acinetobacter baumannii 25691_10	Permanent Draft	Proteobacteria	Gammaproteobacteria	Pseudomonadales	Moraxellaceae	Acinetobacter	Acinetobacter baumannii	1310934						4101665	4187	Genome Analysis	Gp0041188	18.58111x		Whole Genome Sequencing	147
2565957037	Acinetobacter baumannii 25691_2	Permanent Draft	Proteobacteria	Gammaproteobacteria	Pseudomonadales	Moraxellaceae	Acinetobacter	Acinetobacter baumannii	1310926						4006264	4067	Genome Analysis	Gp0041189	15.5428186x		Whole Genome Sequencing	166
2582580806	Acinetobacter baumannii 25691_5	Permanent Draft	Proteobacteria	Gammaproteobacteria	Pseudomonadales	Moraxellaceae	Acinetobacter	Acinetobacter baumannii	1310929						4045583	4158	Genome Analysis	Gp0041192	65.3x		Whole Genome Sequencing	197
2565957042	Acinetobacter baumannii 25691_6	Permanent Draft	Proteobacteria	Gammaproteobacteria	Pseudomonadales	Moraxellaceae	Acinetobacter	Acinetobacter baumannii	1310930						4097929	4142	Genome Analysis	Gp0041193	162.9626223x		Whole Genome Sequencing	115
2582580805	Acinetobacter baumannii 25691_7	Permanent Draft	Proteobacteria	Gammaproteobacteria	Pseudomonadales	Moraxellaceae	Acinetobacter	Acinetobacter baumannii	1310931						4397319	4739	Genome Analysis	Gp0041194	54.66x		Whole Genome Sequencing	607
2582580807	Acinetobacter baumannii 25691_8	Permanent Draft	Proteobacteria	Gammaproteobacteria	Pseudomonadales	Moraxellaceae	Acinetobacter	Acinetobacter baumannii	1310932						4352753	4619	Genome Analysis	Gp0040708	57.23x		Whole Genome Sequencing	505
2565957041	Acinetobacter baumannii 25691_9	Permanent Draft	Proteobacteria	Gammaproteobacteria	Pseudomonadales	Moraxellaceae	Acinetobacter	Acinetobacter baumannii	1310933						4106139	4220	Genome Analysis	Gp0040709	177.918862x		Whole Genome Sequencing	156
2582580808	Acinetobacter baumannii 25750_1	Permanent Draft	Proteobacteria	Gammaproteobacteria	Pseudomonadales	Moraxellaceae	Acinetobacter	Acinetobacter baumannii	1310965						4069124	4158	Genome Analysis	Gp0040710	61.56x		Whole Genome Sequencing	227
2565957043	Acinetobacter baumannii 25750_6	Permanent Draft	Proteobacteria	Gammaproteobacteria	Pseudomonadales	Moraxellaceae	Acinetobacter	Acinetobacter baumannii	1310970						4059473	4148	Genome Analysis	Gp0040744	86.984462x		Whole Genome Sequencing	175
2565957046	Acinetobacter baumannii 25750_7	Permanent Draft	Proteobacteria	Gammaproteobacteria	Pseudomonadales	Moraxellaceae	Acinetobacter	Acinetobacter baumannii	1310971						4104749	4153	Genome Analysis	Gp0040745	91.252672x		Whole Genome Sequencing	110
2565957045	Acinetobacter baumannii 25750_8	Permanent Draft	Proteobacteria	Gammaproteobacteria	Pseudomonadales	Moraxellaceae	Acinetobacter	Acinetobacter baumannii	1310972						4033902	4130	Genome Analysis	Gp0040746	69.7974721x		Whole Genome Sequencing	177
2565957044	Acinetobacter baumannii 25766_1	Permanent Draft	Proteobacteria	Gammaproteobacteria	Pseudomonadales	Moraxellaceae	Acinetobacter	Acinetobacter baumannii	1310915						4147790	4282	Genome Analysis	Gp0040748	64.8534427x		Whole Genome Sequencing	286
2565957047	Acinetobacter baumannii 25766_10	Permanent Draft	Proteobacteria	Gammaproteobacteria	Pseudomonadales	Moraxellaceae	Acinetobacter	Acinetobacter baumannii	1310924						4132010	4229	Genome Analysis	Gp0040749	161.8147758x		Whole Genome Sequencing	153
2565957048	Acinetobacter baumannii 25766_2	Permanent Draft	Proteobacteria	Gammaproteobacteria	Pseudomonadales	Moraxellaceae	Acinetobacter	Acinetobacter baumannii	1310916						4069760	4083	Genome Analysis	Gp0040750	73.436558x		Whole Genome Sequencing	120
2565957049	Acinetobacter baumannii 25766_3	Permanent Draft	Proteobacteria	Gammaproteobacteria	Pseudomonadales	Moraxellaceae	Acinetobacter	Acinetobacter baumannii	1310917						4202739	4252	Genome Analysis	Gp0040751	123.4713386x		Whole Genome Sequencing	151
2565957054	Acinetobacter baumannii 25766_4	Permanent Draft	Proteobacteria	Gammaproteobacteria	Pseudomonadales	Moraxellaceae	Acinetobacter	Acinetobacter baumannii	1310918						4094497	4127	Genome Analysis	Gp0040780	19.4729938x		Whole Genome Sequencing	132
2565957051	Acinetobacter baumannii 25766_5	Permanent Draft	Proteobacteria	Gammaproteobacteria	Pseudomonadales	Moraxellaceae	Acinetobacter	Acinetobacter baumannii	1310919						4141755	4229	Genome Analysis	Gp0040781	124.6351617x		Whole Genome Sequencing	145
2565957052	Acinetobacter baumannii 25766_6	Permanent Draft	Proteobacteria	Gammaproteobacteria	Pseudomonadales	Moraxellaceae	Acinetobacter	Acinetobacter baumannii	1310920						4190795	4264	Genome Analysis	Gp0040782	124.8594458x		Whole Genome Sequencing	129
2565957053	Acinetobacter baumannii 25766_7	Permanent Draft	Proteobacteria	Gammaproteobacteria	Pseudomonadales	Moraxellaceae	Acinetobacter	Acinetobacter baumannii	1310921						4067976	4117	Genome Analysis	Gp0040783	11.2131231x		Whole Genome Sequencing	131
2565957050	Acinetobacter baumannii 25766_9	Permanent Draft	Proteobacteria	Gammaproteobacteria	Pseudomonadales	Moraxellaceae	Acinetobacter	Acinetobacter baumannii	1310923						4029353	4122	Genome Analysis	Gp0040785	174.9782712x		Whole Genome Sequencing	225
2588253943	Acinetobacter baumannii 25878_1	Permanent Draft	Proteobacteria	Gammaproteobacteria	Pseudomonadales	Moraxellaceae	Acinetobacter	Acinetobacter baumannii	1311045						4126280	4131	Genome Analysis	Gp0040786			Whole Genome Sequencing	113
2588253944	Acinetobacter baumannii 25878_2	Permanent Draft	Proteobacteria	Gammaproteobacteria	Pseudomonadales	Moraxellaceae	Acinetobacter	Acinetobacter baumannii	1311046						4197191	4286	Genome Analysis	Gp0040787			Whole Genome Sequencing	312
2588253945	Acinetobacter baumannii 25878_3	Permanent Draft	Proteobacteria	Gammaproteobacteria	Pseudomonadales	Moraxellaceae	Acinetobacter	Acinetobacter baumannii	1311047						4237595	4286	Genome Analysis	Gp0041335			Whole Genome Sequencing	119
2565957055	Acinetobacter baumannii 259052	Permanent Draft	Proteobacteria	Gammaproteobacteria	Pseudomonadales	Moraxellaceae	Acinetobacter	Acinetobacter baumannii	1310695						4138125	4176	Genome Analysis	Gp0041336	68.21766657x		Whole Genome Sequencing	124
2565957056	Acinetobacter baumannii 25935_1	Permanent Draft	Proteobacteria	Gammaproteobacteria	Pseudomonadales	Moraxellaceae	Acinetobacter	Acinetobacter baumannii	1310935						4105921	4159	Genome Analysis	Gp0041337	143.9473923x		Whole Genome Sequencing	117
2565957057	Acinetobacter baumannii 25935_10	Permanent Draft	Proteobacteria	Gammaproteobacteria	Pseudomonadales	Moraxellaceae	Acinetobacter	Acinetobacter baumannii	1310944						4035193	4055	Genome Analysis	Gp0041338	92.4321956x		Whole Genome Sequencing	105
2565957061	Acinetobacter baumannii 25935_2	Permanent Draft	Proteobacteria	Gammaproteobacteria	Pseudomonadales	Moraxellaceae	Acinetobacter	Acinetobacter baumannii	1310936						4174165	4256	Genome Analysis	Gp0041339	71.92782136x		Whole Genome Sequencing	110
2565957059	Acinetobacter baumannii 25935_4	Permanent Draft	Proteobacteria	Gammaproteobacteria	Pseudomonadales	Moraxellaceae	Acinetobacter	Acinetobacter baumannii	1310938						4035457	4132	Genome Analysis	Gp0041341	18.885185x		Whole Genome Sequencing	247
2565957060	Acinetobacter baumannii 25935_5	Permanent Draft	Proteobacteria	Gammaproteobacteria	Pseudomonadales	Moraxellaceae	Acinetobacter	Acinetobacter baumannii	1310939						4002412	4102	Genome Analysis	Gp0041342	174.7964124x		Whole Genome Sequencing	224
2565957058	Acinetobacter baumannii 25935_6	Permanent Draft	Proteobacteria	Gammaproteobacteria	Pseudomonadales	Moraxellaceae	Acinetobacter	Acinetobacter baumannii	1310940						4071149	4092	Genome Analysis	Gp0041369	91.818353x		Whole Genome Sequencing	107
2565957062	Acinetobacter baumannii 25935_7	Permanent Draft	Proteobacteria	Gammaproteobacteria	Pseudomonadales	Moraxellaceae	Acinetobacter	Acinetobacter baumannii	1310941						4098419	4143	Genome Analysis	Gp0041370	181.586852x		Whole Genome Sequencing	117
2565957064	Acinetobacter baumannii 25935_8	Permanent Draft	Proteobacteria	Gammaproteobacteria	Pseudomonadales	Moraxellaceae	Acinetobacter	Acinetobacter baumannii	1310942						4076460	4149	Genome Analysis	Gp0041371	175.3786666x		Whole Genome Sequencing	183
2565957063	Acinetobacter baumannii 25935_9	Permanent Draft	Proteobacteria	Gammaproteobacteria	Pseudomonadales	Moraxellaceae	Acinetobacter	Acinetobacter baumannii	1310943						4031481	4098	Genome Analysis	Gp0041372	173.5242953x		Whole Genome Sequencing	182
2565957065	Acinetobacter baumannii 25977_1	Permanent Draft	Proteobacteria	Gammaproteobacteria	Pseudomonadales	Moraxellaceae	Acinetobacter	Acinetobacter baumannii	1310905						4038088	4075	Genome Analysis	Gp0041409	92.59x		Whole Genome Sequencing	84
2565957066	Acinetobacter baumannii 25977_10	Permanent Draft	Proteobacteria	Gammaproteobacteria	Pseudomonadales	Moraxellaceae	Acinetobacter	Acinetobacter baumannii	1310914						4129913	4251	Genome Analysis	Gp0041410	12.7x		Whole Genome Sequencing	187
2565957069	Acinetobacter baumannii 25977_2	Permanent Draft	Proteobacteria	Gammaproteobacteria	Pseudomonadales	Moraxellaceae	Acinetobacter	Acinetobacter baumannii	1310906						4045575	4083	Genome Analysis	Gp0041436	92.82x		Whole Genome Sequencing	88
2565957068	Acinetobacter baumannii 25977_3	Permanent Draft	Proteobacteria	Gammaproteobacteria	Pseudomonadales	Moraxellaceae	Acinetobacter	Acinetobacter baumannii	1310907						4071256	4123	Genome Analysis	Gp0041437	73.32x		Whole Genome Sequencing	85
2565957067	Acinetobacter baumannii 25977_4	Permanent Draft	Proteobacteria	Gammaproteobacteria	Pseudomonadales	Moraxellaceae	Acinetobacter	Acinetobacter baumannii	1310908						4055849	4112	Genome Analysis	Gp0041438	183.63x		Whole Genome Sequencing	107
2565957070	Acinetobacter baumannii 25977_6	Permanent Draft	Proteobacteria	Gammaproteobacteria	Pseudomonadales	Moraxellaceae	Acinetobacter	Acinetobacter baumannii	1310910						4058296	4127	Genome Analysis	Gp0041440	165.28x		Whole Genome Sequencing	121
2565957072	Acinetobacter baumannii 25977_7	Permanent Draft	Proteobacteria	Gammaproteobacteria	Pseudomonadales	Moraxellaceae	Acinetobacter	Acinetobacter baumannii	1310911						4044796	4137	Genome Analysis	Gp0041441	146.1x		Whole Genome Sequencing	189
2565957071	Acinetobacter baumannii 25977_8	Permanent Draft	Proteobacteria	Gammaproteobacteria	Pseudomonadales	Moraxellaceae	Acinetobacter	Acinetobacter baumannii	1310912						4045749	4133	Genome Analysis	Gp0041442	146.85x		Whole Genome Sequencing	151
2582580809	Acinetobacter baumannii 25977_9	Permanent Draft	Proteobacteria	Gammaproteobacteria	Pseudomonadales	Moraxellaceae	Acinetobacter	Acinetobacter baumannii	1310913						4277914	4522	Genome Analysis	Gp0041443	62.55x		Whole Genome Sequencing	353
2588253946	Acinetobacter baumannii 26016_1	Permanent Draft	Proteobacteria	Gammaproteobacteria	Pseudomonadales	Moraxellaceae	Acinetobacter	Acinetobacter baumannii	1311068						4156994	4216	Genome Analysis	Gp0041503			Whole Genome Sequencing	118
2588253947	Acinetobacter baumannii 26016_10	Permanent Draft	Proteobacteria	Gammaproteobacteria	Pseudomonadales	Moraxellaceae	Acinetobacter	Acinetobacter baumannii	1311077						4169538	4240	Genome Analysis	Gp0041504			Whole Genome Sequencing	137
2582580810	Acinetobacter baumannii 26016_2	Permanent Draft	Proteobacteria	Gammaproteobacteria	Pseudomonadales	Moraxellaceae	Acinetobacter	Acinetobacter baumannii	1311069						4326841	4601	Genome Analysis	Gp0041505	58.61x		Whole Genome Sequencing	429
2582580812	Acinetobacter baumannii 26016_3	Permanent Draft	Proteobacteria	Gammaproteobacteria	Pseudomonadales	Moraxellaceae	Acinetobacter	Acinetobacter baumannii	1311070						4373639	4663	Genome Analysis	Gp0041506	59.2x		Whole Genome Sequencing	404
2588253950	Acinetobacter baumannii 26016_4	Permanent Draft	Proteobacteria	Gammaproteobacteria	Pseudomonadales	Moraxellaceae	Acinetobacter	Acinetobacter baumannii	1311071						4175483	4249	Genome Analysis	Gp0041507			Whole Genome Sequencing	140
2588253949	Acinetobacter baumannii 26016_5	Permanent Draft	Proteobacteria	Gammaproteobacteria	Pseudomonadales	Moraxellaceae	Acinetobacter	Acinetobacter baumannii	1311072						4171440	4234	Genome Analysis	Gp0041508			Whole Genome Sequencing	139
2588253948	Acinetobacter baumannii 26016_6	Permanent Draft	Proteobacteria	Gammaproteobacteria	Pseudomonadales	Moraxellaceae	Acinetobacter	Acinetobacter baumannii	1311073						4145859	4224	Genome Analysis	Gp0041534			Whole Genome Sequencing	128
2582580811	Acinetobacter baumannii 26016_7	Permanent Draft	Proteobacteria	Gammaproteobacteria	Pseudomonadales	Moraxellaceae	Acinetobacter	Acinetobacter baumannii	1311074						4371369	4650	Genome Analysis	Gp0041535	58.78x		Whole Genome Sequencing	438
2588253951	Acinetobacter baumannii 26016_8	Permanent Draft	Proteobacteria	Gammaproteobacteria	Pseudomonadales	Moraxellaceae	Acinetobacter	Acinetobacter baumannii	1311075						4171947	4310	Genome Analysis	Gp0041536			Whole Genome Sequencing	186
2574179900	Acinetobacter baumannii 26016_9	Permanent Draft	Proteobacteria	Gammaproteobacteria	Pseudomonadales	Moraxellaceae	Acinetobacter	Acinetobacter baumannii	1311076						4159861	4249	Genome Analysis	Gp0041537	71.27x		Whole Genome Sequencing	134
2582580813	Acinetobacter baumannii 263903-1	Permanent Draft	Proteobacteria	Gammaproteobacteria	Pseudomonadales	Moraxellaceae	Acinetobacter	Acinetobacter baumannii	1310678						3259259	3249	Genome Analysis	Gp0041538	134.73x		Whole Genome Sequencing	72
2565957074	Acinetobacter baumannii 263903-2	Permanent Draft	Proteobacteria	Gammaproteobacteria	Pseudomonadales	Moraxellaceae	Acinetobacter	Acinetobacter baumannii	1310834						4134547	4095	Genome Analysis	Gp0041539	168.4264323x		Whole Genome Sequencing	90
2565957073	Acinetobacter baumannii 268680	Permanent Draft	Proteobacteria	Gammaproteobacteria	Pseudomonadales	Moraxellaceae	Acinetobacter	Acinetobacter baumannii	1310701						3863833	3728	Genome Analysis	Gp0041540	95.2616784x		Whole Genome Sequencing	43
2634166495	Acinetobacter baumannii 269	Permanent Draft	Proteobacteria	Gammaproteobacteria	Pseudomonadales	Moraxellaceae	Acinetobacter	Acinetobacter baumannii	470						4427608	4398	Genome Analysis	Gp0103334	92.x		Whole Genome Sequencing	251
2565957075	Acinetobacter baumannii 272263	Permanent Draft	Proteobacteria	Gammaproteobacteria	Pseudomonadales	Moraxellaceae	Acinetobacter	Acinetobacter baumannii	1310639						3356592	3421	Genome Analysis	Gp0041541	197.493778x		Whole Genome Sequencing	158
2565957076	Acinetobacter baumannii 273929	Permanent Draft	Proteobacteria	Gammaproteobacteria	Pseudomonadales	Moraxellaceae	Acinetobacter	Acinetobacter baumannii	1310738						3952323	3990	Genome Analysis	Gp0041565	111.57351x		Whole Genome Sequencing	115
2565957077	Acinetobacter baumannii 277047	Permanent Draft	Proteobacteria	Gammaproteobacteria	Pseudomonadales	Moraxellaceae	Acinetobacter	Acinetobacter baumannii	1310781						3900242	3746	Genome Analysis	Gp0041566	92.8674175x		Whole Genome Sequencing	36
2565957082	Acinetobacter baumannii 2887	Permanent Draft	Proteobacteria	Gammaproteobacteria	Pseudomonadales	Moraxellaceae	Acinetobacter	Acinetobacter baumannii	1310754						4130791	4146	Genome Analysis	Gp0041568	89.85679643x		Whole Genome Sequencing	119
2565957079	Acinetobacter baumannii 29280	Permanent Draft	Proteobacteria	Gammaproteobacteria	Pseudomonadales	Moraxellaceae	Acinetobacter	Acinetobacter baumannii	1310595						3926991	4028	Genome Analysis	Gp0041569	165.9141758x		Whole Genome Sequencing	390
2565957080	Acinetobacter baumannii 299505	Permanent Draft	Proteobacteria	Gammaproteobacteria	Pseudomonadales	Moraxellaceae	Acinetobacter	Acinetobacter baumannii	1310643						3974691	3957	Genome Analysis	Gp0041570	168.58124x		Whole Genome Sequencing	124
2565957081	Acinetobacter baumannii 303002	Permanent Draft	Proteobacteria	Gammaproteobacteria	Pseudomonadales	Moraxellaceae	Acinetobacter	Acinetobacter baumannii	1310794						3887103	3853	Genome Analysis	Gp0041571	71.16987328x		Whole Genome Sequencing	98
2565957078	Acinetobacter baumannii 318814	Permanent Draft	Proteobacteria	Gammaproteobacteria	Pseudomonadales	Moraxellaceae	Acinetobacter	Acinetobacter baumannii	1310707						4125509	3974	Genome Analysis	Gp0041572	9.8997143x		Whole Genome Sequencing	41
2687453588	Acinetobacter baumannii 3207	Finished	Proteobacteria	Gammaproteobacteria	Pseudomonadales	Moraxellaceae	Acinetobacter	Acinetobacter baumannii	470						4092036	4050	Genome Analysis	Gp0149858		Level 6: Finished	Whole Genome Sequencing	3
2565957086	Acinetobacter baumannii 323408	Permanent Draft	Proteobacteria	Gammaproteobacteria	Pseudomonadales	Moraxellaceae	Acinetobacter	Acinetobacter baumannii	1310820						4141374	4219	Genome Analysis	Gp0041598	9.97471x		Whole Genome Sequencing	97
2565957083	Acinetobacter baumannii 3390	Permanent Draft	Proteobacteria	Gammaproteobacteria	Pseudomonadales	Moraxellaceae	Acinetobacter	Acinetobacter baumannii	1310710						3989571	3958	Genome Analysis	Gp0041599	74.5875234x		Whole Genome Sequencing	62
2565957084	Acinetobacter baumannii 339786	Permanent Draft	Proteobacteria	Gammaproteobacteria	Pseudomonadales	Moraxellaceae	Acinetobacter	Acinetobacter baumannii	1310801						4016575	3999	Genome Analysis	Gp0041600	16.7379172x		Whole Genome Sequencing	89
2565957085	Acinetobacter baumannii 34001	Permanent Draft	Proteobacteria	Gammaproteobacteria	Pseudomonadales	Moraxellaceae	Acinetobacter	Acinetobacter baumannii	1310578						3891106	4005	Genome Analysis	Gp0041601	168.4726322x		Whole Genome Sequencing	338
2634166415	Acinetobacter baumannii 341	Permanent Draft	Proteobacteria	Gammaproteobacteria	Pseudomonadales	Moraxellaceae	Acinetobacter	Acinetobacter baumannii	470						3880097	3806	Genome Analysis	Gp0103335	111.x		Whole Genome Sequencing	149
2565957090	Acinetobacter baumannii 342950	Permanent Draft	Proteobacteria	Gammaproteobacteria	Pseudomonadales	Moraxellaceae	Acinetobacter	Acinetobacter baumannii	1310640						4131689	4129	Genome Analysis	Gp0041602	18.163665x		Whole Genome Sequencing	296
2565957087	Acinetobacter baumannii 34654	Permanent Draft	Proteobacteria	Gammaproteobacteria	Pseudomonadales	Moraxellaceae	Acinetobacter	Acinetobacter baumannii	1310581						4102931	4286	Genome Analysis	Gp0041603	125.582883x		Whole Genome Sequencing	105
2565957088	Acinetobacter baumannii 348935	Permanent Draft	Proteobacteria	Gammaproteobacteria	Pseudomonadales	Moraxellaceae	Acinetobacter	Acinetobacter baumannii	1310605						3410950	3693	Genome Analysis	Gp0041604	178.4391697x		Whole Genome Sequencing	423
2547132046	Acinetobacter baumannii 3909	Permanent Draft	Proteobacteria	Gammaproteobacteria	Pseudomonadales	Moraxellaceae	Acinetobacter	Acinetobacter baumannii	886889	Host-associated	Human			Fresh water, Host, Human skin, Skin	3954832	3921	Genome Analysis	Gp0008631	12x	Level 2: High-Quality Draft	Whole Genome Sequencing	236
2565957089	Acinetobacter baumannii 397971	Permanent Draft	Proteobacteria	Gammaproteobacteria	Pseudomonadales	Moraxellaceae	Acinetobacter	Acinetobacter baumannii	1310686						3950797	3856	Genome Analysis	Gp0041605	113.2338478x		Whole Genome Sequencing	44
2547132045	Acinetobacter baumannii 3990	Permanent Draft	Proteobacteria	Gammaproteobacteria	Pseudomonadales	Moraxellaceae	Acinetobacter	Acinetobacter baumannii	886888	Host-associated	Human			Fresh water, Host, Human skin, Skin	4015011	3959	Genome Analysis	Gp0008630	15x	Level 2: High-Quality Draft	Whole Genome Sequencing	96
2565957091	Acinetobacter baumannii 400834	Permanent Draft	Proteobacteria	Gammaproteobacteria	Pseudomonadales	Moraxellaceae	Acinetobacter	Acinetobacter baumannii	1310616						4100157	4187	Genome Analysis	Gp0041636	143.563848x		Whole Genome Sequencing	211
2547132047	Acinetobacter baumannii 4190	Permanent Draft	Proteobacteria	Gammaproteobacteria	Pseudomonadales	Moraxellaceae	Acinetobacter	Acinetobacter baumannii	886890	Host-associated	Human			Fresh water, Host, Human skin, Skin	4032291	4206	Genome Analysis	Gp0008930	1x	Level 2: High-Quality Draft	Whole Genome Sequencing	396
2576861357	Acinetobacter baumannii 42057_2	Permanent Draft	Proteobacteria	Gammaproteobacteria	Pseudomonadales	Moraxellaceae	Acinetobacter	Acinetobacter baumannii	1311134						3930868	4005	Genome Analysis	Gp0041638	16.73x		Whole Genome Sequencing	160
2582580814	Acinetobacter baumannii 42057_3	Permanent Draft	Proteobacteria	Gammaproteobacteria	Pseudomonadales	Moraxellaceae	Acinetobacter	Acinetobacter baumannii	1311135						4299296	4518	Genome Analysis	Gp0041639	62.49x		Whole Genome Sequencing	408
2582580815	Acinetobacter baumannii 42057_4	Permanent Draft	Proteobacteria	Gammaproteobacteria	Pseudomonadales	Moraxellaceae	Acinetobacter	Acinetobacter baumannii	1311136						3979216	3950	Genome Analysis	Gp0041640	74.92x		Whole Genome Sequencing	73
2582580816	Acinetobacter baumannii 42057_5	Permanent Draft	Proteobacteria	Gammaproteobacteria	Pseudomonadales	Moraxellaceae	Acinetobacter	Acinetobacter baumannii	1311137						4249605	4450	Genome Analysis	Gp0041641	61.36x		Whole Genome Sequencing	489
2579779016	Acinetobacter baumannii 42057_6	Permanent Draft	Proteobacteria	Gammaproteobacteria	Pseudomonadales	Moraxellaceae	Acinetobacter	Acinetobacter baumannii	1311138						4080445	4107	Genome Analysis	Gp0041642	181.56x		Whole Genome Sequencing	79
2565957093	Acinetobacter baumannii 426863	Permanent Draft	Proteobacteria	Gammaproteobacteria	Pseudomonadales	Moraxellaceae	Acinetobacter	Acinetobacter baumannii	1310778						3892384	3726	Genome Analysis	Gp0041672	89.46144294x		Whole Genome Sequencing	20
2565957092	Acinetobacter baumannii 42887	Permanent Draft	Proteobacteria	Gammaproteobacteria	Pseudomonadales	Moraxellaceae	Acinetobacter	Acinetobacter baumannii	1310691						3949700	3836	Genome Analysis	Gp0041673	75.19594153x		Whole Genome Sequencing	54
2588253952	Acinetobacter baumannii 43557_1	Permanent Draft	Proteobacteria	Gammaproteobacteria	Pseudomonadales	Moraxellaceae	Acinetobacter	Acinetobacter baumannii	1311048						4198049	4204	Genome Analysis	Gp0041674			Whole Genome Sequencing	122
2711768177	Acinetobacter baumannii 4390	Permanent Draft	Proteobacteria	Gammaproteobacteria	Pseudomonadales	Moraxellaceae	Acinetobacter	Acinetobacter baumannii	470						3910232	3750	Genome Analysis	Gp0145177			Whole Genome Sequencing	145
2565957094	Acinetobacter baumannii 43926	Permanent Draft	Proteobacteria	Gammaproteobacteria	Pseudomonadales	Moraxellaceae	Acinetobacter	Acinetobacter baumannii	1310676						4000479	3978	Genome Analysis	Gp0041708	165.8835489x		Whole Genome Sequencing	145
2579779072	Acinetobacter baumannii 44298_1	Permanent Draft	Proteobacteria	Gammaproteobacteria	Pseudomonadales	Moraxellaceae	Acinetobacter	Acinetobacter baumannii	1311078						4019934	4046	Genome Analysis	Gp0041709	128.59x		Whole Genome Sequencing	107
2582580817	Acinetobacter baumannii 44298_10	Permanent Draft	Proteobacteria	Gammaproteobacteria	Pseudomonadales	Moraxellaceae	Acinetobacter	Acinetobacter baumannii	1311087						3967530	3979	Genome Analysis	Gp0041710	75.6x		Whole Genome Sequencing	95
2579779104	Acinetobacter baumannii 44298_2	Permanent Draft	Proteobacteria	Gammaproteobacteria	Pseudomonadales	Moraxellaceae	Acinetobacter	Acinetobacter baumannii	1311079						4025505	4054	Genome Analysis	Gp0041711	92.4x		Whole Genome Sequencing	111
2582580818	Acinetobacter baumannii 44298_3	Permanent Draft	Proteobacteria	Gammaproteobacteria	Pseudomonadales	Moraxellaceae	Acinetobacter	Acinetobacter baumannii	1311080						4023027	4054	Genome Analysis	Gp0041271	128.2x		Whole Genome Sequencing	116
2579778649	Acinetobacter baumannii 44298_4	Permanent Draft	Proteobacteria	Gammaproteobacteria	Pseudomonadales	Moraxellaceae	Acinetobacter	Acinetobacter baumannii	1311081						4007942	4015	Genome Analysis	Gp0041234	147.22x		Whole Genome Sequencing	100
2582580819	Acinetobacter baumannii 44298_5	Permanent Draft	Proteobacteria	Gammaproteobacteria	Pseudomonadales	Moraxellaceae	Acinetobacter	Acinetobacter baumannii	1311082						4043463	4070	Genome Analysis	Gp0041235	127.91x		Whole Genome Sequencing	110
2579778736	Acinetobacter baumannii 44298_6	Permanent Draft	Proteobacteria	Gammaproteobacteria	Pseudomonadales	Moraxellaceae	Acinetobacter	Acinetobacter baumannii	1311083						4096980	4147	Genome Analysis	Gp0041236	17.49x		Whole Genome Sequencing	130
2579778651	Acinetobacter baumannii 44298_7	Permanent Draft	Proteobacteria	Gammaproteobacteria	Pseudomonadales	Moraxellaceae	Acinetobacter	Acinetobacter baumannii	1311084						4000041	4087	Genome Analysis	Gp0041237	124.5x		Whole Genome Sequencing	153
2582580820	Acinetobacter baumannii 44298_8	Permanent Draft	Proteobacteria	Gammaproteobacteria	Pseudomonadales	Moraxellaceae	Acinetobacter	Acinetobacter baumannii	1311085						3964797	4026	Genome Analysis	Gp0041343	127.87x		Whole Genome Sequencing	139
2579778937	Acinetobacter baumannii 44298_9	Permanent Draft	Proteobacteria	Gammaproteobacteria	Pseudomonadales	Moraxellaceae	Acinetobacter	Acinetobacter baumannii	1311086						4024610	4046	Genome Analysis	Gp0041344	11.33x		Whole Genome Sequencing	101
2565957095	Acinetobacter baumannii 44327_1	Permanent Draft	Proteobacteria	Gammaproteobacteria	Pseudomonadales	Moraxellaceae	Acinetobacter	Acinetobacter baumannii	1310985						4011534	4056	Genome Analysis	Gp0041345	121.186542x		Whole Genome Sequencing	164
2565957096	Acinetobacter baumannii 44327_2	Permanent Draft	Proteobacteria	Gammaproteobacteria	Pseudomonadales	Moraxellaceae	Acinetobacter	Acinetobacter baumannii	1310986						4104962	4185	Genome Analysis	Gp0041347	117.935315x		Whole Genome Sequencing	177
2565957097	Acinetobacter baumannii 44327_4	Permanent Draft	Proteobacteria	Gammaproteobacteria	Pseudomonadales	Moraxellaceae	Acinetobacter	Acinetobacter baumannii	1310988						4102408	4200	Genome Analysis	Gp0041349	19.116474x		Whole Genome Sequencing	175
2565957098	Acinetobacter baumannii 44327_5	Permanent Draft	Proteobacteria	Gammaproteobacteria	Pseudomonadales	Moraxellaceae	Acinetobacter	Acinetobacter baumannii	1310989						4063875	4143	Genome Analysis	Gp0041350	174.655443x		Whole Genome Sequencing	162
2565957099	Acinetobacter baumannii 44327_6	Permanent Draft	Proteobacteria	Gammaproteobacteria	Pseudomonadales	Moraxellaceae	Acinetobacter	Acinetobacter baumannii	1310990						4182483	4306	Genome Analysis	Gp0041377	34.299554x		Whole Genome Sequencing	299
2565957100	Acinetobacter baumannii 44327_7	Permanent Draft	Proteobacteria	Gammaproteobacteria	Pseudomonadales	Moraxellaceae	Acinetobacter	Acinetobacter baumannii	1310991						4003040	4060	Genome Analysis	Gp0041378	98.13471187x		Whole Genome Sequencing	164
2565957101	Acinetobacter baumannii 44327_8	Permanent Draft	Proteobacteria	Gammaproteobacteria	Pseudomonadales	Moraxellaceae	Acinetobacter	Acinetobacter baumannii	1310992						4077855	4196	Genome Analysis	Gp0041379	175.785595x		Whole Genome Sequencing	189
2588253960	Acinetobacter baumannii 44362_1	Permanent Draft	Proteobacteria	Gammaproteobacteria	Pseudomonadales	Moraxellaceae	Acinetobacter	Acinetobacter baumannii	1311035						4020861	4059	Genome Analysis	Gp0041381			Whole Genome Sequencing	124
2588253961	Acinetobacter baumannii 44362_10	Permanent Draft	Proteobacteria	Gammaproteobacteria	Pseudomonadales	Moraxellaceae	Acinetobacter	Acinetobacter baumannii	1311044						4119248	4109	Genome Analysis	Gp0041382			Whole Genome Sequencing	107
2588253958	Acinetobacter baumannii 44362_2	Permanent Draft	Proteobacteria	Gammaproteobacteria	Pseudomonadales	Moraxellaceae	Acinetobacter	Acinetobacter baumannii	1311036						4057970	4214	Genome Analysis	Gp0041383			Whole Genome Sequencing	186
2588253957	Acinetobacter baumannii 44362_3	Permanent Draft	Proteobacteria	Gammaproteobacteria	Pseudomonadales	Moraxellaceae	Acinetobacter	Acinetobacter baumannii	1311037						4000209	4135	Genome Analysis	Gp0041384			Whole Genome Sequencing	200
2588253956	Acinetobacter baumannii 44362_4	Permanent Draft	Proteobacteria	Gammaproteobacteria	Pseudomonadales	Moraxellaceae	Acinetobacter	Acinetobacter baumannii	1311038						4088821	4134	Genome Analysis	Gp0041411			Whole Genome Sequencing	119
2588253953	Acinetobacter baumannii 44362_5	Permanent Draft	Proteobacteria	Gammaproteobacteria	Pseudomonadales	Moraxellaceae	Acinetobacter	Acinetobacter baumannii	1311039						4094323	4138	Genome Analysis	Gp0041412			Whole Genome Sequencing	123
2588253954	Acinetobacter baumannii 44362_6	Permanent Draft	Proteobacteria	Gammaproteobacteria	Pseudomonadales	Moraxellaceae	Acinetobacter	Acinetobacter baumannii	1311040						4060949	4156	Genome Analysis	Gp0041413			Whole Genome Sequencing	192
2588253955	Acinetobacter baumannii 44362_7	Permanent Draft	Proteobacteria	Gammaproteobacteria	Pseudomonadales	Moraxellaceae	Acinetobacter	Acinetobacter baumannii	1311041						4118809	4124	Genome Analysis	Gp0041414			Whole Genome Sequencing	144
2588253959	Acinetobacter baumannii 44362_8	Permanent Draft	Proteobacteria	Gammaproteobacteria	Pseudomonadales	Moraxellaceae	Acinetobacter	Acinetobacter baumannii	1311042						4221668	4263	Genome Analysis	Gp0041415			Whole Genome Sequencing	107
2588253962	Acinetobacter baumannii 44362_9	Permanent Draft	Proteobacteria	Gammaproteobacteria	Pseudomonadales	Moraxellaceae	Acinetobacter	Acinetobacter baumannii	1311043						4067998	4068	Genome Analysis	Gp0041416			Whole Genome Sequencing	105
2588253963	Acinetobacter baumannii 44437_3	Permanent Draft	Proteobacteria	Gammaproteobacteria	Pseudomonadales	Moraxellaceae	Acinetobacter	Acinetobacter baumannii	1311027						4047075	4057	Genome Analysis	Gp0041445			Whole Genome Sequencing	97
2588253964	Acinetobacter baumannii 44437_4	Permanent Draft	Proteobacteria	Gammaproteobacteria	Pseudomonadales	Moraxellaceae	Acinetobacter	Acinetobacter baumannii	1311028						4039284	4038	Genome Analysis	Gp0041446			Whole Genome Sequencing	105
2588253965	Acinetobacter baumannii 44437_5	Permanent Draft	Proteobacteria	Gammaproteobacteria	Pseudomonadales	Moraxellaceae	Acinetobacter	Acinetobacter baumannii	1311029						4040837	4059	Genome Analysis	Gp0041447			Whole Genome Sequencing	109
2588253966	Acinetobacter baumannii 44437_7	Permanent Draft	Proteobacteria	Gammaproteobacteria	Pseudomonadales	Moraxellaceae	Acinetobacter	Acinetobacter baumannii	1311031						4084628	4104	Genome Analysis	Gp0041449			Whole Genome Sequencing	96
2588253968	Acinetobacter baumannii 44437_8	Permanent Draft	Proteobacteria	Gammaproteobacteria	Pseudomonadales	Moraxellaceae	Acinetobacter	Acinetobacter baumannii	1311032						4099835	4142	Genome Analysis	Gp0041450			Whole Genome Sequencing	122
2588253967	Acinetobacter baumannii 44437_9	Permanent Draft	Proteobacteria	Gammaproteobacteria	Pseudomonadales	Moraxellaceae	Acinetobacter	Acinetobacter baumannii	1311033						4033656	4138	Genome Analysis	Gp0041451			Whole Genome Sequencing	156
2565957102	Acinetobacter baumannii 44467_1	Permanent Draft	Proteobacteria	Gammaproteobacteria	Pseudomonadales	Moraxellaceae	Acinetobacter	Acinetobacter baumannii	1310975						4089551	4209	Genome Analysis	Gp0041477	17.528629x		Whole Genome Sequencing	171
2565957103	Acinetobacter baumannii 44467_10	Permanent Draft	Proteobacteria	Gammaproteobacteria	Pseudomonadales	Moraxellaceae	Acinetobacter	Acinetobacter baumannii	1310984						4044786	4124	Genome Analysis	Gp0041478	177.464566x		Whole Genome Sequencing	183
2565957104	Acinetobacter baumannii 44467_2	Permanent Draft	Proteobacteria	Gammaproteobacteria	Pseudomonadales	Moraxellaceae	Acinetobacter	Acinetobacter baumannii	1310976						4078365	4179	Genome Analysis	Gp0041479	173.5971x		Whole Genome Sequencing	175
2565957105	Acinetobacter baumannii 44467_3	Permanent Draft	Proteobacteria	Gammaproteobacteria	Pseudomonadales	Moraxellaceae	Acinetobacter	Acinetobacter baumannii	1310977						4120664	4251	Genome Analysis	Gp0041480	115.3749426x		Whole Genome Sequencing	187
2565957106	Acinetobacter baumannii 44467_4	Permanent Draft	Proteobacteria	Gammaproteobacteria	Pseudomonadales	Moraxellaceae	Acinetobacter	Acinetobacter baumannii	1310978						4108010	4178	Genome Analysis	Gp0041481	143.8454824x		Whole Genome Sequencing	155
2565957107	Acinetobacter baumannii 44467_5	Permanent Draft	Proteobacteria	Gammaproteobacteria	Pseudomonadales	Moraxellaceae	Acinetobacter	Acinetobacter baumannii	1310979						4093230	4156	Genome Analysis	Gp0041482	161.6299553x		Whole Genome Sequencing	149
2565957108	Acinetobacter baumannii 44467_6	Permanent Draft	Proteobacteria	Gammaproteobacteria	Pseudomonadales	Moraxellaceae	Acinetobacter	Acinetobacter baumannii	1310980						4074274	4165	Genome Analysis	Gp0041483	176.5289627x		Whole Genome Sequencing	176
2565957109	Acinetobacter baumannii 44467_7	Permanent Draft	Proteobacteria	Gammaproteobacteria	Pseudomonadales	Moraxellaceae	Acinetobacter	Acinetobacter baumannii	1310981						4069523	4160	Genome Analysis	Gp0041484	178.3998675x		Whole Genome Sequencing	189
2565957110	Acinetobacter baumannii 44467_8	Permanent Draft	Proteobacteria	Gammaproteobacteria	Pseudomonadales	Moraxellaceae	Acinetobacter	Acinetobacter baumannii	1310982						4047345	4170	Genome Analysis	Gp0041509	17.18347x		Whole Genome Sequencing	190
2565957111	Acinetobacter baumannii 44467_9	Permanent Draft	Proteobacteria	Gammaproteobacteria	Pseudomonadales	Moraxellaceae	Acinetobacter	Acinetobacter baumannii	1310983						4084907	4206	Genome Analysis	Gp0041510	176.878737x		Whole Genome Sequencing	216
2582580821	Acinetobacter baumannii 44839_10	Permanent Draft	Proteobacteria	Gammaproteobacteria	Pseudomonadales	Moraxellaceae	Acinetobacter	Acinetobacter baumannii	1311067						4074496	4062	Genome Analysis	Gp0041512	127.36x		Whole Genome Sequencing	111
2582580822	Acinetobacter baumannii 44839_8	Permanent Draft	Proteobacteria	Gammaproteobacteria	Pseudomonadales	Moraxellaceae	Acinetobacter	Acinetobacter baumannii	1311065						4073785	4090	Genome Analysis	Gp0041544	9.19x		Whole Genome Sequencing	113
2582580823	Acinetobacter baumannii 44839_9	Permanent Draft	Proteobacteria	Gammaproteobacteria	Pseudomonadales	Moraxellaceae	Acinetobacter	Acinetobacter baumannii	1311066						4048628	4073	Genome Analysis	Gp0041545	126.99x		Whole Genome Sequencing	111
2565957112	Acinetobacter baumannii 44857_10	Permanent Draft	Proteobacteria	Gammaproteobacteria	Pseudomonadales	Moraxellaceae	Acinetobacter	Acinetobacter baumannii	1311004						4055825	4083	Genome Analysis	Gp0041547	72.3625913x		Whole Genome Sequencing	120
2565957113	Acinetobacter baumannii 44857_9	Permanent Draft	Proteobacteria	Gammaproteobacteria	Pseudomonadales	Moraxellaceae	Acinetobacter	Acinetobacter baumannii	1311003						4030845	4077	Genome Analysis	Gp0041578	72.3355875x		Whole Genome Sequencing	277
2565957114	Acinetobacter baumannii 44895_1	Permanent Draft	Proteobacteria	Gammaproteobacteria	Pseudomonadales	Moraxellaceae	Acinetobacter	Acinetobacter baumannii	1310885						4020501	4025	Genome Analysis	Gp0041579	92.91x		Whole Genome Sequencing	117
2565957115	Acinetobacter baumannii 44895_10	Permanent Draft	Proteobacteria	Gammaproteobacteria	Pseudomonadales	Moraxellaceae	Acinetobacter	Acinetobacter baumannii	1310894						4040699	4108	Genome Analysis	Gp0041580	161.37x		Whole Genome Sequencing	161
2565957116	Acinetobacter baumannii 44895_2	Permanent Draft	Proteobacteria	Gammaproteobacteria	Pseudomonadales	Moraxellaceae	Acinetobacter	Acinetobacter baumannii	1310886						4058426	4094	Genome Analysis	Gp0041606	128.79x		Whole Genome Sequencing	124
2565957117	Acinetobacter baumannii 44895_3	Permanent Draft	Proteobacteria	Gammaproteobacteria	Pseudomonadales	Moraxellaceae	Acinetobacter	Acinetobacter baumannii	1310887						4049358	4063	Genome Analysis	Gp0041607	74.24x		Whole Genome Sequencing	102
2565957118	Acinetobacter baumannii 44895_4	Permanent Draft	Proteobacteria	Gammaproteobacteria	Pseudomonadales	Moraxellaceae	Acinetobacter	Acinetobacter baumannii	1310888						4020013	4043	Genome Analysis	Gp0041238	129.11x		Whole Genome Sequencing	109
2565957119	Acinetobacter baumannii 44895_5	Permanent Draft	Proteobacteria	Gammaproteobacteria	Pseudomonadales	Moraxellaceae	Acinetobacter	Acinetobacter baumannii	1310889						4063061	4151	Genome Analysis	Gp0041239	183.32x		Whole Genome Sequencing	154
2565957120	Acinetobacter baumannii 44895_6	Permanent Draft	Proteobacteria	Gammaproteobacteria	Pseudomonadales	Moraxellaceae	Acinetobacter	Acinetobacter baumannii	1310890						4061487	4094	Genome Analysis	Gp0041240	92.35x		Whole Genome Sequencing	125
2565957121	Acinetobacter baumannii 44895_8	Permanent Draft	Proteobacteria	Gammaproteobacteria	Pseudomonadales	Moraxellaceae	Acinetobacter	Acinetobacter baumannii	1310892						4066337	4149	Genome Analysis	Gp0041272	18.52x		Whole Genome Sequencing	196
2565957122	Acinetobacter baumannii 44895_9	Permanent Draft	Proteobacteria	Gammaproteobacteria	Pseudomonadales	Moraxellaceae	Acinetobacter	Acinetobacter baumannii	1310893						4059333	4127	Genome Analysis	Gp0041273	164.85x		Whole Genome Sequencing	135
2565957123	Acinetobacter baumannii 45002_10	Permanent Draft	Proteobacteria	Gammaproteobacteria	Pseudomonadales	Moraxellaceae	Acinetobacter	Acinetobacter baumannii	1310904						4067061	4142	Genome Analysis	Gp0041275	17.94x		Whole Genome Sequencing	156
2565957124	Acinetobacter baumannii 45002_3	Permanent Draft	Proteobacteria	Gammaproteobacteria	Pseudomonadales	Moraxellaceae	Acinetobacter	Acinetobacter baumannii	1310897						4000356	4021	Genome Analysis	Gp0041277	112.59x		Whole Genome Sequencing	87
2565957125	Acinetobacter baumannii 45002_4	Permanent Draft	Proteobacteria	Gammaproteobacteria	Pseudomonadales	Moraxellaceae	Acinetobacter	Acinetobacter baumannii	1310898						4004196	3990	Genome Analysis	Gp0041278	75.5x		Whole Genome Sequencing	83
2565957126	Acinetobacter baumannii 45002_5	Permanent Draft	Proteobacteria	Gammaproteobacteria	Pseudomonadales	Moraxellaceae	Acinetobacter	Acinetobacter baumannii	1310899						3985525	3977	Genome Analysis	Gp0041310	94.34x		Whole Genome Sequencing	77
2565957127	Acinetobacter baumannii 45002_6	Permanent Draft	Proteobacteria	Gammaproteobacteria	Pseudomonadales	Moraxellaceae	Acinetobacter	Acinetobacter baumannii	1310900						4022980	4052	Genome Analysis	Gp0041311	185.51x		Whole Genome Sequencing	113
2565957128	Acinetobacter baumannii 45002_7	Permanent Draft	Proteobacteria	Gammaproteobacteria	Pseudomonadales	Moraxellaceae	Acinetobacter	Acinetobacter baumannii	1310901						3988301	3982	Genome Analysis	Gp0041312	75.23x		Whole Genome Sequencing	82
2565957129	Acinetobacter baumannii 45002_8	Permanent Draft	Proteobacteria	Gammaproteobacteria	Pseudomonadales	Moraxellaceae	Acinetobacter	Acinetobacter baumannii	1310902						4381566	4789	Genome Analysis	Gp0041313	61.4x		Whole Genome Sequencing	582
2582580824	Acinetobacter baumannii 45002_9	Permanent Draft	Proteobacteria	Gammaproteobacteria	Pseudomonadales	Moraxellaceae	Acinetobacter	Acinetobacter baumannii	1310903						4369310	4645	Genome Analysis	Gp0041314	125.66x		Whole Genome Sequencing	497
2588253970	Acinetobacter baumannii 45052_1	Permanent Draft	Proteobacteria	Gammaproteobacteria	Pseudomonadales	Moraxellaceae	Acinetobacter	Acinetobacter baumannii	1311141						3961849	3862	Genome Analysis	Gp0041315			Whole Genome Sequencing	59
2582580825	Acinetobacter baumannii 45052_2	Permanent Draft	Proteobacteria	Gammaproteobacteria	Pseudomonadales	Moraxellaceae	Acinetobacter	Acinetobacter baumannii	1311142						4070018	4035	Genome Analysis	Gp0041317	72.38x		Whole Genome Sequencing	206
2588253969	Acinetobacter baumannii 45052_3	Permanent Draft	Proteobacteria	Gammaproteobacteria	Pseudomonadales	Moraxellaceae	Acinetobacter	Acinetobacter baumannii	1311143						4000951	3924	Genome Analysis	Gp0041608			Whole Genome Sequencing	69
2579778743	Acinetobacter baumannii 45052_4	Permanent Draft	Proteobacteria	Gammaproteobacteria	Pseudomonadales	Moraxellaceae	Acinetobacter	Acinetobacter baumannii	1311144						3983869	3900	Genome Analysis	Gp0041609	113.1x		Whole Genome Sequencing	65
2588253971	Acinetobacter baumannii 45052_5	Permanent Draft	Proteobacteria	Gammaproteobacteria	Pseudomonadales	Moraxellaceae	Acinetobacter	Acinetobacter baumannii	1311145						3960083	3894	Genome Analysis	Gp0041610			Whole Genome Sequencing	141
2582580829	Acinetobacter baumannii 45057_1	Permanent Draft	Proteobacteria	Gammaproteobacteria	Pseudomonadales	Moraxellaceae	Acinetobacter	Acinetobacter baumannii	1311128						4318794	4498	Genome Analysis	Gp0041644	61.1x		Whole Genome Sequencing	444
2588253972	Acinetobacter baumannii 45057_4	Permanent Draft	Proteobacteria	Gammaproteobacteria	Pseudomonadales	Moraxellaceae	Acinetobacter	Acinetobacter baumannii	1311131						4010349	4086	Genome Analysis	Gp0041647			Whole Genome Sequencing	202
2582580827	Acinetobacter baumannii 45075_1	Permanent Draft	Proteobacteria	Gammaproteobacteria	Pseudomonadales	Moraxellaceae	Acinetobacter	Acinetobacter baumannii	1311088						3943922	3821	Genome Analysis	Gp0041649	76.17x		Whole Genome Sequencing	52
2582580828	Acinetobacter baumannii 45075_10	Permanent Draft	Proteobacteria	Gammaproteobacteria	Pseudomonadales	Moraxellaceae	Acinetobacter	Acinetobacter baumannii	1311097						3940414	3828	Genome Analysis	Gp0041650	95.1x		Whole Genome Sequencing	57
2582580830	Acinetobacter baumannii 45075_2	Permanent Draft	Proteobacteria	Gammaproteobacteria	Pseudomonadales	Moraxellaceae	Acinetobacter	Acinetobacter baumannii	1311089						3968413	3857	Genome Analysis	Gp0041680	75.55x		Whole Genome Sequencing	52
2582580826	Acinetobacter baumannii 45075_3	Permanent Draft	Proteobacteria	Gammaproteobacteria	Pseudomonadales	Moraxellaceae	Acinetobacter	Acinetobacter baumannii	1311090						3953023	3858	Genome Analysis	Gp0041681	75.33x		Whole Genome Sequencing	51
2582580834	Acinetobacter baumannii 45075_4	Permanent Draft	Proteobacteria	Gammaproteobacteria	Pseudomonadales	Moraxellaceae	Acinetobacter	Acinetobacter baumannii	1311091						4158269	4200	Genome Analysis	Gp0041682	125.97x		Whole Genome Sequencing	88
2582580831	Acinetobacter baumannii 45075_5	Permanent Draft	Proteobacteria	Gammaproteobacteria	Pseudomonadales	Moraxellaceae	Acinetobacter	Acinetobacter baumannii	1311092						3919258	3808	Genome Analysis	Gp0041683	76.17x		Whole Genome Sequencing	54
2582580833	Acinetobacter baumannii 45075_6	Permanent Draft	Proteobacteria	Gammaproteobacteria	Pseudomonadales	Moraxellaceae	Acinetobacter	Acinetobacter baumannii	1311093						3942498	3837	Genome Analysis	Gp0041684	75.84x		Whole Genome Sequencing	57
2582580832	Acinetobacter baumannii 45075_8	Permanent Draft	Proteobacteria	Gammaproteobacteria	Pseudomonadales	Moraxellaceae	Acinetobacter	Acinetobacter baumannii	1311095						3930804	3834	Genome Analysis	Gp0041686	113.3x		Whole Genome Sequencing	59
2582580835	Acinetobacter baumannii 45075_9	Permanent Draft	Proteobacteria	Gammaproteobacteria	Pseudomonadales	Moraxellaceae	Acinetobacter	Acinetobacter baumannii	1311096						3960468	3880	Genome Analysis	Gp0041687	94.14x		Whole Genome Sequencing	69
2565957130	Acinetobacter baumannii 457946	Permanent Draft	Proteobacteria	Gammaproteobacteria	Pseudomonadales	Moraxellaceae	Acinetobacter	Acinetobacter baumannii	1310740						4194945	4198	Genome Analysis	Gp0041712	7.8357774x		Whole Genome Sequencing	91
2565957131	Acinetobacter baumannii 458282	Permanent Draft	Proteobacteria	Gammaproteobacteria	Pseudomonadales	Moraxellaceae	Acinetobacter	Acinetobacter baumannii	1310811						4038477	4054	Genome Analysis	Gp0041713	17.3166492x		Whole Genome Sequencing	123
2645727573	Acinetobacter baumannii 461	Permanent Draft	Proteobacteria	Gammaproteobacteria	Pseudomonadales	Moraxellaceae	Acinetobacter	Acinetobacter baumannii	470						3846138	3731	Genome Analysis	Gp0103336			Whole Genome Sequencing	98
2565957132	Acinetobacter baumannii 466215	Permanent Draft	Proteobacteria	Gammaproteobacteria	Pseudomonadales	Moraxellaceae	Acinetobacter	Acinetobacter baumannii	1310785						4028085	4044	Genome Analysis	Gp0041714	17.12274x		Whole Genome Sequencing	119
2565957133	Acinetobacter baumannii 466760	Permanent Draft	Proteobacteria	Gammaproteobacteria	Pseudomonadales	Moraxellaceae	Acinetobacter	Acinetobacter baumannii	1310611						3883610	3779	Genome Analysis	Gp0041715	136.226511x		Whole Genome Sequencing	39
2565957134	Acinetobacter baumannii 470922	Permanent Draft	Proteobacteria	Gammaproteobacteria	Pseudomonadales	Moraxellaceae	Acinetobacter	Acinetobacter baumannii	1310808						4223402	4293	Genome Analysis	Gp0041716	18.294973x		Whole Genome Sequencing	147
2576861085	Acinetobacter baumannii 472237-1196	Permanent Draft	Proteobacteria	Gammaproteobacteria	Pseudomonadales	Moraxellaceae	Acinetobacter	Acinetobacter baumannii	1310562						4171587	4218	Genome Analysis	Gp0041717	17.7288591x		Whole Genome Sequencing	129
2568526735	Acinetobacter baumannii 472237-120	Permanent Draft	Proteobacteria	Gammaproteobacteria	Pseudomonadales	Moraxellaceae	Acinetobacter	Acinetobacter baumannii	1310828						4050565	4020	Genome Analysis	Gp0041718	73.959833x		Whole Genome Sequencing	91
2579778834	Acinetobacter baumannii 4749	Permanent Draft	Proteobacteria	Gammaproteobacteria	Pseudomonadales	Moraxellaceae	Acinetobacter	Acinetobacter baumannii	1310634						4159919	4448	Genome Analysis	Gp0041719	7.92948x		Whole Genome Sequencing	356
2571042768	Acinetobacter baumannii 478810	Permanent Draft	Proteobacteria	Gammaproteobacteria	Pseudomonadales	Moraxellaceae	Acinetobacter	Acinetobacter baumannii	1310720						4125310	4213	Genome Analysis	Gp0041210	37.58489471x		Whole Genome Sequencing	280
2571042687	Acinetobacter baumannii 479375	Permanent Draft	Proteobacteria	Gammaproteobacteria	Pseudomonadales	Moraxellaceae	Acinetobacter	Acinetobacter baumannii	1310601						3456217	3546	Genome Analysis	Gp0041211	86.1527815x		Whole Genome Sequencing	81
2579779037	Acinetobacter baumannii 480175	Permanent Draft	Proteobacteria	Gammaproteobacteria	Pseudomonadales	Moraxellaceae	Acinetobacter	Acinetobacter baumannii	1310745						4056653	4045	Genome Analysis	Gp0041212	73.44894128x		Whole Genome Sequencing	82
2551306628	Acinetobacter baumannii 48055	Permanent Draft	Proteobacteria	Gammaproteobacteria	Pseudomonadales	Moraxellaceae	Acinetobacter	Acinetobacter baumannii	1293574	Host-associated	Human	Unclassified	Respiratory system		4049562	3983	Genome Analysis	Gp0036056	112x		Whole Genome Sequencing	135
2548876759	Acinetobacter baumannii 4857	Permanent Draft	Proteobacteria	Gammaproteobacteria	Pseudomonadales	Moraxellaceae	Acinetobacter	Acinetobacter baumannii	1116233	Host-associated	Animal	Unclassified	Unclassified		4022644	4097	Genome Analysis	Gp0016427	33x		Whole Genome Sequencing	54
2582580836	Acinetobacter baumannii 496487	Permanent Draft	Proteobacteria	Gammaproteobacteria	Pseudomonadales	Moraxellaceae	Acinetobacter	Acinetobacter baumannii	1310625						4305748	4517	Genome Analysis	Gp0041213	58.54x		Whole Genome Sequencing	335
2645727816	Acinetobacter baumannii 5021_13	Permanent Draft	Proteobacteria	Gammaproteobacteria	Pseudomonadales	Moraxellaceae	Acinetobacter	Acinetobacter baumannii	470						4106698	4119	Genome Analysis	Gp0122033			Whole Genome Sequencing	170
2568526271	Acinetobacter baumannii 50595	Permanent Draft	Proteobacteria	Gammaproteobacteria	Pseudomonadales	Moraxellaceae	Acinetobacter	Acinetobacter baumannii	1310662						4026870	4127	Genome Analysis	Gp0041214	113.143435x		Whole Genome Sequencing	219
2548876760	Acinetobacter baumannii 5075	Permanent Draft	Proteobacteria	Gammaproteobacteria	Pseudomonadales	Moraxellaceae	Acinetobacter	Acinetobacter baumannii	1116234	Host-associated	Animal	Unclassified	Unclassified		4050591	4106	Genome Analysis	Gp0016428	31x		Whole Genome Sequencing	36
2548876761	Acinetobacter baumannii 5256	Permanent Draft	Proteobacteria	Gammaproteobacteria	Pseudomonadales	Moraxellaceae	Acinetobacter	Acinetobacter baumannii	1116235	Host-associated	Animal	Unclassified	Circulatory system		4158015	4007	Genome Analysis	Gp0016473	29x		Whole Genome Sequencing	50
2579778719	Acinetobacter baumannii 532279	Permanent Draft	Proteobacteria	Gammaproteobacteria	Pseudomonadales	Moraxellaceae	Acinetobacter	Acinetobacter baumannii	1310692						4042532	3916	Genome Analysis	Gp0041215	92.7249516x		Whole Genome Sequencing	34
2568526443	Acinetobacter baumannii 532413	Permanent Draft	Proteobacteria	Gammaproteobacteria	Pseudomonadales	Moraxellaceae	Acinetobacter	Acinetobacter baumannii	1310577						4127682	4132	Genome Analysis	Gp0041216	73.63648x		Whole Genome Sequencing	95
2551306281	Acinetobacter baumannii 53264	Permanent Draft	Proteobacteria	Gammaproteobacteria	Pseudomonadales	Moraxellaceae	Acinetobacter	Acinetobacter baumannii	1216295	Host-associated	Human	Unclassified	Respiratory system		3976592	3904	Genome Analysis	Gp0023862	112x		Whole Genome Sequencing	130
2568526613	Acinetobacter baumannii 541915	Permanent Draft	Proteobacteria	Gammaproteobacteria	Pseudomonadales	Moraxellaceae	Acinetobacter	Acinetobacter baumannii	1310786						3808645	3659	Genome Analysis	Gp0041217	123.8968174x		Whole Genome Sequencing	91
2579779142	Acinetobacter baumannii 554515	Permanent Draft	Proteobacteria	Gammaproteobacteria	Pseudomonadales	Moraxellaceae	Acinetobacter	Acinetobacter baumannii	1310672						4054122	4217	Genome Analysis	Gp0041242	64.375397x		Whole Genome Sequencing	295
2579778828	Acinetobacter baumannii 562700	Permanent Draft	Proteobacteria	Gammaproteobacteria	Pseudomonadales	Moraxellaceae	Acinetobacter	Acinetobacter baumannii	1310588						3967558	3890	Genome Analysis	Gp0041243	74.92249892x		Whole Genome Sequencing	64
2571042860	Acinetobacter baumannii 564012	Permanent Draft	Proteobacteria	Gammaproteobacteria	Pseudomonadales	Moraxellaceae	Acinetobacter	Acinetobacter baumannii	1310560						4127649	4186	Genome Analysis	Gp0041244	91.6122266x		Whole Genome Sequencing	120
2548876762	Acinetobacter baumannii 5711	Permanent Draft	Proteobacteria	Gammaproteobacteria	Pseudomonadales	Moraxellaceae	Acinetobacter	Acinetobacter baumannii	1116236	Host-associated	Human	Unclassified	Circulatory system		4000401	3962	Genome Analysis	Gp0016474	32x		Whole Genome Sequencing	45
2574179870	Acinetobacter baumannii 573719	Permanent Draft	Proteobacteria	Gammaproteobacteria	Pseudomonadales	Moraxellaceae	Acinetobacter	Acinetobacter baumannii	1310759						4262186	4234	Genome Analysis	Gp0041245	73.33413138x		Whole Genome Sequencing	62
2571042147	Acinetobacter baumannii 58452	Permanent Draft	Proteobacteria	Gammaproteobacteria	Pseudomonadales	Moraxellaceae	Acinetobacter	Acinetobacter baumannii	1310579						4100075	4211	Genome Analysis	Gp0041246	17.5848887x		Whole Genome Sequencing	107
2562617174	Acinetobacter baumannii 6013113	Permanent Draft	Proteobacteria	Gammaproteobacteria	Pseudomonadales	Moraxellaceae	Acinetobacter	Acinetobacter baumannii	592014	Host-associated	Human	Unclassified	Skin	Host, Human skin	3993307	4064	Genome Analysis	Gp0004127	43.9x	Level 2: High-Quality Draft	Whole Genome Sequencing	230
647000204	Acinetobacter baumannii 6013150	Permanent Draft	Proteobacteria	Gammaproteobacteria	Pseudomonadales	Moraxellaceae	Acinetobacter	Acinetobacter baumannii	525243	Host-associated	Human	Unclassified	Skin	Host, Human skin	4006788	3949	Genome Analysis	Gp0004128	69.7x	Level 2: High-Quality Draft	Whole Genome Sequencing	208
2562617175	Acinetobacter baumannii 6014059	Permanent Draft	Proteobacteria	Gammaproteobacteria	Pseudomonadales	Moraxellaceae	Acinetobacter	Acinetobacter baumannii	525242	Host-associated	Human	Unclassified	Skin	Host, Human skin	3874368	3937	Genome Analysis	Gp0004234	46.8x	Level 2: High-Quality Draft	Whole Genome Sequencing	209
2582580837	Acinetobacter baumannii 607805	Permanent Draft	Proteobacteria	Gammaproteobacteria	Pseudomonadales	Moraxellaceae	Acinetobacter	Acinetobacter baumannii	1310719						4094976	4089	Genome Analysis	Gp0041248	89.9237997x		Whole Genome Sequencing	107
2582580838	Acinetobacter baumannii 6112	Permanent Draft	Proteobacteria	Gammaproteobacteria	Pseudomonadales	Moraxellaceae	Acinetobacter	Acinetobacter baumannii	1310669						4333720	4601	Genome Analysis	Gp0041249	55.15x		Whole Genome Sequencing	467
2687453566	Acinetobacter baumannii 6200	Finished	Proteobacteria	Gammaproteobacteria	Pseudomonadales	Moraxellaceae	Acinetobacter	Acinetobacter baumannii	470						4073976	3946	Genome Analysis	Gp0143908		Level 6: Finished	Whole Genome Sequencing	4
2579778740	Acinetobacter baumannii 625974	Permanent Draft	Proteobacteria	Gammaproteobacteria	Pseudomonadales	Moraxellaceae	Acinetobacter	Acinetobacter baumannii	1310607						4069748	4133	Genome Analysis	Gp0041279	162.425586x		Whole Genome Sequencing	132
2568526044	Acinetobacter baumannii 628418	Permanent Draft	Proteobacteria	Gammaproteobacteria	Pseudomonadales	Moraxellaceae	Acinetobacter	Acinetobacter baumannii	1310755						4160143	4213	Genome Analysis	Gp0041280	17.797158x		Whole Genome Sequencing	141
2571042534	Acinetobacter baumannii 647609	Permanent Draft	Proteobacteria	Gammaproteobacteria	Pseudomonadales	Moraxellaceae	Acinetobacter	Acinetobacter baumannii	1310610						4029503	4084	Genome Analysis	Gp0041357	147.176388x		Whole Genome Sequencing	166
2568526276	Acinetobacter baumannii 653020	Permanent Draft	Proteobacteria	Gammaproteobacteria	Pseudomonadales	Moraxellaceae	Acinetobacter	Acinetobacter baumannii	1310594						3909084	3925	Genome Analysis	Gp0041358	86.43954415x		Whole Genome Sequencing	118
2568526456	Acinetobacter baumannii 655378	Permanent Draft	Proteobacteria	Gammaproteobacteria	Pseudomonadales	Moraxellaceae	Acinetobacter	Acinetobacter baumannii	1310693						3973357	3822	Genome Analysis	Gp0041385	111.986898x		Whole Genome Sequencing	31
2571042811	Acinetobacter baumannii 655555	Permanent Draft	Proteobacteria	Gammaproteobacteria	Pseudomonadales	Moraxellaceae	Acinetobacter	Acinetobacter baumannii	1310712						4039906	4161	Genome Analysis	Gp0041386	82.15876417x		Whole Genome Sequencing	197
2571042579	Acinetobacter baumannii 662545-1347	Permanent Draft	Proteobacteria	Gammaproteobacteria	Pseudomonadales	Moraxellaceae	Acinetobacter	Acinetobacter baumannii	1310582						3986826	4153	Genome Analysis	Gp0041389	151.7895924x		Whole Genome Sequencing	472
2654587526	Acinetobacter baumannii 6870155	Permanent Draft	Proteobacteria	Gammaproteobacteria	Pseudomonadales	Moraxellaceae	Acinetobacter	Acinetobacter baumannii	470						3981400	3814	Genome Analysis	Gp0124163			Whole Genome Sequencing	19
2582580839	Acinetobacter baumannii 6935	Permanent Draft	Proteobacteria	Gammaproteobacteria	Pseudomonadales	Moraxellaceae	Acinetobacter	Acinetobacter baumannii	1310575						4854938	4835	Genome Analysis	Gp0041390	92.81x		Whole Genome Sequencing	105
2582580841	Acinetobacter baumannii 694762	Permanent Draft	Proteobacteria	Gammaproteobacteria	Pseudomonadales	Moraxellaceae	Acinetobacter	Acinetobacter baumannii	1310705						4085666	4103	Genome Analysis	Gp0041391	9.15438x		Whole Genome Sequencing	136
2579778977	Acinetobacter baumannii 70136	Permanent Draft	Proteobacteria	Gammaproteobacteria	Pseudomonadales	Moraxellaceae	Acinetobacter	Acinetobacter baumannii	1310787						4067352	4027	Genome Analysis	Gp0041392	93.69117351x		Whole Genome Sequencing	70
2639763026	Acinetobacter baumannii 718532	Permanent Draft	Proteobacteria	Gammaproteobacteria	Pseudomonadales	Moraxellaceae	Acinetobacter	Acinetobacter baumannii	470						3646419	4323	Genome Analysis	Gp0122339			Whole Genome Sequencing	16
2574179875	Acinetobacter baumannii 722310	Permanent Draft	Proteobacteria	Gammaproteobacteria	Pseudomonadales	Moraxellaceae	Acinetobacter	Acinetobacter baumannii	1310813						4043749	4053	Genome Analysis	Gp0041419	14.7554171x		Whole Genome Sequencing	72
2579778978	Acinetobacter baumannii 723929	Permanent Draft	Proteobacteria	Gammaproteobacteria	Pseudomonadales	Moraxellaceae	Acinetobacter	Acinetobacter baumannii	1310711						4088706	4121	Genome Analysis	Gp0041420	133.9472384x		Whole Genome Sequencing	134
2582580840	Acinetobacter baumannii 72431	Permanent Draft	Proteobacteria	Gammaproteobacteria	Pseudomonadales	Moraxellaceae	Acinetobacter	Acinetobacter baumannii	1310685						4404437	4587	Genome Analysis	Gp0041421	53.49x		Whole Genome Sequencing	372
2579779121	Acinetobacter baumannii 724909	Permanent Draft	Proteobacteria	Gammaproteobacteria	Pseudomonadales	Moraxellaceae	Acinetobacter	Acinetobacter baumannii	1310650						4072690	4173	Genome Analysis	Gp0041422	68.35364992x		Whole Genome Sequencing	178
2582580844	Acinetobacter baumannii 730795	Permanent Draft	Proteobacteria	Gammaproteobacteria	Pseudomonadales	Moraxellaceae	Acinetobacter	Acinetobacter baumannii	1310803						4054430	4063	Genome Analysis	Gp0041423	16.55266x		Whole Genome Sequencing	89
2568526097	Acinetobacter baumannii 73736	Permanent Draft	Proteobacteria	Gammaproteobacteria	Pseudomonadales	Moraxellaceae	Acinetobacter	Acinetobacter baumannii	1310741						3902929	3933	Genome Analysis	Gp0041424	132.413982x		Whole Genome Sequencing	105
2576861004	Acinetobacter baumannii 737393	Permanent Draft	Proteobacteria	Gammaproteobacteria	Pseudomonadales	Moraxellaceae	Acinetobacter	Acinetobacter baumannii	1310735						4128067	4152	Genome Analysis	Gp0041425	89.4548262x		Whole Genome Sequencing	110
2671180614	Acinetobacter baumannii 741019	Permanent Draft	Proteobacteria	Gammaproteobacteria	Pseudomonadales	Moraxellaceae	Acinetobacter	Acinetobacter baumannii	470						4048720	3921	Genome Analysis	Gp0145178			Whole Genome Sequencing	56
2579779031	Acinetobacter baumannii 742879	Permanent Draft	Proteobacteria	Gammaproteobacteria	Pseudomonadales	Moraxellaceae	Acinetobacter	Acinetobacter baumannii	1310791						4040226	3921	Genome Analysis	Gp0041426	74.4364512x		Whole Genome Sequencing	55
2582580842	Acinetobacter baumannii 754286	Permanent Draft	Proteobacteria	Gammaproteobacteria	Pseudomonadales	Moraxellaceae	Acinetobacter	Acinetobacter baumannii	1310668						4281237	4582	Genome Analysis	Gp0041452	59.99x		Whole Genome Sequencing	497
2582580843	Acinetobacter baumannii 755829	Permanent Draft	Proteobacteria	Gammaproteobacteria	Pseudomonadales	Moraxellaceae	Acinetobacter	Acinetobacter baumannii	1310757						4178237	4255	Genome Analysis	Gp0041453	164.2747637x		Whole Genome Sequencing	139
2582580845	Acinetobacter baumannii 756476	Permanent Draft	Proteobacteria	Gammaproteobacteria	Pseudomonadales	Moraxellaceae	Acinetobacter	Acinetobacter baumannii	1310815						4111661	4206	Genome Analysis	Gp0041454	71.32x		Whole Genome Sequencing	163
2579778603	Acinetobacter baumannii 766875	Permanent Draft	Proteobacteria	Gammaproteobacteria	Pseudomonadales	Moraxellaceae	Acinetobacter	Acinetobacter baumannii	1310677						4020363	3911	Genome Analysis	Gp0041455	74.45279623x		Whole Genome Sequencing	66
2574179841	Acinetobacter baumannii 781407	Permanent Draft	Proteobacteria	Gammaproteobacteria	Pseudomonadales	Moraxellaceae	Acinetobacter	Acinetobacter baumannii	1310599						4071857	3976	Genome Analysis	Gp0041456	92.53998281x		Whole Genome Sequencing	72
2579778994	Acinetobacter baumannii 7893	Permanent Draft	Proteobacteria	Gammaproteobacteria	Pseudomonadales	Moraxellaceae	Acinetobacter	Acinetobacter baumannii	1310810						4283580	4382	Genome Analysis	Gp0041458	129.4347755x		Whole Genome Sequencing	149
2582580846	Acinetobacter baumannii 796380-1375	Permanent Draft	Proteobacteria	Gammaproteobacteria	Pseudomonadales	Moraxellaceae	Acinetobacter	Acinetobacter baumannii	1310833						4146084	4202	Genome Analysis	Gp0041459	17.58x		Whole Genome Sequencing	93
2571042294	Acinetobacter baumannii 796380-2102	Permanent Draft	Proteobacteria	Gammaproteobacteria	Pseudomonadales	Moraxellaceae	Acinetobacter	Acinetobacter baumannii	1310593						4211435	4385	Genome Analysis	Gp0041485	145.55649x		Whole Genome Sequencing	196
2568526496	Acinetobacter baumannii 809848	Permanent Draft	Proteobacteria	Gammaproteobacteria	Pseudomonadales	Moraxellaceae	Acinetobacter	Acinetobacter baumannii	1310637						4145425	4151	Genome Analysis	Gp0041486	71.26275231x		Whole Genome Sequencing	219
2571042144	Acinetobacter baumannii 825610	Permanent Draft	Proteobacteria	Gammaproteobacteria	Pseudomonadales	Moraxellaceae	Acinetobacter	Acinetobacter baumannii	1310722						4072144	4086	Genome Analysis	Gp0041487	154.9321722x		Whole Genome Sequencing	136
2579778820	Acinetobacter baumannii 826659	Permanent Draft	Proteobacteria	Gammaproteobacteria	Pseudomonadales	Moraxellaceae	Acinetobacter	Acinetobacter baumannii	1310764						3915256	3766	Genome Analysis	Gp0041488	74.16663831x		Whole Genome Sequencing	40
2582580847	Acinetobacter baumannii 831240	Permanent Draft	Proteobacteria	Gammaproteobacteria	Pseudomonadales	Moraxellaceae	Acinetobacter	Acinetobacter baumannii	1310702						3970899	3888	Genome Analysis	Gp0041489	19.7866131x		Whole Genome Sequencing	103
2582580848	Acinetobacter baumannii 83444	Permanent Draft	Proteobacteria	Gammaproteobacteria	Pseudomonadales	Moraxellaceae	Acinetobacter	Acinetobacter baumannii	1310684						4004481	4376	Genome Analysis	Gp0041490	86.52993892x		Whole Genome Sequencing	273
2579778673	Acinetobacter baumannii 836190	Permanent Draft	Proteobacteria	Gammaproteobacteria	Pseudomonadales	Moraxellaceae	Acinetobacter	Acinetobacter baumannii	1310727						4041751	4079	Genome Analysis	Gp0041491	11.3498476x		Whole Genome Sequencing	115
2568526313	Acinetobacter baumannii 846928	Permanent Draft	Proteobacteria	Gammaproteobacteria	Pseudomonadales	Moraxellaceae	Acinetobacter	Acinetobacter baumannii	1310748						3905466	3859	Genome Analysis	Gp0041492	95.2772338x		Whole Genome Sequencing	58
2582580850	Acinetobacter baumannii 855125	Permanent Draft	Proteobacteria	Gammaproteobacteria	Pseudomonadales	Moraxellaceae	Acinetobacter	Acinetobacter baumannii	1310661						4401277	4588	Genome Analysis	Gp0041517	61.35x		Whole Genome Sequencing	441
2579778864	Acinetobacter baumannii 869535	Permanent Draft	Proteobacteria	Gammaproteobacteria	Pseudomonadales	Moraxellaceae	Acinetobacter	Acinetobacter baumannii	1310621						3243510	3263	Genome Analysis	Gp0041519	198.924795x		Whole Genome Sequencing	259
2568526494	Acinetobacter baumannii 883425	Permanent Draft	Proteobacteria	Gammaproteobacteria	Pseudomonadales	Moraxellaceae	Acinetobacter	Acinetobacter baumannii	1310773						4037834	3941	Genome Analysis	Gp0041520	71.3623635x		Whole Genome Sequencing	62
2579778872	Acinetobacter baumannii 88816	Permanent Draft	Proteobacteria	Gammaproteobacteria	Pseudomonadales	Moraxellaceae	Acinetobacter	Acinetobacter baumannii	1310761						4106183	4131	Genome Analysis	Gp0041521	73.49461811x		Whole Genome Sequencing	97
2576861116	Acinetobacter baumannii 907131	Permanent Draft	Proteobacteria	Gammaproteobacteria	Pseudomonadales	Moraxellaceae	Acinetobacter	Acinetobacter baumannii	1310670						3888855	3784	Genome Analysis	Gp0041522	76.85713918x		Whole Genome Sequencing	47
2582580849	Acinetobacter baumannii 916567	Permanent Draft	Proteobacteria	Gammaproteobacteria	Pseudomonadales	Moraxellaceae	Acinetobacter	Acinetobacter baumannii	1310568						4354407	4629	Genome Analysis	Gp0041523	58.17x		Whole Genome Sequencing	413
2568526274	Acinetobacter baumannii 923118	Permanent Draft	Proteobacteria	Gammaproteobacteria	Pseudomonadales	Moraxellaceae	Acinetobacter	Acinetobacter baumannii	1310708						4192608	4326	Genome Analysis	Gp0041524	133.3498616x		Whole Genome Sequencing	172
2579778592	Acinetobacter baumannii 929679-2095	Permanent Draft	Proteobacteria	Gammaproteobacteria	Pseudomonadales	Moraxellaceae	Acinetobacter	Acinetobacter baumannii	1310589						4166925	4310	Genome Analysis	Gp0041550	176.4663957x		Whole Genome Sequencing	298
2582580851	Acinetobacter baumannii 929679-598	Permanent Draft	Proteobacteria	Gammaproteobacteria	Pseudomonadales	Moraxellaceae	Acinetobacter	Acinetobacter baumannii	1310830						4698351	4971	Genome Analysis	Gp0041551	122.57x		Whole Genome Sequencing	529
2582580853	Acinetobacter baumannii 940793	Permanent Draft	Proteobacteria	Gammaproteobacteria	Pseudomonadales	Moraxellaceae	Acinetobacter	Acinetobacter baumannii	1310633						4340955	4632	Genome Analysis	Gp0041552	61.6x		Whole Genome Sequencing	473
2568526395	Acinetobacter baumannii 942133	Permanent Draft	Proteobacteria	Gammaproteobacteria	Pseudomonadales	Moraxellaceae	Acinetobacter	Acinetobacter baumannii	1310561						4183507	4229	Genome Analysis	Gp0041553	133.4363792x		Whole Genome Sequencing	264
2579778528	Acinetobacter baumannii 942194	Permanent Draft	Proteobacteria	Gammaproteobacteria	Pseudomonadales	Moraxellaceae	Acinetobacter	Acinetobacter baumannii	1310591						4008783	3993	Genome Analysis	Gp0041554	166.27235x		Whole Genome Sequencing	118
2579778754	Acinetobacter baumannii 947299	Permanent Draft	Proteobacteria	Gammaproteobacteria	Pseudomonadales	Moraxellaceae	Acinetobacter	Acinetobacter baumannii	1310587						4056891	4193	Genome Analysis	Gp0041556	125.67269x		Whole Genome Sequencing	306
2568526411	Acinetobacter baumannii 951631	Permanent Draft	Proteobacteria	Gammaproteobacteria	Pseudomonadales	Moraxellaceae	Acinetobacter	Acinetobacter baumannii	1310653						4348232	4607	Genome Analysis	Gp0041557	64.657156x		Whole Genome Sequencing	365
2576861365	Acinetobacter baumannii 959073	Permanent Draft	Proteobacteria	Gammaproteobacteria	Pseudomonadales	Moraxellaceae	Acinetobacter	Acinetobacter baumannii	1310557						4041886	4204	Genome Analysis	Gp0041581	144.69921x		Whole Genome Sequencing	474
2582580852	Acinetobacter baumannii 96512	Permanent Draft	Proteobacteria	Gammaproteobacteria	Pseudomonadales	Moraxellaceae	Acinetobacter	Acinetobacter baumannii	1310602						4288068	4522	Genome Analysis	Gp0041582	62.41x		Whole Genome Sequencing	342
2579779135	Acinetobacter baumannii 972082	Permanent Draft	Proteobacteria	Gammaproteobacteria	Pseudomonadales	Moraxellaceae	Acinetobacter	Acinetobacter baumannii	1310563						3981491	4014	Genome Analysis	Gp0041583	144.1171889x		Whole Genome Sequencing	276
2579778815	Acinetobacter baumannii 981176	Permanent Draft	Proteobacteria	Gammaproteobacteria	Pseudomonadales	Moraxellaceae	Acinetobacter	Acinetobacter baumannii	1310792						4130229	4247	Genome Analysis	Gp0041584	73.667427x		Whole Genome Sequencing	157
2571042818	Acinetobacter baumannii 983759	Permanent Draft	Proteobacteria	Gammaproteobacteria	Pseudomonadales	Moraxellaceae	Acinetobacter	Acinetobacter baumannii	1310660						3301760	3306	Genome Analysis	Gp0041585	134.962156x		Whole Genome Sequencing	90
2568526532	Acinetobacter baumannii 984213	Permanent Draft	Proteobacteria	Gammaproteobacteria	Pseudomonadales	Moraxellaceae	Acinetobacter	Acinetobacter baumannii	1310604						4177035	4317	Genome Analysis	Gp0041586	154.7434779x		Whole Genome Sequencing	449
2582580854	Acinetobacter baumannii 987421	Permanent Draft	Proteobacteria	Gammaproteobacteria	Pseudomonadales	Moraxellaceae	Acinetobacter	Acinetobacter baumannii	1310559						4179947	4364	Genome Analysis	Gp0041587	58.33x		Whole Genome Sequencing	274
2568526141	Acinetobacter baumannii 98826	Permanent Draft	Proteobacteria	Gammaproteobacteria	Pseudomonadales	Moraxellaceae	Acinetobacter	Acinetobacter baumannii	1310793						4078594	4098	Genome Analysis	Gp0041588	74.36766478x		Whole Genome Sequencing	110
2568526334	Acinetobacter baumannii 99063	Permanent Draft	Proteobacteria	Gammaproteobacteria	Pseudomonadales	Moraxellaceae	Acinetobacter	Acinetobacter baumannii	1310630						4417212	4801	Genome Analysis	Gp0041614	59.1981366x		Whole Genome Sequencing	509
2579778844	Acinetobacter baumannii 993520	Permanent Draft	Proteobacteria	Gammaproteobacteria	Pseudomonadales	Moraxellaceae	Acinetobacter	Acinetobacter baumannii	1310555						4156843	4171	Genome Analysis	Gp0041615	72.82287568x		Whole Genome Sequencing	109
2645727937	Acinetobacter baumannii A1	Finished	Proteobacteria	Gammaproteobacteria	Pseudomonadales	Moraxellaceae	Acinetobacter	Acinetobacter baumannii	470						3909008	3769	Genome Analysis	Gp0122456		Level 6: Finished	Whole Genome Sequencing	1
2654588009	Acinetobacter baumannii A1 null replaces 98199	Finished	Proteobacteria	Gammaproteobacteria	Pseudomonadales	Moraxellaceae	Acinetobacter	Acinetobacter baumannii	470						3917739	3777	Genome Analysis	Gp0122456		Level 6: Finished	Whole Genome Sequencing	2
2617271280	Acinetobacter baumannii A114	Permanent Draft	Proteobacteria	Gammaproteobacteria	Pseudomonadales	Moraxellaceae	Acinetobacter	Acinetobacter baumannii	470						4311358	4274	Genome Analysis	Gp0103337			Whole Genome Sequencing	90
2547132284	Acinetobacter baumannii A118	Permanent Draft	Proteobacteria	Gammaproteobacteria	Pseudomonadales	Moraxellaceae	Acinetobacter	Acinetobacter baumannii	927193	Host-associated	Human	Blood	Circulatory system	Fresh water, Host, Human skin, Skin	3781033	4708	Genome Analysis	Gp0008830	5x		Whole Genome Sequencing	1618
2711768155	Acinetobacter baumannii A155	Permanent Draft	Proteobacteria	Gammaproteobacteria	Pseudomonadales	Moraxellaceae	Acinetobacter	Acinetobacter baumannii	470						3933455	3816	Genome Analysis	Gp0143346			Whole Genome Sequencing	53
2648501166	Acinetobacter baumannii A186	Permanent Draft	Proteobacteria	Gammaproteobacteria	Pseudomonadales	Moraxellaceae	Acinetobacter	Acinetobacter baumannii	470						3840213	3712	Genome Analysis	Gp0122405			Whole Genome Sequencing	51
2617271322	Acinetobacter baumannii A33405	Permanent Draft	Proteobacteria	Gammaproteobacteria	Pseudomonadales	Moraxellaceae	Acinetobacter	Acinetobacter baumannii	470						3890158	3845	Genome Analysis	Gp0107251			Whole Genome Sequencing	111
2690315935	Acinetobacter baumannii A457	Permanent Draft	Proteobacteria	Gammaproteobacteria	Pseudomonadales	Moraxellaceae	Acinetobacter	Acinetobacter baumannii	470						3873946	3732	Genome Analysis	Gp0150251			Whole Genome Sequencing	12
2531839634	Acinetobacter baumannii AA-014	Permanent Draft	Proteobacteria	Gammaproteobacteria	Pseudomonadales	Moraxellaceae	Acinetobacter	Acinetobacter baumannii	903937	Host-associated	Human	Unclassified	Unclassified	Fresh water, Host, Human skin, Skin	3857932	3718	Genome Analysis	Gp0008934	63.9x		Whole Genome Sequencing	61
2645727910	Acinetobacter baumannii Ab Crete	Permanent Draft	Proteobacteria	Gammaproteobacteria	Pseudomonadales	Moraxellaceae	Acinetobacter	Acinetobacter baumannii	470						4127865	4064	Genome Analysis	Gp0122404			Whole Genome Sequencing	50
2551306296	Acinetobacter baumannii AB_1536-8	Permanent Draft	Proteobacteria	Gammaproteobacteria	Pseudomonadales	Moraxellaceae	Acinetobacter	Acinetobacter baumannii	1221244						3844187	3716	Genome Analysis	Gp0023863	48x		Whole Genome Sequencing	194
2551306272	Acinetobacter baumannii AB_1582-8	Permanent Draft	Proteobacteria	Gammaproteobacteria	Pseudomonadales	Moraxellaceae	Acinetobacter	Acinetobacter baumannii	1221245	Host-associated	Human	Unclassified	Respiratory system		4054837	4034	Genome Analysis	Gp0023864	93x		Whole Genome Sequencing	253
2551306269	Acinetobacter baumannii AB_1583-8	Permanent Draft	Proteobacteria	Gammaproteobacteria	Pseudomonadales	Moraxellaceae	Acinetobacter	Acinetobacter baumannii	1221246						3889613	3931	Genome Analysis	Gp0023865	89x		Whole Genome Sequencing	322
2551306270	Acinetobacter baumannii AB_1594-8	Permanent Draft	Proteobacteria	Gammaproteobacteria	Pseudomonadales	Moraxellaceae	Acinetobacter	Acinetobacter baumannii	1221247	Host-associated	Human	Unclassified	Respiratory system		3973074	3924	Genome Analysis	Gp0023866	141x		Whole Genome Sequencing	222
2551306301	Acinetobacter baumannii AB_1595_8	Permanent Draft	Proteobacteria	Gammaproteobacteria	Pseudomonadales	Moraxellaceae	Acinetobacter	Acinetobacter baumannii	1221248	Host-associated	Human	Unclassified	Unclassified		4070254	4026	Genome Analysis	Gp0023867	13x		Whole Genome Sequencing	205
2551306266	Acinetobacter baumannii AB_1649-8	Permanent Draft	Proteobacteria	Gammaproteobacteria	Pseudomonadales	Moraxellaceae	Acinetobacter	Acinetobacter baumannii	1221249	Host-associated	Animal	Unclassified	Respiratory system		3786017	3691	Genome Analysis	Gp0023868	126x		Whole Genome Sequencing	140
2551306276	Acinetobacter baumannii AB_1650-8	Permanent Draft	Proteobacteria	Gammaproteobacteria	Pseudomonadales	Moraxellaceae	Acinetobacter	Acinetobacter baumannii	1221250	Host-associated	Animal	Unclassified	Unclassified		3791738	3704	Genome Analysis	Gp0023869	115x		Whole Genome Sequencing	133
2551306300	Acinetobacter baumannii AB_1766_8	Permanent Draft	Proteobacteria	Gammaproteobacteria	Pseudomonadales	Moraxellaceae	Acinetobacter	Acinetobacter baumannii	1221251	Host-associated	Human	Unclassified	Circulatory system		4010535	3944	Genome Analysis	Gp0023143	14x		Whole Genome Sequencing	222
2551306282	Acinetobacter baumannii AB_2007-09-110-01-7	Permanent Draft	Proteobacteria	Gammaproteobacteria	Pseudomonadales	Moraxellaceae	Acinetobacter	Acinetobacter baumannii	1221252	Engineered	Built environment	Unclassified	Unclassified		3965849	3912	Genome Analysis	Gp0023144	18x		Whole Genome Sequencing	274
2551306267	Acinetobacter baumannii AB_2007-16-25-01-7	Permanent Draft	Proteobacteria	Gammaproteobacteria	Pseudomonadales	Moraxellaceae	Acinetobacter	Acinetobacter baumannii	1221253	Engineered	Built environment	Unclassified	Unclassified		3961436	3856	Genome Analysis	Gp0023181	169x		Whole Genome Sequencing	81
2551306298	Acinetobacter baumannii AB_2007-16-27-01	Permanent Draft	Proteobacteria	Gammaproteobacteria	Pseudomonadales	Moraxellaceae	Acinetobacter	Acinetobacter baumannii	1221254	Engineered	Built environment	Unclassified	Unclassified		3970109	3863	Genome Analysis	Gp0023182	13x		Whole Genome Sequencing	71
2551306277	Acinetobacter baumannii AB_2008-15-34-7	Permanent Draft	Proteobacteria	Gammaproteobacteria	Pseudomonadales	Moraxellaceae	Acinetobacter	Acinetobacter baumannii	1221255	Host-associated	Human	Unclassified	Respiratory system		3918675	3857	Genome Analysis	Gp0023183	115x		Whole Genome Sequencing	157
2551306291	Acinetobacter baumannii AB_2008-15-45	Permanent Draft	Proteobacteria	Gammaproteobacteria	Pseudomonadales	Moraxellaceae	Acinetobacter	Acinetobacter baumannii	1221256	Host-associated	Human	Unclassified	Respiratory system		4100733	4053	Genome Analysis	Gp0023184	95x		Whole Genome Sequencing	140
2551306287	Acinetobacter baumannii AB_2008-15-52	Permanent Draft	Proteobacteria	Gammaproteobacteria	Pseudomonadales	Moraxellaceae	Acinetobacter	Acinetobacter baumannii	1221257	Host-associated	Human	Unclassified	Unclassified		3889382	3753	Genome Analysis	Gp0023185	115x		Whole Genome Sequencing	104
2551306283	Acinetobacter baumannii AB_2008-15-69	Permanent Draft	Proteobacteria	Gammaproteobacteria	Pseudomonadales	Moraxellaceae	Acinetobacter	Acinetobacter baumannii	1221258						4136907	3998	Genome Analysis	Gp0023186	97x		Whole Genome Sequencing	75
2551306294	Acinetobacter baumannii AB_2008-15-70	Permanent Draft	Proteobacteria	Gammaproteobacteria	Pseudomonadales	Moraxellaceae	Acinetobacter	Acinetobacter baumannii	1221259	Host-associated	Human	Unclassified	Respiratory system		4101914	4128	Genome Analysis	Gp0023187	77x		Whole Genome Sequencing	234
2551306279	Acinetobacter baumannii AB_2008-15-71	Permanent Draft	Proteobacteria	Gammaproteobacteria	Pseudomonadales	Moraxellaceae	Acinetobacter	Acinetobacter baumannii	1221260	Host-associated	Human	Unclassified	Respiratory system		3886101	3735	Genome Analysis	Gp0023188	91x		Whole Genome Sequencing	90
2551306288	Acinetobacter baumannii AB_2008-23-01-01-7	Permanent Draft	Proteobacteria	Gammaproteobacteria	Pseudomonadales	Moraxellaceae	Acinetobacter	Acinetobacter baumannii	1221261	Engineered	Built environment	Unclassified	Unclassified		4032165	3950	Genome Analysis	Gp0023189	119x		Whole Genome Sequencing	116
2551306273	Acinetobacter baumannii AB_2008-23-07-01-7	Permanent Draft	Proteobacteria	Gammaproteobacteria	Pseudomonadales	Moraxellaceae	Acinetobacter	Acinetobacter baumannii	1221262	Engineered	Built environment	Unclassified	Unclassified		3995020	3979	Genome Analysis	Gp0023190	12x		Whole Genome Sequencing	242
2551306278	Acinetobacter baumannii AB_2009-04-01-7	Permanent Draft	Proteobacteria	Gammaproteobacteria	Pseudomonadales	Moraxellaceae	Acinetobacter	Acinetobacter baumannii	1221263	Host-associated	Human	Unclassified	Unclassified		3839270	3723	Genome Analysis	Gp0023191	153x		Whole Genome Sequencing	86
2551306295	Acinetobacter baumannii AB_2009-04-02-7	Permanent Draft	Proteobacteria	Gammaproteobacteria	Pseudomonadales	Moraxellaceae	Acinetobacter	Acinetobacter baumannii	1221264	Host-associated	Human	Unclassified	Respiratory system		3972032	3898	Genome Analysis	Gp0023192	119x		Whole Genome Sequencing	163
2551306293	Acinetobacter baumannii AB_515-8	Permanent Draft	Proteobacteria	Gammaproteobacteria	Pseudomonadales	Moraxellaceae	Acinetobacter	Acinetobacter baumannii	1221265	Host-associated	Human	Unclassified	Respiratory system		4077480	4047	Genome Analysis	Gp0023737	116x		Whole Genome Sequencing	222
2551306289	Acinetobacter baumannii AB_908-12	Permanent Draft	Proteobacteria	Gammaproteobacteria	Pseudomonadales	Moraxellaceae	Acinetobacter	Acinetobacter baumannii	1221266	Engineered	Built environment				3992621	3897	Genome Analysis	Gp0014051	137x		Whole Genome Sequencing	115
2551306285	Acinetobacter baumannii AB_908-13	Permanent Draft	Proteobacteria	Gammaproteobacteria	Pseudomonadales	Moraxellaceae	Acinetobacter	Acinetobacter baumannii	1221267	Host-associated	Human	Unclassified	Unclassified		3973165	3919	Genome Analysis	Gp0023738	18x		Whole Genome Sequencing	175
2551306286	Acinetobacter baumannii AB_908-14-7	Permanent Draft	Proteobacteria	Gammaproteobacteria	Pseudomonadales	Moraxellaceae	Acinetobacter	Acinetobacter baumannii	1221268	Host-associated	Human				3850665	3887	Genome Analysis	Gp0023739	163x		Whole Genome Sequencing	291
2551306268	Acinetobacter baumannii AB_909-01-7	Permanent Draft	Proteobacteria	Gammaproteobacteria	Pseudomonadales	Moraxellaceae	Acinetobacter	Acinetobacter baumannii	1221269	Host-associated	Human	Unclassified	Circulatory system		3790688	3687	Genome Analysis	Gp0023740	185x		Whole Genome Sequencing	117
2551306318	Acinetobacter baumannii AB_909-02-7	Permanent Draft	Proteobacteria	Gammaproteobacteria	Pseudomonadales	Moraxellaceae	Acinetobacter	Acinetobacter baumannii	1221270	Host-associated	Human	Unclassified	Respiratory system		3929639	3833	Genome Analysis	Gp0023741	123x		Whole Genome Sequencing	98
2551306320	Acinetobacter baumannii AB_909-05	Permanent Draft	Proteobacteria	Gammaproteobacteria	Pseudomonadales	Moraxellaceae	Acinetobacter	Acinetobacter baumannii	1221271	Host-associated	Human	Unclassified	Respiratory system		4045601	4029	Genome Analysis	Gp0023742	122x		Whole Genome Sequencing	181
2551306307	Acinetobacter baumannii AB_909-14-7	Permanent Draft	Proteobacteria	Gammaproteobacteria	Pseudomonadales	Moraxellaceae	Acinetobacter	Acinetobacter baumannii	1221272						4006324	4292	Genome Analysis	Gp0023743	122x		Whole Genome Sequencing	584
2551306302	Acinetobacter baumannii AB_TG19617	Permanent Draft	Proteobacteria	Gammaproteobacteria	Pseudomonadales	Moraxellaceae	Acinetobacter	Acinetobacter baumannii	1221273						3890585	3775	Genome Analysis	Gp0023744	76x		Whole Genome Sequencing	59
2551306324	Acinetobacter baumannii AB_TG2018	Permanent Draft	Proteobacteria	Gammaproteobacteria	Pseudomonadales	Moraxellaceae	Acinetobacter	Acinetobacter baumannii	1221274	Host-associated	Human	Unclassified	Respiratory system		3975196	3919	Genome Analysis	Gp0023745	122x		Whole Genome Sequencing	147
2551306313	Acinetobacter baumannii AB_TG2022	Permanent Draft	Proteobacteria	Gammaproteobacteria	Pseudomonadales	Moraxellaceae	Acinetobacter	Acinetobacter baumannii	1221275	Host-associated	Human	Unclassified	Circulatory system		3936091	3866	Genome Analysis	Gp0023746	155x		Whole Genome Sequencing	198
2551306328	Acinetobacter baumannii AB_TG2023	Permanent Draft	Proteobacteria	Gammaproteobacteria	Pseudomonadales	Moraxellaceae	Acinetobacter	Acinetobacter baumannii	1221276	Host-associated	Human	Unclassified	Circulatory system		3944282	3861	Genome Analysis	Gp0023747	137x		Whole Genome Sequencing	175
2551306312	Acinetobacter baumannii AB_TG2026	Permanent Draft	Proteobacteria	Gammaproteobacteria	Pseudomonadales	Moraxellaceae	Acinetobacter	Acinetobacter baumannii	1221277	Host-associated	Unclassified	Unclassified	Unclassified		4208784	4428	Genome Analysis	Gp0023748	66x		Whole Genome Sequencing	691
2551306309	Acinetobacter baumannii AB_TG2028	Permanent Draft	Proteobacteria	Gammaproteobacteria	Pseudomonadales	Moraxellaceae	Acinetobacter	Acinetobacter baumannii	1221278	Host-associated	Human	Unclassified	Respiratory system		3770742	3651	Genome Analysis	Gp0023777	191x		Whole Genome Sequencing	129
2551306322	Acinetobacter baumannii AB_TG2030	Permanent Draft	Proteobacteria	Gammaproteobacteria	Pseudomonadales	Moraxellaceae	Acinetobacter	Acinetobacter baumannii	1221279	Host-associated	Human				3764393	3669	Genome Analysis	Gp0023778	145x		Whole Genome Sequencing	151
2551306314	Acinetobacter baumannii AB_TG2031	Permanent Draft	Proteobacteria	Gammaproteobacteria	Pseudomonadales	Moraxellaceae	Acinetobacter	Acinetobacter baumannii	1221280	Host-associated	Animal	Unclassified	Respiratory system		3782788	3640	Genome Analysis	Gp0023779	125x		Whole Genome Sequencing	75
2551306304	Acinetobacter baumannii AB_TG2032	Permanent Draft	Proteobacteria	Gammaproteobacteria	Pseudomonadales	Moraxellaceae	Acinetobacter	Acinetobacter baumannii	1221281	Host-associated	Human	Unclassified	Respiratory system		3557150	3526	Genome Analysis	Gp0023780	63x		Whole Genome Sequencing	353
2551306317	Acinetobacter baumannii AB_TG2631	Permanent Draft	Proteobacteria	Gammaproteobacteria	Pseudomonadales	Moraxellaceae	Acinetobacter	Acinetobacter baumannii	1221282	Host-associated	Human	Unclassified	Circulatory system		3881302	3762	Genome Analysis	Gp0023781	135x		Whole Genome Sequencing	95
2551306321	Acinetobacter baumannii AB_TG27323	Permanent Draft	Proteobacteria	Gammaproteobacteria	Pseudomonadales	Moraxellaceae	Acinetobacter	Acinetobacter baumannii	1221283						3962171	3851	Genome Analysis	Gp0023782	7x		Whole Genome Sequencing	103
2551306311	Acinetobacter baumannii AB_TG27327	Permanent Draft	Proteobacteria	Gammaproteobacteria	Pseudomonadales	Moraxellaceae	Acinetobacter	Acinetobacter baumannii	1221284	Host-associated	Human	Unclassified	Unclassified		4012960	3905	Genome Analysis	Gp0023783	78x		Whole Genome Sequencing	104
2551306308	Acinetobacter baumannii AB_TG27331	Permanent Draft	Proteobacteria	Gammaproteobacteria	Pseudomonadales	Moraxellaceae	Acinetobacter	Acinetobacter baumannii	1221285	Host-associated	Human	Unclassified	Respiratory system		4062196	4005	Genome Analysis	Gp0023784	77x		Whole Genome Sequencing	148
2551306325	Acinetobacter baumannii AB_TG27335	Permanent Draft	Proteobacteria	Gammaproteobacteria	Pseudomonadales	Moraxellaceae	Acinetobacter	Acinetobacter baumannii	1221286						4061401	4002	Genome Analysis	Gp0023785	65x		Whole Genome Sequencing	137
2551306306	Acinetobacter baumannii AB_TG27339	Permanent Draft	Proteobacteria	Gammaproteobacteria	Pseudomonadales	Moraxellaceae	Acinetobacter	Acinetobacter baumannii	1221287	Host-associated	Human	Unclassified	Respiratory system		3971513	3857	Genome Analysis	Gp0023786	71x		Whole Genome Sequencing	46
2551306326	Acinetobacter baumannii AB_TG27343	Permanent Draft	Proteobacteria	Gammaproteobacteria	Pseudomonadales	Moraxellaceae	Acinetobacter	Acinetobacter baumannii	1221288	Host-associated	Human	Unclassified	Unclassified		4011165	4052	Genome Analysis	Gp0023787	72x		Whole Genome Sequencing	182
2551306310	Acinetobacter baumannii AB_TG5064	Permanent Draft	Proteobacteria	Gammaproteobacteria	Pseudomonadales	Moraxellaceae	Acinetobacter	Acinetobacter baumannii	1221290	Host-associated	Human	Unclassified	Circulatory system		3760971	3813	Genome Analysis	Gp0023870	72x		Whole Genome Sequencing	471
2554235273	Acinetobacter baumannii AB-HKU3-08	Permanent Draft	Proteobacteria	Gammaproteobacteria	Pseudomonadales	Moraxellaceae	Acinetobacter	Acinetobacter baumannii	1346792	Host-associated	Animal	Unclassified	Respiratory system		4045373	3995	Genome Analysis	Gp0044961	236x		Whole Genome Sequencing	107
2554235281	Acinetobacter baumannii AB-HKU3-10	Permanent Draft	Proteobacteria	Gammaproteobacteria	Pseudomonadales	Moraxellaceae	Acinetobacter	Acinetobacter baumannii	1346793	Host-associated	Human	Unclassified	Unclassified		3928510	3836	Genome Analysis	Gp0044962	2185x		Whole Genome Sequencing	139
643348502	Acinetobacter baumannii AB0057	Finished	Proteobacteria	Gammaproteobacteria	Pseudomonadales	Moraxellaceae	Acinetobacter	Acinetobacter baumannii	480119	Host-associated	Human	Blood	Circulatory system	Fresh water, Host	4059242	3892	Genome Analysis	Gp0000864	25x 454, 1.7x Sanger	Level 6: Finished	Whole Genome Sequencing	2
2687453347	Acinetobacter baumannii Ab04-mff	Finished	Proteobacteria	Gammaproteobacteria	Pseudomonadales	Moraxellaceae	Acinetobacter	Acinetobacter baumannii	470						4192280	4128	Genome Analysis	Gp0143041		Level 6: Finished	Whole Genome Sequencing	3
648276604	Acinetobacter baumannii AB056	Permanent Draft	Proteobacteria	Gammaproteobacteria	Pseudomonadales	Moraxellaceae	Acinetobacter	Acinetobacter baumannii	710094	Host-associated	Human	Blood	Circulatory system	Fresh water, Host, Human skin, Skin	3844254	4106	Genome Analysis	Gp0006404	4x		Whole Genome Sequencing	959
2547132224	Acinetobacter baumannii AB058	Permanent Draft	Proteobacteria	Gammaproteobacteria	Pseudomonadales	Moraxellaceae	Acinetobacter	Acinetobacter baumannii	710095	Host-associated	Human	Blood	Circulatory system	Fresh water, Host, Human skin, Skin	3765368	4015	Genome Analysis	Gp0006567	4x		Whole Genome Sequencing	1040
2547132223	Acinetobacter baumannii AB059	Permanent Draft	Proteobacteria	Gammaproteobacteria	Pseudomonadales	Moraxellaceae	Acinetobacter	Acinetobacter baumannii	710096	Host-associated	Human	Blood	Circulatory system	Fresh water, Host, Human skin, Skin	3909418	4215	Genome Analysis	Gp0006403	4x		Whole Genome Sequencing	1062
2671180976	Acinetobacter baumannii Ab06	Permanent Draft	Proteobacteria	Gammaproteobacteria	Pseudomonadales	Moraxellaceae	Acinetobacter	Acinetobacter baumannii	470						4210552	4465	Genome Analysis	Gp0144264			Whole Genome Sequencing	104
2558860252	Acinetobacter baumannii AB07	Finished	Proteobacteria	Gammaproteobacteria	Pseudomonadales	Moraxellaceae	Acinetobacter	Acinetobacter baumannii	1413216						4242611	3955	Genome Analysis	Gp0067861	1 x	Level 6: Finished	Whole Genome Sequencing	2
2645727582	Acinetobacter baumannii Ab1	Permanent Draft	Proteobacteria	Gammaproteobacteria	Pseudomonadales	Moraxellaceae	Acinetobacter	Acinetobacter baumannii	470						3963876	3889	Genome Analysis	Gp0124164			Whole Genome Sequencing	81
2519899842	Acinetobacter baumannii Ab11111	Permanent Draft	Proteobacteria	Gammaproteobacteria	Pseudomonadales	Moraxellaceae	Acinetobacter	Acinetobacter baumannii	1168588						4062506	3903	Genome Analysis	Gp0020544	136x		Whole Genome Sequencing	26
2551306316	Acinetobacter baumannii AB1H8	Permanent Draft	Proteobacteria	Gammaproteobacteria	Pseudomonadales	Moraxellaceae	Acinetobacter	Acinetobacter baumannii	1222031	Host-associated	Human	Unclassified	Respiratory system		3993780	3909	Genome Analysis	Gp0023871	23x		Whole Genome Sequencing	69
2531839677	Acinetobacter baumannii AB210	Permanent Draft	Proteobacteria	Gammaproteobacteria	Pseudomonadales	Moraxellaceae	Acinetobacter	Acinetobacter baumannii	886886	Host-associated	Human	Unclassified	Unclassified	Fresh water, Host, Human skin, Skin	4061440	3883	Genome Analysis	Gp0008601	29x	Level 2: High-Quality Draft	Whole Genome Sequencing	106
2671180738	Acinetobacter baumannii Ab23	Permanent Draft	Proteobacteria	Gammaproteobacteria	Pseudomonadales	Moraxellaceae	Acinetobacter	Acinetobacter baumannii	470						4016526	4208	Genome Analysis	Gp0144266			Whole Genome Sequencing	106
2597490178	Acinetobacter baumannii AB30	Finished	Proteobacteria	Gammaproteobacteria	Pseudomonadales	Moraxellaceae	Acinetobacter	Acinetobacter baumannii	470						4335793	4390	Genome Analysis	Gp0102224	93 x	Level 6: Finished	Whole Genome Sequencing	1
643348503	Acinetobacter baumannii AB307-0294	Finished	Proteobacteria	Gammaproteobacteria	Pseudomonadales	Moraxellaceae	Acinetobacter	Acinetobacter baumannii	557600	Host-associated	Human	Blood	Circulatory system	Host	3760981	3542	Genome Analysis	Gp0004394	2x	Level 6: Finished	Whole Genome Sequencing	1
2597490184	Acinetobacter baumannii AB31	Finished	Proteobacteria	Gammaproteobacteria	Pseudomonadales	Moraxellaceae	Acinetobacter	Acinetobacter baumannii	470						3803317	3625	Genome Analysis	Gp0102223	89x	Level 6: Finished	Whole Genome Sequencing	1
2521172588	Acinetobacter baumannii Ab33333	Permanent Draft	Proteobacteria	Gammaproteobacteria	Pseudomonadales	Moraxellaceae	Acinetobacter	Acinetobacter baumannii	1168590						3833321	3609	Genome Analysis	Gp0020912	14x		Whole Genome Sequencing	16
2551306305	Acinetobacter baumannii AB405E4	Permanent Draft	Proteobacteria	Gammaproteobacteria	Pseudomonadales	Moraxellaceae	Acinetobacter	Acinetobacter baumannii	1222033	Host-associated	Human	Unclassified	Circulatory system		3653486	3678	Genome Analysis	Gp0023912	22x		Whole Genome Sequencing	139
2687453293	Acinetobacter baumannii Ab421_GEIH-2010	Finished	Proteobacteria	Gammaproteobacteria	Pseudomonadales	Moraxellaceae	Acinetobacter	Acinetobacter baumannii	470						3976746	3349	Genome Analysis	Gp0150138		Level 6: Finished	Whole Genome Sequencing	1
2521172587	Acinetobacter baumannii Ab44444	Permanent Draft	Proteobacteria	Gammaproteobacteria	Pseudomonadales	Moraxellaceae	Acinetobacter	Acinetobacter baumannii	1168591						3769310	3635	Genome Analysis	Gp0020913	14x		Whole Genome Sequencing	31
2551306315	Acinetobacter baumannii AB4A3	Permanent Draft	Proteobacteria	Gammaproteobacteria	Pseudomonadales	Moraxellaceae	Acinetobacter	Acinetobacter baumannii	1222032	Host-associated	Human	Unclassified	Unclassified		4104065	4099	Genome Analysis	Gp0023872	23x		Whole Genome Sequencing	136
2651869784	Acinetobacter baumannii Ab5	Permanent Draft	Proteobacteria	Gammaproteobacteria	Pseudomonadales	Moraxellaceae	Acinetobacter	Acinetobacter baumannii	470						3921633	3796	Genome Analysis	Gp0122416			Whole Genome Sequencing	56
2681813426	Acinetobacter baumannii AB5001	Permanent Draft	Proteobacteria	Gammaproteobacteria	Pseudomonadales	Moraxellaceae	Acinetobacter	Acinetobacter baumannii	470						3789469	3635	Genome Analysis	Gp0143331			Whole Genome Sequencing	33
2627854149	Acinetobacter baumannii AB5075	Permanent Draft	Proteobacteria	Gammaproteobacteria	Pseudomonadales	Moraxellaceae	Acinetobacter	Acinetobacter baumannii	1116234	Environmental	Aquatic	Unclassified	Freshwater		3999866	3924	Genome Analysis	Gp0022003			Whole Genome Sequencing	16
2651869732	Acinetobacter baumannii AB5075-UW	Finished	Proteobacteria	Gammaproteobacteria	Pseudomonadales	Moraxellaceae	Acinetobacter	Acinetobacter baumannii	470						3972672	3867	Genome Analysis	Gp0124165		Level 6: Finished	Whole Genome Sequencing	1
2681813427	Acinetobacter baumannii AB5197	Permanent Draft	Proteobacteria	Gammaproteobacteria	Pseudomonadales	Moraxellaceae	Acinetobacter	Acinetobacter baumannii	470						3959484	3871	Genome Analysis	Gp0143332			Whole Genome Sequencing	58
2681813428	Acinetobacter baumannii AB5674	Permanent Draft	Proteobacteria	Gammaproteobacteria	Pseudomonadales	Moraxellaceae	Acinetobacter	Acinetobacter baumannii	470						3869253	3722	Genome Analysis	Gp0143333			Whole Genome Sequencing	34
645058757	Acinetobacter baumannii AB900	Permanent Draft	Proteobacteria	Gammaproteobacteria	Pseudomonadales	Moraxellaceae	Acinetobacter	Acinetobacter baumannii	557601	Host-associated	Human	Unclassified	Digestive system	Host	3910877	3783	Genome Analysis	Gp0004609	18x		Whole Genome Sequencing	68
2667527628	Acinetobacter baumannii ABBL001	Permanent Draft	Proteobacteria	Gammaproteobacteria	Pseudomonadales	Moraxellaceae	Acinetobacter	Acinetobacter baumannii	470						3863350	3853	Genome Analysis	Gp0132750			Whole Genome Sequencing	69
2660238096	Acinetobacter baumannii ABBL003	Permanent Draft	Proteobacteria	Gammaproteobacteria	Pseudomonadales	Moraxellaceae	Acinetobacter	Acinetobacter baumannii	470						3951682	3937	Genome Analysis	Gp0132751			Whole Genome Sequencing	66
2671181092	Acinetobacter baumannii ABBL004	Permanent Draft	Proteobacteria	Gammaproteobacteria	Pseudomonadales	Moraxellaceae	Acinetobacter	Acinetobacter baumannii	470						3848810	3807	Genome Analysis	Gp0132752			Whole Genome Sequencing	65
2663763039	Acinetobacter baumannii ABBL006	Permanent Draft	Proteobacteria	Gammaproteobacteria	Pseudomonadales	Moraxellaceae	Acinetobacter	Acinetobacter baumannii	470						4067242	3988	Genome Analysis	Gp0132753			Whole Genome Sequencing	75
2690316088	Acinetobacter baumannii ABBL007	Permanent Draft	Proteobacteria	Gammaproteobacteria	Pseudomonadales	Moraxellaceae	Acinetobacter	Acinetobacter baumannii	470						3665313	3999	Genome Analysis	Gp0132754			Whole Genome Sequencing	640
2695420791	Acinetobacter baumannii ABBL008	Permanent Draft	Proteobacteria	Gammaproteobacteria	Pseudomonadales	Moraxellaceae	Acinetobacter	Acinetobacter baumannii	470						4058873	4029	Genome Analysis	Gp0132755			Whole Genome Sequencing	80
2663763390	Acinetobacter baumannii ABBL009	Permanent Draft	Proteobacteria	Gammaproteobacteria	Pseudomonadales	Moraxellaceae	Acinetobacter	Acinetobacter baumannii	470						4018247	3975	Genome Analysis	Gp0132756			Whole Genome Sequencing	68
2675903563	Acinetobacter baumannii ABBL011	Permanent Draft	Proteobacteria	Gammaproteobacteria	Pseudomonadales	Moraxellaceae	Acinetobacter	Acinetobacter baumannii	470						3999330	3891	Genome Analysis	Gp0132669			Whole Genome Sequencing	62
2667528092	Acinetobacter baumannii ABBL012	Permanent Draft	Proteobacteria	Gammaproteobacteria	Pseudomonadales	Moraxellaceae	Acinetobacter	Acinetobacter baumannii	470						3923234	3882	Genome Analysis	Gp0132757			Whole Genome Sequencing	82
2660238085	Acinetobacter baumannii ABBL013	Permanent Draft	Proteobacteria	Gammaproteobacteria	Pseudomonadales	Moraxellaceae	Acinetobacter	Acinetobacter baumannii	470						3987438	3989	Genome Analysis	Gp0132758			Whole Genome Sequencing	103
2695420838	Acinetobacter baumannii ABBL014	Permanent Draft	Proteobacteria	Gammaproteobacteria	Pseudomonadales	Moraxellaceae	Acinetobacter	Acinetobacter baumannii	470						3832860	3970	Genome Analysis	Gp0132759			Whole Genome Sequencing	168
2660237958	Acinetobacter baumannii ABBL017	Permanent Draft	Proteobacteria	Gammaproteobacteria	Pseudomonadales	Moraxellaceae	Acinetobacter	Acinetobacter baumannii	470						4013173	3981	Genome Analysis	Gp0132760			Whole Genome Sequencing	85
2667527877	Acinetobacter baumannii ABBL018	Permanent Draft	Proteobacteria	Gammaproteobacteria	Pseudomonadales	Moraxellaceae	Acinetobacter	Acinetobacter baumannii	470						4301650	4254	Genome Analysis	Gp0132761			Whole Genome Sequencing	105
2667528156	Acinetobacter baumannii ABBL020	Permanent Draft	Proteobacteria	Gammaproteobacteria	Pseudomonadales	Moraxellaceae	Acinetobacter	Acinetobacter baumannii	470						3803033	3777	Genome Analysis	Gp0132762			Whole Genome Sequencing	78
2663763484	Acinetobacter baumannii ABBL021	Permanent Draft	Proteobacteria	Gammaproteobacteria	Pseudomonadales	Moraxellaceae	Acinetobacter	Acinetobacter baumannii	470						3941863	3890	Genome Analysis	Gp0132763			Whole Genome Sequencing	55
2660238304	Acinetobacter baumannii ABBL022	Permanent Draft	Proteobacteria	Gammaproteobacteria	Pseudomonadales	Moraxellaceae	Acinetobacter	Acinetobacter baumannii	470						3990674	3945	Genome Analysis	Gp0132764			Whole Genome Sequencing	78
2667527836	Acinetobacter baumannii ABBL023	Permanent Draft	Proteobacteria	Gammaproteobacteria	Pseudomonadales	Moraxellaceae	Acinetobacter	Acinetobacter baumannii	470						3923892	3992	Genome Analysis	Gp0132765			Whole Genome Sequencing	500
2693429711	Acinetobacter baumannii ABBL025	Permanent Draft	Proteobacteria	Gammaproteobacteria	Pseudomonadales	Moraxellaceae	Acinetobacter	Acinetobacter baumannii	470						4055849	3895	Genome Analysis	Gp0132766			Whole Genome Sequencing	53
2660238254	Acinetobacter baumannii ABBL026	Permanent Draft	Proteobacteria	Gammaproteobacteria	Pseudomonadales	Moraxellaceae	Acinetobacter	Acinetobacter baumannii	470						3851643	3835	Genome Analysis	Gp0132670			Whole Genome Sequencing	529
2695420415	Acinetobacter baumannii ABBL027	Permanent Draft	Proteobacteria	Gammaproteobacteria	Pseudomonadales	Moraxellaceae	Acinetobacter	Acinetobacter baumannii	470						4043588	3997	Genome Analysis	Gp0132767			Whole Genome Sequencing	74
2671180575	Acinetobacter baumannii ABBL028	Permanent Draft	Proteobacteria	Gammaproteobacteria	Pseudomonadales	Moraxellaceae	Acinetobacter	Acinetobacter baumannii	470						3539826	3567	Genome Analysis	Gp0132768			Whole Genome Sequencing	730
2663763258	Acinetobacter baumannii ABBL029	Permanent Draft	Proteobacteria	Gammaproteobacteria	Pseudomonadales	Moraxellaceae	Acinetobacter	Acinetobacter baumannii	470						3915062	3889	Genome Analysis	Gp0132769			Whole Genome Sequencing	83
2657245419	Acinetobacter baumannii ABBL030	Permanent Draft	Proteobacteria	Gammaproteobacteria	Pseudomonadales	Moraxellaceae	Acinetobacter	Acinetobacter baumannii	470						4020257	3967	Genome Analysis	Gp0132770			Whole Genome Sequencing	90
2663762892	Acinetobacter baumannii ABBL034	Permanent Draft	Proteobacteria	Gammaproteobacteria	Pseudomonadales	Moraxellaceae	Acinetobacter	Acinetobacter baumannii	470						4032945	4027	Genome Analysis	Gp0132771			Whole Genome Sequencing	79
2663763290	Acinetobacter baumannii ABBL035	Permanent Draft	Proteobacteria	Gammaproteobacteria	Pseudomonadales	Moraxellaceae	Acinetobacter	Acinetobacter baumannii	470						3673060	3615	Genome Analysis	Gp0132772			Whole Genome Sequencing	775
2663763440	Acinetobacter baumannii ABBL036	Permanent Draft	Proteobacteria	Gammaproteobacteria	Pseudomonadales	Moraxellaceae	Acinetobacter	Acinetobacter baumannii	470						3767024	3826	Genome Analysis	Gp0132773			Whole Genome Sequencing	430
2657245507	Acinetobacter baumannii ABBL037	Permanent Draft	Proteobacteria	Gammaproteobacteria	Pseudomonadales	Moraxellaceae	Acinetobacter	Acinetobacter baumannii	470						4178032	4125	Genome Analysis	Gp0132774			Whole Genome Sequencing	73
2657245452	Acinetobacter baumannii ABBL038	Permanent Draft	Proteobacteria	Gammaproteobacteria	Pseudomonadales	Moraxellaceae	Acinetobacter	Acinetobacter baumannii	470						4038820	3987	Genome Analysis	Gp0132775			Whole Genome Sequencing	79
2690316044	Acinetobacter baumannii ABBL039	Permanent Draft	Proteobacteria	Gammaproteobacteria	Pseudomonadales	Moraxellaceae	Acinetobacter	Acinetobacter baumannii	470						4000148	3998	Genome Analysis	Gp0132776			Whole Genome Sequencing	110
2667528091	Acinetobacter baumannii ABBL040	Permanent Draft	Proteobacteria	Gammaproteobacteria	Pseudomonadales	Moraxellaceae	Acinetobacter	Acinetobacter baumannii	470						3855201	3793	Genome Analysis	Gp0132777			Whole Genome Sequencing	392
2667527781	Acinetobacter baumannii ABBL041	Permanent Draft	Proteobacteria	Gammaproteobacteria	Pseudomonadales	Moraxellaceae	Acinetobacter	Acinetobacter baumannii	470						4003456	3984	Genome Analysis	Gp0132671			Whole Genome Sequencing	91
2660238097	Acinetobacter baumannii ABBL043	Permanent Draft	Proteobacteria	Gammaproteobacteria	Pseudomonadales	Moraxellaceae	Acinetobacter	Acinetobacter baumannii	470						4188469	4177	Genome Analysis	Gp0132778			Whole Genome Sequencing	106
2693429579	Acinetobacter baumannii ABBL044	Permanent Draft	Proteobacteria	Gammaproteobacteria	Pseudomonadales	Moraxellaceae	Acinetobacter	Acinetobacter baumannii	470						4106343	4114	Genome Analysis	Gp0132779			Whole Genome Sequencing	104
2671180285	Acinetobacter baumannii ABBL045	Permanent Draft	Proteobacteria	Gammaproteobacteria	Pseudomonadales	Moraxellaceae	Acinetobacter	Acinetobacter baumannii	470						4047958	4064	Genome Analysis	Gp0132780			Whole Genome Sequencing	96
2667528107	Acinetobacter baumannii ABBL049	Permanent Draft	Proteobacteria	Gammaproteobacteria	Pseudomonadales	Moraxellaceae	Acinetobacter	Acinetobacter baumannii	470						4138278	4102	Genome Analysis	Gp0132781			Whole Genome Sequencing	82
2695420611	Acinetobacter baumannii ABBL050	Permanent Draft	Proteobacteria	Gammaproteobacteria	Pseudomonadales	Moraxellaceae	Acinetobacter	Acinetobacter baumannii	470						4149395	4121	Genome Analysis	Gp0132782			Whole Genome Sequencing	262
2693429654	Acinetobacter baumannii ABBL051	Permanent Draft	Proteobacteria	Gammaproteobacteria	Pseudomonadales	Moraxellaceae	Acinetobacter	Acinetobacter baumannii	470						3693911	3666	Genome Analysis	Gp0132783			Whole Genome Sequencing	710
2660238697	Acinetobacter baumannii ABBL052	Permanent Draft	Proteobacteria	Gammaproteobacteria	Pseudomonadales	Moraxellaceae	Acinetobacter	Acinetobacter baumannii	470						4100918	4123	Genome Analysis	Gp0132784			Whole Genome Sequencing	98
2695420537	Acinetobacter baumannii ABBL053	Permanent Draft	Proteobacteria	Gammaproteobacteria	Pseudomonadales	Moraxellaceae	Acinetobacter	Acinetobacter baumannii	470						4076875	4040	Genome Analysis	Gp0132785			Whole Genome Sequencing	82
2663762838	Acinetobacter baumannii ABBL055	Permanent Draft	Proteobacteria	Gammaproteobacteria	Pseudomonadales	Moraxellaceae	Acinetobacter	Acinetobacter baumannii	470						4094610	4125	Genome Analysis	Gp0132786			Whole Genome Sequencing	106
2667528126	Acinetobacter baumannii ABBL056	Permanent Draft	Proteobacteria	Gammaproteobacteria	Pseudomonadales	Moraxellaceae	Acinetobacter	Acinetobacter baumannii	470						4011592	3967	Genome Analysis	Gp0132672			Whole Genome Sequencing	83
2663763014	Acinetobacter baumannii ABBL057	Permanent Draft	Proteobacteria	Gammaproteobacteria	Pseudomonadales	Moraxellaceae	Acinetobacter	Acinetobacter baumannii	470						4000140	3990	Genome Analysis	Gp0132787			Whole Genome Sequencing	56
2660238130	Acinetobacter baumannii ABBL058	Permanent Draft	Proteobacteria	Gammaproteobacteria	Pseudomonadales	Moraxellaceae	Acinetobacter	Acinetobacter baumannii	470						4002738	4052	Genome Analysis	Gp0132788			Whole Genome Sequencing	107
2660238148	Acinetobacter baumannii ABBL059	Permanent Draft	Proteobacteria	Gammaproteobacteria	Pseudomonadales	Moraxellaceae	Acinetobacter	Acinetobacter baumannii	470						3968308	4177	Genome Analysis	Gp0132789			Whole Genome Sequencing	201
2663763083	Acinetobacter baumannii ABBL060	Permanent Draft	Proteobacteria	Gammaproteobacteria	Pseudomonadales	Moraxellaceae	Acinetobacter	Acinetobacter baumannii	470						4022311	3958	Genome Analysis	Gp0132790			Whole Genome Sequencing	185
2663762847	Acinetobacter baumannii ABBL061	Permanent Draft	Proteobacteria	Gammaproteobacteria	Pseudomonadales	Moraxellaceae	Acinetobacter	Acinetobacter baumannii	470						3954140	3911	Genome Analysis	Gp0132791			Whole Genome Sequencing	84
2690316196	Acinetobacter baumannii ABBL062	Permanent Draft	Proteobacteria	Gammaproteobacteria	Pseudomonadales	Moraxellaceae	Acinetobacter	Acinetobacter baumannii	470						3866846	3779	Genome Analysis	Gp0132792			Whole Genome Sequencing	64
2663762837	Acinetobacter baumannii ABBL063	Permanent Draft	Proteobacteria	Gammaproteobacteria	Pseudomonadales	Moraxellaceae	Acinetobacter	Acinetobacter baumannii	470						3662482	3803	Genome Analysis	Gp0132793			Whole Genome Sequencing	240
2667528020	Acinetobacter baumannii ABBL066	Permanent Draft	Proteobacteria	Gammaproteobacteria	Pseudomonadales	Moraxellaceae	Acinetobacter	Acinetobacter baumannii	470						4316548	4269	Genome Analysis	Gp0132794			Whole Genome Sequencing	68
2663763367	Acinetobacter baumannii ABBL067	Permanent Draft	Proteobacteria	Gammaproteobacteria	Pseudomonadales	Moraxellaceae	Acinetobacter	Acinetobacter baumannii	470						4030152	4034	Genome Analysis	Gp0132795			Whole Genome Sequencing	75
2698536455	Acinetobacter baumannii ABBL067a	Permanent Draft	Proteobacteria	Gammaproteobacteria	Pseudomonadales	Moraxellaceae	Acinetobacter	Acinetobacter baumannii	470						3970502	3901	Genome Analysis	Gp0132796			Whole Genome Sequencing	290
2695420457	Acinetobacter baumannii ABBL067b	Permanent Draft	Proteobacteria	Gammaproteobacteria	Pseudomonadales	Moraxellaceae	Acinetobacter	Acinetobacter baumannii	470						4034532	4013	Genome Analysis	Gp0132797			Whole Genome Sequencing	322
2690316047	Acinetobacter baumannii ABBL067c	Permanent Draft	Proteobacteria	Gammaproteobacteria	Pseudomonadales	Moraxellaceae	Acinetobacter	Acinetobacter baumannii	470						3983414	3918	Genome Analysis	Gp0132798			Whole Genome Sequencing	357
2695420725	Acinetobacter baumannii ABBL067e	Permanent Draft	Proteobacteria	Gammaproteobacteria	Pseudomonadales	Moraxellaceae	Acinetobacter	Acinetobacter baumannii	470						3964581	3888	Genome Analysis	Gp0132673			Whole Genome Sequencing	324
2663763084	Acinetobacter baumannii ABBL067f	Permanent Draft	Proteobacteria	Gammaproteobacteria	Pseudomonadales	Moraxellaceae	Acinetobacter	Acinetobacter baumannii	470						3932046	3889	Genome Analysis	Gp0132799			Whole Genome Sequencing	390
2663763419	Acinetobacter baumannii ABBL067g	Permanent Draft	Proteobacteria	Gammaproteobacteria	Pseudomonadales	Moraxellaceae	Acinetobacter	Acinetobacter baumannii	470						3934130	3890	Genome Analysis	Gp0132800			Whole Genome Sequencing	380
2675903646	Acinetobacter baumannii ABBL067h	Permanent Draft	Proteobacteria	Gammaproteobacteria	Pseudomonadales	Moraxellaceae	Acinetobacter	Acinetobacter baumannii	470						3969834	3956	Genome Analysis	Gp0132801			Whole Genome Sequencing	359
2663763309	Acinetobacter baumannii ABBL067i	Permanent Draft	Proteobacteria	Gammaproteobacteria	Pseudomonadales	Moraxellaceae	Acinetobacter	Acinetobacter baumannii	470						3945386	3888	Genome Analysis	Gp0132802			Whole Genome Sequencing	366
2667527852	Acinetobacter baumannii ABBL067j	Permanent Draft	Proteobacteria	Gammaproteobacteria	Pseudomonadales	Moraxellaceae	Acinetobacter	Acinetobacter baumannii	470						4082940	4008	Genome Analysis	Gp0132803			Whole Genome Sequencing	129
2663763265	Acinetobacter baumannii ABBL067k	Permanent Draft	Proteobacteria	Gammaproteobacteria	Pseudomonadales	Moraxellaceae	Acinetobacter	Acinetobacter baumannii	470						3998863	3937	Genome Analysis	Gp0132804			Whole Genome Sequencing	94
2693429607	Acinetobacter baumannii ABBL067l	Permanent Draft	Proteobacteria	Gammaproteobacteria	Pseudomonadales	Moraxellaceae	Acinetobacter	Acinetobacter baumannii	470						3996868	3926	Genome Analysis	Gp0132805			Whole Genome Sequencing	97
2657245079	Acinetobacter baumannii ABBL068	Permanent Draft	Proteobacteria	Gammaproteobacteria	Pseudomonadales	Moraxellaceae	Acinetobacter	Acinetobacter baumannii	470						4120740	4060	Genome Analysis	Gp0132806			Whole Genome Sequencing	197
2657245567	Acinetobacter baumannii ABBL069	Permanent Draft	Proteobacteria	Gammaproteobacteria	Pseudomonadales	Moraxellaceae	Acinetobacter	Acinetobacter baumannii	470						4067181	4068	Genome Analysis	Gp0132807			Whole Genome Sequencing	288
2693429712	Acinetobacter baumannii ABBL070	Permanent Draft	Proteobacteria	Gammaproteobacteria	Pseudomonadales	Moraxellaceae	Acinetobacter	Acinetobacter baumannii	470						3993259	3941	Genome Analysis	Gp0132808			Whole Genome Sequencing	227
2663762966	Acinetobacter baumannii ABBL071	Permanent Draft	Proteobacteria	Gammaproteobacteria	Pseudomonadales	Moraxellaceae	Acinetobacter	Acinetobacter baumannii	470						4090451	3995	Genome Analysis	Gp0132809			Whole Genome Sequencing	111
2667528135	Acinetobacter baumannii ABBL072	Permanent Draft	Proteobacteria	Gammaproteobacteria	Pseudomonadales	Moraxellaceae	Acinetobacter	Acinetobacter baumannii	470						4313425	4314	Genome Analysis	Gp0132810			Whole Genome Sequencing	181
2660238326	Acinetobacter baumannii ABBL073	Permanent Draft	Proteobacteria	Gammaproteobacteria	Pseudomonadales	Moraxellaceae	Acinetobacter	Acinetobacter baumannii	470						4087924	4030	Genome Analysis	Gp0132811			Whole Genome Sequencing	125
2681813175	Acinetobacter baumannii ABBL076	Permanent Draft	Proteobacteria	Gammaproteobacteria	Pseudomonadales	Moraxellaceae	Acinetobacter	Acinetobacter baumannii	470						3833941	3789	Genome Analysis	Gp0132812			Whole Genome Sequencing	340
2671180934	Acinetobacter baumannii ABBL079	Permanent Draft	Proteobacteria	Gammaproteobacteria	Pseudomonadales	Moraxellaceae	Acinetobacter	Acinetobacter baumannii	470						4245565	4304	Genome Analysis	Gp0132813			Whole Genome Sequencing	313
2671180639	Acinetobacter baumannii ABBL082	Permanent Draft	Proteobacteria	Gammaproteobacteria	Pseudomonadales	Moraxellaceae	Acinetobacter	Acinetobacter baumannii	470						3821276	3770	Genome Analysis	Gp0132814			Whole Genome Sequencing	249
2667527729	Acinetobacter baumannii ABBL083	Permanent Draft	Proteobacteria	Gammaproteobacteria	Pseudomonadales	Moraxellaceae	Acinetobacter	Acinetobacter baumannii	470						3917851	3861	Genome Analysis	Gp0132815			Whole Genome Sequencing	271
2667528143	Acinetobacter baumannii ABBL085	Permanent Draft	Proteobacteria	Gammaproteobacteria	Pseudomonadales	Moraxellaceae	Acinetobacter	Acinetobacter baumannii	470						3800308	3735	Genome Analysis	Gp0132816			Whole Genome Sequencing	225
2660238068	Acinetobacter baumannii ABBL088	Permanent Draft	Proteobacteria	Gammaproteobacteria	Pseudomonadales	Moraxellaceae	Acinetobacter	Acinetobacter baumannii	470						3997453	4001	Genome Analysis	Gp0132817			Whole Genome Sequencing	298
2657244985	Acinetobacter baumannii ABBL089	Permanent Draft	Proteobacteria	Gammaproteobacteria	Pseudomonadales	Moraxellaceae	Acinetobacter	Acinetobacter baumannii	470						3968760	3975	Genome Analysis	Gp0132818			Whole Genome Sequencing	286
2671180735	Acinetobacter baumannii ABBL091	Permanent Draft	Proteobacteria	Gammaproteobacteria	Pseudomonadales	Moraxellaceae	Acinetobacter	Acinetobacter baumannii	470						4080285	4070	Genome Analysis	Gp0132819			Whole Genome Sequencing	389
2660238186	Acinetobacter baumannii ABBL092	Permanent Draft	Proteobacteria	Gammaproteobacteria	Pseudomonadales	Moraxellaceae	Acinetobacter	Acinetobacter baumannii	470						3848346	3812	Genome Analysis	Gp0132820			Whole Genome Sequencing	351
2700989405	Acinetobacter baumannii ABBL093	Permanent Draft	Proteobacteria	Gammaproteobacteria	Pseudomonadales	Moraxellaceae	Acinetobacter	Acinetobacter baumannii	470						3852459	3808	Genome Analysis	Gp0132674			Whole Genome Sequencing	279
2700989406	Acinetobacter baumannii ABBL094	Permanent Draft	Proteobacteria	Gammaproteobacteria	Pseudomonadales	Moraxellaceae	Acinetobacter	Acinetobacter baumannii	470						3873021	4053	Genome Analysis	Gp0132821			Whole Genome Sequencing	330
2663763533	Acinetobacter baumannii ABBL095	Permanent Draft	Proteobacteria	Gammaproteobacteria	Pseudomonadales	Moraxellaceae	Acinetobacter	Acinetobacter baumannii	470						3872454	3811	Genome Analysis	Gp0132822			Whole Genome Sequencing	200
2700989407	Acinetobacter baumannii ABBL097	Permanent Draft	Proteobacteria	Gammaproteobacteria	Pseudomonadales	Moraxellaceae	Acinetobacter	Acinetobacter baumannii	470						3892730	3838	Genome Analysis	Gp0132823			Whole Genome Sequencing	242
2609460243	Acinetobacter baumannii ABBL099	Permanent Draft	Proteobacteria	Gammaproteobacteria	Pseudomonadales	Moraxellaceae	Acinetobacter	Acinetobacter baumannii	470						3916816	3840	Genome Analysis	Gp0096750			Whole Genome Sequencing	151
2700989408	Acinetobacter baumannii ABBL100	Permanent Draft	Proteobacteria	Gammaproteobacteria	Pseudomonadales	Moraxellaceae	Acinetobacter	Acinetobacter baumannii	470						3920574	3879	Genome Analysis	Gp0132824			Whole Genome Sequencing	215
2700989409	Acinetobacter baumannii ABBL101	Permanent Draft	Proteobacteria	Gammaproteobacteria	Pseudomonadales	Moraxellaceae	Acinetobacter	Acinetobacter baumannii	470						3900182	3863	Genome Analysis	Gp0132825			Whole Genome Sequencing	340
2660238093	Acinetobacter baumannii ABBL102	Permanent Draft	Proteobacteria	Gammaproteobacteria	Pseudomonadales	Moraxellaceae	Acinetobacter	Acinetobacter baumannii	470						3754765	3710	Genome Analysis	Gp0132826			Whole Genome Sequencing	202
2660238076	Acinetobacter baumannii ABBL105	Permanent Draft	Proteobacteria	Gammaproteobacteria	Pseudomonadales	Moraxellaceae	Acinetobacter	Acinetobacter baumannii	470						4081154	4068	Genome Analysis	Gp0132827			Whole Genome Sequencing	328
2660238564	Acinetobacter baumannii ABBL106	Permanent Draft	Proteobacteria	Gammaproteobacteria	Pseudomonadales	Moraxellaceae	Acinetobacter	Acinetobacter baumannii	470						4091849	4045	Genome Analysis	Gp0132828			Whole Genome Sequencing	326
2663763393	Acinetobacter baumannii ABBL107	Permanent Draft	Proteobacteria	Gammaproteobacteria	Pseudomonadales	Moraxellaceae	Acinetobacter	Acinetobacter baumannii	470						3962109	3968	Genome Analysis	Gp0132829			Whole Genome Sequencing	268
2663763416	Acinetobacter baumannii ABBL109	Permanent Draft	Proteobacteria	Gammaproteobacteria	Pseudomonadales	Moraxellaceae	Acinetobacter	Acinetobacter baumannii	470						3936318	3911	Genome Analysis	Gp0132830			Whole Genome Sequencing	254
2681813172	Acinetobacter baumannii ABBL110	Permanent Draft	Proteobacteria	Gammaproteobacteria	Pseudomonadales	Moraxellaceae	Acinetobacter	Acinetobacter baumannii	470						3668679	3529	Genome Analysis	Gp0132675			Whole Genome Sequencing	215
2657245680	Acinetobacter baumannii ABBL113	Permanent Draft	Proteobacteria	Gammaproteobacteria	Pseudomonadales	Moraxellaceae	Acinetobacter	Acinetobacter baumannii	470						3988372	3957	Genome Analysis	Gp0132831			Whole Genome Sequencing	269
2693429522	Acinetobacter baumannii ABBL114	Permanent Draft	Proteobacteria	Gammaproteobacteria	Pseudomonadales	Moraxellaceae	Acinetobacter	Acinetobacter baumannii	470						4110976	4092	Genome Analysis	Gp0132832			Whole Genome Sequencing	300
2700989410	Acinetobacter baumannii ABBL115	Permanent Draft	Proteobacteria	Gammaproteobacteria	Pseudomonadales	Moraxellaceae	Acinetobacter	Acinetobacter baumannii	470						3894560	3874	Genome Analysis	Gp0132833			Whole Genome Sequencing	421
2700989411	Acinetobacter baumannii ABBL116	Permanent Draft	Proteobacteria	Gammaproteobacteria	Pseudomonadales	Moraxellaceae	Acinetobacter	Acinetobacter baumannii	470						4006509	3979	Genome Analysis	Gp0132834			Whole Genome Sequencing	326
2671180942	Acinetobacter baumannii ABBL117	Permanent Draft	Proteobacteria	Gammaproteobacteria	Pseudomonadales	Moraxellaceae	Acinetobacter	Acinetobacter baumannii	470						4052016	4028	Genome Analysis	Gp0132835			Whole Genome Sequencing	464
2700989412	Acinetobacter baumannii ABBL118	Permanent Draft	Proteobacteria	Gammaproteobacteria	Pseudomonadales	Moraxellaceae	Acinetobacter	Acinetobacter baumannii	470						3892198	3857	Genome Analysis	Gp0132676			Whole Genome Sequencing	357
2700989413	Acinetobacter baumannii ABBL121	Permanent Draft	Proteobacteria	Gammaproteobacteria	Pseudomonadales	Moraxellaceae	Acinetobacter	Acinetobacter baumannii	470						3994993	3944	Genome Analysis	Gp0132836			Whole Genome Sequencing	404
2700989414	Acinetobacter baumannii ABBL122	Permanent Draft	Proteobacteria	Gammaproteobacteria	Pseudomonadales	Moraxellaceae	Acinetobacter	Acinetobacter baumannii	470						3898786	3774	Genome Analysis	Gp0132837			Whole Genome Sequencing	274
2657245040	Acinetobacter baumannii ABBL123	Permanent Draft	Proteobacteria	Gammaproteobacteria	Pseudomonadales	Moraxellaceae	Acinetobacter	Acinetobacter baumannii	470						3734371	3697	Genome Analysis	Gp0132838			Whole Genome Sequencing	510
2657245122	Acinetobacter baumannii ABBL124	Permanent Draft	Proteobacteria	Gammaproteobacteria	Pseudomonadales	Moraxellaceae	Acinetobacter	Acinetobacter baumannii	470						4005537	3952	Genome Analysis	Gp0132839			Whole Genome Sequencing	186
2657245056	Acinetobacter baumannii ABBL125	Permanent Draft	Proteobacteria	Gammaproteobacteria	Pseudomonadales	Moraxellaceae	Acinetobacter	Acinetobacter baumannii	470						3739876	3842	Genome Analysis	Gp0132840			Whole Genome Sequencing	404
2700989416	Acinetobacter baumannii ABBL127	Permanent Draft	Proteobacteria	Gammaproteobacteria	Pseudomonadales	Moraxellaceae	Acinetobacter	Acinetobacter baumannii	470						4125490	4167	Genome Analysis	Gp0132677			Whole Genome Sequencing	320
2671180931	Acinetobacter baumannii ABBL129	Permanent Draft	Proteobacteria	Gammaproteobacteria	Pseudomonadales	Moraxellaceae	Acinetobacter	Acinetobacter baumannii	470						4016858	3964	Genome Analysis	Gp0132841			Whole Genome Sequencing	172
2667527902	Acinetobacter baumannii ABBL130	Permanent Draft	Proteobacteria	Gammaproteobacteria	Pseudomonadales	Moraxellaceae	Acinetobacter	Acinetobacter baumannii	470						3904776	3868	Genome Analysis	Gp0132842			Whole Genome Sequencing	307
2700989417	Acinetobacter baumannii ABBL131	Permanent Draft	Proteobacteria	Gammaproteobacteria	Pseudomonadales	Moraxellaceae	Acinetobacter	Acinetobacter baumannii	470						3958815	3921	Genome Analysis	Gp0132843			Whole Genome Sequencing	352
2671180564	Acinetobacter baumannii ABBL132	Permanent Draft	Proteobacteria	Gammaproteobacteria	Pseudomonadales	Moraxellaceae	Acinetobacter	Acinetobacter baumannii	470						3949557	3912	Genome Analysis	Gp0132844			Whole Genome Sequencing	339
2663763310	Acinetobacter baumannii ABBL133	Permanent Draft	Proteobacteria	Gammaproteobacteria	Pseudomonadales	Moraxellaceae	Acinetobacter	Acinetobacter baumannii	470						3894629	3870	Genome Analysis	Gp0132845			Whole Genome Sequencing	317
2660238244	Acinetobacter baumannii ABBL134	Permanent Draft	Proteobacteria	Gammaproteobacteria	Pseudomonadales	Moraxellaceae	Acinetobacter	Acinetobacter baumannii	470						4023509	4001	Genome Analysis	Gp0132678			Whole Genome Sequencing	328
2660238659	Acinetobacter baumannii ABBL137	Permanent Draft	Proteobacteria	Gammaproteobacteria	Pseudomonadales	Moraxellaceae	Acinetobacter	Acinetobacter baumannii	470						3875711	3839	Genome Analysis	Gp0132846			Whole Genome Sequencing	370
2657245533	Acinetobacter baumannii ABBL138	Permanent Draft	Proteobacteria	Gammaproteobacteria	Pseudomonadales	Moraxellaceae	Acinetobacter	Acinetobacter baumannii	470						3839765	3800	Genome Analysis	Gp0132847			Whole Genome Sequencing	379
2663763242	Acinetobacter baumannii ABBL140	Permanent Draft	Proteobacteria	Gammaproteobacteria	Pseudomonadales	Moraxellaceae	Acinetobacter	Acinetobacter baumannii	470						3815209	3771	Genome Analysis	Gp0132848			Whole Genome Sequencing	464
2663763205	Acinetobacter baumannii ABBL141	Permanent Draft	Proteobacteria	Gammaproteobacteria	Pseudomonadales	Moraxellaceae	Acinetobacter	Acinetobacter baumannii	470						4202601	4229	Genome Analysis	Gp0132849			Whole Genome Sequencing	323
2667527623	Acinetobacter baumannii ABBL142	Permanent Draft	Proteobacteria	Gammaproteobacteria	Pseudomonadales	Moraxellaceae	Acinetobacter	Acinetobacter baumannii	470						3962225	3955	Genome Analysis	Gp0132850			Whole Genome Sequencing	239
2690316226	Acinetobacter baumannii ABBL143	Permanent Draft	Proteobacteria	Gammaproteobacteria	Pseudomonadales	Moraxellaceae	Acinetobacter	Acinetobacter baumannii	470						3863341	3857	Genome Analysis	Gp0132851			Whole Genome Sequencing	419
2700989418	Acinetobacter baumannii ABBL144	Permanent Draft	Proteobacteria	Gammaproteobacteria	Pseudomonadales	Moraxellaceae	Acinetobacter	Acinetobacter baumannii	470						3915398	3881	Genome Analysis	Gp0132679			Whole Genome Sequencing	341
2667527837	Acinetobacter baumannii ABBL147	Permanent Draft	Proteobacteria	Gammaproteobacteria	Pseudomonadales	Moraxellaceae	Acinetobacter	Acinetobacter baumannii	470						3684602	3535	Genome Analysis	Gp0132852			Whole Genome Sequencing	349
2700989419	Acinetobacter baumannii ABBL149	Permanent Draft	Proteobacteria	Gammaproteobacteria	Pseudomonadales	Moraxellaceae	Acinetobacter	Acinetobacter baumannii	470						3767813	3668	Genome Analysis	Gp0132853			Whole Genome Sequencing	338
2627854112	Acinetobacter baumannii AbH12O-A2	Finished	Proteobacteria	Gammaproteobacteria	Pseudomonadales	Moraxellaceae	Acinetobacter	Acinetobacter baumannii	470						3875775	3720	Genome Analysis	Gp0107252		Level 6: Finished	Whole Genome Sequencing	1
2551306107	Acinetobacter baumannii ABIsac_ColiR	Permanent Draft	Proteobacteria	Gammaproteobacteria	Pseudomonadales	Moraxellaceae	Acinetobacter	Acinetobacter baumannii	1200351	Host-associated	Human	Unclassified	Unclassified		3785453	3717	Genome Analysis	Gp0022004			Whole Genome Sequencing	108
2551306106	Acinetobacter baumannii ABIsac_ColiS	Permanent Draft	Proteobacteria	Gammaproteobacteria	Pseudomonadales	Moraxellaceae	Acinetobacter	Acinetobacter baumannii	1200350	Host-associated	Human	Unclassified	Unclassified		3771873	3794	Genome Analysis	Gp0037495		Level 1: Standard Draft	Whole Genome Sequencing	275
2684622531	Acinetobacter baumannii AbMDR-GLH6	Permanent Draft	Proteobacteria	Gammaproteobacteria	Pseudomonadales	Moraxellaceae	Acinetobacter	Acinetobacter baumannii	470						4109424	4135	Genome Analysis	Gp0144074			Whole Genome Sequencing	178
2684622532	Acinetobacter baumannii AbMDR-GLH7	Permanent Draft	Proteobacteria	Gammaproteobacteria	Pseudomonadales	Moraxellaceae	Acinetobacter	Acinetobacter baumannii	470						3929202	4018	Genome Analysis	Gp0144075			Whole Genome Sequencing	400
2534682260	Acinetobacter baumannii ABNIH1	Permanent Draft	Proteobacteria	Gammaproteobacteria	Pseudomonadales	Moraxellaceae	Acinetobacter	Acinetobacter baumannii	992402	Host-associated	Human			Fresh water, Host, Human skin, Skin	3899186	3762	Genome Analysis	Gp0010493	23x		Whole Genome Sequencing	103
2534681848	Acinetobacter baumannii ABNIH10	Permanent Draft	Proteobacteria	Gammaproteobacteria	Pseudomonadales	Moraxellaceae	Acinetobacter	Acinetobacter baumannii	1094474	Host-associated	Human	Unclassified	Circulatory system		3897370	4216	Genome Analysis	Gp0016359	9x		Whole Genome Sequencing	886
2534681847	Acinetobacter baumannii ABNIH11	Permanent Draft	Proteobacteria	Gammaproteobacteria	Pseudomonadales	Moraxellaceae	Acinetobacter	Acinetobacter baumannii	1094475	Host-associated	Human	Unclassified	Respiratory system		3968178	3941	Genome Analysis	Gp0016360	14x		Whole Genome Sequencing	238
2534681846	Acinetobacter baumannii ABNIH13	Permanent Draft	Proteobacteria	Gammaproteobacteria	Pseudomonadales	Moraxellaceae	Acinetobacter	Acinetobacter baumannii	1094477	Host-associated	Human	Unclassified	Respiratory system		3959486	3986	Genome Analysis	Gp0016362	29x		Whole Genome Sequencing	245
2534681845	Acinetobacter baumannii ABNIH14	Permanent Draft	Proteobacteria	Gammaproteobacteria	Pseudomonadales	Moraxellaceae	Acinetobacter	Acinetobacter baumannii	1094478	Host-associated	Human	Unclassified	Respiratory system		3959924	4000	Genome Analysis	Gp0016363	83x		Whole Genome Sequencing	243
2534681844	Acinetobacter baumannii ABNIH15	Permanent Draft	Proteobacteria	Gammaproteobacteria	Pseudomonadales	Moraxellaceae	Acinetobacter	Acinetobacter baumannii	1094479	Host-associated	Human	Unclassified	Respiratory system		3903614	3907	Genome Analysis	Gp0016364	65x		Whole Genome Sequencing	242
2529292948	Acinetobacter baumannii ABNIH16	Permanent Draft	Proteobacteria	Gammaproteobacteria	Pseudomonadales	Moraxellaceae	Acinetobacter	Acinetobacter baumannii	1094480	Host-associated	Human	Unclassified	Respiratory system		4052044	4109	Genome Analysis	Gp0016365	34x		Whole Genome Sequencing	212
2529292949	Acinetobacter baumannii ABNIH17	Permanent Draft	Proteobacteria	Gammaproteobacteria	Pseudomonadales	Moraxellaceae	Acinetobacter	Acinetobacter baumannii	1094481	Host-associated	Human	Unclassified	Respiratory system		4001250	4063	Genome Analysis	Gp0016366	64x		Whole Genome Sequencing	306
2534681778	Acinetobacter baumannii ABNIH18	Permanent Draft	Proteobacteria	Gammaproteobacteria	Pseudomonadales	Moraxellaceae	Acinetobacter	Acinetobacter baumannii	1094482	Host-associated	Human	Unclassified	Respiratory system		3971802	3864	Genome Analysis	Gp0016367	43x		Whole Genome Sequencing	188
2534681779	Acinetobacter baumannii ABNIH19	Permanent Draft	Proteobacteria	Gammaproteobacteria	Pseudomonadales	Moraxellaceae	Acinetobacter	Acinetobacter baumannii	1094483	Host-associated	Human	Unclassified	Respiratory system		3982334	3931	Genome Analysis	Gp0016368	66x		Whole Genome Sequencing	160
2534682261	Acinetobacter baumannii ABNIH2	Permanent Draft	Proteobacteria	Gammaproteobacteria	Pseudomonadales	Moraxellaceae	Acinetobacter	Acinetobacter baumannii	992403	Host-associated	Human			Fresh water, Host, Human skin, Skin	3938086	3869	Genome Analysis	Gp0010494	19x		Whole Genome Sequencing	125
2534682328	Acinetobacter baumannii ABNIH20	Permanent Draft	Proteobacteria	Gammaproteobacteria	Pseudomonadales	Moraxellaceae	Acinetobacter	Acinetobacter baumannii	1094484	Host-associated	Human	Unclassified	Respiratory system		3893581	3936	Genome Analysis	Gp0020543	92x		Whole Genome Sequencing	345
2529292945	Acinetobacter baumannii ABNIH22	Permanent Draft	Proteobacteria	Gammaproteobacteria	Pseudomonadales	Moraxellaceae	Acinetobacter	Acinetobacter baumannii	1094486	Host-associated	Human				3941012	4005	Genome Analysis	Gp0016414	69x		Whole Genome Sequencing	233
2529292946	Acinetobacter baumannii ABNIH23	Permanent Draft	Proteobacteria	Gammaproteobacteria	Pseudomonadales	Moraxellaceae	Acinetobacter	Acinetobacter baumannii	1094487	Host-associated	Human	Unclassified	Respiratory system		3925851	3973	Genome Analysis	Gp0016415	61x		Whole Genome Sequencing	255
2529292947	Acinetobacter baumannii ABNIH24	Permanent Draft	Proteobacteria	Gammaproteobacteria	Pseudomonadales	Moraxellaceae	Acinetobacter	Acinetobacter baumannii	1094488	Host-associated	Human				3841535	3885	Genome Analysis	Gp0016416	68x		Whole Genome Sequencing	379
2529293186	Acinetobacter baumannii ABNIH25	Permanent Draft	Proteobacteria	Gammaproteobacteria	Pseudomonadales	Moraxellaceae	Acinetobacter	Acinetobacter baumannii	1224165	Host-associated	Human	Unclassified	Respiratory system		3900156	3757	Genome Analysis	Gp0023915	31x		Whole Genome Sequencing	88
2529293185	Acinetobacter baumannii ABNIH26	Permanent Draft	Proteobacteria	Gammaproteobacteria	Pseudomonadales	Moraxellaceae	Acinetobacter	Acinetobacter baumannii	1224166	Host-associated	Human				3937294	3865	Genome Analysis	Gp0023916	24x		Whole Genome Sequencing	130
2534682263	Acinetobacter baumannii ABNIH3	Permanent Draft	Proteobacteria	Gammaproteobacteria	Pseudomonadales	Moraxellaceae	Acinetobacter	Acinetobacter baumannii	992404	Host-associated	Human			Fresh water, Host, Human skin, Skin	4063283	4089	Genome Analysis	Gp0010495	11x		Whole Genome Sequencing	285
2534682264	Acinetobacter baumannii ABNIH4	Permanent Draft	Proteobacteria	Gammaproteobacteria	Pseudomonadales	Moraxellaceae	Acinetobacter	Acinetobacter baumannii	992404	Host-associated	Human			Fresh water, Host, Human skin, Skin	3988750	3968	Genome Analysis	Gp0010496	17x		Whole Genome Sequencing	184
2529293226	Acinetobacter baumannii ABNIH5	Permanent Draft	Proteobacteria	Gammaproteobacteria	Pseudomonadales	Moraxellaceae	Acinetobacter	Acinetobacter baumannii	1094469	Host-associated	Human	Unclassified	Respiratory system		3940178	3763	Genome Analysis	Gp0016310	16x		Whole Genome Sequencing	177
2534681851	Acinetobacter baumannii ABNIH6	Permanent Draft	Proteobacteria	Gammaproteobacteria	Pseudomonadales	Moraxellaceae	Acinetobacter	Acinetobacter baumannii	1094470	Host-associated	Human	Unclassified	Respiratory system		3991049	3825	Genome Analysis	Gp0016355	14x		Whole Genome Sequencing	175
2534681850	Acinetobacter baumannii ABNIH7	Permanent Draft	Proteobacteria	Gammaproteobacteria	Pseudomonadales	Moraxellaceae	Acinetobacter	Acinetobacter baumannii	1094471	Host-associated	Human				3952619	4074	Genome Analysis	Gp0016356	1x		Whole Genome Sequencing	482
2671180924	Acinetobacter baumannii ABOB01	Permanent Draft	Proteobacteria	Gammaproteobacteria	Pseudomonadales	Moraxellaceae	Acinetobacter	Acinetobacter baumannii	470						4056896	4030	Genome Analysis	Gp0133976			Whole Genome Sequencing	132
2698536444	Acinetobacter baumannii ABOB02	Permanent Draft	Proteobacteria	Gammaproteobacteria	Pseudomonadales	Moraxellaceae	Acinetobacter	Acinetobacter baumannii	470						3938421	3912	Genome Analysis	Gp0133977			Whole Genome Sequencing	354
2660237928	Acinetobacter baumannii ABOB03	Permanent Draft	Proteobacteria	Gammaproteobacteria	Pseudomonadales	Moraxellaceae	Acinetobacter	Acinetobacter baumannii	470						3943044	3900	Genome Analysis	Gp0133978			Whole Genome Sequencing	324
2671180591	Acinetobacter baumannii ABOB04	Permanent Draft	Proteobacteria	Gammaproteobacteria	Pseudomonadales	Moraxellaceae	Acinetobacter	Acinetobacter baumannii	470						3952121	3904	Genome Analysis	Gp0132680			Whole Genome Sequencing	278
2695420615	Acinetobacter baumannii ABOB04_a	Permanent Draft	Proteobacteria	Gammaproteobacteria	Pseudomonadales	Moraxellaceae	Acinetobacter	Acinetobacter baumannii	470						3945658	3907	Genome Analysis	Gp0133979			Whole Genome Sequencing	320
2693429528	Acinetobacter baumannii ABOB04_b	Permanent Draft	Proteobacteria	Gammaproteobacteria	Pseudomonadales	Moraxellaceae	Acinetobacter	Acinetobacter baumannii	470						4008333	3977	Genome Analysis	Gp0133980			Whole Genome Sequencing	377
2657245125	Acinetobacter baumannii ABOB06	Permanent Draft	Proteobacteria	Gammaproteobacteria	Pseudomonadales	Moraxellaceae	Acinetobacter	Acinetobacter baumannii	470						3972679	3909	Genome Analysis	Gp0133981			Whole Genome Sequencing	250
2675903552	Acinetobacter baumannii ABOB06_a	Permanent Draft	Proteobacteria	Gammaproteobacteria	Pseudomonadales	Moraxellaceae	Acinetobacter	Acinetobacter baumannii	470						3827053	3815	Genome Analysis	Gp0133982			Whole Genome Sequencing	513
2663763328	Acinetobacter baumannii ABOB07	Permanent Draft	Proteobacteria	Gammaproteobacteria	Pseudomonadales	Moraxellaceae	Acinetobacter	Acinetobacter baumannii	470						3670999	3664	Genome Analysis	Gp0133983			Whole Genome Sequencing	855
2663763299	Acinetobacter baumannii ABOB08	Permanent Draft	Proteobacteria	Gammaproteobacteria	Pseudomonadales	Moraxellaceae	Acinetobacter	Acinetobacter baumannii	470						3948045	3917	Genome Analysis	Gp0133984			Whole Genome Sequencing	358
2657245149	Acinetobacter baumannii ABOB09	Permanent Draft	Proteobacteria	Gammaproteobacteria	Pseudomonadales	Moraxellaceae	Acinetobacter	Acinetobacter baumannii	470						3911577	3856	Genome Analysis	Gp0133985			Whole Genome Sequencing	329
2667527757	Acinetobacter baumannii ABOB10	Permanent Draft	Proteobacteria	Gammaproteobacteria	Pseudomonadales	Moraxellaceae	Acinetobacter	Acinetobacter baumannii	470						3904126	3852	Genome Analysis	Gp0132681			Whole Genome Sequencing	396
2660238022	Acinetobacter baumannii ABOB11	Permanent Draft	Proteobacteria	Gammaproteobacteria	Pseudomonadales	Moraxellaceae	Acinetobacter	Acinetobacter baumannii	470						3912283	3861	Genome Analysis	Gp0133986			Whole Genome Sequencing	346
2671180957	Acinetobacter baumannii ABOB12	Permanent Draft	Proteobacteria	Gammaproteobacteria	Pseudomonadales	Moraxellaceae	Acinetobacter	Acinetobacter baumannii	470						4065437	4024	Genome Analysis	Gp0133987			Whole Genome Sequencing	255
2667527749	Acinetobacter baumannii ABOB15	Permanent Draft	Proteobacteria	Gammaproteobacteria	Pseudomonadales	Moraxellaceae	Acinetobacter	Acinetobacter baumannii	470						4017625	3891	Genome Analysis	Gp0133988			Whole Genome Sequencing	84
2657245479	Acinetobacter baumannii ABOB16	Permanent Draft	Proteobacteria	Gammaproteobacteria	Pseudomonadales	Moraxellaceae	Acinetobacter	Acinetobacter baumannii	470						3833737	3762	Genome Analysis	Gp0133989			Whole Genome Sequencing	300
2663763187	Acinetobacter baumannii ABOBEN	Permanent Draft	Proteobacteria	Gammaproteobacteria	Pseudomonadales	Moraxellaceae	Acinetobacter	Acinetobacter baumannii	470						3906614	3854	Genome Analysis	Gp0133139			Whole Genome Sequencing	337
2690316333	Acinetobacter baumannii ABUH304350	Permanent Draft	Proteobacteria	Gammaproteobacteria	Pseudomonadales	Moraxellaceae	Acinetobacter	Acinetobacter baumannii	470						4035287	3964	Genome Analysis	Gp0132895			Whole Genome Sequencing	133
2667527620	Acinetobacter baumannii ABUH304352	Permanent Draft	Proteobacteria	Gammaproteobacteria	Pseudomonadales	Moraxellaceae	Acinetobacter	Acinetobacter baumannii	470						4013296	3940	Genome Analysis	Gp0132896			Whole Genome Sequencing	117
2690316250	Acinetobacter baumannii ABUH319118	Permanent Draft	Proteobacteria	Gammaproteobacteria	Pseudomonadales	Moraxellaceae	Acinetobacter	Acinetobacter baumannii	470						4113532	4059	Genome Analysis	Gp0132897			Whole Genome Sequencing	136
2693429753	Acinetobacter baumannii ABUH404571	Permanent Draft	Proteobacteria	Gammaproteobacteria	Pseudomonadales	Moraxellaceae	Acinetobacter	Acinetobacter baumannii	470						3809861	3762	Genome Analysis	Gp0132063			Whole Genome Sequencing	240
2693429770	Acinetobacter baumannii ABUH42783	Permanent Draft	Proteobacteria	Gammaproteobacteria	Pseudomonadales	Moraxellaceae	Acinetobacter	Acinetobacter baumannii	470						4040107	4053	Genome Analysis	Gp0133620			Whole Genome Sequencing	307
2660238333	Acinetobacter baumannii ABUH463346	Permanent Draft	Proteobacteria	Gammaproteobacteria	Pseudomonadales	Moraxellaceae	Acinetobacter	Acinetobacter baumannii	470						3825905	3849	Genome Analysis	Gp0132898			Whole Genome Sequencing	275
2660238699	Acinetobacter baumannii ABUH4837	Permanent Draft	Proteobacteria	Gammaproteobacteria	Pseudomonadales	Moraxellaceae	Acinetobacter	Acinetobacter baumannii	470						3737098	3607	Genome Analysis	Gp0132899			Whole Genome Sequencing	160
2695420789	Acinetobacter baumannii ABUH497144	Permanent Draft	Proteobacteria	Gammaproteobacteria	Pseudomonadales	Moraxellaceae	Acinetobacter	Acinetobacter baumannii	470						3779244	3706	Genome Analysis	Gp0132900			Whole Genome Sequencing	198
2695420507	Acinetobacter baumannii ABUH504227	Permanent Draft	Proteobacteria	Gammaproteobacteria	Pseudomonadales	Moraxellaceae	Acinetobacter	Acinetobacter baumannii	470						4159113	4110	Genome Analysis	Gp0132901			Whole Genome Sequencing	122
2693429720	Acinetobacter baumannii ABUH504238	Permanent Draft	Proteobacteria	Gammaproteobacteria	Pseudomonadales	Moraxellaceae	Acinetobacter	Acinetobacter baumannii	470						4156799	4094	Genome Analysis	Gp0132902			Whole Genome Sequencing	109
2657245530	Acinetobacter baumannii ABUH518307	Permanent Draft	Proteobacteria	Gammaproteobacteria	Pseudomonadales	Moraxellaceae	Acinetobacter	Acinetobacter baumannii	470						4185420	4123	Genome Analysis	Gp0133621			Whole Genome Sequencing	124
2660238367	Acinetobacter baumannii ABUH524354	Permanent Draft	Proteobacteria	Gammaproteobacteria	Pseudomonadales	Moraxellaceae	Acinetobacter	Acinetobacter baumannii	470						3980628	3928	Genome Analysis	Gp0133706			Whole Genome Sequencing	186
2698536474	Acinetobacter baumannii ABUH60486	Permanent Draft	Proteobacteria	Gammaproteobacteria	Pseudomonadales	Moraxellaceae	Acinetobacter	Acinetobacter baumannii	470						3829443	3733	Genome Analysis	Gp0133707			Whole Genome Sequencing	152
2698536319	Acinetobacter baumannii ABUH80286	Permanent Draft	Proteobacteria	Gammaproteobacteria	Pseudomonadales	Moraxellaceae	Acinetobacter	Acinetobacter baumannii	470						4111610	4069	Genome Analysis	Gp0132903			Whole Genome Sequencing	210
2519899559	Acinetobacter baumannii AC12	Finished	Proteobacteria	Gammaproteobacteria	Pseudomonadales	Moraxellaceae	Acinetobacter	Acinetobacter baumannii	1198108	Host-associated	Human	Unclassified	Circulatory system		3848312	3688	Genome Analysis	Gp0022006	245x	Level 6: Finished	Whole Genome Sequencing	86
2582580753	Acinetobacter baumannii AC29	Finished	Proteobacteria	Gammaproteobacteria	Pseudomonadales	Moraxellaceae	Acinetobacter	Acinetobacter baumannii	470						3935134	3747	Genome Analysis	Gp0090106	1x	Level 6: Finished	Whole Genome Sequencing	1
2519899736	Acinetobacter baumannii AC30	Finished	Proteobacteria	Gammaproteobacteria	Pseudomonadales	Moraxellaceae	Acinetobacter	Acinetobacter baumannii	1224747	Host-associated	Human	Pulmonary system	Respiratory system		3922859	3789	Genome Analysis	Gp0023917	285x	Level 6: Finished	Whole Genome Sequencing	92
642555102	Acinetobacter baumannii ACICU	Finished	Proteobacteria	Gammaproteobacteria	Pseudomonadales	Moraxellaceae	Acinetobacter	Acinetobacter baumannii	405416	Engineered	Built environment	Unclassified	Unclassified	Fresh water, Host	3996761	3841	Genome Analysis	Gp0000868	23x	Level 6: Finished	Whole Genome Sequencing	3
2534682195	Acinetobacter baumannii ANC 4097	Permanent Draft	Proteobacteria	Gammaproteobacteria	Pseudomonadales	Moraxellaceae	Acinetobacter	Acinetobacter baumannii	1217638						4235983	4144	Genome Analysis	Gp0032322	84x		Whole Genome Sequencing	31
640069301	Acinetobacter baumannii ATCC 17978	Finished	Proteobacteria	Gammaproteobacteria	Pseudomonadales	Moraxellaceae	Acinetobacter	Acinetobacter baumannii	400667	Host-associated	Human	Unclassified	Unclassified	Fresh water, Host	4001457	3464	Genome Analysis	Gp0000191	21.1x	Level 6: Finished	Whole Genome Sequencing	3
2671180557	Acinetobacter baumannii ATCC 17978-mff	Finished	Proteobacteria	Gammaproteobacteria	Pseudomonadales	Moraxellaceae	Acinetobacter	Acinetobacter baumannii	470						4006698	3855	Genome Analysis	Gp0143042		Level 6: Finished	Whole Genome Sequencing	2
647533101	Acinetobacter baumannii ATCC 19606, CIP 70.34	Permanent Draft	Proteobacteria	Gammaproteobacteria	Pseudomonadales	Moraxellaceae	Acinetobacter	Acinetobacter baumannii	575584	Host-associated	Human	Urethra	Excretory system	Fresh water, Host, Human skin, Skin	3971516	3832	Genome Analysis	Gp0004000	2.79x	Level 2: High-Quality Draft	Whole Genome Sequencing	22
2609460113	Acinetobacter baumannii ATCC 19606, CIP 70.34	Permanent Draft	Proteobacteria	Gammaproteobacteria	Pseudomonadales	Moraxellaceae	Acinetobacter	Acinetobacter baumannii	575584	Host-associated	Human	Urethra	Excretory system	Fresh water, Host, Human skin, Skin	3953621	3808	Genome Analysis	Gp0093265			Whole Genome Sequencing	18
2534682196	Acinetobacter baumannii ATCC 19606, CIP 70.34	Permanent Draft	Proteobacteria	Gammaproteobacteria	Pseudomonadales	Moraxellaceae	Acinetobacter	Acinetobacter baumannii	575584	Host-associated	Human	Urethra	Excretory system	Fresh water, Host, Human skin, Skin	4026363	3866	Genome Analysis	Gp0032321	125x		Whole Genome Sequencing	32
641522602	Acinetobacter baumannii AYE	Finished	Proteobacteria	Gammaproteobacteria	Pseudomonadales	Moraxellaceae	Acinetobacter	Acinetobacter baumannii	509173	Host-associated				Fresh water, Host	4048735	3813	Genome Analysis	Gp0003400		Level 6: Finished	Whole Genome Sequencing	5
2648501331	Acinetobacter baumannii B11911	Permanent Draft	Proteobacteria	Gammaproteobacteria	Pseudomonadales	Moraxellaceae	Acinetobacter	Acinetobacter baumannii	470						4263915	4139	Genome Analysis	Gp0120910			Whole Genome Sequencing	4
2645727596	Acinetobacter baumannii B8300	Permanent Draft	Proteobacteria	Gammaproteobacteria	Pseudomonadales	Moraxellaceae	Acinetobacter	Acinetobacter baumannii	470						3850058	3779	Genome Analysis	Gp0120911			Whole Genome Sequencing	2
2654587863	Acinetobacter baumannii B8342	Permanent Draft	Proteobacteria	Gammaproteobacteria	Pseudomonadales	Moraxellaceae	Acinetobacter	Acinetobacter baumannii	470						3947826	3853	Genome Analysis	Gp0120912			Whole Genome Sequencing	1
2554235346	Acinetobacter baumannii BJAB07104	Finished	Proteobacteria	Gammaproteobacteria	Pseudomonadales	Moraxellaceae	Acinetobacter	Acinetobacter baumannii	1096995					Fresh water, Soil	4042229	3953	Genome Analysis	Gp0016417		Level 6: Finished	Whole Genome Sequencing	3
2561511161	Acinetobacter baumannii BJAB0715	Finished	Proteobacteria	Gammaproteobacteria	Pseudomonadales	Moraxellaceae	Acinetobacter	Acinetobacter baumannii	1096996					Fresh water, Soil	4053889	3999	Genome Analysis	Gp0016418		Level 6: Finished	Whole Genome Sequencing	2
2554235348	Acinetobacter baumannii BJAB0868	Finished	Proteobacteria	Gammaproteobacteria	Pseudomonadales	Moraxellaceae	Acinetobacter	Acinetobacter baumannii	1096997					Fresh water, Soil	4005822	3912	Genome Analysis	Gp0016419		Level 6: Finished	Whole Genome Sequencing	4
2585427995	Acinetobacter baumannii BM4587	Permanent Draft	Proteobacteria	Gammaproteobacteria	Pseudomonadales	Moraxellaceae	Acinetobacter	Acinetobacter baumannii	470						3879279	3689	Genome Analysis	Gp0095675			Whole Genome Sequencing	73
2609460207	Acinetobacter baumannii BR097	Permanent Draft	Proteobacteria	Gammaproteobacteria	Pseudomonadales	Moraxellaceae	Acinetobacter	Acinetobacter baumannii	470						3944651	3829	Genome Analysis	Gp0095262			Whole Genome Sequencing	12
2551306153	Acinetobacter baumannii BZICU-2	Permanent Draft	Proteobacteria	Gammaproteobacteria	Pseudomonadales	Moraxellaceae	Acinetobacter	Acinetobacter baumannii	1210907	Host-associated	Human	Unclassified	Respiratory system		3814309	3701	Genome Analysis	Gp0023475	17x		Whole Genome Sequencing	184
2537561790	Acinetobacter baumannii Canada BC-1	Permanent Draft	Proteobacteria	Gammaproteobacteria	Pseudomonadales	Moraxellaceae	Acinetobacter	Acinetobacter baumannii	903924	Host-associated	Human	Unclassified	Unclassified	Fresh water, Host, Human skin, Skin	3936404	3909	Genome Analysis	Gp0008795	62x		Whole Genome Sequencing	66
2531839458	Acinetobacter baumannii Canada BC-5	Permanent Draft	Proteobacteria	Gammaproteobacteria	Pseudomonadales	Moraxellaceae	Acinetobacter	Acinetobacter baumannii	903895	Host-associated	Human	Unclassified	Unclassified	Fresh water, Host, Human skin, Skin	3998016	3883	Genome Analysis	Gp0008640	65.4x		Whole Genome Sequencing	3
2648501337	Acinetobacter baumannii CCBH5233	Permanent Draft	Proteobacteria	Gammaproteobacteria	Pseudomonadales	Moraxellaceae	Acinetobacter	Acinetobacter baumannii	470						4094395	4014	Genome Analysis	Gp0122152			Whole Genome Sequencing	62
2568526458	Acinetobacter baumannii CI77	Permanent Draft	Proteobacteria	Gammaproteobacteria	Pseudomonadales	Moraxellaceae	Acinetobacter	Acinetobacter baumannii	1343075						4028609	3957	Genome Analysis	Gp0043168	55.81x		Whole Genome Sequencing	80
2574179844	Acinetobacter baumannii CI78	Permanent Draft	Proteobacteria	Gammaproteobacteria	Pseudomonadales	Moraxellaceae	Acinetobacter	Acinetobacter baumannii	1343073	Host-associated	Animal	Unclassified	Respiratory system		3873167	3716	Genome Analysis	Gp0043166	78.28x		Whole Genome Sequencing	36
2568526603	Acinetobacter baumannii CI79	Permanent Draft	Proteobacteria	Gammaproteobacteria	Pseudomonadales	Moraxellaceae	Acinetobacter	Acinetobacter baumannii	1343074						4383411	4328	Genome Analysis	Gp0043169	42.2x		Whole Genome Sequencing	84
2571042798	Acinetobacter baumannii CI86	Permanent Draft	Proteobacteria	Gammaproteobacteria	Pseudomonadales	Moraxellaceae	Acinetobacter	Acinetobacter baumannii	1343072						4390137	4307	Genome Analysis	Gp0043170	58.97x		Whole Genome Sequencing	87
2684623147	Acinetobacter baumannii CIP 70.10	Finished	Proteobacteria	Gammaproteobacteria	Pseudomonadales	Moraxellaceae	Acinetobacter	Acinetobacter baumannii	470						3936255	3737	Genome Analysis	Gp0142217		Level 6: Finished	Whole Genome Sequencing	2
2630968631	Acinetobacter baumannii CR17	Finished	Proteobacteria	Gammaproteobacteria	Pseudomonadales	Moraxellaceae	Acinetobacter	Acinetobacter baumannii	1331665						3762956	3624	Genome Analysis	Gp0044029		Level 6: Finished	Whole Genome Sequencing	34
2667527569	Acinetobacter baumannii CR17 null replaces 78590	Finished	Proteobacteria	Gammaproteobacteria	Pseudomonadales	Moraxellaceae	Acinetobacter	Acinetobacter baumannii	1331665						3924910	3819	Genome Analysis	Gp0044029		Level 6: Finished	Whole Genome Sequencing	4
2667527568	Acinetobacter baumannii CSO1 null replaces 78589	Finished	Proteobacteria	Gammaproteobacteria	Pseudomonadales	Moraxellaceae	Acinetobacter	Acinetobacter baumannii	1331666						3916249	3835	Genome Analysis	Gp0044028		Level 6: Finished	Whole Genome Sequencing	4
2563366605	Acinetobacter baumannii D1279779	Finished	Proteobacteria	Gammaproteobacteria	Pseudomonadales	Moraxellaceae	Acinetobacter	Acinetobacter baumannii	945556					Fresh water, Host, Human skin, Skin	3711701	3484	Genome Analysis	Gp0009726	17x	Level 6: Finished	Whole Genome Sequencing	2
2687453191	Acinetobacter baumannii D36	Finished	Proteobacteria	Gammaproteobacteria	Pseudomonadales	Moraxellaceae	Acinetobacter	Acinetobacter baumannii	470						4131161	4034	Genome Analysis	Gp0150387		Level 6: Finished	Whole Genome Sequencing	5
2562617007	Acinetobacter baumannii DU202 (Acinetobacter baumannii DU202)	Permanent Draft	Proteobacteria	Gammaproteobacteria	Pseudomonadales	Moraxellaceae	Acinetobacter	Acinetobacter baumannii	1370126						3843445	3715	Genome Analysis	Gp0044771	1.x		Whole Genome Sequencing	9
2576861110	Acinetobacter baumannii EGD-HP18	Permanent Draft	Proteobacteria	Gammaproteobacteria	Pseudomonadales	Moraxellaceae	Acinetobacter	Acinetobacter baumannii	1358412	Environmental	Terrestrial	Unclassified	Soil		4136814	4048	Genome Analysis	Gp0044772	56.x		Whole Genome Sequencing	147
2657245404	Acinetobacter baumannii FDAARGOS_123	Permanent Draft	Proteobacteria	Gammaproteobacteria	Pseudomonadales	Moraxellaceae	Acinetobacter	Acinetobacter baumannii	470						3990537	3831	Genome Analysis	Gp0130471			Whole Genome Sequencing	3
2667528123	Acinetobacter baumannii FDAARGOS_131	Permanent Draft	Proteobacteria	Gammaproteobacteria	Pseudomonadales	Moraxellaceae	Acinetobacter	Acinetobacter baumannii	470						4127591	3964	Genome Analysis	Gp0130472			Whole Genome Sequencing	8
2675903636	Acinetobacter baumannii G7	Permanent Draft	Proteobacteria	Gammaproteobacteria	Pseudomonadales	Moraxellaceae	Acinetobacter	Acinetobacter baumannii	470						4056568	3933	Genome Analysis	Gp0142354			Whole Genome Sequencing	46
2671181063	Acinetobacter baumannii GTC 03322	Permanent Draft	Proteobacteria	Gammaproteobacteria	Pseudomonadales	Moraxellaceae	Acinetobacter	Acinetobacter baumannii	470						4054177	3967	Genome Analysis	Gp0130487			Whole Genome Sequencing	74
2667527982	Acinetobacter baumannii GTC 03323	Permanent Draft	Proteobacteria	Gammaproteobacteria	Pseudomonadales	Moraxellaceae	Acinetobacter	Acinetobacter baumannii	470						4051806	3976	Genome Analysis	Gp0130488			Whole Genome Sequencing	76
2700989175	Acinetobacter baumannii GTC 03324	Permanent Draft	Proteobacteria	Gammaproteobacteria	Pseudomonadales	Moraxellaceae	Acinetobacter	Acinetobacter baumannii	470						3813615	3663	Genome Analysis	Gp0130650			Whole Genome Sequencing	35
2671181103	Acinetobacter baumannii GTC 03325	Permanent Draft	Proteobacteria	Gammaproteobacteria	Pseudomonadales	Moraxellaceae	Acinetobacter	Acinetobacter baumannii	470						3811187	3656	Genome Analysis	Gp0130651			Whole Genome Sequencing	39
2663762978	Acinetobacter baumannii GTC 03328	Permanent Draft	Proteobacteria	Gammaproteobacteria	Pseudomonadales	Moraxellaceae	Acinetobacter	Acinetobacter baumannii	470						4049145	3969	Genome Analysis	Gp0130489			Whole Genome Sequencing	78
2667527701	Acinetobacter baumannii GTC 03329	Permanent Draft	Proteobacteria	Gammaproteobacteria	Pseudomonadales	Moraxellaceae	Acinetobacter	Acinetobacter baumannii	470						3813284	3653	Genome Analysis	Gp0130490			Whole Genome Sequencing	42
2690315900	Acinetobacter baumannii HUMC1	Permanent Draft	Proteobacteria	Gammaproteobacteria	Pseudomonadales	Moraxellaceae	Acinetobacter	Acinetobacter baumannii	470						4150334	4069	Genome Analysis	Gp0150045			Whole Genome Sequencing	7
2648501174	Acinetobacter baumannii IOMTU433	Finished	Proteobacteria	Gammaproteobacteria	Pseudomonadales	Moraxellaceae	Acinetobacter	Acinetobacter baumannii	470						4190324	4050	Genome Analysis	Gp0108971		Level 6: Finished	Whole Genome Sequencing	2
2537561717	Acinetobacter baumannii IS-116	Permanent Draft	Proteobacteria	Gammaproteobacteria	Pseudomonadales	Moraxellaceae	Acinetobacter	Acinetobacter baumannii	903912	Host-associated	Human	Unclassified	Unclassified	Fresh water, Host, Human skin, Skin	3952511	3855	Genome Analysis	Gp0008745	61.5x		Whole Genome Sequencing	40
2531839462	Acinetobacter baumannii IS-123	Permanent Draft	Proteobacteria	Gammaproteobacteria	Pseudomonadales	Moraxellaceae	Acinetobacter	Acinetobacter baumannii	903899	Host-associated	Human	Unclassified	Unclassified	Fresh water, Host, Human skin, Skin	4063081	4108	Genome Analysis	Gp0008676	54.6x		Whole Genome Sequencing	20
2537561718	Acinetobacter baumannii IS-143	Permanent Draft	Proteobacteria	Gammaproteobacteria	Pseudomonadales	Moraxellaceae	Acinetobacter	Acinetobacter baumannii	903911	Host-associated	Human	Unclassified	Unclassified	Fresh water, Host, Human skin, Skin	4020019	3964	Genome Analysis	Gp0008710	61.5x		Whole Genome Sequencing	93
2537561720	Acinetobacter baumannii IS-235	Permanent Draft	Proteobacteria	Gammaproteobacteria	Pseudomonadales	Moraxellaceae	Acinetobacter	Acinetobacter baumannii	903905	Host-associated	Human	Unclassified	Circulatory system	Fresh water, Host, Human skin, Skin	4060387	4053	Genome Analysis	Gp0008544	6.8x		Whole Genome Sequencing	76
2537561719	Acinetobacter baumannii IS-251	Permanent Draft	Proteobacteria	Gammaproteobacteria	Pseudomonadales	Moraxellaceae	Acinetobacter	Acinetobacter baumannii	903906	Host-associated	Human	Unclassified	Unclassified	Fresh water, Host, Human skin, Skin	4007286	3981	Genome Analysis	Gp0008545	61.7x		Whole Genome Sequencing	72
2531839351	Acinetobacter baumannii IS-58	Permanent Draft	Proteobacteria	Gammaproteobacteria	Pseudomonadales	Moraxellaceae	Acinetobacter	Acinetobacter baumannii	903914	Host-associated	Human	Unclassified	Unclassified	Fresh water, Host, Human skin, Skin	4063888	4028	Genome Analysis	Gp0008520	6.x		Whole Genome Sequencing	61
2585427930	Acinetobacter baumannii JCM 6841	Permanent Draft	Proteobacteria	Gammaproteobacteria	Pseudomonadales	Moraxellaceae	Acinetobacter	Acinetobacter baumannii	1236532						3932397	4127	Genome Analysis	Gp0091941			Whole Genome Sequencing	118
2687453470	Acinetobacter baumannii KBN10P02143	Finished	Proteobacteria	Gammaproteobacteria	Pseudomonadales	Moraxellaceae	Acinetobacter	Acinetobacter baumannii	470						4139396	4064	Genome Analysis	Gp0143870		Level 6: Finished	Whole Genome Sequencing	2
2684623186	Acinetobacter baumannii LAC-4	Finished	Proteobacteria	Gammaproteobacteria	Pseudomonadales	Moraxellaceae	Acinetobacter	Acinetobacter baumannii	1455315						3968436	3882	Genome Analysis	Gp0142213		Level 6: Finished	Whole Genome Sequencing	3
2582580986	Acinetobacter baumannii LAC-4	Permanent Draft	Proteobacteria	Gammaproteobacteria	Pseudomonadales	Moraxellaceae	Acinetobacter	Acinetobacter baumannii	1455315						3944911	3843	Genome Analysis	Gp0086590	116.x		Whole Genome Sequencing	35
2711768176	Acinetobacter baumannii LUH_6220	Permanent Draft	Proteobacteria	Gammaproteobacteria	Pseudomonadales	Moraxellaceae	Acinetobacter	Acinetobacter baumannii	470						3963520	3800	Genome Analysis	Gp0145180			Whole Genome Sequencing	59
2698536629	Acinetobacter baumannii LUH_7841	Permanent Draft	Proteobacteria	Gammaproteobacteria	Pseudomonadales	Moraxellaceae	Acinetobacter	Acinetobacter baumannii	470						3800345	3580	Genome Analysis	Gp0145181			Whole Genome Sequencing	15
2695420877	Acinetobacter baumannii LY1	Permanent Draft	Proteobacteria	Gammaproteobacteria	Pseudomonadales	Moraxellaceae	Acinetobacter	Acinetobacter baumannii	1458918						3831880	3858	Genome Analysis	Gp0132558			Whole Genome Sequencing	227
2671180459	Acinetobacter baumannii LY2	Permanent Draft	Proteobacteria	Gammaproteobacteria	Pseudomonadales	Moraxellaceae	Acinetobacter	Acinetobacter baumannii	1458919						3739226	3595	Genome Analysis	Gp0132559			Whole Genome Sequencing	64
2690316307	Acinetobacter baumannii LY3	Permanent Draft	Proteobacteria	Gammaproteobacteria	Pseudomonadales	Moraxellaceae	Acinetobacter	Acinetobacter baumannii	1458920						3858527	3748	Genome Analysis	Gp0132560			Whole Genome Sequencing	94
2663763144	Acinetobacter baumannii LY4	Permanent Draft	Proteobacteria	Gammaproteobacteria	Pseudomonadales	Moraxellaceae	Acinetobacter	Acinetobacter baumannii	1458921						3998408	3908	Genome Analysis	Gp0132561			Whole Genome Sequencing	72
2695420444	Acinetobacter baumannii LY5	Permanent Draft	Proteobacteria	Gammaproteobacteria	Pseudomonadales	Moraxellaceae	Acinetobacter	Acinetobacter baumannii	1458922						3989386	3900	Genome Analysis	Gp0132562			Whole Genome Sequencing	59
2700989471	Acinetobacter baumannii LY6	Permanent Draft	Proteobacteria	Gammaproteobacteria	Pseudomonadales	Moraxellaceae	Acinetobacter	Acinetobacter baumannii	1458923						3973818	4313	Genome Analysis	Gp0132563			Whole Genome Sequencing	603
2671181135	Acinetobacter baumannii LY7	Permanent Draft	Proteobacteria	Gammaproteobacteria	Pseudomonadales	Moraxellaceae	Acinetobacter	Acinetobacter baumannii	1458924						3998921	4242	Genome Analysis	Gp0132564			Whole Genome Sequencing	455
2700989472	Acinetobacter baumannii LY8	Permanent Draft	Proteobacteria	Gammaproteobacteria	Pseudomonadales	Moraxellaceae	Acinetobacter	Acinetobacter baumannii	1458925						3988616	4236	Genome Analysis	Gp0132565			Whole Genome Sequencing	485
2700989473	Acinetobacter baumannii LY9	Permanent Draft	Proteobacteria	Gammaproteobacteria	Pseudomonadales	Moraxellaceae	Acinetobacter	Acinetobacter baumannii	1458926						4076102	4010	Genome Analysis	Gp0132566			Whole Genome Sequencing	71
2648501195	Acinetobacter baumannii M3AC9-7	Permanent Draft	Proteobacteria	Gammaproteobacteria	Pseudomonadales	Moraxellaceae	Acinetobacter	Acinetobacter baumannii	470						4090509	4049	Genome Analysis	Gp0124548			Whole Genome Sequencing	81
2648501140	Acinetobacter baumannii MAL	Permanent Draft	Proteobacteria	Gammaproteobacteria	Pseudomonadales	Moraxellaceae	Acinetobacter	Acinetobacter baumannii	470						3884938	3778	Genome Analysis	Gp0124166			Whole Genome Sequencing	146
2617271326	Acinetobacter baumannii MAR002	Permanent Draft	Proteobacteria	Gammaproteobacteria	Pseudomonadales	Moraxellaceae	Acinetobacter	Acinetobacter baumannii	470						3717930	3516	Genome Analysis	Gp0107253			Whole Genome Sequencing	2
2579778677	Acinetobacter baumannii MDR_MMC4	Permanent Draft	Proteobacteria	Gammaproteobacteria	Pseudomonadales	Moraxellaceae	Acinetobacter	Acinetobacter baumannii	1435047						3985111	4063	Genome Analysis	Gp0086591	5.x		Whole Genome Sequencing	146
2565956548	Acinetobacter baumannii MDR-TJ	Finished	Proteobacteria	Gammaproteobacteria	Pseudomonadales	Moraxellaceae	Acinetobacter	Acinetobacter baumannii	889738	Host-associated	Human	Unclassified	Unclassified	Host	4153407	4032	Genome Analysis	Gp0008441	1x	Level 6: Finished	Whole Genome Sequencing	3
2511231155	Acinetobacter baumannii MDR-ZJ06	Finished	Proteobacteria	Gammaproteobacteria	Pseudomonadales	Moraxellaceae	Acinetobacter	Acinetobacter baumannii	497978	Engineered	Lab synthesis	Unclassified	Unclassified	Host	4011434	3975	Genome Analysis	Gp0004395		Level 6: Finished	Whole Genome Sequencing	2
2675903241	Acinetobacter baumannii MEX11594	Permanent Draft	Proteobacteria	Gammaproteobacteria	Pseudomonadales	Moraxellaceae	Acinetobacter	Acinetobacter baumannii	470						3754139	3562	Genome Analysis	Gp0144397			Whole Genome Sequencing	12
2627854185	Acinetobacter baumannii MN12	Permanent Draft	Proteobacteria	Gammaproteobacteria	Pseudomonadales	Moraxellaceae	Acinetobacter	Acinetobacter baumannii	470						4314475	4195	Genome Analysis	Gp0096043			Whole Genome Sequencing	107
2585427994	Acinetobacter baumannii MRSN 3405	Permanent Draft	Proteobacteria	Gammaproteobacteria	Pseudomonadales	Moraxellaceae	Acinetobacter	Acinetobacter baumannii	1409922						4027479	3972	Genome Analysis	Gp0095590			Whole Genome Sequencing	143
2636415631	Acinetobacter baumannii MRSN 3405	Permanent Draft	Proteobacteria	Gammaproteobacteria	Pseudomonadales	Moraxellaceae	Acinetobacter	Acinetobacter baumannii	1409922						4082715	4045	Genome Analysis	Gp0067930			Whole Genome Sequencing	64
2636415506	Acinetobacter baumannii MRSN 3527	Permanent Draft	Proteobacteria	Gammaproteobacteria	Pseudomonadales	Moraxellaceae	Acinetobacter	Acinetobacter baumannii	1409923						4206186	4179	Genome Analysis	Gp0067931			Whole Genome Sequencing	46
2627853895	Acinetobacter baumannii MRSN 3942	Permanent Draft	Proteobacteria	Gammaproteobacteria	Pseudomonadales	Moraxellaceae	Acinetobacter	Acinetobacter baumannii	1409924						3975719	3910	Genome Analysis	Gp0067932			Whole Genome Sequencing	69
2630968328	Acinetobacter baumannii MRSN 4106	Permanent Draft	Proteobacteria	Gammaproteobacteria	Pseudomonadales	Moraxellaceae	Acinetobacter	Acinetobacter baumannii	1409925						3952684	3885	Genome Analysis	Gp0067933			Whole Genome Sequencing	62
2571042485	Acinetobacter baumannii MRSN 57	Permanent Draft	Proteobacteria	Gammaproteobacteria	Pseudomonadales	Moraxellaceae	Acinetobacter	Acinetobacter baumannii	1434212						3953461	3862	Genome Analysis	Gp0090107	236x		Whole Genome Sequencing	104
2579778645	Acinetobacter baumannii MRSN 58	Permanent Draft	Proteobacteria	Gammaproteobacteria	Pseudomonadales	Moraxellaceae	Acinetobacter	Acinetobacter baumannii	1409926						3949301	3862	Genome Analysis	Gp0090108	61x		Whole Genome Sequencing	104
2648501263	Acinetobacter baumannii MRSN 58	Permanent Draft	Proteobacteria	Gammaproteobacteria	Pseudomonadales	Moraxellaceae	Acinetobacter	Acinetobacter baumannii	1409926						3974176	3889	Genome Analysis	Gp0067934			Whole Genome Sequencing	40
2630968530	Acinetobacter baumannii MRSN 7339	Permanent Draft	Proteobacteria	Gammaproteobacteria	Pseudomonadales	Moraxellaceae	Acinetobacter	Acinetobacter baumannii	1409927						3955466	3853	Genome Analysis	Gp0067935			Whole Genome Sequencing	34
2627853886	Acinetobacter baumannii MRSN 7341	Permanent Draft	Proteobacteria	Gammaproteobacteria	Pseudomonadales	Moraxellaceae	Acinetobacter	Acinetobacter baumannii	1409928						3911280	3850	Genome Analysis	Gp0067936			Whole Genome Sequencing	52
2667527641	Acinetobacter baumannii MRSN15038	Permanent Draft	Proteobacteria	Gammaproteobacteria	Pseudomonadales	Moraxellaceae	Acinetobacter	Acinetobacter baumannii	470						3819952	3716	Genome Analysis	Gp0133623			Whole Genome Sequencing	61
2671180272	Acinetobacter baumannii MRSN15084	Permanent Draft	Proteobacteria	Gammaproteobacteria	Pseudomonadales	Moraxellaceae	Acinetobacter	Acinetobacter baumannii	470						3857633	3782	Genome Analysis	Gp0132548			Whole Genome Sequencing	59
2648501106	Acinetobacter baumannii MRSN16875	Permanent Draft	Proteobacteria	Gammaproteobacteria	Pseudomonadales	Moraxellaceae	Acinetobacter	Acinetobacter baumannii	470						3905894	3800	Genome Analysis	Gp0124355			Whole Genome Sequencing	66
2675903286	Acinetobacter baumannii MRSN16901	Permanent Draft	Proteobacteria	Gammaproteobacteria	Pseudomonadales	Moraxellaceae	Acinetobacter	Acinetobacter baumannii	470						3908947	3799	Genome Analysis	Gp0143749			Whole Genome Sequencing	61
2693429596	Acinetobacter baumannii MRSN20315	Permanent Draft	Proteobacteria	Gammaproteobacteria	Pseudomonadales	Moraxellaceae	Acinetobacter	Acinetobacter baumannii	470						3820467	3716	Genome Analysis	Gp0132549			Whole Genome Sequencing	68
2698536343	Acinetobacter baumannii MRSN20755	Permanent Draft	Proteobacteria	Gammaproteobacteria	Pseudomonadales	Moraxellaceae	Acinetobacter	Acinetobacter baumannii	470						3820601	3718	Genome Analysis	Gp0132550			Whole Genome Sequencing	64
2671180877	Acinetobacter baumannii MRSN3941	Permanent Draft	Proteobacteria	Gammaproteobacteria	Pseudomonadales	Moraxellaceae	Acinetobacter	Acinetobacter baumannii	470						3941337	3844	Genome Analysis	Gp0132551			Whole Genome Sequencing	97
2667527586	Acinetobacter baumannii MRSN4119	Permanent Draft	Proteobacteria	Gammaproteobacteria	Pseudomonadales	Moraxellaceae	Acinetobacter	Acinetobacter baumannii	470						3938357	3843	Genome Analysis	Gp0132552			Whole Genome Sequencing	101
2663763070	Acinetobacter baumannii MRSN5540	Permanent Draft	Proteobacteria	Gammaproteobacteria	Pseudomonadales	Moraxellaceae	Acinetobacter	Acinetobacter baumannii	470						4018758	3941	Genome Analysis	Gp0132553			Whole Genome Sequencing	99
2667528064	Acinetobacter baumannii MRSN6269	Permanent Draft	Proteobacteria	Gammaproteobacteria	Pseudomonadales	Moraxellaceae	Acinetobacter	Acinetobacter baumannii	470						4017204	3937	Genome Analysis	Gp0132554			Whole Genome Sequencing	103
2657245099	Acinetobacter baumannii MRSN6273	Permanent Draft	Proteobacteria	Gammaproteobacteria	Pseudomonadales	Moraxellaceae	Acinetobacter	Acinetobacter baumannii	470						3943745	3840	Genome Analysis	Gp0132555			Whole Genome Sequencing	97
2663762852	Acinetobacter baumannii MRSN7081	Permanent Draft	Proteobacteria	Gammaproteobacteria	Pseudomonadales	Moraxellaceae	Acinetobacter	Acinetobacter baumannii	470						3817677	3714	Genome Analysis	Gp0132556			Whole Genome Sequencing	65
2568526714	Acinetobacter baumannii MRY09-0642	Permanent Draft	Proteobacteria	Gammaproteobacteria	Pseudomonadales	Moraxellaceae	Acinetobacter	Acinetobacter baumannii	1340174						3745099	3740	Genome Analysis	Gp0075725	16.1x		Whole Genome Sequencing	137
2579779099	Acinetobacter baumannii MRY10-0558	Permanent Draft	Proteobacteria	Gammaproteobacteria	Pseudomonadales	Moraxellaceae	Acinetobacter	Acinetobacter baumannii	1340175						3781964	3681	Genome Analysis	Gp0075726	16.8x		Whole Genome Sequencing	71
2568526733	Acinetobacter baumannii MRY12-0277	Permanent Draft	Proteobacteria	Gammaproteobacteria	Pseudomonadales	Moraxellaceae	Acinetobacter	Acinetobacter baumannii	1340176						3829220	3809	Genome Analysis	Gp0075727	15.3x		Whole Genome Sequencing	102
2537561872	Acinetobacter baumannii MSP4-16	Permanent Draft	Proteobacteria	Gammaproteobacteria	Pseudomonadales	Moraxellaceae	Acinetobacter	Acinetobacter baumannii	1278070	Environmental	Aquatic	Wetlands	Marine	Soil	3944542	3819	Genome Analysis	Gp0034746	881x		Whole Genome Sequencing	53
2531839357	Acinetobacter baumannii Naval-113	Permanent Draft	Proteobacteria	Gammaproteobacteria	Pseudomonadales	Moraxellaceae	Acinetobacter	Acinetobacter baumannii	903920	Host-associated	Human	Unclassified	Unclassified	Fresh water, Host, Human skin, Skin	4095626	4084	Genome Analysis	Gp0008782	59.6x		Whole Genome Sequencing	130
2537561721	Acinetobacter baumannii Naval-13	Permanent Draft	Proteobacteria	Gammaproteobacteria	Pseudomonadales	Moraxellaceae	Acinetobacter	Acinetobacter baumannii	903904	Host-associated	Unclassified	Unclassified	Unclassified	Fresh water, Host, Human skin, Skin	4107737	4054	Genome Analysis	Gp0008708	59.6x		Whole Genome Sequencing	64
2531839459	Acinetobacter baumannii Naval-17	Permanent Draft	Proteobacteria	Gammaproteobacteria	Pseudomonadales	Moraxellaceae	Acinetobacter	Acinetobacter baumannii	903896	Host-associated	Human			Fresh water, Host, Human skin, Skin	4009964	3944	Genome Analysis	Gp0008674	56.6x	Level 3: Improved-High-Quality Draft	Whole Genome Sequencing	21
2531839464	Acinetobacter baumannii Naval-18	Permanent Draft	Proteobacteria	Gammaproteobacteria	Pseudomonadales	Moraxellaceae	Acinetobacter	Acinetobacter baumannii	903897	Host-associated				Fresh water, Host, Human skin, Skin	4454613	4500	Genome Analysis	Gp0008518	2.7x		Whole Genome Sequencing	11
2531839348	Acinetobacter baumannii Naval-2	Permanent Draft	Proteobacteria	Gammaproteobacteria	Pseudomonadales	Moraxellaceae	Acinetobacter	Acinetobacter baumannii	903922	Host-associated	Human	Blood	Circulatory system	Fresh water, Host, Human skin, Skin	4126550	4155	Genome Analysis	Gp0008813	59.x		Whole Genome Sequencing	114
2537562054	Acinetobacter baumannii Naval-21	Permanent Draft	Proteobacteria	Gammaproteobacteria	Pseudomonadales	Moraxellaceae	Acinetobacter	Acinetobacter baumannii	903923	Host-associated	Human	Unclassified	Unclassified	Fresh water, Host, Human skin, Skin	3923796	3903	Genome Analysis	Gp0008815	61.8x		Whole Genome Sequencing	75
2537562055	Acinetobacter baumannii Naval-57	Permanent Draft	Proteobacteria	Gammaproteobacteria	Pseudomonadales	Moraxellaceae	Acinetobacter	Acinetobacter baumannii	903927	Host-associated	Human	Unclassified	Unclassified	Fresh water, Host, Human skin, Skin	3953596	3910	Genome Analysis	Gp0008842	6.4x		Whole Genome Sequencing	138
2537561725	Acinetobacter baumannii Naval-72	Permanent Draft	Proteobacteria	Gammaproteobacteria	Pseudomonadales	Moraxellaceae	Acinetobacter	Acinetobacter baumannii	903908	Host-associated	Unclassified	Unclassified	Unclassified	Fresh water, Host, Human skin, Skin	3840453	3714	Genome Analysis	Gp0008574	64.2x		Whole Genome Sequencing	52
2531839636	Acinetobacter baumannii Naval-78	Permanent Draft	Proteobacteria	Gammaproteobacteria	Pseudomonadales	Moraxellaceae	Acinetobacter	Acinetobacter baumannii	903936	Host-associated	Human	Unclassified	Unclassified	Fresh water, Host, Human skin, Skin	4053379	4035	Genome Analysis	Gp0008903	6.1x		Whole Genome Sequencing	112
2531839465	Acinetobacter baumannii Naval-81	Permanent Draft	Proteobacteria	Gammaproteobacteria	Pseudomonadales	Moraxellaceae	Acinetobacter	Acinetobacter baumannii	903898	Engineered	Built environment	Unclassified	Unclassified	Fresh water, Host, Human skin, Skin	4080872	4076	Genome Analysis	Gp0008675	25.2x		Whole Genome Sequencing	5
2531839349	Acinetobacter baumannii Naval-82	Permanent Draft	Proteobacteria	Gammaproteobacteria	Pseudomonadales	Moraxellaceae	Acinetobacter	Acinetobacter baumannii	903921	Host-associated	Human	Blood	Circulatory system	Fresh water, Host, Human skin, Skin	3908929	4064	Genome Analysis	Gp0008814	62.5x		Whole Genome Sequencing	197
2537561724	Acinetobacter baumannii Naval-83	Permanent Draft	Proteobacteria	Gammaproteobacteria	Pseudomonadales	Moraxellaceae	Acinetobacter	Acinetobacter baumannii	903909	Host-associated	Unclassified	Unclassified	Unclassified	Fresh water, Host, Human skin, Skin	4106603	4115	Genome Analysis	Gp0008575	59.x		Whole Genome Sequencing	103
2700989282	Acinetobacter baumannii NBRC 109757	Permanent Draft	Proteobacteria	Gammaproteobacteria	Pseudomonadales	Moraxellaceae	Acinetobacter	Acinetobacter baumannii	470						3923653	3801	Genome Analysis	Gp0130652			Whole Genome Sequencing	50
2660238208	Acinetobacter baumannii NBRC 110489	Permanent Draft	Proteobacteria	Gammaproteobacteria	Pseudomonadales	Moraxellaceae	Acinetobacter	Acinetobacter baumannii	470						4051603	3973	Genome Analysis	Gp0130491			Whole Genome Sequencing	84
2657244969	Acinetobacter baumannii NBRC 110490	Permanent Draft	Proteobacteria	Gammaproteobacteria	Pseudomonadales	Moraxellaceae	Acinetobacter	Acinetobacter baumannii	470						4051893	3967	Genome Analysis	Gp0130653			Whole Genome Sequencing	76
2657245607	Acinetobacter baumannii NBRC 110491	Permanent Draft	Proteobacteria	Gammaproteobacteria	Pseudomonadales	Moraxellaceae	Acinetobacter	Acinetobacter baumannii	470						4051357	3964	Genome Analysis	Gp0130492			Whole Genome Sequencing	77
2660238300	Acinetobacter baumannii NBRC 110492	Permanent Draft	Proteobacteria	Gammaproteobacteria	Pseudomonadales	Moraxellaceae	Acinetobacter	Acinetobacter baumannii	470						4057683	3986	Genome Analysis	Gp0130586			Whole Genome Sequencing	147
2667527580	Acinetobacter baumannii NBRC 110493	Permanent Draft	Proteobacteria	Gammaproteobacteria	Pseudomonadales	Moraxellaceae	Acinetobacter	Acinetobacter baumannii	470						3811517	3656	Genome Analysis	Gp0130493			Whole Genome Sequencing	44
2663762997	Acinetobacter baumannii NBRC 110494	Permanent Draft	Proteobacteria	Gammaproteobacteria	Pseudomonadales	Moraxellaceae	Acinetobacter	Acinetobacter baumannii	470						3810974	3659	Genome Analysis	Gp0130494			Whole Genome Sequencing	41
2667528022	Acinetobacter baumannii NBRC 110495	Permanent Draft	Proteobacteria	Gammaproteobacteria	Pseudomonadales	Moraxellaceae	Acinetobacter	Acinetobacter baumannii	470						3815047	3651	Genome Analysis	Gp0130495			Whole Genome Sequencing	40
2534681907	Acinetobacter baumannii NIPH 1362	Permanent Draft	Proteobacteria	Gammaproteobacteria	Pseudomonadales	Moraxellaceae	Acinetobacter	Acinetobacter baumannii	1217642	Host-associated	Human				4086366	3943	Genome Analysis	Gp0034057	297x		Whole Genome Sequencing	32
2534681908	Acinetobacter baumannii NIPH 146	Permanent Draft	Proteobacteria	Gammaproteobacteria	Pseudomonadales	Moraxellaceae	Acinetobacter	Acinetobacter baumannii	1217639						3933401	3722	Genome Analysis	Gp0034056	273x		Whole Genome Sequencing	27
2534681906	Acinetobacter baumannii NIPH 1669	Permanent Draft	Proteobacteria	Gammaproteobacteria	Pseudomonadales	Moraxellaceae	Acinetobacter	Acinetobacter baumannii	1217643						3861243	3662	Genome Analysis	Gp0034133	139x		Whole Genome Sequencing	21
2534681911	Acinetobacter baumannii NIPH 1734	Permanent Draft	Proteobacteria	Gammaproteobacteria	Pseudomonadales	Moraxellaceae	Acinetobacter	Acinetobacter baumannii	1217644						3914908	3738	Genome Analysis	Gp0034053	116x		Whole Genome Sequencing	28
2529293014	Acinetobacter baumannii NIPH 190	Permanent Draft	Proteobacteria	Gammaproteobacteria	Pseudomonadales	Moraxellaceae	Acinetobacter	Acinetobacter baumannii	1217640	Host-associated	Human				3899398	3862	Genome Analysis	Gp0034052	88x		Whole Genome Sequencing	48
2529293008	Acinetobacter baumannii NIPH 201	Permanent Draft	Proteobacteria	Gammaproteobacteria	Pseudomonadales	Moraxellaceae	Acinetobacter	Acinetobacter baumannii	1217630	Host-associated	Human				4110685	3930	Genome Analysis	Gp0034050	134x		Whole Genome Sequencing	23
2534681910	Acinetobacter baumannii NIPH 2061	Permanent Draft	Proteobacteria	Gammaproteobacteria	Pseudomonadales	Moraxellaceae	Acinetobacter	Acinetobacter baumannii	1217645	Host-associated	Human				3970958	3814	Genome Analysis	Gp0034054	17x		Whole Genome Sequencing	20
2534681905	Acinetobacter baumannii NIPH 24	Permanent Draft	Proteobacteria	Gammaproteobacteria	Pseudomonadales	Moraxellaceae	Acinetobacter	Acinetobacter baumannii	1217646						3889200	3695	Genome Analysis	Gp0034134	134x		Whole Genome Sequencing	22
2529293182	Acinetobacter baumannii NIPH 290	Permanent Draft	Proteobacteria	Gammaproteobacteria	Pseudomonadales	Moraxellaceae	Acinetobacter	Acinetobacter baumannii	1217631	Host-associated	Human				4022026	3936	Genome Analysis	Gp0034032	262x		Whole Genome Sequencing	28
2529293005	Acinetobacter baumannii NIPH 329	Permanent Draft	Proteobacteria	Gammaproteobacteria	Pseudomonadales	Moraxellaceae	Acinetobacter	Acinetobacter baumannii	1217632	Host-associated	Human				3994296	3807	Genome Analysis	Gp0034047	86x		Whole Genome Sequencing	14
2529293006	Acinetobacter baumannii NIPH 335	Permanent Draft	Proteobacteria	Gammaproteobacteria	Pseudomonadales	Moraxellaceae	Acinetobacter	Acinetobacter baumannii	1217633	Host-associated	Human				3923854	3830	Genome Analysis	Gp0034048	261x		Whole Genome Sequencing	29
2565956636	Acinetobacter baumannii NIPH 410	Permanent Draft	Proteobacteria	Gammaproteobacteria	Pseudomonadales	Moraxellaceae	Acinetobacter	Acinetobacter baumannii	1217634	Host-associated	Human				4031919	4014	Genome Analysis	Gp0032318	72.x		Whole Genome Sequencing	26
2529293007	Acinetobacter baumannii NIPH 527	Permanent Draft	Proteobacteria	Gammaproteobacteria	Pseudomonadales	Moraxellaceae	Acinetobacter	Acinetobacter baumannii	1217635						4152121	4027	Genome Analysis	Gp0034049	74x		Whole Genome Sequencing	31
2529293010	Acinetobacter baumannii NIPH 528	Permanent Draft	Proteobacteria	Gammaproteobacteria	Pseudomonadales	Moraxellaceae	Acinetobacter	Acinetobacter baumannii	1217636						3869750	3644	Genome Analysis	Gp0034034	85x		Whole Genome Sequencing	12
2529293013	Acinetobacter baumannii NIPH 60	Permanent Draft	Proteobacteria	Gammaproteobacteria	Pseudomonadales	Moraxellaceae	Acinetobacter	Acinetobacter baumannii	1217647	Host-associated	Human				3946627	3855	Genome Analysis	Gp0034051	15x		Whole Genome Sequencing	65
2529293012	Acinetobacter baumannii NIPH 601	Permanent Draft	Proteobacteria	Gammaproteobacteria	Pseudomonadales	Moraxellaceae	Acinetobacter	Acinetobacter baumannii	1217637						4021265	3836	Genome Analysis	Gp0034046	86x		Whole Genome Sequencing	19
2534681909	Acinetobacter baumannii NIPH 615	Permanent Draft	Proteobacteria	Gammaproteobacteria	Pseudomonadales	Moraxellaceae	Acinetobacter	Acinetobacter baumannii	1217641	Host-associated	Human				3941555	3830	Genome Analysis	Gp0034055	11x		Whole Genome Sequencing	39
2529293011	Acinetobacter baumannii NIPH 67	Permanent Draft	Proteobacteria	Gammaproteobacteria	Pseudomonadales	Moraxellaceae	Acinetobacter	Acinetobacter baumannii	1217627						4047599	3748	Genome Analysis	Gp0034035	86x		Whole Genome Sequencing	11
2529293009	Acinetobacter baumannii NIPH 70	Permanent Draft	Proteobacteria	Gammaproteobacteria	Pseudomonadales	Moraxellaceae	Acinetobacter	Acinetobacter baumannii	1217628	Host-associated	Human				3926921	3891	Genome Analysis	Gp0034033	82x		Whole Genome Sequencing	57
2529293183	Acinetobacter baumannii NIPH 80	Permanent Draft	Proteobacteria	Gammaproteobacteria	Pseudomonadales	Moraxellaceae	Acinetobacter	Acinetobacter baumannii	1217629						3957396	3971	Genome Analysis	Gp0034031	138x		Whole Genome Sequencing	89
2711768175	Acinetobacter baumannii NM3	Permanent Draft	Proteobacteria	Gammaproteobacteria	Pseudomonadales	Moraxellaceae	Acinetobacter	Acinetobacter baumannii	470						4096979	3918	Genome Analysis	Gp0145182			Whole Genome Sequencing	49
2537561726	Acinetobacter baumannii OIFC0162	Permanent Draft	Proteobacteria	Gammaproteobacteria	Pseudomonadales	Moraxellaceae	Acinetobacter	Acinetobacter baumannii	903907	Host-associated	Human	Unclassified	Respiratory system	Fresh water, Host, Human skin, Skin	4078399	3928	Genome Analysis	Gp0008519	59.1x		Whole Genome Sequencing	55
2537562057	Acinetobacter baumannii OIFC021	Permanent Draft	Proteobacteria	Gammaproteobacteria	Pseudomonadales	Moraxellaceae	Acinetobacter	Acinetobacter baumannii	903928	Host-associated	Animal	Unclassified	Respiratory system	Fresh water, Host, Human skin, Skin	4084065	4004	Genome Analysis	Gp0008844	6.2x		Whole Genome Sequencing	108
2537561841	Acinetobacter baumannii OIFC032	Permanent Draft	Proteobacteria	Gammaproteobacteria	Pseudomonadales	Moraxellaceae	Acinetobacter	Acinetobacter baumannii	903890	Engineered	Built environment	Unclassified	Unclassified	Fresh water, Host, Human skin, Skin	3893886	3816	Genome Analysis	Gp0008637	25x		Whole Genome Sequencing	4
2537562056	Acinetobacter baumannii OIFC035	Permanent Draft	Proteobacteria	Gammaproteobacteria	Pseudomonadales	Moraxellaceae	Acinetobacter	Acinetobacter baumannii	903926	Host-associated	Human	Unclassified	Unclassified	Fresh water, Host, Human skin, Skin	3972611	3813	Genome Analysis	Gp0008841	61.8x		Whole Genome Sequencing	44
2531839637	Acinetobacter baumannii OIFC047	Permanent Draft	Proteobacteria	Gammaproteobacteria	Pseudomonadales	Moraxellaceae	Acinetobacter	Acinetobacter baumannii	903933	Host-associated	Human	Unclassified	Reproductive system	Fresh water, Host, Human skin, Skin	3740684	3577	Genome Analysis	Gp0008900	65.6x		Whole Genome Sequencing	39
2537562051	Acinetobacter baumannii OIFC065	Permanent Draft	Proteobacteria	Gammaproteobacteria	Pseudomonadales	Moraxellaceae	Acinetobacter	Acinetobacter baumannii	903932	Host-associated	Human	Unclassified	Skin	Fresh water, Host, Human skin, Skin	4029646	3965	Genome Analysis	Gp0008866	6.3x		Whole Genome Sequencing	54
2531839466	Acinetobacter baumannii OIFC074	Permanent Draft	Proteobacteria	Gammaproteobacteria	Pseudomonadales	Moraxellaceae	Acinetobacter	Acinetobacter baumannii	903901	Host-associated	Human			Fresh water, Host, Human skin, Skin	3935888	3896	Genome Analysis	Gp0008543	6.7x		Whole Genome Sequencing	66
2537562060	Acinetobacter baumannii OIFC087	Permanent Draft	Proteobacteria	Gammaproteobacteria	Pseudomonadales	Moraxellaceae	Acinetobacter	Acinetobacter baumannii	903929	Host-associated	Human	Unclassified	Reproductive system	Fresh water, Host, Human skin, Skin	4004682	4009	Genome Analysis	Gp0008863	61x		Whole Genome Sequencing	96
2531839467	Acinetobacter baumannii OIFC098	Permanent Draft	Proteobacteria	Gammaproteobacteria	Pseudomonadales	Moraxellaceae	Acinetobacter	Acinetobacter baumannii	903902	Engineered	Built environment	Unclassified	Unclassified	Fresh water, Host, Human skin, Skin	3812112	3731	Genome Analysis	Gp0008678	63.2x		Whole Genome Sequencing	72
2537562059	Acinetobacter baumannii OIFC099	Permanent Draft	Proteobacteria	Gammaproteobacteria	Pseudomonadales	Moraxellaceae	Acinetobacter	Acinetobacter baumannii	903930	Host-associated	Human	Unclassified	Unclassified	Fresh water, Host, Human skin, Skin	3918177	3822	Genome Analysis	Gp0008864	61.9x		Whole Genome Sequencing	75
2537561843	Acinetobacter baumannii OIFC109	Permanent Draft	Proteobacteria	Gammaproteobacteria	Pseudomonadales	Moraxellaceae	Acinetobacter	Acinetobacter baumannii	903892	Host-associated	Human			Fresh water, Host, Human skin, Skin	4107121	4036	Genome Analysis	Gp0008542	47x	Level 3: Improved-High-Quality Draft	Whole Genome Sequencing	13
2537561723	Acinetobacter baumannii OIFC110	Permanent Draft	Proteobacteria	Gammaproteobacteria	Pseudomonadales	Moraxellaceae	Acinetobacter	Acinetobacter baumannii	903910	Host-associated	Human			Fresh water, Host, Human skin, Skin	3981666	3906	Genome Analysis	Gp0008709	6.2x		Whole Genome Sequencing	53
2531839635	Acinetobacter baumannii OIFC111	Permanent Draft	Proteobacteria	Gammaproteobacteria	Pseudomonadales	Moraxellaceae	Acinetobacter	Acinetobacter baumannii	903935	Host-associated	Human			Fresh water, Host, Human skin, Skin	3988061	3846	Genome Analysis	Gp0008902			Whole Genome Sequencing	44
2537561842	Acinetobacter baumannii OIFC137	Permanent Draft	Proteobacteria	Gammaproteobacteria	Pseudomonadales	Moraxellaceae	Acinetobacter	Acinetobacter baumannii	903889	Engineered	Built environment	Unclassified	Unclassified	Fresh water, Host, Human skin, Skin	4081420	3966	Genome Analysis	Gp0008608	57x	Level 3: Improved-High-Quality Draft	Whole Genome Sequencing	4
2531839460	Acinetobacter baumannii OIFC143	Permanent Draft	Proteobacteria	Gammaproteobacteria	Pseudomonadales	Moraxellaceae	Acinetobacter	Acinetobacter baumannii	903893	Engineered	Built environment	Unclassified	Unclassified	Fresh water, Host, Human skin, Skin	4441327	4361	Genome Analysis	Gp0008638	13x	Level 3: Improved-High-Quality Draft	Whole Genome Sequencing	8
2537561722	Acinetobacter baumannii OIFC180	Permanent Draft	Proteobacteria	Gammaproteobacteria	Pseudomonadales	Moraxellaceae	Acinetobacter	Acinetobacter baumannii	903903	Engineered	Built environment	Unclassified	Unclassified	Fresh water, Host, Human skin, Skin	3986823	4015	Genome Analysis	Gp0008707	61.4x		Whole Genome Sequencing	141
2531839461	Acinetobacter baumannii OIFC189	Permanent Draft	Proteobacteria	Gammaproteobacteria	Pseudomonadales	Moraxellaceae	Acinetobacter	Acinetobacter baumannii	903894	Host-associated	Human			Fresh water, Host, Human skin, Skin	4043115	3947	Genome Analysis	Gp0008639	15x	Level 3: Improved-High-Quality Draft	Whole Genome Sequencing	10
2531839638	Acinetobacter baumannii OIFC338	Permanent Draft	Proteobacteria	Gammaproteobacteria	Pseudomonadales	Moraxellaceae	Acinetobacter	Acinetobacter baumannii	903934	Host-associated	Human			Fresh water, Host, Human skin, Skin	4155681	4181	Genome Analysis	Gp0008901	59.1x		Whole Genome Sequencing	108
2660237907	Acinetobacter baumannii ORAB01	Permanent Draft	Proteobacteria	Gammaproteobacteria	Pseudomonadales	Moraxellaceae	Acinetobacter	Acinetobacter baumannii	470						3991698	3900	Genome Analysis	Gp0132904			Whole Genome Sequencing	96
2690316127	Acinetobacter baumannii ORAB02	Permanent Draft	Proteobacteria	Gammaproteobacteria	Pseudomonadales	Moraxellaceae	Acinetobacter	Acinetobacter baumannii	470						3985569	3886	Genome Analysis	Gp0133941			Whole Genome Sequencing	97
2663763538	Acinetobacter baumannii ORAB03	Permanent Draft	Proteobacteria	Gammaproteobacteria	Pseudomonadales	Moraxellaceae	Acinetobacter	Acinetobacter baumannii	470						3987028	3902	Genome Analysis	Gp0133004			Whole Genome Sequencing	100
2663763410	Acinetobacter baumannii ORAB08	Permanent Draft	Proteobacteria	Gammaproteobacteria	Pseudomonadales	Moraxellaceae	Acinetobacter	Acinetobacter baumannii	470						3998107	3905	Genome Analysis	Gp0133942			Whole Genome Sequencing	100
2700989504	Acinetobacter baumannii ORAB09	Permanent Draft	Proteobacteria	Gammaproteobacteria	Pseudomonadales	Moraxellaceae	Acinetobacter	Acinetobacter baumannii	470						3993150	3896	Genome Analysis	Gp0133005			Whole Genome Sequencing	99
2693429620	Acinetobacter baumannii ORAB10	Finished	Proteobacteria	Gammaproteobacteria	Pseudomonadales	Moraxellaceae	Acinetobacter	Acinetobacter baumannii	470						3853901	3752	Genome Analysis	Gp0133006		Level 6: Finished	Whole Genome Sequencing	106
2695420773	Acinetobacter baumannii ORAB13	Permanent Draft	Proteobacteria	Gammaproteobacteria	Pseudomonadales	Moraxellaceae	Acinetobacter	Acinetobacter baumannii	470						3992587	3898	Genome Analysis	Gp0133007			Whole Genome Sequencing	100
2660238198	Acinetobacter baumannii ORAB14	Permanent Draft	Proteobacteria	Gammaproteobacteria	Pseudomonadales	Moraxellaceae	Acinetobacter	Acinetobacter baumannii	470						3989411	3897	Genome Analysis	Gp0132905			Whole Genome Sequencing	98
2667527695	Acinetobacter baumannii ORAB15	Permanent Draft	Proteobacteria	Gammaproteobacteria	Pseudomonadales	Moraxellaceae	Acinetobacter	Acinetobacter baumannii	470						3971916	3880	Genome Analysis	Gp0133943			Whole Genome Sequencing	97
2667528129	Acinetobacter baumannii ORAB16	Permanent Draft	Proteobacteria	Gammaproteobacteria	Pseudomonadales	Moraxellaceae	Acinetobacter	Acinetobacter baumannii	470						3993985	3895	Genome Analysis	Gp0133008			Whole Genome Sequencing	100
2675903452	Acinetobacter baumannii ORAB17	Permanent Draft	Proteobacteria	Gammaproteobacteria	Pseudomonadales	Moraxellaceae	Acinetobacter	Acinetobacter baumannii	470						3962384	3868	Genome Analysis	Gp0133944			Whole Genome Sequencing	93
2671180304	Acinetobacter baumannii ORAB18	Permanent Draft	Proteobacteria	Gammaproteobacteria	Pseudomonadales	Moraxellaceae	Acinetobacter	Acinetobacter baumannii	470						3969236	3878	Genome Analysis	Gp0133945			Whole Genome Sequencing	92
2671181076	Acinetobacter baumannii ORAB19	Permanent Draft	Proteobacteria	Gammaproteobacteria	Pseudomonadales	Moraxellaceae	Acinetobacter	Acinetobacter baumannii	470						3978213	3878	Genome Analysis	Gp0133946			Whole Genome Sequencing	97
2684622696	Acinetobacter baumannii ORAB6b	Permanent Draft	Proteobacteria	Gammaproteobacteria	Pseudomonadales	Moraxellaceae	Acinetobacter	Acinetobacter baumannii	470						3844208	3705	Genome Analysis	Gp0146478			Whole Genome Sequencing	72
2675903262	Acinetobacter baumannii P630	Permanent Draft	Proteobacteria	Gammaproteobacteria	Pseudomonadales	Moraxellaceae	Acinetobacter	Acinetobacter baumannii	1431338						3889204	3721	Genome Analysis	Gp0145558			Whole Genome Sequencing	44
2565956825	Acinetobacter baumannii Perm	Permanent Draft	Proteobacteria	Gammaproteobacteria	Pseudomonadales	Moraxellaceae	Acinetobacter	Acinetobacter baumannii	1349824	Host-associated	Human	Blood	Circulatory system		3683601	3897	Genome Analysis	Gp0039027	12.x		Whole Genome Sequencing	279
2554235120	Acinetobacter baumannii PR07	Permanent Draft	Proteobacteria	Gammaproteobacteria	Pseudomonadales	Moraxellaceae	Acinetobacter	Acinetobacter baumannii	1279013	Host-associated	Animal	Unclassified	Circulatory system		3242986	3791	Genome Analysis	Gp0042380	62x		Whole Genome Sequencing	1487
2579778895	Acinetobacter baumannii R1B	Permanent Draft	Proteobacteria	Gammaproteobacteria	Pseudomonadales	Moraxellaceae	Acinetobacter	Acinetobacter baumannii	1455316						4227195	4127	Genome Analysis	Gp0086592	12.x		Whole Genome Sequencing	39
2684622529	Acinetobacter baumannii R2090	Finished	Proteobacteria	Gammaproteobacteria	Pseudomonadales	Moraxellaceae	Acinetobacter	Acinetobacter baumannii	470						3819158	3718	Genome Analysis	Gp0143978		Level 6: Finished	Whole Genome Sequencing	1
2687453278	Acinetobacter baumannii R2091	Finished	Proteobacteria	Gammaproteobacteria	Pseudomonadales	Moraxellaceae	Acinetobacter	Acinetobacter baumannii	470						3947488	3745	Genome Analysis	Gp0145303		Level 6: Finished	Whole Genome Sequencing	2
2687453229	Acinetobacter baumannii R612	Finished	Proteobacteria	Gammaproteobacteria	Pseudomonadales	Moraxellaceae	Acinetobacter	Acinetobacter baumannii	470						4155251	4091	Genome Analysis	Gp0145176		Level 6: Finished	Whole Genome Sequencing	3
2675903594	Acinetobacter baumannii RUH1486	Permanent Draft	Proteobacteria	Gammaproteobacteria	Pseudomonadales	Moraxellaceae	Acinetobacter	Acinetobacter baumannii	470						3882573	3687	Genome Analysis	Gp0145183			Whole Genome Sequencing	54
641522603	Acinetobacter baumannii SDF	Finished	Proteobacteria	Gammaproteobacteria	Pseudomonadales	Moraxellaceae	Acinetobacter	Acinetobacter baumannii	509170	Host-associated	Insecta	Unclassified	Unclassified	Fresh water, Host	3477996	3062	Genome Analysis	Gp0000867		Level 6: Finished	Whole Genome Sequencing	4
2654587631	Acinetobacter baumannii SP1917	Permanent Draft	Proteobacteria	Gammaproteobacteria	Pseudomonadales	Moraxellaceae	Acinetobacter	Acinetobacter baumannii	470						4484093	4461	Genome Analysis	Gp0120913			Whole Genome Sequencing	9
650377902	Acinetobacter baumannii TCDC-AB0715	Finished	Proteobacteria	Gammaproteobacteria	Pseudomonadales	Moraxellaceae	Acinetobacter	Acinetobacter baumannii	980514	Host-associated	Human	Unclassified	Unclassified	Fresh water, Host, Human skin, Skin	4210417	4003	Genome Analysis	Gp0009651	72x	Level 6: Finished	Whole Genome Sequencing	3
2609460168	Acinetobacter baumannii TCM206	Permanent Draft	Proteobacteria	Gammaproteobacteria	Pseudomonadales	Moraxellaceae	Acinetobacter	Acinetobacter baumannii	470						3944450	3821	Genome Analysis	Gp0094775			Whole Genome Sequencing	89
2648501489	Acinetobacter baumannii TCM331	Permanent Draft	Proteobacteria	Gammaproteobacteria	Pseudomonadales	Moraxellaceae	Acinetobacter	Acinetobacter baumannii	470						4051033	3969	Genome Analysis	Gp0124167			Whole Genome Sequencing	66
2554235048	Acinetobacter baumannii TG00314	Permanent Draft	Proteobacteria	Gammaproteobacteria	Pseudomonadales	Moraxellaceae	Acinetobacter	Acinetobacter baumannii	1315134	Host-associated	Animal	Unclassified	Unclassified		4056831	3892	Genome Analysis	Gp0041616	37x		Whole Genome Sequencing	55
2554235047	Acinetobacter baumannii TG02011	Permanent Draft	Proteobacteria	Gammaproteobacteria	Pseudomonadales	Moraxellaceae	Acinetobacter	Acinetobacter baumannii	1315135	Host-associated	Animal	Unclassified	Respiratory system		4041294	3929	Genome Analysis	Gp0041617	79x		Whole Genome Sequencing	106
2554235046	Acinetobacter baumannii TG02017	Permanent Draft	Proteobacteria	Gammaproteobacteria	Pseudomonadales	Moraxellaceae	Acinetobacter	Acinetobacter baumannii	1315136	Host-associated	Animal	Unclassified	Respiratory system		3999657	3998	Genome Analysis	Gp0041618	68x		Whole Genome Sequencing	130
2554235053	Acinetobacter baumannii TG07725	Permanent Draft	Proteobacteria	Gammaproteobacteria	Pseudomonadales	Moraxellaceae	Acinetobacter	Acinetobacter baumannii	1315137	Host-associated	Animal	Unclassified	Digestive system		3961169	3866	Genome Analysis	Gp0041619	12x		Whole Genome Sequencing	89
2554235051	Acinetobacter baumannii TG15233	Permanent Draft	Proteobacteria	Gammaproteobacteria	Pseudomonadales	Moraxellaceae	Acinetobacter	Acinetobacter baumannii	1315138	Host-associated	Animal	Unclassified	Respiratory system		3938684	3874	Genome Analysis	Gp0041620	144x		Whole Genome Sequencing	111
2554235056	Acinetobacter baumannii TG15234	Permanent Draft	Proteobacteria	Gammaproteobacteria	Pseudomonadales	Moraxellaceae	Acinetobacter	Acinetobacter baumannii	1315139	Host-associated	Animal	Unclassified	Respiratory system		4033580	3997	Genome Analysis	Gp0041621	76x		Whole Genome Sequencing	161
2554235052	Acinetobacter baumannii TG15236	Permanent Draft	Proteobacteria	Gammaproteobacteria	Pseudomonadales	Moraxellaceae	Acinetobacter	Acinetobacter baumannii	1315140	Host-associated	Animal	Unclassified	Circulatory system		4149795	4119	Genome Analysis	Gp0041622	149x		Whole Genome Sequencing	101
2554235055	Acinetobacter baumannii TG15237	Permanent Draft	Proteobacteria	Gammaproteobacteria	Pseudomonadales	Moraxellaceae	Acinetobacter	Acinetobacter baumannii	1315141	Host-associated	Mammals	Nasopharyngeal	Respiratory system		3782496	3714	Genome Analysis	Gp0041651	19x		Whole Genome Sequencing	67
2554235057	Acinetobacter baumannii TG15238	Permanent Draft	Proteobacteria	Gammaproteobacteria	Pseudomonadales	Moraxellaceae	Acinetobacter	Acinetobacter baumannii	1315142	Host-associated	Animal	Unclassified	Respiratory system		3920841	3853	Genome Analysis	Gp0041652	93x		Whole Genome Sequencing	95
2554235054	Acinetobacter baumannii TG15239	Permanent Draft	Proteobacteria	Gammaproteobacteria	Pseudomonadales	Moraxellaceae	Acinetobacter	Acinetobacter baumannii	1315143	Host-associated	Animal	Unclassified	Respiratory system		3920618	3851	Genome Analysis	Gp0041653	125x		Whole Genome Sequencing	109
2554235049	Acinetobacter baumannii TG15240	Permanent Draft	Proteobacteria	Gammaproteobacteria	Pseudomonadales	Moraxellaceae	Acinetobacter	Acinetobacter baumannii	1315144	Host-associated	Animal	Unclassified	Respiratory system		3907541	3871	Genome Analysis	Gp0041654	17x		Whole Genome Sequencing	160
2554235050	Acinetobacter baumannii TG15241	Permanent Draft	Proteobacteria	Gammaproteobacteria	Pseudomonadales	Moraxellaceae	Acinetobacter	Acinetobacter baumannii	1315145	Host-associated	Animal	Unclassified	Respiratory system		3909762	3834	Genome Analysis	Gp0041655	216x		Whole Genome Sequencing	139
2554235058	Acinetobacter baumannii TG15242	Permanent Draft	Proteobacteria	Gammaproteobacteria	Pseudomonadales	Moraxellaceae	Acinetobacter	Acinetobacter baumannii	1315146	Host-associated	Animal	Unclassified	Respiratory system		3886374	3769	Genome Analysis	Gp0041656	158x		Whole Genome Sequencing	88
2551306333	Acinetobacter baumannii TG19582	Permanent Draft	Proteobacteria	Gammaproteobacteria	Pseudomonadales	Moraxellaceae	Acinetobacter	Acinetobacter baumannii	1221292						3797693	3929	Genome Analysis	Gp0024191	23x		Whole Genome Sequencing	366
2554235065	Acinetobacter baumannii TG2012	Permanent Draft	Proteobacteria	Gammaproteobacteria	Pseudomonadales	Moraxellaceae	Acinetobacter	Acinetobacter baumannii	1315147	Host-associated	Animal	Unclassified	Circulatory system		3841232	3715	Genome Analysis	Gp0041657	89x		Whole Genome Sequencing	48
2554235061	Acinetobacter baumannii TG2013	Permanent Draft	Proteobacteria	Gammaproteobacteria	Pseudomonadales	Moraxellaceae	Acinetobacter	Acinetobacter baumannii	1315148	Host-associated	Animal	Unclassified	Respiratory system		4238575	4170	Genome Analysis	Gp0041658	14x		Whole Genome Sequencing	77
2554235063	Acinetobacter baumannii TG2014	Permanent Draft	Proteobacteria	Gammaproteobacteria	Pseudomonadales	Moraxellaceae	Acinetobacter	Acinetobacter baumannii	1315149	Host-associated	Animal	Unclassified	Respiratory system		4231166	4148	Genome Analysis	Gp0041659	116x		Whole Genome Sequencing	64
2554235060	Acinetobacter baumannii TG20277	Permanent Draft	Proteobacteria	Gammaproteobacteria	Pseudomonadales	Moraxellaceae	Acinetobacter	Acinetobacter baumannii	1315150	Host-associated	Animal	Unclassified	Respiratory system		4110502	4019	Genome Analysis	Gp0041660	24x		Whole Genome Sequencing	62
2554235062	Acinetobacter baumannii TG20546	Permanent Draft	Proteobacteria	Gammaproteobacteria	Pseudomonadales	Moraxellaceae	Acinetobacter	Acinetobacter baumannii	1315151	Host-associated	Animal	Unclassified	Respiratory system		3896947	3837	Genome Analysis	Gp0041688	2x		Whole Genome Sequencing	129
2554235059	Acinetobacter baumannii TG22110	Permanent Draft	Proteobacteria	Gammaproteobacteria	Pseudomonadales	Moraxellaceae	Acinetobacter	Acinetobacter baumannii	1315154	Host-associated	Animal	Unclassified	Respiratory system		3980727	3881	Genome Analysis	Gp0041691	75x		Whole Genome Sequencing	62
2554235064	Acinetobacter baumannii TG22112	Permanent Draft	Proteobacteria	Gammaproteobacteria	Pseudomonadales	Moraxellaceae	Acinetobacter	Acinetobacter baumannii	1315155	Host-associated	Animal	Unclassified	Respiratory system		4380255	4285	Genome Analysis	Gp0041692	56x		Whole Genome Sequencing	64
2554235066	Acinetobacter baumannii TG22142	Permanent Draft	Proteobacteria	Gammaproteobacteria	Pseudomonadales	Moraxellaceae	Acinetobacter	Acinetobacter baumannii	1315156	Host-associated	Animal	Unclassified	Respiratory system		4230851	4139	Genome Analysis	Gp0041693	116x		Whole Genome Sequencing	76
2554235070	Acinetobacter baumannii TG22146	Permanent Draft	Proteobacteria	Gammaproteobacteria	Pseudomonadales	Moraxellaceae	Acinetobacter	Acinetobacter baumannii	1315157	Host-associated	Unclassified	Unclassified	Unclassified		4241168	4164	Genome Analysis	Gp0041694	121x		Whole Genome Sequencing	93
2554235069	Acinetobacter baumannii TG22148	Permanent Draft	Proteobacteria	Gammaproteobacteria	Pseudomonadales	Moraxellaceae	Acinetobacter	Acinetobacter baumannii	1315158	Host-associated	Animal	Unclassified	Respiratory system		4315688	4195	Genome Analysis	Gp0041695	43x		Whole Genome Sequencing	54
2554235067	Acinetobacter baumannii TG22150	Permanent Draft	Proteobacteria	Gammaproteobacteria	Pseudomonadales	Moraxellaceae	Acinetobacter	Acinetobacter baumannii	1315159	Host-associated	Animal	Unclassified	Respiratory system		3998472	3878	Genome Analysis	Gp0041696	65x		Whole Genome Sequencing	131
2554235071	Acinetobacter baumannii TG22190	Permanent Draft	Proteobacteria	Gammaproteobacteria	Pseudomonadales	Moraxellaceae	Acinetobacter	Acinetobacter baumannii	1315160	Host-associated	Animal	Unclassified	Respiratory system		4122727	4009	Genome Analysis	Gp0041697	118x		Whole Genome Sequencing	48
2554235073	Acinetobacter baumannii TG22192	Permanent Draft	Proteobacteria	Gammaproteobacteria	Pseudomonadales	Moraxellaceae	Acinetobacter	Acinetobacter baumannii	1315161	Host-associated	Animal	Unclassified	Respiratory system		3981420	3911	Genome Analysis	Gp0041720	61x		Whole Genome Sequencing	139
2554235072	Acinetobacter baumannii TG22194	Permanent Draft	Proteobacteria	Gammaproteobacteria	Pseudomonadales	Moraxellaceae	Acinetobacter	Acinetobacter baumannii	1315162	Host-associated	Animal	Unclassified	Respiratory system		4135361	4061	Genome Analysis	Gp0041721	63x		Whole Genome Sequencing	61
2554235068	Acinetobacter baumannii TG22196	Permanent Draft	Proteobacteria	Gammaproteobacteria	Pseudomonadales	Moraxellaceae	Acinetobacter	Acinetobacter baumannii	1315163	Host-associated	Animal	Unclassified	Circulatory system		3998635	3872	Genome Analysis	Gp0041722	16x		Whole Genome Sequencing	43
2554235076	Acinetobacter baumannii TG22198	Permanent Draft	Proteobacteria	Gammaproteobacteria	Pseudomonadales	Moraxellaceae	Acinetobacter	Acinetobacter baumannii	1315164	Host-associated	Animal	Unclassified	Circulatory system		4489035	4270	Genome Analysis	Gp0041723	141x		Whole Genome Sequencing	28
2554235074	Acinetobacter baumannii TG22202	Permanent Draft	Proteobacteria	Gammaproteobacteria	Pseudomonadales	Moraxellaceae	Acinetobacter	Acinetobacter baumannii	1315165	Host-associated	Animal	Unclassified	Circulatory system		4209505	4134	Genome Analysis	Gp0041724	139x		Whole Genome Sequencing	65
2554235075	Acinetobacter baumannii TG22204	Permanent Draft	Proteobacteria	Gammaproteobacteria	Pseudomonadales	Moraxellaceae	Acinetobacter	Acinetobacter baumannii	1315166	Host-associated	Animal	Unclassified	Respiratory system		3843667	3665	Genome Analysis	Gp0041725	7x		Whole Genome Sequencing	41
2554235083	Acinetobacter baumannii TG22212	Permanent Draft	Proteobacteria	Gammaproteobacteria	Pseudomonadales	Moraxellaceae	Acinetobacter	Acinetobacter baumannii	1315167	Host-associated	Animal	Unclassified	Respiratory system		3836215	3700	Genome Analysis	Gp0041726	145x		Whole Genome Sequencing	46
2554235080	Acinetobacter baumannii TG22214	Permanent Draft	Proteobacteria	Gammaproteobacteria	Pseudomonadales	Moraxellaceae	Acinetobacter	Acinetobacter baumannii	1315168	Host-associated	Animal	Unclassified	Respiratory system		3902823	3788	Genome Analysis	Gp0041727	6x		Whole Genome Sequencing	85
2554235086	Acinetobacter baumannii TG22332	Permanent Draft	Proteobacteria	Gammaproteobacteria	Pseudomonadales	Moraxellaceae	Acinetobacter	Acinetobacter baumannii	1315169	Host-associated	Animal	Unclassified	Respiratory system		4091283	4011	Genome Analysis	Gp0041728	373x		Whole Genome Sequencing	62
2554235079	Acinetobacter baumannii TG22336	Permanent Draft	Proteobacteria	Gammaproteobacteria	Pseudomonadales	Moraxellaceae	Acinetobacter	Acinetobacter baumannii	1315170	Host-associated	Animal	Unclassified	Respiratory system		4160198	4088	Genome Analysis	Gp0041729	55x		Whole Genome Sequencing	45
2554235077	Acinetobacter baumannii TG27295	Permanent Draft	Proteobacteria	Gammaproteobacteria	Pseudomonadales	Moraxellaceae	Acinetobacter	Acinetobacter baumannii	1315171						3912880	3827	Genome Analysis	Gp0041218	7x		Whole Genome Sequencing	91
2554235078	Acinetobacter baumannii TG27299	Permanent Draft	Proteobacteria	Gammaproteobacteria	Pseudomonadales	Moraxellaceae	Acinetobacter	Acinetobacter baumannii	1315172	Host-associated	Animal	Unclassified	Circulatory system		4085375	4037	Genome Analysis	Gp0041219	76x		Whole Genome Sequencing	138
2554235084	Acinetobacter baumannii TG27307	Permanent Draft	Proteobacteria	Gammaproteobacteria	Pseudomonadales	Moraxellaceae	Acinetobacter	Acinetobacter baumannii	1315173						4480250	4524	Genome Analysis	Gp0041220	48x		Whole Genome Sequencing	194
2554235081	Acinetobacter baumannii TG27311	Permanent Draft	Proteobacteria	Gammaproteobacteria	Pseudomonadales	Moraxellaceae	Acinetobacter	Acinetobacter baumannii	1315174	Host-associated	Animal	Unclassified	Unclassified		4402728	4441	Genome Analysis	Gp0041221	35x		Whole Genome Sequencing	169
2554235082	Acinetobacter baumannii TG27315	Permanent Draft	Proteobacteria	Gammaproteobacteria	Pseudomonadales	Moraxellaceae	Acinetobacter	Acinetobacter baumannii	1315175						4089498	4026	Genome Analysis	Gp0041222	23x		Whole Genome Sequencing	87
2554235085	Acinetobacter baumannii TG27319	Permanent Draft	Proteobacteria	Gammaproteobacteria	Pseudomonadales	Moraxellaceae	Acinetobacter	Acinetobacter baumannii	1315176						4075702	3989	Genome Analysis	Gp0041223	32x		Whole Genome Sequencing	84
2554235092	Acinetobacter baumannii TG27371	Permanent Draft	Proteobacteria	Gammaproteobacteria	Pseudomonadales	Moraxellaceae	Acinetobacter	Acinetobacter baumannii	1315177						4087967	4031	Genome Analysis	Gp0041224	85x		Whole Genome Sequencing	167
2554235088	Acinetobacter baumannii TG27379	Permanent Draft	Proteobacteria	Gammaproteobacteria	Pseudomonadales	Moraxellaceae	Acinetobacter	Acinetobacter baumannii	1315178	Host-associated	Unclassified	Unclassified	Unclassified		4161888	4058	Genome Analysis	Gp0041225	91x		Whole Genome Sequencing	84
2554235093	Acinetobacter baumannii TG27383	Permanent Draft	Proteobacteria	Gammaproteobacteria	Pseudomonadales	Moraxellaceae	Acinetobacter	Acinetobacter baumannii	1315179	Host-associated	Animal	Unclassified	Respiratory system		4024184	3920	Genome Analysis	Gp0041226	93x		Whole Genome Sequencing	116
2554235089	Acinetobacter baumannii TG27387	Permanent Draft	Proteobacteria	Gammaproteobacteria	Pseudomonadales	Moraxellaceae	Acinetobacter	Acinetobacter baumannii	1315180						3938118	3772	Genome Analysis	Gp0041227	93x		Whole Genome Sequencing	52
2554235087	Acinetobacter baumannii TG27391	Permanent Draft	Proteobacteria	Gammaproteobacteria	Pseudomonadales	Moraxellaceae	Acinetobacter	Acinetobacter baumannii	1315181						3865197	3827	Genome Analysis	Gp0041250	77x		Whole Genome Sequencing	290
2554235090	Acinetobacter baumannii TG27395	Permanent Draft	Proteobacteria	Gammaproteobacteria	Pseudomonadales	Moraxellaceae	Acinetobacter	Acinetobacter baumannii	1315182						4008514	3960	Genome Analysis	Gp0041359	61x		Whole Genome Sequencing	162
2554235091	Acinetobacter baumannii TG27399	Permanent Draft	Proteobacteria	Gammaproteobacteria	Pseudomonadales	Moraxellaceae	Acinetobacter	Acinetobacter baumannii	1315183	Host-associated	Animal	Unclassified	Respiratory system		4023952	3955	Genome Analysis	Gp0041360	75x		Whole Genome Sequencing	131
2554235095	Acinetobacter baumannii TG27407	Permanent Draft	Proteobacteria	Gammaproteobacteria	Pseudomonadales	Moraxellaceae	Acinetobacter	Acinetobacter baumannii	1315184						4163950	4061	Genome Analysis	Gp0041361	6x		Whole Genome Sequencing	94
2554235094	Acinetobacter baumannii TG27411	Permanent Draft	Proteobacteria	Gammaproteobacteria	Pseudomonadales	Moraxellaceae	Acinetobacter	Acinetobacter baumannii	1315185						4156077	4059	Genome Analysis	Gp0041362	58x		Whole Genome Sequencing	92
2675903625	Acinetobacter baumannii TTU2014-131AME	Permanent Draft	Proteobacteria	Gammaproteobacteria	Pseudomonadales	Moraxellaceae	Acinetobacter	Acinetobacter baumannii	470						3826119	3711	Genome Analysis	Gp0133063			Whole Genome Sequencing	179
2519103115	Acinetobacter baumannii TYTH-1	Finished	Proteobacteria	Gammaproteobacteria	Pseudomonadales	Moraxellaceae	Acinetobacter	Acinetobacter baumannii	1100841						3957368	3771	Genome Analysis	Gp0016420	492x	Level 6: Finished	Whole Genome Sequencing	1
2645728045	Acinetobacter baumannii TYTH-2	Permanent Draft	Proteobacteria	Gammaproteobacteria	Pseudomonadales	Moraxellaceae	Acinetobacter	Acinetobacter baumannii	1100842					Fresh water, Soil	3871408	3759	Genome Analysis	Gp0016421			Whole Genome Sequencing	122
2627853635	Acinetobacter baumannii TYTH-3	Permanent Draft	Proteobacteria	Gammaproteobacteria	Pseudomonadales	Moraxellaceae	Acinetobacter	Acinetobacter baumannii	1100843					Fresh water, Soil	3719171	3612	Genome Analysis	Gp0016422			Whole Genome Sequencing	180
2636415819	Acinetobacter baumannii TYTH-4	Permanent Draft	Proteobacteria	Gammaproteobacteria	Pseudomonadales	Moraxellaceae	Acinetobacter	Acinetobacter baumannii	1100844					Fresh water, Soil	3938769	3866	Genome Analysis	Gp0016423			Whole Genome Sequencing	163
2627853994	Acinetobacter baumannii TYTH-5	Permanent Draft	Proteobacteria	Gammaproteobacteria	Pseudomonadales	Moraxellaceae	Acinetobacter	Acinetobacter baumannii	1100845						3788292	3698	Genome Analysis	Gp0016424			Whole Genome Sequencing	199
2639762928	Acinetobacter baumannii TYTH-6	Permanent Draft	Proteobacteria	Gammaproteobacteria	Pseudomonadales	Moraxellaceae	Acinetobacter	Acinetobacter baumannii	1100846					Soil	3944163	3851	Genome Analysis	Gp0016425			Whole Genome Sequencing	137
2627853610	Acinetobacter baumannii TYTH-7	Permanent Draft	Proteobacteria	Gammaproteobacteria	Pseudomonadales	Moraxellaceae	Acinetobacter	Acinetobacter baumannii	1100847					Soil	3682288	3512	Genome Analysis	Gp0016426			Whole Genome Sequencing	157
2568526672	Acinetobacter baumannii UH0207	Permanent Draft	Proteobacteria	Gammaproteobacteria	Pseudomonadales	Moraxellaceae	Acinetobacter	Acinetobacter baumannii	1398943	Host-associated	Animal	Unclassified	Respiratory system		3795828	3680	Genome Analysis	Gp0048247	437.5x		Whole Genome Sequencing	86
2568526598	Acinetobacter baumannii UH0707	Permanent Draft	Proteobacteria	Gammaproteobacteria	Pseudomonadales	Moraxellaceae	Acinetobacter	Acinetobacter baumannii	1398944						4043283	4024	Genome Analysis	Gp0048211	93.6x		Whole Genome Sequencing	227
2579778750	Acinetobacter baumannii UH0807	Permanent Draft	Proteobacteria	Gammaproteobacteria	Pseudomonadales	Moraxellaceae	Acinetobacter	Acinetobacter baumannii	1398945						4047978	4045	Genome Analysis	Gp0048210	92.4x		Whole Genome Sequencing	234
2571042282	Acinetobacter baumannii UH10007	Permanent Draft	Proteobacteria	Gammaproteobacteria	Pseudomonadales	Moraxellaceae	Acinetobacter	Acinetobacter baumannii	1398947	Host-associated	Animal	Unclassified	Respiratory system		4105459	4121	Genome Analysis	Gp0048209	237.7x		Whole Genome Sequencing	234
2574180052	Acinetobacter baumannii UH1007	Permanent Draft	Proteobacteria	Gammaproteobacteria	Pseudomonadales	Moraxellaceae	Acinetobacter	Acinetobacter baumannii	1398946						3991784	3904	Genome Analysis	Gp0048208	153.3x		Whole Genome Sequencing	122
2568526311	Acinetobacter baumannii UH10107	Permanent Draft	Proteobacteria	Gammaproteobacteria	Pseudomonadales	Moraxellaceae	Acinetobacter	Acinetobacter baumannii	1398948						4006405	3939	Genome Analysis	Gp0048207	179.5x		Whole Genome Sequencing	84
2574180339	Acinetobacter baumannii UH10707	Permanent Draft	Proteobacteria	Gammaproteobacteria	Pseudomonadales	Moraxellaceae	Acinetobacter	Acinetobacter baumannii	1398949	Host-associated	Animal	Unclassified	Respiratory system		4156196	4118	Genome Analysis	Gp0067964	1.1x		Whole Genome Sequencing	9
2579779053	Acinetobacter baumannii UH10707	Permanent Draft	Proteobacteria	Gammaproteobacteria	Pseudomonadales	Moraxellaceae	Acinetobacter	Acinetobacter baumannii	1398949	Host-associated	Animal	Unclassified	Respiratory system		4004417	3972	Genome Analysis	Gp0048206	165x		Whole Genome Sequencing	166
2579779039	Acinetobacter baumannii UH11608	Permanent Draft	Proteobacteria	Gammaproteobacteria	Pseudomonadales	Moraxellaceae	Acinetobacter	Acinetobacter baumannii	1398950						3886470	3794	Genome Analysis	Gp0048205	12.9x		Whole Genome Sequencing	80
2579779130	Acinetobacter baumannii UH12208	Permanent Draft	Proteobacteria	Gammaproteobacteria	Pseudomonadales	Moraxellaceae	Acinetobacter	Acinetobacter baumannii	1398951	Host-associated	Animal	Unclassified	Respiratory system		4139172	4101	Genome Analysis	Gp0048204	192.6x		Whole Genome Sequencing	215
2579778637	Acinetobacter baumannii UH12308	Permanent Draft	Proteobacteria	Gammaproteobacteria	Pseudomonadales	Moraxellaceae	Acinetobacter	Acinetobacter baumannii	1398952						3965931	3866	Genome Analysis	Gp0048203	112.9x		Whole Genome Sequencing	110
2579778885	Acinetobacter baumannii UH12408	Permanent Draft	Proteobacteria	Gammaproteobacteria	Pseudomonadales	Moraxellaceae	Acinetobacter	Acinetobacter baumannii	1398953						3856072	3739	Genome Analysis	Gp0048202	186.6x		Whole Genome Sequencing	94
2571042565	Acinetobacter baumannii UH12808	Permanent Draft	Proteobacteria	Gammaproteobacteria	Pseudomonadales	Moraxellaceae	Acinetobacter	Acinetobacter baumannii	1398954						3872609	3778	Genome Analysis	Gp0048201	545.4x		Whole Genome Sequencing	117
2579778803	Acinetobacter baumannii UH13908	Permanent Draft	Proteobacteria	Gammaproteobacteria	Pseudomonadales	Moraxellaceae	Acinetobacter	Acinetobacter baumannii	1398955	Host-associated	Animal	Unclassified	Respiratory system		3781356	3662	Genome Analysis	Gp0048166	28.4x		Whole Genome Sequencing	62
2574179890	Acinetobacter baumannii UH14508	Permanent Draft	Proteobacteria	Gammaproteobacteria	Pseudomonadales	Moraxellaceae	Acinetobacter	Acinetobacter baumannii	1398956						4202102	4176	Genome Analysis	Gp0048165	134.4x		Whole Genome Sequencing	138
2579778583	Acinetobacter baumannii UH15208	Permanent Draft	Proteobacteria	Gammaproteobacteria	Pseudomonadales	Moraxellaceae	Acinetobacter	Acinetobacter baumannii	1398957						4217353	4194	Genome Analysis	Gp0048164	181.3x		Whole Genome Sequencing	142
2576861174	Acinetobacter baumannii UH16008	Permanent Draft	Proteobacteria	Gammaproteobacteria	Pseudomonadales	Moraxellaceae	Acinetobacter	Acinetobacter baumannii	1398958	Host-associated	Unclassified	Unclassified	Unclassified		4218240	4187	Genome Analysis	Gp0048163	278.2x		Whole Genome Sequencing	136
2568526688	Acinetobacter baumannii UH16108	Permanent Draft	Proteobacteria	Gammaproteobacteria	Pseudomonadales	Moraxellaceae	Acinetobacter	Acinetobacter baumannii	1398959						3873079	3779	Genome Analysis	Gp0048162	228.7x		Whole Genome Sequencing	117
2568526280	Acinetobacter baumannii UH16208	Permanent Draft	Proteobacteria	Gammaproteobacteria	Pseudomonadales	Moraxellaceae	Acinetobacter	Acinetobacter baumannii	1398960						4140181	4114	Genome Analysis	Gp0048161	27.9x		Whole Genome Sequencing	231
2571042597	Acinetobacter baumannii UH18608	Permanent Draft	Proteobacteria	Gammaproteobacteria	Pseudomonadales	Moraxellaceae	Acinetobacter	Acinetobacter baumannii	1398961						3915832	3829	Genome Analysis	Gp0048160	184.1x		Whole Genome Sequencing	86
2574180394	Acinetobacter baumannii UH19608	Permanent Draft	Proteobacteria	Gammaproteobacteria	Pseudomonadales	Moraxellaceae	Acinetobacter	Acinetobacter baumannii	1398962						4074016	4042	Genome Analysis	Gp0048159	197.8x		Whole Genome Sequencing	225
2579779045	Acinetobacter baumannii UH19908	Permanent Draft	Proteobacteria	Gammaproteobacteria	Pseudomonadales	Moraxellaceae	Acinetobacter	Acinetobacter baumannii	1398963	Host-associated	Animal	Unclassified	Respiratory system		4199995	4140	Genome Analysis	Gp0048158	195.5x		Whole Genome Sequencing	88
2579778891	Acinetobacter baumannii UH20108	Permanent Draft	Proteobacteria	Gammaproteobacteria	Pseudomonadales	Moraxellaceae	Acinetobacter	Acinetobacter baumannii	1398964	Host-associated	Unclassified	Unclassified	Unclassified		3880196	3806	Genome Analysis	Gp0048157	168.1x		Whole Genome Sequencing	92
2582580882	Acinetobacter baumannii UH2107	Permanent Draft	Proteobacteria	Gammaproteobacteria	Pseudomonadales	Moraxellaceae	Acinetobacter	Acinetobacter baumannii	1398965						3968404	3879	Genome Analysis	Gp0048156	343.3x		Whole Genome Sequencing	156
2571042193	Acinetobacter baumannii UH22908	Permanent Draft	Proteobacteria	Gammaproteobacteria	Pseudomonadales	Moraxellaceae	Acinetobacter	Acinetobacter baumannii	1398966						4031426	3909	Genome Analysis	Gp0048883	158.2x		Whole Genome Sequencing	128
2576861135	Acinetobacter baumannii UH2307	Permanent Draft	Proteobacteria	Gammaproteobacteria	Pseudomonadales	Moraxellaceae	Acinetobacter	Acinetobacter baumannii	1398967						3973770	3864	Genome Analysis	Gp0048882	115.2x		Whole Genome Sequencing	104
2582580896	Acinetobacter baumannii UH2707	Permanent Draft	Proteobacteria	Gammaproteobacteria	Pseudomonadales	Moraxellaceae	Acinetobacter	Acinetobacter baumannii	1398968						4039530	4042	Genome Analysis	Gp0048881	9.4x		Whole Genome Sequencing	236
2579778770	Acinetobacter baumannii UH2907	Permanent Draft	Proteobacteria	Gammaproteobacteria	Pseudomonadales	Moraxellaceae	Acinetobacter	Acinetobacter baumannii	1398969						4044940	4030	Genome Analysis	Gp0048880	121.9x		Whole Genome Sequencing	213
2582580911	Acinetobacter baumannii UH3807	Permanent Draft	Proteobacteria	Gammaproteobacteria	Pseudomonadales	Moraxellaceae	Acinetobacter	Acinetobacter baumannii	1398970						3790200	3675	Genome Analysis	Gp0048879	36x		Whole Genome Sequencing	112
2568526509	Acinetobacter baumannii UH5107	Permanent Draft	Proteobacteria	Gammaproteobacteria	Pseudomonadales	Moraxellaceae	Acinetobacter	Acinetobacter baumannii	1398971						4006224	3974	Genome Analysis	Gp0048878	111.2x		Whole Genome Sequencing	135
2579778935	Acinetobacter baumannii UH5207	Permanent Draft	Proteobacteria	Gammaproteobacteria	Pseudomonadales	Moraxellaceae	Acinetobacter	Acinetobacter baumannii	1398972						4009458	3865	Genome Analysis	Gp0048877	143.9x		Whole Genome Sequencing	59
2579778774	Acinetobacter baumannii UH5307	Permanent Draft	Proteobacteria	Gammaproteobacteria	Pseudomonadales	Moraxellaceae	Acinetobacter	Acinetobacter baumannii	1398973	Host-associated	Animal	Unclassified	Respiratory system		4199434	4146	Genome Analysis	Gp0048876	19.1x		Whole Genome Sequencing	113
2571042823	Acinetobacter baumannii UH5707	Permanent Draft	Proteobacteria	Gammaproteobacteria	Pseudomonadales	Moraxellaceae	Acinetobacter	Acinetobacter baumannii	1398974						4049274	3974	Genome Analysis	Gp0048875	125.5x		Whole Genome Sequencing	165
2579778537	Acinetobacter baumannii UH6107	Permanent Draft	Proteobacteria	Gammaproteobacteria	Pseudomonadales	Moraxellaceae	Acinetobacter	Acinetobacter baumannii	1398975						4057307	4029	Genome Analysis	Gp0048874	33.8x		Whole Genome Sequencing	172
2582580888	Acinetobacter baumannii UH6207	Permanent Draft	Proteobacteria	Gammaproteobacteria	Pseudomonadales	Moraxellaceae	Acinetobacter	Acinetobacter baumannii	1398976						3865151	3754	Genome Analysis	Gp0048873	74.3x		Whole Genome Sequencing	100
2582580884	Acinetobacter baumannii UH6507	Permanent Draft	Proteobacteria	Gammaproteobacteria	Pseudomonadales	Moraxellaceae	Acinetobacter	Acinetobacter baumannii	1398977						3762269	3608	Genome Analysis	Gp0048839	19.6x		Whole Genome Sequencing	47
2582580889	Acinetobacter baumannii UH6907	Permanent Draft	Proteobacteria	Gammaproteobacteria	Pseudomonadales	Moraxellaceae	Acinetobacter	Acinetobacter baumannii	1398978						4013026	3898	Genome Analysis	Gp0048838	73x		Whole Genome Sequencing	146
2568526720	Acinetobacter baumannii UH7007	Permanent Draft	Proteobacteria	Gammaproteobacteria	Pseudomonadales	Moraxellaceae	Acinetobacter	Acinetobacter baumannii	1398979						3907326	3839	Genome Analysis	Gp0048837	139.3x		Whole Genome Sequencing	127
2579778751	Acinetobacter baumannii UH7607	Permanent Draft	Proteobacteria	Gammaproteobacteria	Pseudomonadales	Moraxellaceae	Acinetobacter	Acinetobacter baumannii	1398980						3912528	3820	Genome Analysis	Gp0048836	155.6x		Whole Genome Sequencing	151
2579778716	Acinetobacter baumannii UH7707	Permanent Draft	Proteobacteria	Gammaproteobacteria	Pseudomonadales	Moraxellaceae	Acinetobacter	Acinetobacter baumannii	1398981						4042824	4039	Genome Analysis	Gp0048835	19.1x		Whole Genome Sequencing	231
2568526322	Acinetobacter baumannii UH7807	Permanent Draft	Proteobacteria	Gammaproteobacteria	Pseudomonadales	Moraxellaceae	Acinetobacter	Acinetobacter baumannii	1398982						4049983	3977	Genome Analysis	Gp0048834	78.6x		Whole Genome Sequencing	158
2568526618	Acinetobacter baumannii UH7907	Permanent Draft	Proteobacteria	Gammaproteobacteria	Pseudomonadales	Moraxellaceae	Acinetobacter	Acinetobacter baumannii	1398983	Host-associated	Animal	Unclassified	Circulatory system		4015169	3937	Genome Analysis	Gp0048833	74.8x		Whole Genome Sequencing	185
2579778574	Acinetobacter baumannii UH8107	Permanent Draft	Proteobacteria	Gammaproteobacteria	Pseudomonadales	Moraxellaceae	Acinetobacter	Acinetobacter baumannii	1398984						4209203	4196	Genome Analysis	Gp0048832	96.9x		Whole Genome Sequencing	150
2579779141	Acinetobacter baumannii UH8407	Permanent Draft	Proteobacteria	Gammaproteobacteria	Pseudomonadales	Moraxellaceae	Acinetobacter	Acinetobacter baumannii	1398985						3917690	3820	Genome Analysis	Gp0048831	148.6x		Whole Genome Sequencing	92
2574180142	Acinetobacter baumannii UH8707	Permanent Draft	Proteobacteria	Gammaproteobacteria	Pseudomonadales	Moraxellaceae	Acinetobacter	Acinetobacter baumannii	1398986	Host-associated	Animal	Unclassified	Unclassified		3917857	3810	Genome Analysis	Gp0048830	127.5x		Whole Genome Sequencing	88
2579778568	Acinetobacter baumannii UH8807	Permanent Draft	Proteobacteria	Gammaproteobacteria	Pseudomonadales	Moraxellaceae	Acinetobacter	Acinetobacter baumannii	1398987						3925931	3869	Genome Analysis	Gp0048829	51.3x		Whole Genome Sequencing	144
2568526620	Acinetobacter baumannii UH8907	Permanent Draft	Proteobacteria	Gammaproteobacteria	Pseudomonadales	Moraxellaceae	Acinetobacter	Acinetobacter baumannii	1398988						3929016	3873	Genome Analysis	Gp0048795	342.8x		Whole Genome Sequencing	158
2579779098	Acinetobacter baumannii UH9007	Permanent Draft	Proteobacteria	Gammaproteobacteria	Pseudomonadales	Moraxellaceae	Acinetobacter	Acinetobacter baumannii	1398989	Host-associated	Animal	Unclassified	Circulatory system		4191829	4191	Genome Analysis	Gp0048794	122.1x		Whole Genome Sequencing	216
2582580902	Acinetobacter baumannii UH9707	Permanent Draft	Proteobacteria	Gammaproteobacteria	Pseudomonadales	Moraxellaceae	Acinetobacter	Acinetobacter baumannii	1398990						4216190	4195	Genome Analysis	Gp0048793	8.8x		Whole Genome Sequencing	119
2571042206	Acinetobacter baumannii UH9907	Permanent Draft	Proteobacteria	Gammaproteobacteria	Pseudomonadales	Moraxellaceae	Acinetobacter	Acinetobacter baumannii	1398991	Host-associated	Animal	Unclassified	Respiratory system		4344908	4293	Genome Analysis	Gp0067965	8.x		Whole Genome Sequencing	11
2579778839	Acinetobacter baumannii UH9907	Permanent Draft	Proteobacteria	Gammaproteobacteria	Pseudomonadales	Moraxellaceae	Acinetobacter	Acinetobacter baumannii	1398991	Host-associated	Animal	Unclassified	Respiratory system		4214543	4187	Genome Analysis	Gp0048792	132.1x		Whole Genome Sequencing	153
2547132287	Acinetobacter baumannii UMB001	Permanent Draft	Proteobacteria	Gammaproteobacteria	Pseudomonadales	Moraxellaceae	Acinetobacter	Acinetobacter baumannii	933263	Host-associated	Human	Unclassified	Circulatory system	Fresh water, Host, Human skin, Skin	4013480	4075	Genome Analysis	Gp0009335	43x		Whole Genome Sequencing	118
2547132288	Acinetobacter baumannii UMB002	Permanent Draft	Proteobacteria	Gammaproteobacteria	Pseudomonadales	Moraxellaceae	Acinetobacter	Acinetobacter baumannii	933264	Host-associated	Human			Fresh water, Host, Human skin, Skin	3936001	3822	Genome Analysis	Gp0009336	55x		Whole Genome Sequencing	74
2547132289	Acinetobacter baumannii UMB003	Permanent Draft	Proteobacteria	Gammaproteobacteria	Pseudomonadales	Moraxellaceae	Acinetobacter	Acinetobacter baumannii	933265	Host-associated	Human	Unclassified	Unclassified	Fresh water, Host, Human skin, Skin	4188709	4223	Genome Analysis	Gp0008951	52x		Whole Genome Sequencing	96
2547132301	Acinetobacter baumannii W6976	Permanent Draft	Proteobacteria	Gammaproteobacteria	Pseudomonadales	Moraxellaceae	Acinetobacter	Acinetobacter baumannii	981328	Host-associated	Human	Unclassified	Unclassified	Fresh water, Host, Human skin, Skin	3910984	4302	Genome Analysis	Gp0009880	8x		Whole Genome Sequencing	526
2547132302	Acinetobacter baumannii W7282	Permanent Draft	Proteobacteria	Gammaproteobacteria	Pseudomonadales	Moraxellaceae	Acinetobacter	Acinetobacter baumannii	981329	Host-associated	Human	Unclassified	Unclassified	Fresh water, Host, Human skin, Skin	3951186	3990	Genome Analysis	Gp0009856	14x		Whole Genome Sequencing	133
2630968637	Acinetobacter baumannii WA2859	Permanent Draft	Proteobacteria	Gammaproteobacteria	Pseudomonadales	Moraxellaceae	Acinetobacter	Acinetobacter baumannii	470						4128858	4035	Genome Analysis	Gp0120806			Whole Genome Sequencing	22
2531839353	Acinetobacter baumannii WC-136	Permanent Draft	Proteobacteria	Gammaproteobacteria	Pseudomonadales	Moraxellaceae	Acinetobacter	Acinetobacter baumannii	903916	Engineered	Built environment	Unclassified	Unclassified	Fresh water, Host, Human skin, Skin	4166244	4164	Genome Analysis	Gp0008748	58.4x		Whole Genome Sequencing	133
2531839352	Acinetobacter baumannii WC-141	Permanent Draft	Proteobacteria	Gammaproteobacteria	Pseudomonadales	Moraxellaceae	Acinetobacter	Acinetobacter baumannii	903915	Host-associated	Human	Unclassified	Unclassified	Fresh water, Host, Human skin, Skin	3932253	3886	Genome Analysis	Gp0008747	61.8x		Whole Genome Sequencing	91
2531839355	Acinetobacter baumannii WC-323	Permanent Draft	Proteobacteria	Gammaproteobacteria	Pseudomonadales	Moraxellaceae	Acinetobacter	Acinetobacter baumannii	903918	Engineered	Built environment	Unclassified	Unclassified	Fresh water, Host, Human skin, Skin	4047401	3967	Genome Analysis	Gp0008780	59.3x		Whole Genome Sequencing	77
2531839356	Acinetobacter baumannii WC-348	Permanent Draft	Proteobacteria	Gammaproteobacteria	Pseudomonadales	Moraxellaceae	Acinetobacter	Acinetobacter baumannii	903919	Host-associated	Human	Unclassified	Skin	Fresh water, Host, Human skin, Skin	4108488	3976	Genome Analysis	Gp0008781	59.4x		Whole Genome Sequencing	61
2531839354	Acinetobacter baumannii WC-487	Permanent Draft	Proteobacteria	Gammaproteobacteria	Pseudomonadales	Moraxellaceae	Acinetobacter	Acinetobacter baumannii	903917	Host-associated	Human	Unclassified	Skin	Fresh water, Host, Human skin, Skin	4115076	4083	Genome Analysis	Gp0008779	58.9x		Whole Genome Sequencing	121
2531839350	Acinetobacter baumannii WC-692	Permanent Draft	Proteobacteria	Gammaproteobacteria	Pseudomonadales	Moraxellaceae	Acinetobacter	Acinetobacter baumannii	903913	Host-associated	Human	Unclassified	Skin	Fresh water, Host, Human skin, Skin	4183446	4112	Genome Analysis	Gp0008746	58.3x		Whole Genome Sequencing	79
2537562053	Acinetobacter baumannii WC-A-694	Permanent Draft	Proteobacteria	Gammaproteobacteria	Pseudomonadales	Moraxellaceae	Acinetobacter	Acinetobacter baumannii	903925	Host-associated	Human	Unclassified	Unclassified	Fresh water, Host, Human skin, Skin	4008103	3940	Genome Analysis	Gp0008816	59.6x		Whole Genome Sequencing	82
2537562052	Acinetobacter baumannii WC-A-92	Permanent Draft	Proteobacteria	Gammaproteobacteria	Pseudomonadales	Moraxellaceae	Acinetobacter	Acinetobacter baumannii	903931	Host-associated	Human	Unclassified	Unclassified	Fresh water, Host, Human skin, Skin	3838812	3883	Genome Analysis	Gp0008865	62.1x		Whole Genome Sequencing	151
2600255007	Acinetobacter baumannii WM99c	Permanent Draft	Proteobacteria	Gammaproteobacteria	Pseudomonadales	Moraxellaceae	Acinetobacter	Acinetobacter baumannii	945555					Fresh water, Host, Human skin, Skin	4042799	3988	Genome Analysis	Gp0009725	14x		Whole Genome Sequencing	162
2684623213	Acinetobacter baumannii XH856	Finished	Proteobacteria	Gammaproteobacteria	Pseudomonadales	Moraxellaceae	Acinetobacter	Acinetobacter baumannii	470						3908399	3757	Genome Analysis	Gp0144511		Level 6: Finished	Whole Genome Sequencing	1
2671180334	Acinetobacter baumannii XH857	Finished	Proteobacteria	Gammaproteobacteria	Pseudomonadales	Moraxellaceae	Acinetobacter	Acinetobacter baumannii	470						3879636	3769	Genome Analysis	Gp0144509		Level 6: Finished	Whole Genome Sequencing	1
2684623104	Acinetobacter baumannii XH858	Finished	Proteobacteria	Gammaproteobacteria	Pseudomonadales	Moraxellaceae	Acinetobacter	Acinetobacter baumannii	470						4172609	4088	Genome Analysis	Gp0144507		Level 6: Finished	Whole Genome Sequencing	1
2684623056	Acinetobacter baumannii XH859	Finished	Proteobacteria	Gammaproteobacteria	Pseudomonadales	Moraxellaceae	Acinetobacter	Acinetobacter baumannii	470						3977071	3842	Genome Analysis	Gp0144508		Level 6: Finished	Whole Genome Sequencing	1
2684623099	Acinetobacter baumannii XH860	Finished	Proteobacteria	Gammaproteobacteria	Pseudomonadales	Moraxellaceae	Acinetobacter	Acinetobacter baumannii	470						3846621	3721	Genome Analysis	Gp0144510		Level 6: Finished	Whole Genome Sequencing	1
2558309051	Acinetobacter baumannii ZW85-1	Finished	Proteobacteria	Gammaproteobacteria	Pseudomonadales	Moraxellaceae	Acinetobacter	Acinetobacter baumannii	1400867	Host-associated	Human				3876878	3671	Genome Analysis	Gp0048194		Level 6: Finished	Whole Genome Sequencing	2
2519899735	Acinetobacter baumannii ZWS1122	Permanent Draft	Proteobacteria	Gammaproteobacteria	Pseudomonadales	Moraxellaceae	Acinetobacter	Acinetobacter baumannii	1223564	Host-associated	Human	Unclassified	Circulatory system		3937258	3814	Genome Analysis	Gp0023913	338x		Whole Genome Sequencing	60
2519899734	Acinetobacter baumannii ZWS1219	Permanent Draft	Proteobacteria	Gammaproteobacteria	Pseudomonadales	Moraxellaceae	Acinetobacter	Acinetobacter baumannii	1224141	Host-associated	Human	Unclassified	Circulatory system		3964728	3831	Genome Analysis	Gp0023914	248x		Whole Genome Sequencing	70
637000002	Acinetobacter baylyi ADP1	Finished	Proteobacteria	Gammaproteobacteria	Pseudomonadales	Moraxellaceae	Acinetobacter	Acinetobacter baylyi	62977	Engineered	Lab synthesis	Unclassified	Unclassified	Food, Fresh water, Host, Human skin, Sludge, Soil	3598621	3433	Genome Analysis	Gp0000562	7.8x	Level 6: Finished	Whole Genome Sequencing	1
2556921654	Acinetobacter baylyi DSM 14961	Permanent Draft	Proteobacteria	Gammaproteobacteria	Pseudomonadales	Moraxellaceae	Acinetobacter	Acinetobacter baylyi	1120924	Engineered	Wastewater	Unclassified	Unclassified	Sludge	3606029	3383	Genome Analysis	Gp0013863	Unknown	Level 1: Standard Draft	Whole Genome Sequencing	28
2565956683	Acinetobacter baylyi DSM 14961	Permanent Draft	Proteobacteria	Gammaproteobacteria	Pseudomonadales	Moraxellaceae	Acinetobacter	Acinetobacter baylyi	1120924	Engineered	Wastewater	Unclassified	Unclassified	Sludge	3595248	3356	Genome Analysis	Gp0034058	133.x		Whole Genome Sequencing	18
2657245693	Acinetobacter baylyi GTC 3695	Permanent Draft	Proteobacteria	Gammaproteobacteria	Pseudomonadales	Moraxellaceae	Acinetobacter	Acinetobacter baylyi	202950						3600358	3375	Genome Analysis	Gp0130645			Whole Genome Sequencing	31
2551306359	Acinetobacter baylyi TG19579	Permanent Draft	Proteobacteria	Gammaproteobacteria	Pseudomonadales	Moraxellaceae	Acinetobacter	Acinetobacter baylyi	1221291						3746897	3554	Genome Analysis	Gp0023996	2x		Whole Genome Sequencing	95
2565956700	Acinetobacter beijerinckii ANC 3835	Permanent Draft	Proteobacteria	Gammaproteobacteria	Pseudomonadales	Moraxellaceae	Acinetobacter	Acinetobacter beijerinckii	1217649						3535053	3396	Genome Analysis	Gp0034089	261.x		Whole Genome Sequencing	19
2565956701	Acinetobacter beijerinckii CIP 110307	Permanent Draft	Proteobacteria	Gammaproteobacteria	Pseudomonadales	Moraxellaceae	Acinetobacter	Acinetobacter beijerinckii	1217648						3556901	3406	Genome Analysis	Gp0034088	84.x		Whole Genome Sequencing	13
2671180604	Acinetobacter beijerinckii GTC 14628	Permanent Draft	Proteobacteria	Gammaproteobacteria	Pseudomonadales	Moraxellaceae	Acinetobacter	Acinetobacter beijerinckii	262668						3594417	3479	Genome Analysis	Gp0130614			Whole Genome Sequencing	30
2547132297	Acinetobacter bereziniae Brisou 64, LMG 1003	Permanent Draft	Proteobacteria	Gammaproteobacteria	Pseudomonadales	Moraxellaceae	Acinetobacter	Acinetobacter bereziniae	981324	Host-associated	Human	Unclassified	Unclassified	Host	4975999	5193	Genome Analysis	Gp0009877	12x		Whole Genome Sequencing	372
2565956640	Acinetobacter bereziniae Brisou 64, LMG 1003	Permanent Draft	Proteobacteria	Gammaproteobacteria	Pseudomonadales	Moraxellaceae	Acinetobacter	Acinetobacter bereziniae	981324						4947312	4749	Genome Analysis	Gp0034194	274.x		Whole Genome Sequencing	52
2645727911	Acinetobacter bereziniae CHI-40-1	Permanent Draft	Proteobacteria	Gammaproteobacteria	Pseudomonadales	Moraxellaceae	Acinetobacter	Acinetobacter bereziniae	106648						4717928	4539	Genome Analysis	Gp0122550			Whole Genome Sequencing	129
2654587542	Acinetobacter bereziniae HPC229	Permanent Draft	Proteobacteria	Gammaproteobacteria	Pseudomonadales	Moraxellaceae	Acinetobacter	Acinetobacter bereziniae	106648						4583073	4433	Genome Analysis	Gp0124168			Whole Genome Sequencing	96
2663762643	Acinetobacter bereziniae KCTC 23199	Permanent Draft	Proteobacteria	Gammaproteobacteria	Pseudomonadales	Moraxellaceae	Acinetobacter	Acinetobacter bereziniae	106648						4853437	4679	Genome Analysis	Gp0128403			Whole Genome Sequencing	110
2565956641	Acinetobacter bereziniae NIPH 3	Permanent Draft	Proteobacteria	Gammaproteobacteria	Pseudomonadales	Moraxellaceae	Acinetobacter	Acinetobacter bereziniae	1217651						4925988	4724	Genome Analysis	Gp0034195	9.x		Whole Genome Sequencing	60
2671180229	Acinetobacter boissieri ANC 4422	Permanent Draft	Proteobacteria	Gammaproteobacteria	Pseudomonadales	Moraxellaceae	Acinetobacter	Acinetobacter boissieri	1219383						2690205	2570	Genome Analysis	Gp0139277		Level 1: Standard Draft	Whole Genome Sequencing	29
2517093005	Acinetobacter bouvetii DSM 14964	Permanent Draft	Proteobacteria	Gammaproteobacteria	Pseudomonadales	Moraxellaceae	Acinetobacter	Acinetobacter bouvetii	1120925	Engineered	Wastewater	Unclassified	Unclassified	Wastewater treatment plant	3356470	3207	Genome Analysis	Gp0013864	Unknown	Level 2: High-Quality Draft	Whole Genome Sequencing	19
2565956682	Acinetobacter bouvetii DSM 14964	Permanent Draft	Proteobacteria	Gammaproteobacteria	Pseudomonadales	Moraxellaceae	Acinetobacter	Acinetobacter bouvetii	1120925	Engineered	Wastewater	Unclassified	Unclassified	Wastewater treatment plant	3369793	3209	Genome Analysis	Gp0034036	268.x		Whole Genome Sequencing	24
2660238193	Acinetobacter bouvetii GTC 3697	Permanent Draft	Proteobacteria	Gammaproteobacteria	Pseudomonadales	Moraxellaceae	Acinetobacter	Acinetobacter bouvetii	202951						3346500	3184	Genome Analysis	Gp0130646			Whole Genome Sequencing	24
2565956695	Acinetobacter brisouii ANC 4119	Permanent Draft	Proteobacteria	Gammaproteobacteria	Pseudomonadales	Moraxellaceae	Acinetobacter	Acinetobacter brisouii	1217652	Environmental	Terrestrial				3108690	2998	Genome Analysis	Gp0034094	84.x		Whole Genome Sequencing	20
2579778708	Acinetobacter brisouii CIP 110357	Permanent Draft	Proteobacteria	Gammaproteobacteria	Pseudomonadales	Moraxellaceae	Acinetobacter	Acinetobacter brisouii	1341683						3145929	3034	Genome Analysis	Gp0047563	143.x		Whole Genome Sequencing	16
2657245517	Acinetobacter brisouii CIP 110357	Permanent Draft	Proteobacteria	Gammaproteobacteria	Pseudomonadales	Moraxellaceae	Acinetobacter	Acinetobacter brisouii	1341683	Environmental	Terrestrial				3087182	2992	Genome Analysis	Gp0130669			Whole Genome Sequencing	38
2636415707	Acinetobacter brisouii SM1	Permanent Draft	Proteobacteria	Gammaproteobacteria	Pseudomonadales	Moraxellaceae	Acinetobacter	Acinetobacter brisouii	396323						2995620	2875	Genome Analysis	Gp0118895			Whole Genome Sequencing	65
2534682020	Acinetobacter calcoaceticus ANC 3680	Permanent Draft	Proteobacteria	Gammaproteobacteria	Pseudomonadales	Moraxellaceae	Acinetobacter	Acinetobacter calcoaceticus	1217653						4071058	3888	Genome Analysis	Gp0034168	86x		Whole Genome Sequencing	8
2551306460	Acinetobacter calcoaceticus anitratus XM1570	Permanent Draft	Proteobacteria	Gammaproteobacteria	Pseudomonadales	Moraxellaceae	Acinetobacter	Acinetobacter calcoaceticus	1235833	Host-associated	Animal	Unclassified	Respiratory system		4083147	4029	Genome Analysis	Gp0033779	97.49x		Whole Genome Sequencing	88
2534682017	Acinetobacter calcoaceticus DSM 30006	Permanent Draft	Proteobacteria	Gammaproteobacteria	Pseudomonadales	Moraxellaceae	Acinetobacter	Acinetobacter calcoaceticus	981331	Environmental	Terrestrial	Unclassified	Soil	Fresh water, Host, Human skin, Skin, Soil	3926967	3747	Genome Analysis	Gp0034167	86x		Whole Genome Sequencing	12
2547132303	Acinetobacter calcoaceticus DSM 30006	Permanent Draft	Proteobacteria	Gammaproteobacteria	Pseudomonadales	Moraxellaceae	Acinetobacter	Acinetobacter calcoaceticus	981331	Environmental	Terrestrial	Unclassified	Soil	Fresh water, Host, Human skin, Skin, Soil	3888419	4187	Genome Analysis	Gp0009997	1x		Whole Genome Sequencing	362
2639762793	Acinetobacter calcoaceticus GK1	Permanent Draft	Proteobacteria	Gammaproteobacteria	Pseudomonadales	Moraxellaceae	Acinetobacter	Acinetobacter calcoaceticus	471	Host-associated	Plants		Rhizosphere	Plant root	3943681	3907	Genome Analysis	Gp0117319			Whole Genome Sequencing	35
2675903507	Acinetobacter calcoaceticus GK2	Permanent Draft	Proteobacteria	Gammaproteobacteria	Pseudomonadales	Moraxellaceae	Acinetobacter	Acinetobacter calcoaceticus	471						3737791	3574	Genome Analysis	Gp0145374			Whole Genome Sequencing	22
2660238279	Acinetobacter calcoaceticus KCTC 2357	Permanent Draft	Proteobacteria	Gammaproteobacteria	Pseudomonadales	Moraxellaceae	Acinetobacter	Acinetobacter calcoaceticus	471						3892512	3749	Genome Analysis	Gp0130654			Whole Genome Sequencing	17
2534682019	Acinetobacter calcoaceticus NIPH 13	Permanent Draft	Proteobacteria	Gammaproteobacteria	Pseudomonadales	Moraxellaceae	Acinetobacter	Acinetobacter calcoaceticus	1217654						3922088	3734	Genome Analysis	Gp0034169	149x		Whole Genome Sequencing	11
2648501228	Acinetobacter calcoaceticus P23	Permanent Draft	Proteobacteria	Gammaproteobacteria	Pseudomonadales	Moraxellaceae	Acinetobacter	Acinetobacter calcoaceticus	471						4052702	3842	Genome Analysis	Gp0122114			Whole Genome Sequencing	26
650377903	Acinetobacter calcoaceticus PHEA-2	Finished	Proteobacteria	Gammaproteobacteria	Pseudomonadales	Moraxellaceae	Acinetobacter	Acinetobacter calcoaceticus	871585	Engineered	Wastewater	Unclassified	Unclassified	Food, Fresh water, Host, Human skin, Soil	3862530	3674	Genome Analysis	Gp0008566		Level 6: Finished	Whole Genome Sequencing	1
646206267	Acinetobacter calcoaceticus RUH2202	Permanent Draft	Proteobacteria	Gammaproteobacteria	Pseudomonadales	Moraxellaceae	Acinetobacter	Acinetobacter calcoaceticus	575585	Host-associated	Human	Unclassified	Skin	Host, Human skin, Skin	3881790	3632	Genome Analysis	Gp0004015	17.29x	Level 2: High-Quality Draft	Whole Genome Sequencing	15
2551306334	Acinetobacter calcoaceticus TG19585	Permanent Draft	Proteobacteria	Gammaproteobacteria	Pseudomonadales	Moraxellaceae	Acinetobacter	Acinetobacter calcoaceticus	1221293	Environmental	Terrestrial	Unclassified	Soil		3810905	3677	Genome Analysis	Gp0024192	88x		Whole Genome Sequencing	34
2551306336	Acinetobacter calcoaceticus TG19588	Permanent Draft	Proteobacteria	Gammaproteobacteria	Pseudomonadales	Moraxellaceae	Acinetobacter	Acinetobacter calcoaceticus	1221294						3902769	3763	Genome Analysis	Gp0024193	8x		Whole Genome Sequencing	31
2551306344	Acinetobacter calcoaceticus TG19593	Permanent Draft	Proteobacteria	Gammaproteobacteria	Pseudomonadales	Moraxellaceae	Acinetobacter	Acinetobacter calcoaceticus	1221295	Environmental	Terrestrial	Unclassified	Soil		3911510	3741	Genome Analysis	Gp0024194	81x		Whole Genome Sequencing	29
2582581295	Acinetobacter calcoaceticus WP19	Permanent Draft	Proteobacteria	Gammaproteobacteria	Pseudomonadales	Moraxellaceae	Acinetobacter	Acinetobacter calcoaceticus	471						3951709	3833	Genome Analysis	Gp0088918		Level 1: Standard Draft	Whole Genome Sequencing	66
2526164562	Acinetobacter calcoaceticus ZOR0008	Permanent Draft	Proteobacteria	Gammaproteobacteria	Pseudomonadales	Moraxellaceae	Acinetobacter	Acinetobacter calcoaceticus	1339229					Animal facility, Animal gastrointestinal tract, Aquaculture	4127210	4039	Genome Analysis	Gp0039858		Level 5: Non-contiguous Finished	Whole Genome Sequencing	169
2690315737	Acinetobacter genomosp. NB14 JVAP01	Permanent Draft	Proteobacteria	Gammaproteobacteria	Pseudomonadales	Moraxellaceae	Acinetobacter	Acinetobacter sp. JVAP01	1561081						3900588	3773	Genome Analysis	Gp0145294			Whole Genome Sequencing	75
2547132298	Acinetobacter genomospecies 13TU A 267, NCTC 8102	Permanent Draft	Proteobacteria	Gammaproteobacteria	Pseudomonadales	Moraxellaceae	Acinetobacter	Acinetobacter genomospecies 13TU	981325	Host-associated	Human	Unclassified	Unclassified	Host	4118248	4319	Genome Analysis	Gp0009878	1x		Whole Genome Sequencing	277
2547132304	Acinetobacter genomospecies 3 Tr II-3, DSM 9306	Permanent Draft	Proteobacteria	Gammaproteobacteria	Pseudomonadales	Moraxellaceae	Acinetobacter	Acinetobacter genomospecies 4	981332	Host-associated	Animal	Unclassified	Unclassified	Fresh water, Host, Human skin, Skin	4030436	4287	Genome Analysis	Gp0010031	11x		Whole Genome Sequencing	321
2547132299	Acinetobacter genomospecies 3, DSM 21653	Permanent Draft	Proteobacteria	Gammaproteobacteria	Pseudomonadales	Moraxellaceae	Acinetobacter	Acinetobacter genomospecies 3	981326	Host-associated	Animal	Unclassified	Unclassified	Host	3746320	4027	Genome Analysis	Gp0009879	8x		Whole Genome Sequencing	458
2565956694	Acinetobacter gerneri DSM 14967	Permanent Draft	Proteobacteria	Gammaproteobacteria	Pseudomonadales	Moraxellaceae	Acinetobacter	Acinetobacter gerneri	1120926	Engineered	Wastewater	Unclassified	Unclassified	Sludge	4520036	4343	Genome Analysis	Gp0034114	69.x		Whole Genome Sequencing	84
2667527992	Acinetobacter gerneri KCTC 12415	Permanent Draft	Proteobacteria	Gammaproteobacteria	Pseudomonadales	Moraxellaceae	Acinetobacter	Acinetobacter gerneri	202952						4367889	4211	Genome Analysis	Gp0130382			Whole Genome Sequencing	163
2545824735	Acinetobacter gerneri MTCC 9824	Permanent Draft	Proteobacteria	Gammaproteobacteria	Pseudomonadales	Moraxellaceae	Acinetobacter	Acinetobacter gerneri	1330037	Engineered	Wastewater	Unclassified	Unclassified		4420969	4110	Genome Analysis	Gp0042237	67.x		Whole Genome Sequencing	167
2565956705	Acinetobacter guillouiae CIP 63.46	Permanent Draft	Proteobacteria	Gammaproteobacteria	Pseudomonadales	Moraxellaceae	Acinetobacter	Acinetobacter guillouiae	1217655	Engineered	Wastewater	Unclassified	Unclassified		4863018	4710	Genome Analysis	Gp0034116	16.x		Whole Genome Sequencing	39
2671180652	Acinetobacter guillouiae KCTC 23200	Permanent Draft	Proteobacteria	Gammaproteobacteria	Pseudomonadales	Moraxellaceae	Acinetobacter	Acinetobacter guillouiae	106649						4836988	4695	Genome Analysis	Gp0130662			Whole Genome Sequencing	63
2545824739	Acinetobacter guillouiae MSP4-18	Permanent Draft	Proteobacteria	Gammaproteobacteria	Pseudomonadales	Moraxellaceae	Acinetobacter	Acinetobacter guillouiae	1330038	Environmental	Terrestrial	Unclassified	Soil		4848959	4543	Genome Analysis	Gp0042238	55.x		Whole Genome Sequencing	94
2565956704	Acinetobacter guillouiae NIPH 991	Permanent Draft	Proteobacteria	Gammaproteobacteria	Pseudomonadales	Moraxellaceae	Acinetobacter	Acinetobacter guillouiae	1217656						4878616	4599	Genome Analysis	Gp0034115	142.x		Whole Genome Sequencing	17
2565956692	Acinetobacter gyllenbergii CIP 110306	Permanent Draft	Proteobacteria	Gammaproteobacteria	Pseudomonadales	Moraxellaceae	Acinetobacter	Acinetobacter gyllenbergii	1217657	Host-associated	Human				4305849	4225	Genome Analysis	Gp0034112	57.x		Whole Genome Sequencing	65
2700989177	Acinetobacter gyllenbergii GTC 14627	Permanent Draft	Proteobacteria	Gammaproteobacteria	Pseudomonadales	Moraxellaceae	Acinetobacter	Acinetobacter gyllenbergii	134534						4305378	4200	Genome Analysis	Gp0130611			Whole Genome Sequencing	42
2545824738	Acinetobacter gyllenbergii MTCC 11365	Permanent Draft	Proteobacteria	Gammaproteobacteria	Pseudomonadales	Moraxellaceae	Acinetobacter	Acinetobacter gyllenbergii	1330039	Host-associated	Human	Unclassified	Unclassified		4318988	4019	Genome Analysis	Gp0042239	48.x		Whole Genome Sequencing	48
2565956703	Acinetobacter gyllenbergii NIPH 230	Permanent Draft	Proteobacteria	Gammaproteobacteria	Pseudomonadales	Moraxellaceae	Acinetobacter	Acinetobacter gyllenbergii	1217658						4431794	4455	Genome Analysis	Gp0034113	81.x		Whole Genome Sequencing	194
2537561554	Acinetobacter haemolyticus ATCC 17906	Permanent Draft	Proteobacteria	Gammaproteobacteria	Pseudomonadales	Moraxellaceae	Acinetobacter	Acinetobacter haemolyticus	1217659						3486821	3393	Genome Analysis	Gp0033080	71x		Whole Genome Sequencing	32
647000202	Acinetobacter haemolyticus ATCC 19194	Permanent Draft	Proteobacteria	Gammaproteobacteria	Pseudomonadales	Moraxellaceae	Acinetobacter	Acinetobacter haemolyticus	707232	Host-associated	Human	Nasopharyngeal	Respiratory system	Host, Human airways	3372344	3560	Genome Analysis	Gp0003499	21.7x	Level 2: High-Quality Draft	Whole Genome Sequencing	253
2545824737	Acinetobacter haemolyticus MTCC 9819	Permanent Draft	Proteobacteria	Gammaproteobacteria	Pseudomonadales	Moraxellaceae	Acinetobacter	Acinetobacter haemolyticus	1331660	Host-associated	Animal	Unclassified	Respiratory system		3384229	3122	Genome Analysis	Gp0042240	167.x		Whole Genome Sequencing	182
2671180312	Acinetobacter haemolyticus NBRC 109758	Permanent Draft	Proteobacteria	Gammaproteobacteria	Pseudomonadales	Moraxellaceae	Acinetobacter	Acinetobacter haemolyticus	29430						3338910	3235	Genome Analysis	Gp0130656			Whole Genome Sequencing	126
2537561834	Acinetobacter haemolyticus NIPH 261	Permanent Draft	Proteobacteria	Gammaproteobacteria	Pseudomonadales	Moraxellaceae	Acinetobacter	Acinetobacter haemolyticus	1217986						3517917	3434	Genome Analysis	Gp0034185	84x		Whole Genome Sequencing	17
2551306342	Acinetobacter haemolyticus TG19599	Permanent Draft	Proteobacteria	Gammaproteobacteria	Pseudomonadales	Moraxellaceae	Acinetobacter	Acinetobacter haemolyticus	1221297	Host-associated	Animal	Unclassified	Respiratory system		3385984	3329	Genome Analysis	Gp0024256	72x		Whole Genome Sequencing	260
2551306346	Acinetobacter haemolyticus TG19602	Permanent Draft	Proteobacteria	Gammaproteobacteria	Pseudomonadales	Moraxellaceae	Acinetobacter	Acinetobacter haemolyticus	1221298						3578946	3640	Genome Analysis	Gp0023550	76x		Whole Genome Sequencing	382
2551306343	Acinetobacter haemolyticus TG21157	Permanent Draft	Proteobacteria	Gammaproteobacteria	Pseudomonadales	Moraxellaceae	Acinetobacter	Acinetobacter haemolyticus	1221299						3324360	3278	Genome Analysis	Gp0023551	74x		Whole Genome Sequencing	175
2627854244	Acinetobacter harbinensis HITLi 7	Permanent Draft	Proteobacteria	Gammaproteobacteria	Pseudomonadales	Moraxellaceae	Acinetobacter	Acinetobacter harbinensis	1353941						2899785	2762	Genome Analysis	Gp0117320			Whole Genome Sequencing	6
2565956693	Acinetobacter indicus ANC 4215	Permanent Draft	Proteobacteria	Gammaproteobacteria	Pseudomonadales	Moraxellaceae	Acinetobacter	Acinetobacter indicus	1217660						3171009	3069	Genome Analysis	Gp0034095	251.x		Whole Genome Sequencing	33
2579779046	Acinetobacter indicus CIP 110367	Permanent Draft	Proteobacteria	Gammaproteobacteria	Pseudomonadales	Moraxellaceae	Acinetobacter	Acinetobacter indicus	1341679						3210203	3104	Genome Analysis	Gp0047562	148.x		Whole Genome Sequencing	21
2663763131	Acinetobacter indicus DSM 25388	Permanent Draft	Proteobacteria	Gammaproteobacteria	Pseudomonadales	Moraxellaceae	Acinetobacter	Acinetobacter indicus	756892						3065597	2966	Genome Analysis	Gp0130668			Whole Genome Sequencing	96
2654587683	Acinetobacter indicus KM7	Permanent Draft	Proteobacteria	Gammaproteobacteria	Pseudomonadales	Moraxellaceae	Acinetobacter	Acinetobacter indicus	756892						2997588	2970	Genome Analysis	Gp0117321			Whole Genome Sequencing	87
2534682022	Acinetobacter johnsonii ANC 3681	Permanent Draft	Proteobacteria	Gammaproteobacteria	Pseudomonadales	Moraxellaceae	Acinetobacter	Acinetobacter johnsonii	1217662						3536698	3424	Genome Analysis	Gp0034170	81x		Whole Genome Sequencing	11
2537561556	Acinetobacter johnsonii CIP 64.6	Permanent Draft	Proteobacteria	Gammaproteobacteria	Pseudomonadales	Moraxellaceae	Acinetobacter	Acinetobacter johnsonii	1217663	Host-associated	Human	Unclassified	Digestive system	Host	3582699	3590	Genome Analysis	Gp0033179	261x		Whole Genome Sequencing	48
2657245534	Acinetobacter johnsonii DSMZ 6963	Permanent Draft	Proteobacteria	Gammaproteobacteria	Pseudomonadales	Moraxellaceae	Acinetobacter	Acinetobacter johnsonii	40214						3459872	3447	Genome Analysis	Gp0130657			Whole Genome Sequencing	109
646206268	Acinetobacter johnsonii SH046	Permanent Draft	Proteobacteria	Gammaproteobacteria	Pseudomonadales	Moraxellaceae	Acinetobacter	Acinetobacter johnsonii	575586	Host-associated	Human	Unclassified	Skin	Host, Human skin, Skin	3690010	3434	Genome Analysis	Gp0004117	28.43x	Level 2: High-Quality Draft	Whole Genome Sequencing	47
2551306347	Acinetobacter johnsonii TG19605	Permanent Draft	Proteobacteria	Gammaproteobacteria	Pseudomonadales	Moraxellaceae	Acinetobacter	Acinetobacter johnsonii	1221300	Host-associated	Human	Unclassified	Digestive system		3532492	3585	Genome Analysis	Gp0024196	7x		Whole Genome Sequencing	186
2551306340	Acinetobacter johnsonii TG19625	Permanent Draft	Proteobacteria	Gammaproteobacteria	Pseudomonadales	Moraxellaceae	Acinetobacter	Acinetobacter johnsonii	1221301	Engineered	Built environment	Unclassified	Unclassified		3599471	3638	Genome Analysis	Gp0024197	29x		Whole Genome Sequencing	111
2534682023	Acinetobacter junii CIP 107470	Permanent Draft	Proteobacteria	Gammaproteobacteria	Pseudomonadales	Moraxellaceae	Acinetobacter	Acinetobacter junii	1217666					Host	3705684	3674	Genome Analysis	Gp0034173	75x		Whole Genome Sequencing	81
2534682021	Acinetobacter junii CIP 64.5	Permanent Draft	Proteobacteria	Gammaproteobacteria	Pseudomonadales	Moraxellaceae	Acinetobacter	Acinetobacter junii	1217664	Host-associated	Human	Urethra	Excretory system		3330618	3254	Genome Analysis	Gp0034171	133x		Whole Genome Sequencing	41
2660238054	Acinetobacter junii KCTC 12416	Permanent Draft	Proteobacteria	Gammaproteobacteria	Pseudomonadales	Moraxellaceae	Acinetobacter	Acinetobacter junii	40215						3524984	3484	Genome Analysis	Gp0130658			Whole Genome Sequencing	217
2627853763	Acinetobacter junii L20	Permanent Draft	Proteobacteria	Gammaproteobacteria	Pseudomonadales	Moraxellaceae	Acinetobacter	Acinetobacter junii	40215						3199812	3133	Genome Analysis	Gp0119384			Whole Genome Sequencing	144
2545824736	Acinetobacter junii MTCC 11364	Permanent Draft	Proteobacteria	Gammaproteobacteria	Pseudomonadales	Moraxellaceae	Acinetobacter	Acinetobacter junii	1330047	Engineered	Wastewater	Unclassified	Unclassified		3549566	3294	Genome Analysis	Gp0042241	84.x		Whole Genome Sequencing	248
2700989280	Acinetobacter junii NBRC 109759	Permanent Draft	Proteobacteria	Gammaproteobacteria	Pseudomonadales	Moraxellaceae	Acinetobacter	Acinetobacter junii	40215						3217344	3122	Genome Analysis	Gp0130659			Whole Genome Sequencing	94
2700989279	Acinetobacter junii NBRC 110497	Permanent Draft	Proteobacteria	Gammaproteobacteria	Pseudomonadales	Moraxellaceae	Acinetobacter	Acinetobacter junii	40215						3586457	3534	Genome Analysis	Gp0130660			Whole Genome Sequencing	153
2534682024	Acinetobacter junii NIPH 182	Permanent Draft	Proteobacteria	Gammaproteobacteria	Pseudomonadales	Moraxellaceae	Acinetobacter	Acinetobacter junii	1217665						3306847	3187	Genome Analysis	Gp0034172	79x		Whole Genome Sequencing	14
646206269	Acinetobacter junii SH205	Permanent Draft	Proteobacteria	Gammaproteobacteria	Pseudomonadales	Moraxellaceae	Acinetobacter	Acinetobacter junii	575587	Host-associated	Human	Unclassified	Skin	Host, Human fecal, Human skin	3463059	3252	Genome Analysis	Gp0004158	29.15x	Level 2: High-Quality Draft	Whole Genome Sequencing	44
2551306345	Acinetobacter junii TG19608	Permanent Draft	Proteobacteria	Gammaproteobacteria	Pseudomonadales	Moraxellaceae	Acinetobacter	Acinetobacter junii	1221306	Host-associated	Human	Unclassified	Unclassified		3257504	3175	Genome Analysis	Gp0024198	257x		Whole Genome Sequencing	136
2671180219	Acinetobacter kookii ANC 4667	Permanent Draft	Proteobacteria	Gammaproteobacteria	Pseudomonadales	Moraxellaceae	Acinetobacter	Acinetobacter kookii	1226327						3085401	2965	Genome Analysis	Gp0139280		Level 1: Standard Draft	Whole Genome Sequencing	22
2675903034	Acinetobacter kyonggiensis ANC 5109	Permanent Draft	Proteobacteria	Gammaproteobacteria	Pseudomonadales	Moraxellaceae	Acinetobacter	Acinetobacter kyonggiensis	595670						3714024	3609	Genome Analysis	Gp0139281		Level 1: Standard Draft	Whole Genome Sequencing	73
2534682025	Acinetobacter lwoffii CIP 70.31	Permanent Draft	Proteobacteria	Gammaproteobacteria	Pseudomonadales	Moraxellaceae	Acinetobacter	Acinetobacter lwoffii	1217667						3546109	3592	Genome Analysis	Gp0034175	74x		Whole Genome Sequencing	79
2660238430	Acinetobacter lwoffii NBRC 109760	Permanent Draft	Proteobacteria	Gammaproteobacteria	Pseudomonadales	Moraxellaceae	Acinetobacter	Acinetobacter lwoffii	28090						3291217	3240	Genome Analysis	Gp0130655			Whole Genome Sequencing	89
2547132300	Acinetobacter lwoffii NCTC 5866	Permanent Draft	Proteobacteria	Gammaproteobacteria	Pseudomonadales	Moraxellaceae	Acinetobacter	Acinetobacter lwoffii	981327	Host-associated	Human	Unclassified	Unclassified	Host	3353128	3530	Genome Analysis	Gp0009855	14x		Whole Genome Sequencing	252
2537562009	Acinetobacter lwoffii NCTC 5866	Permanent Draft	Proteobacteria	Gammaproteobacteria	Pseudomonadales	Moraxellaceae	Acinetobacter	Acinetobacter lwoffii	981327	Host-associated	Human	Unclassified	Unclassified	Host	3206079	3106	Genome Analysis	Gp0034176	144x		Whole Genome Sequencing	29
2534682026	Acinetobacter lwoffii NIPH 478	Permanent Draft	Proteobacteria	Gammaproteobacteria	Pseudomonadales	Moraxellaceae	Acinetobacter	Acinetobacter lwoffii	1217668						3276129	3166	Genome Analysis	Gp0034174	232x		Whole Genome Sequencing	27
2579779043	Acinetobacter lwoffii NIPH 512	Permanent Draft	Proteobacteria	Gammaproteobacteria	Pseudomonadales	Moraxellaceae	Acinetobacter	Acinetobacter lwoffii	1400346						3382003	3332	Genome Analysis	Gp0048963	147.x		Whole Genome Sequencing	16
2537562010	Acinetobacter lwoffii NIPH 715	Permanent Draft	Proteobacteria	Gammaproteobacteria	Pseudomonadales	Moraxellaceae	Acinetobacter	Acinetobacter lwoffii	1217669						3400693	3403	Genome Analysis	Gp0034177	118x		Whole Genome Sequencing	76
646206270	Acinetobacter lwoffii SH145	Permanent Draft	Proteobacteria	Gammaproteobacteria	Pseudomonadales	Moraxellaceae	Acinetobacter	Acinetobacter lwoffii	575588	Host-associated	Human	Unclassified	Skin	Host, Human skin, Skin	3481004	3202	Genome Analysis	Gp0004159	22.6x	Level 2: High-Quality Draft	Whole Genome Sequencing	76
2551306339	Acinetobacter lwoffii TG19636	Permanent Draft	Proteobacteria	Gammaproteobacteria	Pseudomonadales	Moraxellaceae	Acinetobacter	Acinetobacter lwoffii	1221307	Host-associated	Human	Unclassified	Unclassified		3497784	3575	Genome Analysis	Gp0024199	112x		Whole Genome Sequencing	245
2547132098	Acinetobacter lwoffii WJ10621	Permanent Draft	Proteobacteria	Gammaproteobacteria	Pseudomonadales	Moraxellaceae	Acinetobacter	Acinetobacter lwoffii	1046625	Host-associated	Human	Unclassified	Unclassified	Host	3180031	3180	Genome Analysis	Gp0011269	1x		Whole Genome Sequencing	8
2582580904	Acinetobacter nectaris CIP 110549	Permanent Draft	Proteobacteria	Gammaproteobacteria	Pseudomonadales	Moraxellaceae	Acinetobacter	Acinetobacter nectaris	1392540						2668173	2625	Genome Analysis	Gp0047524	29.x		Whole Genome Sequencing	34
2639762828	Acinetobacter nosocomialis 28F	Permanent Draft	Proteobacteria	Gammaproteobacteria	Pseudomonadales	Moraxellaceae	Acinetobacter	Acinetobacter nosocomialis	1147131	Host-associated	Human				4191407	4099	Genome Analysis	Gp0102285			Whole Genome Sequencing	138
2687453252	Acinetobacter nosocomialis 6411	Finished	Proteobacteria	Gammaproteobacteria	Pseudomonadales	Moraxellaceae	Acinetobacter	Acinetobacter nosocomialis	106654						4061750	3901	Genome Analysis	Gp0143910		Level 6: Finished	Whole Genome Sequencing	4
2519899580	Acinetobacter nosocomialis Ab22222	Permanent Draft	Proteobacteria	Gammaproteobacteria	Pseudomonadales	Moraxellaceae	Acinetobacter	Acinetobacter nosocomialis	1183155						3997474	3935	Genome Analysis	Gp0023232	273x		Whole Genome Sequencing	44
2693429526	Acinetobacter nosocomialis ABBL032	Permanent Draft	Proteobacteria	Gammaproteobacteria	Pseudomonadales	Moraxellaceae	Acinetobacter	Acinetobacter nosocomialis	106654						3914104	3877	Genome Analysis	Gp0132854			Whole Genome Sequencing	106
2663763208	Acinetobacter nosocomialis ABBL048	Permanent Draft	Proteobacteria	Gammaproteobacteria	Pseudomonadales	Moraxellaceae	Acinetobacter	Acinetobacter nosocomialis	106654						4155635	4124	Genome Analysis	Gp0132855			Whole Genome Sequencing	66
2700989404	Acinetobacter nosocomialis ABBL080	Permanent Draft	Proteobacteria	Gammaproteobacteria	Pseudomonadales	Moraxellaceae	Acinetobacter	Acinetobacter nosocomialis	106654						3937601	4022	Genome Analysis	Gp0132856			Whole Genome Sequencing	375
2667527609	Acinetobacter nosocomialis GTC 03312	Permanent Draft	Proteobacteria	Gammaproteobacteria	Pseudomonadales	Moraxellaceae	Acinetobacter	Acinetobacter nosocomialis	106654						3973242	3841	Genome Analysis	Gp0130498			Whole Genome Sequencing	86
2660238292	Acinetobacter nosocomialis GTC 03313	Permanent Draft	Proteobacteria	Gammaproteobacteria	Pseudomonadales	Moraxellaceae	Acinetobacter	Acinetobacter nosocomialis	106654						4037501	3849	Genome Analysis	Gp0130499			Whole Genome Sequencing	60
2671180619	Acinetobacter nosocomialis LMG 10619	Permanent Draft	Proteobacteria	Gammaproteobacteria	Pseudomonadales	Moraxellaceae	Acinetobacter	Acinetobacter nosocomialis	106654						3856540	3679	Genome Analysis	Gp0130663			Whole Genome Sequencing	27
2597489981	Acinetobacter nosocomialis M2	Permanent Draft	Proteobacteria	Gammaproteobacteria	Pseudomonadales	Moraxellaceae	Acinetobacter	Acinetobacter nosocomialis	1343071	Host-associated	Human	Unclassified	Unclassified	Host	3782411	3564	Genome Analysis	Gp0076620	163x	Level 2: High-Quality Draft	Whole Genome Sequencing	11
2700989178	Acinetobacter nosocomialis NBRC 110498	Permanent Draft	Proteobacteria	Gammaproteobacteria	Pseudomonadales	Moraxellaceae	Acinetobacter	Acinetobacter nosocomialis	106654						3943660	3849	Genome Analysis	Gp0130597			Whole Genome Sequencing	102
2663763380	Acinetobacter nosocomialis NBRC 110499	Permanent Draft	Proteobacteria	Gammaproteobacteria	Pseudomonadales	Moraxellaceae	Acinetobacter	Acinetobacter nosocomialis	106654						4024352	3965	Genome Analysis	Gp0130500			Whole Genome Sequencing	107
2657245161	Acinetobacter nosocomialis NBRC 110500	Permanent Draft	Proteobacteria	Gammaproteobacteria	Pseudomonadales	Moraxellaceae	Acinetobacter	Acinetobacter nosocomialis	106654						3976020	3843	Genome Analysis	Gp0130501			Whole Genome Sequencing	84
2663763181	Acinetobacter nosocomialis NBRC 110501	Permanent Draft	Proteobacteria	Gammaproteobacteria	Pseudomonadales	Moraxellaceae	Acinetobacter	Acinetobacter nosocomialis	106654						4035220	3841	Genome Analysis	Gp0130502			Whole Genome Sequencing	63
2675903556	Acinetobacter nosocomialis NBRC 110502	Permanent Draft	Proteobacteria	Gammaproteobacteria	Pseudomonadales	Moraxellaceae	Acinetobacter	Acinetobacter nosocomialis	106654						4036599	3850	Genome Analysis	Gp0130664			Whole Genome Sequencing	68
2700989283	Acinetobacter nosocomialis NBRC 110503	Permanent Draft	Proteobacteria	Gammaproteobacteria	Pseudomonadales	Moraxellaceae	Acinetobacter	Acinetobacter nosocomialis	106654						3958741	3757	Genome Analysis	Gp0130503			Whole Genome Sequencing	64
2537561557	Acinetobacter nosocomialis NIPH 2119	Permanent Draft	Proteobacteria	Gammaproteobacteria	Pseudomonadales	Moraxellaceae	Acinetobacter	Acinetobacter nosocomialis	1217670						3880908	3683	Genome Analysis	Gp0032478	286x		Whole Genome Sequencing	19
2534682018	Acinetobacter nosocomialis NIPH 386	Permanent Draft	Proteobacteria	Gammaproteobacteria	Pseudomonadales	Moraxellaceae	Acinetobacter	Acinetobacter nosocomialis	1217985						4034803	3924	Genome Analysis	Gp0034166	85x		Whole Genome Sequencing	15
2551306341	Acinetobacter nosocomialis TG19596	Permanent Draft	Proteobacteria	Gammaproteobacteria	Pseudomonadales	Moraxellaceae	Acinetobacter	Acinetobacter nosocomialis	1221296						3790318	3694	Genome Analysis	Gp0024195	294x		Whole Genome Sequencing	86
2551306335	Acinetobacter nosocomialis TG21145	Permanent Draft	Proteobacteria	Gammaproteobacteria	Pseudomonadales	Moraxellaceae	Acinetobacter	Acinetobacter nosocomialis	1221308						4103253	4021	Genome Analysis	Gp0024149	123x		Whole Genome Sequencing	39
2579779125	Acinetobacter oleivorans CIP 110421	Permanent Draft	Proteobacteria	Gammaproteobacteria	Pseudomonadales	Moraxellaceae	Acinetobacter	Acinetobacter oleivorans	1391912						4136068	3924	Genome Analysis	Gp0047561	26.x		Whole Genome Sequencing	11
648028004	Acinetobacter oleivorans DR1	Finished	Proteobacteria	Gammaproteobacteria	Pseudomonadales	Moraxellaceae	Acinetobacter	Acinetobacter oleivorans	436717	Environmental	Terrestrial	Unclassified	Soil	Soil	4152543	3963	Genome Analysis	Gp0006997		Level 6: Finished	Whole Genome Sequencing	1
2663763040	Acinetobacter oleivorans KCTC 23045	Permanent Draft	Proteobacteria	Gammaproteobacteria	Pseudomonadales	Moraxellaceae	Acinetobacter	Acinetobacter oleivorans	1148157						4108464	3956	Genome Analysis	Gp0130481			Whole Genome Sequencing	29
2654587535	Acinetobacter oleivorans PF1	Permanent Draft	Proteobacteria	Gammaproteobacteria	Pseudomonadales	Moraxellaceae	Acinetobacter	Acinetobacter oleivorans	1148157						3765432	3780	Genome Analysis	Gp0117323			Whole Genome Sequencing	30
2675903032	Acinetobacter pakistanensis ANC 5076	Permanent Draft	Proteobacteria	Gammaproteobacteria	Pseudomonadales	Moraxellaceae	Acinetobacter	Acinetobacter pakistanensis	1475484						3728357	3653	Genome Analysis	Gp0139284		Level 1: Standard Draft	Whole Genome Sequencing	104
2711768197	Acinetobacter parvus CM11	Permanent Draft	Proteobacteria	Gammaproteobacteria	Pseudomonadales	Moraxellaceae	Acinetobacter	Acinetobacter parvus	134533						3600177	3592	Genome Analysis	Gp0143291			Whole Genome Sequencing	112
2700989180	Acinetobacter parvus GTC 3704	Permanent Draft	Proteobacteria	Gammaproteobacteria	Pseudomonadales	Moraxellaceae	Acinetobacter	Acinetobacter parvus	134533						2772363	2768	Genome Analysis	Gp0130630			Whole Genome Sequencing	88
2565956643	Acinetobacter parvus NIPH 1103	Permanent Draft	Proteobacteria	Gammaproteobacteria	Pseudomonadales	Moraxellaceae	Acinetobacter	Acinetobacter parvus	1217671						2968144	2946	Genome Analysis	Gp0034207	63.x		Whole Genome Sequencing	48
2565956642	Acinetobacter parvus NIPH 384, DSM 16617	Permanent Draft	Proteobacteria	Gammaproteobacteria	Pseudomonadales	Moraxellaceae	Acinetobacter	Acinetobacter parvus	981333						2869820	2877	Genome Analysis	Gp0034206	27.x		Whole Genome Sequencing	64
2547132305	Acinetobacter parvus NIPH 384, DSM 16617	Permanent Draft	Proteobacteria	Gammaproteobacteria	Pseudomonadales	Moraxellaceae	Acinetobacter	Acinetobacter parvus	981333	Host-associated	Human	Unclassified	Skin	Fresh water, Host, Human skin, Skin	2878042	3079	Genome Analysis	Gp0010101	24x		Whole Genome Sequencing	225
2636415501	Acinetobacter pittii 42F	Permanent Draft	Proteobacteria	Gammaproteobacteria	Pseudomonadales	Moraxellaceae	Acinetobacter	Acinetobacter pittii	1147132	Host-associated	Human				4091904	3985	Genome Analysis	Gp0102268			Whole Genome Sequencing	94
2657245486	Acinetobacter pittii ABBL005	Permanent Draft	Proteobacteria	Gammaproteobacteria	Pseudomonadales	Moraxellaceae	Acinetobacter	Acinetobacter pittii	48296						4098746	4068	Genome Analysis	Gp0132857			Whole Genome Sequencing	59
2660238129	Acinetobacter pittii ABBL010	Permanent Draft	Proteobacteria	Gammaproteobacteria	Pseudomonadales	Moraxellaceae	Acinetobacter	Acinetobacter pittii	48296						4045792	4009	Genome Analysis	Gp0132858			Whole Genome Sequencing	57
2700989548	Acinetobacter pittii ABBL015	Permanent Draft	Proteobacteria	Gammaproteobacteria	Pseudomonadales	Moraxellaceae	Acinetobacter	Acinetobacter pittii	48296						4185668	4185	Genome Analysis	Gp0132859			Whole Genome Sequencing	60
2657245105	Acinetobacter pittii ABBL016	Permanent Draft	Proteobacteria	Gammaproteobacteria	Pseudomonadales	Moraxellaceae	Acinetobacter	Acinetobacter pittii	48296						3872919	3729	Genome Analysis	Gp0132860			Whole Genome Sequencing	32
2671180615	Acinetobacter pittii ABBL019	Permanent Draft	Proteobacteria	Gammaproteobacteria	Pseudomonadales	Moraxellaceae	Acinetobacter	Acinetobacter pittii	48296						3887977	3741	Genome Analysis	Gp0132861			Whole Genome Sequencing	23
2698536433	Acinetobacter pittii ABBL024	Permanent Draft	Proteobacteria	Gammaproteobacteria	Pseudomonadales	Moraxellaceae	Acinetobacter	Acinetobacter pittii	48296						3882777	3816	Genome Analysis	Gp0132862			Whole Genome Sequencing	78
2657245118	Acinetobacter pittii ABBL031	Permanent Draft	Proteobacteria	Gammaproteobacteria	Pseudomonadales	Moraxellaceae	Acinetobacter	Acinetobacter pittii	48296						4137560	4105	Genome Analysis	Gp0132863			Whole Genome Sequencing	74
2695420512	Acinetobacter pittii ABBL033	Permanent Draft	Proteobacteria	Gammaproteobacteria	Pseudomonadales	Moraxellaceae	Acinetobacter	Acinetobacter pittii	48296						3796923	3726	Genome Analysis	Gp0132864			Whole Genome Sequencing	115
2698536391	Acinetobacter pittii ABBL042	Permanent Draft	Proteobacteria	Gammaproteobacteria	Pseudomonadales	Moraxellaceae	Acinetobacter	Acinetobacter pittii	48296						4018145	4016	Genome Analysis	Gp0132865			Whole Genome Sequencing	97
2660237963	Acinetobacter pittii ABBL046	Permanent Draft	Proteobacteria	Gammaproteobacteria	Pseudomonadales	Moraxellaceae	Acinetobacter	Acinetobacter pittii	48296						3909088	3834	Genome Analysis	Gp0132866			Whole Genome Sequencing	106
2690316319	Acinetobacter pittii ABBL047	Permanent Draft	Proteobacteria	Gammaproteobacteria	Pseudomonadales	Moraxellaceae	Acinetobacter	Acinetobacter pittii	48296						4097821	4005	Genome Analysis	Gp0132867			Whole Genome Sequencing	54
2671180728	Acinetobacter pittii ABBL064	Permanent Draft	Proteobacteria	Gammaproteobacteria	Pseudomonadales	Moraxellaceae	Acinetobacter	Acinetobacter pittii	48296						3824452	3820	Genome Analysis	Gp0132868			Whole Genome Sequencing	413
2657245555	Acinetobacter pittii ABBL065	Permanent Draft	Proteobacteria	Gammaproteobacteria	Pseudomonadales	Moraxellaceae	Acinetobacter	Acinetobacter pittii	48296						4032117	3986	Genome Analysis	Gp0132869			Whole Genome Sequencing	67
2693429627	Acinetobacter pittii ABBL074	Permanent Draft	Proteobacteria	Gammaproteobacteria	Pseudomonadales	Moraxellaceae	Acinetobacter	Acinetobacter pittii	48296						3963839	3919	Genome Analysis	Gp0132870			Whole Genome Sequencing	197
2663763264	Acinetobacter pittii ABBL075	Permanent Draft	Proteobacteria	Gammaproteobacteria	Pseudomonadales	Moraxellaceae	Acinetobacter	Acinetobacter pittii	48296						4137106	4112	Genome Analysis	Gp0132682			Whole Genome Sequencing	257
2667528083	Acinetobacter pittii ABBL077	Permanent Draft	Proteobacteria	Gammaproteobacteria	Pseudomonadales	Moraxellaceae	Acinetobacter	Acinetobacter pittii	48296						3933842	3932	Genome Analysis	Gp0132871			Whole Genome Sequencing	273
2663763302	Acinetobacter pittii ABBL078	Permanent Draft	Proteobacteria	Gammaproteobacteria	Pseudomonadales	Moraxellaceae	Acinetobacter	Acinetobacter pittii	48296						3955810	3974	Genome Analysis	Gp0132872			Whole Genome Sequencing	272
2663763044	Acinetobacter pittii ABBL086	Permanent Draft	Proteobacteria	Gammaproteobacteria	Pseudomonadales	Moraxellaceae	Acinetobacter	Acinetobacter pittii	48296						4030209	4022	Genome Analysis	Gp0132873			Whole Genome Sequencing	308
2693429709	Acinetobacter pittii ABBL090	Permanent Draft	Proteobacteria	Gammaproteobacteria	Pseudomonadales	Moraxellaceae	Acinetobacter	Acinetobacter pittii	48296						3790831	3746	Genome Analysis	Gp0132874			Whole Genome Sequencing	273
2657245005	Acinetobacter pittii ABBL096	Permanent Draft	Proteobacteria	Gammaproteobacteria	Pseudomonadales	Moraxellaceae	Acinetobacter	Acinetobacter pittii	48296						3879480	3835	Genome Analysis	Gp0132875			Whole Genome Sequencing	280
[truncated: 43,310 more rows]

## Sheet: Cobamide functions
IMG Genome ID	Genome Name	COG2266	EC:1.13.11.79	EC:1.14.13.83	EC:1.16.8.1	EC:1.2.1.70	EC:1.3.1.106	EC:1.3.1.54	EC:1.3.1.76	EC:2.1.1.107	EC:2.1.1.13	EC:2.1.1.130	EC:2.1.1.131	EC:2.1.1.132	EC:2.1.1.133	EC:2.1.1.14	EC:2.1.1.151	EC:2.1.1.152	EC:2.1.1.195	EC:2.1.1.196	EC:2.1.1.245	EC:2.1.1.246	EC:2.1.1.247	EC:2.1.1.248	EC:2.1.1.249	EC:2.1.1.250	EC:2.1.1.252	EC:2.1.1.253	EC:2.1.1.258	EC:2.1.1.271	EC:2.1.1.289	EC:2.1.1.90	EC:2.3.1.37	EC:2.3.3.5	EC:2.4.2.21	EC:2.5.1.17	EC:2.5.1.61	EC:2.7.1.156	EC:2.7.1.177	EC:2.7.7.62	EC:2.7.8.26	EC:3.1.3.73	EC:3.7.1.12	EC:4.1.1.81	EC:4.1.3.30	EC:4.2.1.117	EC:4.2.1.24	EC:4.2.1.28	EC:4.2.1.3
[truncated: 44,802 more rows]
[truncated: 46 more columns]

[truncated: 2 more sheets: Addtional cobamide functions, Single copy genes]
