# Supplementary material for: Uneven distribution of cobamide biosynthesis and dependence in bacteria predicted by comparative genomics
Source: ISME J. 2018 Nov 14;13(3):789–804. doi: 10.1038/s41396-018-0304-9 (PMC6461909; doi:10.1038/s41396-018-0304-9)
Supplement: Supplementary file 3 — Supplementary Table 2 [file 41396_2018_304_MOESM3_ESM.xlsx]

## Sheet: Metadata
IMG Genome ID	Genome Name	Sequencing Status	Phylum	Class	Order	Family	Genus	Species	NCBI Taxon ID	RefSeq Project ID	Strain	Bioproject Accession	Biosample Accession	Ecosystem	Ecosystem Category	Ecosystem Subtype	Ecosystem Type	Habitat	Genome Size * assembled	Gene Count * assembled	GOLD Analysis Project Type	GOLD Sequencing Project ID	GOLD Sequencing Depth	GOLD Sequencing Quality	GOLD Sequencing Strategy	Scaffold Count
2562617177	Abiotrophia defectiva ATCC 49176	Permanent Draft	Firmicutes	Bacilli	Lactobacillales	Aerococcaceae	Abiotrophia	Abiotrophia defectiva	592010		ATCC 49176	PRJNA3311	SAMN243681	Host-associated	Human	Blood	Circulatory system	Host, Human oral cavity	2041839	2009	Genome Analysis	Gp0004152	21.4x	Level 3: Improved-High-Quality Draft	Whole Genome Sequencing	20
2517572146	Acaricomes phytoseiuli DSM 14247	Permanent Draft	Actinobacteria	Actinobacteria	Micrococcales	Micrococcaceae	Acaricomes	Acaricomes phytoseiuli	1120917		DSM 14247	PRJNA17497	SAMN2441381	Host-associated	Unclassified	Unclassified	Unclassified	Host	2419519	2387	Genome Analysis	Gp0013855	Unknown	Level 1: Standard Draft	Whole Genome Sequencing	64
641228474	Acaryochloris marina MBIC11017	Finished	Cyanobacteria	unclassified	Synechococcales	Acaryochloridaceae	Acaryochloris	Acaryochloris marina	329726	58167	MBIC1117	PRJNA12997	SAMN26438	Host-associated	Animal	Unclassified	Unclassified	Marine	8361599	8488	Genome Analysis	Gp0000033	6x (ABI), 24x (454)	Level 6: Finished	Whole Genome Sequencing	10
2513237397	Acaryochloris sp CCMEE 5410	Permanent Draft	Cyanobacteria	unclassified	Synechococcales	Acaryochloridaceae	Acaryochloris	Acaryochloris sp. CCMEE 5410	310037	78283	CCMEE 541	PRJNA1677	SAMN16772	Environmental	Aquatic	Saline	Non-marine Saline and Alkaline	Aquatic, Marine	7875477	7587	Genome Analysis	Gp0006218	2x		Whole Genome Sequencing	511
2667527408	Acetanaerobacterium elongatum CGMCC 1.5012	Permanent Draft	Firmicutes	Clostridia	Clostridiales	Ruminococcaceae	Acetanaerobacterium	Acetanaerobacterium elongatum	258515		CGMCC 1.512	PRJNA32383	SAMN5192585						2916215	2842	Genome Analysis	Gp0119896		Level 1: Standard Draft	Whole Genome Sequencing	73
2651870361	Acetitomaculum ruminis DSM 5522	Permanent Draft	Firmicutes	Clostridia	Clostridiales	Lachnospiraceae	Acetitomaculum	Acetitomaculum ruminis	2382		DSM 5522	PRJNA32362	SAMN5216249	Host-associated	Mammals	Foregut	Digestive system	Bovine, Host	3082721	2710	Genome Analysis	Gp0127372		Level 1: Standard Draft	Whole Genome Sequencing	54
2510461053	Acetivibrio cellulolyticus CD2, DSM 1870 (ORNL annotation)	Permanent Draft	Firmicutes	Clostridia	Clostridiales	Ruminococcaceae	Acetivibrio	Acetivibrio cellulolyticus	509191	51533	CD2, DSM 187	PRJNA45843	SAMN2256541	Engineered	Wastewater	Unclassified	Unclassified	Sludge, Wastewater	6156735	5163	Genome Analysis	Gp0004748	55x	Level 3: Improved-High-Quality Draft	Whole Genome Sequencing	10
2588253727	Acetoanaerobium noterae ATCC 35199	Permanent Draft	Firmicutes	Clostridia	Clostridiales	Peptostreptococcaceae	Acetoanaerobium	Acetoanaerobium noterae	745369		ATCC 35199	PRJNA245568	SAMN274512						2814227	2779	Genome Analysis	Gp0088738		Level 1: Standard Draft	Whole Genome Sequencing	19
2516653054	Acetobacter aceti ATCC 23746	Permanent Draft	Proteobacteria	Alphaproteobacteria	Rhodospirillales	Acetobacteraceae	Acetobacter	Acetobacter aceti	663932		ATCC 23746	PRJNA165291	SAMN2256453	Engineered	Food production	Unclassified	Unclassified		3690768	3510	Genome Analysis	Gp0008664	Unknown	Level 3: Improved-High-Quality Draft	Whole Genome Sequencing	3
2675903422	Acetobacter ghanensis LMG 23848	Finished	Proteobacteria	Alphaproteobacteria	Rhodospirillales	Acetobacteraceae	Acetobacter	Acetobacter ghanensis	431306		LMG 23848T	PRJEB7123	SAMEA2738364						2843936	2791	Genome Analysis	Gp0144876		Level 6: Finished	Whole Genome Sequencing	3
2675903295	Acetobacter malorum LMG 1699	Permanent Draft	Proteobacteria	Alphaproteobacteria	Rhodospirillales	Acetobacteraceae	Acetobacter	Acetobacter malorum	178901		LMG 1699	PRJNA288385	SAMN3799298						3602861	3507	Genome Analysis	Gp0144230			Whole Genome Sequencing	267
2522572157	Acetobacter nitrogenifigens DSM 23921	Permanent Draft	Proteobacteria	Alphaproteobacteria	Rhodospirillales	Acetobacteraceae	Acetobacter	Acetobacter nitrogenifigens	1120919		DSM 23921	PRJNA185525	SAMN2441211	Host-associated	Plants	Unclassified	Unclassified	Aquatic, Plants	4270516	3901	Genome Analysis	Gp0013857	Unknown	Level 1: Standard Draft	Whole Genome Sequencing	51
646862304	Acetobacter pasteurianus IFO 3283-12	Finished	Proteobacteria	Alphaproteobacteria	Rhodospirillales	Acetobacteraceae	Acetobacter	Acetobacter pasteurianus	634459	158379	IFO 3283-12	PRJNA3223		Engineered	Food production	Unclassified	Unclassified		3336990	3118	Genome Analysis	Gp0006308		Level 6: Finished	Whole Genome Sequencing	7
2596583685	Acetobacter peroxydans ATCC 12874	Permanent Draft	Proteobacteria	Alphaproteobacteria	Rhodospirillales	Acetobacteraceae	Acetobacter	Acetobacter peroxydans	104098		ATCC 12874	PRJNA257848	SAMN2982987						2712795	2535	Genome Analysis	Gp0099398		Level 1: Standard Draft	Whole Genome Sequencing	13
2617271320	Acetobacter pomorum DmCS_004	Permanent Draft	Proteobacteria	Alphaproteobacteria	Rhodospirillales	Acetobacteraceae	Acetobacter	Acetobacter pomorum	65959		DmCS_4	PRJNA25293	SAMN2849413						2843884	2750	Genome Analysis	Gp0105962	1x		Whole Genome Sequencing	127
2684622587	Acetobacter senegalensis 108B	Finished	Proteobacteria	Alphaproteobacteria	Rhodospirillales	Acetobacteraceae	Acetobacter	Acetobacter senegalensis	446692		18B	PRJEB7128	SAMEA2738517						3969909	3798	Genome Analysis	Gp0145076		Level 6: Finished	Whole Genome Sequencing	2
2582581005	Acetobacter sp. JCM 25143	Permanent Draft	Proteobacteria	Alphaproteobacteria	Rhodospirillales	Acetobacteraceae	Acetobacter	Acetobacter sp. JCM 25143	1234671		JCM 25143	PRJDB553	SAMD8625						3041080	3678	Genome Analysis	Gp0091938	26x		Whole Genome Sequencing	177
2579778976	Acetobacter sp. JCM 25146	Permanent Draft	Proteobacteria	Alphaproteobacteria	Rhodospirillales	Acetobacteraceae	Acetobacter	Acetobacter sp. JCM 25146	1236501		JCM 25146	PRJDB588	SAMD9357						3166244	3618	Genome Analysis	Gp0091939	4x		Whole Genome Sequencing	127
2579778724	Acetobacter sp. JCM 25330	Permanent Draft	Proteobacteria	Alphaproteobacteria	Rhodospirillales	Acetobacteraceae	Acetobacter	Acetobacter sp. JCM 25330	1236503		JCM 2533	PRJDB59	SAMD12185						3701955	4199	Genome Analysis	Gp0091940	3x		Whole Genome Sequencing	236
2667527850	Acetobacter tropicalis NBRC 16470	Permanent Draft	Proteobacteria	Alphaproteobacteria	Rhodospirillales	Acetobacteraceae	Acetobacter	Acetobacter tropicalis	104102		NBRC 1647	PRJDB3116	SAMD19861						3500391	3248	Genome Analysis	Gp0122233			Whole Genome Sequencing	198
2513237288	Acetobacteraceae bacterium AT-5844	Permanent Draft	Proteobacteria	Alphaproteobacteria	Rhodospirillales	Acetobacteraceae	unclassified	Acetobacteraceae bacterium AT-5844	1054213	8697	AT-5844	PRJNA7153	SAMN2299459	Host-associated	Human	Unclassified	Unclassified	Host	5188813	5337	Genome Analysis	Gp0008829	67.8x	Level 2: High-Quality Draft	Whole Genome Sequencing	244
2654587740	Acetobacterium bakii DSM 8239	Permanent Draft	Firmicutes	Clostridia	Clostridiales	Eubacteriaceae	Acetobacterium	Acetobacterium bakii	52689		DSM 8239	PRJNA29539	SAMN389283						4125073	3901	Genome Analysis	Gp0124161			Whole Genome Sequencing	86
2513237154	Acetobacterium dehalogenans DSM 11527	Permanent Draft	Firmicutes	Clostridia	Clostridiales	Eubacteriaceae	Acetobacterium	Acetobacterium dehalogenans	1068975		DSM 11527	PRJNA16555	SAMN244712	Engineered	Wastewater	Unclassified	Unclassified	Sludge, Wastewater	4050072	3836	Genome Analysis	Gp0015692	Unknown		Whole Genome Sequencing	76
2512047040	Acetobacterium woodii WB1, DSM 1030	Finished	Firmicutes	Clostridia	Clostridiales	Eubacteriaceae	Acetobacterium	Acetobacterium woodii	931626	8873	WB1, DSM 13	PRJNA6713		Environmental	Aquatic	Intertidal zone	Marine	Aquatic, Mud, Ponds, Sediment	4044777	3561	Genome Analysis	Gp0009137		Level 6: Finished	Whole Genome Sequencing	1
648028002	Acetohalobium arabaticum Z-7288, DSM 5501	Finished	Firmicutes	Clostridia	Halanaerobiales	Halobacteroidaceae	Acetohalobium	Acetohalobium arabaticum	574087	51423	Z-7288, DSM 551	PRJNA32769	SAMN16993	Environmental	Aquatic	Unclassified	Unclassified	Aquatic	2469596	2438	Genome Analysis	Gp0003442	37x 454-TitaniumPE, 245x IlluminaPE	Level 6: Finished	Whole Genome Sequencing	1
2695420966	Acetomicrobium flavidum DSM 20664	Permanent Draft	Synergistetes	Synergistia	Synergistales	Synergistaceae	Acetomicrobium	Acetomicrobium flavidum	49896		DSM 2664	PRJNA331522	SAMN5444368	Engineered	Wastewater	Unclassified	Unclassified	Sludge, Wastewater	2021699	2005	Genome Analysis	Gp0148757		Level 1: Standard Draft	Whole Genome Sequencing	3
651324002	Acetonema longum APO-1, DSM 6540	Permanent Draft	Firmicutes	Negativicutes	Selenomonadales	Sporomusaceae	Acetonema	Acetonema longum	1009370	68557	APO-1, DSM 654	PRJNA6619	SAMN246949	Host-associated	Insecta	Unclassified	Digestive system	Host, Insect	4323011	4347	Genome Analysis	Gp0011114	15x		Whole Genome Sequencing	296
2523533587	Acholeplasma axanthum ATCC 25176	Permanent Draft	Tenericutes	Mollicutes	Acholeplasmatales	Acholeplasmataceae	Acholeplasma	Acholeplasma axanthum	1278311		S-743	PRJNA185235	SAMN2441544	Host-associated	Unclassified	Unclassified	Unclassified	Host	1807123	1720	Genome Analysis	Gp0018802	Unknown	Level 1: Standard Draft	Whole Genome Sequencing	57
2619619113	Acholeplasma brassicae 0502, ATCC 49388	Finished	Tenericutes	Mollicutes	Acholeplasmatales	Acholeplasmataceae	Acholeplasma	Acholeplasma brassicae	1318465		52	PRJEB1741		Engineered	Food production	Unclassified	Unclassified	Host, Soil, Wastewater	1877792	1760	Genome Analysis	Gp0003951		Level 6: Finished	Whole Genome Sequencing	1
2556921630	Acholeplasma equifetale ATCC 29724	Permanent Draft	Tenericutes	Mollicutes	Acholeplasmatales	Acholeplasmataceae	Acholeplasma	Acholeplasma equifetale	1408415		ATCC 29724	PRJNA223127	SAMN2743882	Host-associated	Animal	Unclassified	Respiratory system	Host	1282372	1214	Genome Analysis	Gp0018775	Unknown	Level 1: Standard Draft	Whole Genome Sequencing	26
2545824542	Acholeplasma granularum ATCC 19168	Permanent Draft	Tenericutes	Mollicutes	Acholeplasmatales	Acholeplasmataceae	Acholeplasma	Acholeplasma granularum	1278304		BTS-39	PRJNA185223	SAMN2584924	Host-associated	Animal	Unclassified	Respiratory system	Host, Pig	1453539	1398	Genome Analysis	Gp0018661	Unknown	Level 1: Standard Draft	Whole Genome Sequencing	14
2561511033	Acholeplasma hippikon ATCC 29725	Permanent Draft	Tenericutes	Mollicutes	Acholeplasmatales	Acholeplasmataceae	Acholeplasma	Acholeplasma hippikon	1408416		ATCC 29725	PRJNA22375	SAMN2841174	Host-associated	Animal	Unclassified	Respiratory system	Host	1430451	1402	Genome Analysis	Gp0018831		Level 1: Standard Draft	Whole Genome Sequencing	17
641522601	Acholeplasma laidlawii PG-8A	Finished	Tenericutes	Mollicutes	Acholeplasmatales	Acholeplasmataceae	Acholeplasma	Acholeplasma laidlawii	441768	5891	PG-8A	PRJNA19259	SAMN263756	Engineered	Wastewater	Unclassified	Unclassified	Host, Soil, Wastewater	1496992	1422	Genome Analysis	Gp0000794	1x	Level 6: Finished	Whole Genome Sequencing	1
2558860159	Acholeplasma modicum ATCC 29102	Permanent Draft	Tenericutes	Mollicutes	Acholeplasmatales	Acholeplasmataceae	Acholeplasma	Acholeplasma modicum	1408417		ATCC 2912	PRJNA22344	SAMN2743893	Host-associated	Unclassified	Unclassified	Unclassified	Host	1221086	1174	Genome Analysis	Gp0018543	Unknown	Level 1: Standard Draft	Whole Genome Sequencing	11
2596583628	Acholeplasma morum 72-043	Permanent Draft	Tenericutes	Mollicutes	Acholeplasmatales	Acholeplasmataceae	Acholeplasma	Acholeplasma morum	264637		72-43	PRJNA257872	SAMN29838						1556252	1511	Genome Analysis	Gp0099452		Level 1: Standard Draft	Whole Genome Sequencing	29
2534682370	Acholeplasma multilocale ATCC 49900	Permanent Draft	Tenericutes	Mollicutes	Acholeplasmatales	Acholeplasmataceae	Acholeplasma	Acholeplasma multilocale	1278299		PN525	PRJNA185218	SAMN244197	Host-associated	Mammals	Nasopharyngeal	Respiratory system	Host	930509	881	Genome Analysis	Gp0019030	Unknown	Level 1: Standard Draft	Whole Genome Sequencing	12
2619619111	Acholeplasma oculi 19L, ATCC 27350	Finished	Tenericutes	Mollicutes	Acholeplasmatales	Acholeplasmataceae	Acholeplasma	Acholeplasma oculi	35623		19L	PRJEB6255						Eye	1587120	1497	Genome Analysis	Gp0095589		Level 6: Finished	Whole Genome Sequencing	1
2619619112	Acholeplasma palmae J233, ATCC 49389	Finished	Tenericutes	Mollicutes	Acholeplasmatales	Acholeplasmataceae	Acholeplasma	Acholeplasma palmae	38986		J233	PRJEB1742	SAMEA4532332	Host-associated	Plants	Unclassified	Unclassified	Host, Soil, Wastewater	1554229	1491	Genome Analysis	Gp0003952		Level 6: Finished	Whole Genome Sequencing	1
2513237326	Achromobacter arsenitoxydans SY8	Permanent Draft	Proteobacteria	Betaproteobacteria	Burkholderiales	Alcaligenaceae	Achromobacter	Achromobacter arsenitoxydans	477184	78829	SY8	PRJNA73989	SAMN246994	Environmental	Terrestrial	Unclassified	Soil	Host, Soil	6156664	5778	Genome Analysis	Gp0020468	24	Level 1: Standard Draft	Whole Genome Sequencing	105
2681812971	Achromobacter piechaudii NBRC 102461	Permanent Draft	Proteobacteria	Betaproteobacteria	Burkholderiales	Alcaligenaceae	Achromobacter	Achromobacter piechaudii	1216977		NBRC 12461	PRJDB239	SAMD46723	Host-associated	Mammals	Nasopharyngeal	Respiratory system		6314999	5763	Genome Analysis	Gp0023552			Whole Genome Sequencing	20
2657245062	Achromobacter sp. 2789STDY5608606	Permanent Draft	Proteobacteria	Betaproteobacteria	Burkholderiales	Alcaligenaceae	Achromobacter	Achromobacter sp. 2789STDY5608606	134375		2789STDY56866	PRJEB4659	SAMEA2247571						7027119	6543	Genome Analysis	Gp0128506			Whole Genome Sequencing	50
2660238473	Achromobacter sp. 2789STDY5608608	Permanent Draft	Proteobacteria	Betaproteobacteria	Burkholderiales	Alcaligenaceae	Achromobacter	Achromobacter sp. 2789STDY5608608	134375		2789STDY56868	PRJEB4659	SAMEA2247573						6243462	5716	Genome Analysis	Gp0128507			Whole Genome Sequencing	45
2657245425	Achromobacter sp. 2789STDY5608609	Permanent Draft	Proteobacteria	Betaproteobacteria	Burkholderiales	Alcaligenaceae	Achromobacter	Achromobacter sp. 2789STDY5608609	134375		2789STDY56869	PRJEB4659	SAMEA2247574						6789501	6305	Genome Analysis	Gp0128508			Whole Genome Sequencing	27
2667527776	Achromobacter sp. 2789STDY5608611	Permanent Draft	Proteobacteria	Betaproteobacteria	Burkholderiales	Alcaligenaceae	Achromobacter	Achromobacter sp. 2789STDY5608611	134375		2789STDY568611	PRJEB4659	SAMEA2247576						6367386	5839	Genome Analysis	Gp0128509			Whole Genome Sequencing	21
2663762935	Achromobacter sp. 2789STDY5608612	Permanent Draft	Proteobacteria	Betaproteobacteria	Burkholderiales	Alcaligenaceae	Achromobacter	Achromobacter sp. 2789STDY5608612	134375		2789STDY568612	PRJEB4659	SAMEA2247577						6650883	6169	Genome Analysis	Gp0128510			Whole Genome Sequencing	44
2695420370	Achromobacter sp. 2789STDY5608614	Permanent Draft	Proteobacteria	Betaproteobacteria	Burkholderiales	Alcaligenaceae	Achromobacter	Achromobacter sp. 2789STDY5608614	134375		2789STDY568614	PRJEB4659	SAMEA2247579						6373977	5848	Genome Analysis	Gp0128511			Whole Genome Sequencing	65
2667527686	Achromobacter sp. 2789STDY5608615	Permanent Draft	Proteobacteria	Betaproteobacteria	Burkholderiales	Alcaligenaceae	Achromobacter	Achromobacter sp. 2789STDY5608615	134375		2789STDY568615	PRJEB4659	SAMEA224758						6868925	6436	Genome Analysis	Gp0128512			Whole Genome Sequencing	98
2675903668	Achromobacter sp. 2789STDY5608616	Permanent Draft	Proteobacteria	Betaproteobacteria	Burkholderiales	Alcaligenaceae	Achromobacter	Achromobacter sp. 2789STDY5608616	134375		2789STDY568616	PRJEB4659	SAMEA2247581						6846049	6416	Genome Analysis	Gp0128513			Whole Genome Sequencing	42
2690315973	Achromobacter sp. 2789STDY5608617	Permanent Draft	Proteobacteria	Betaproteobacteria	Burkholderiales	Alcaligenaceae	Achromobacter	Achromobacter sp. 2789STDY5608617	134375		2789STDY568617	PRJEB4659	SAMEA2247582						6360149	5857	Genome Analysis	Gp0128514			Whole Genome Sequencing	64
2711768080	Achromobacter sp. 2789STDY5608618	Permanent Draft	Proteobacteria	Betaproteobacteria	Burkholderiales	Alcaligenaceae	Achromobacter	Achromobacter sp. 2789STDY5608618	134375		2789STDY568618	PRJEB4659	SAMEA2247583						6448624	5962	Genome Analysis	Gp0146420			Whole Genome Sequencing	25
2675903401	Achromobacter sp. 2789STDY5608619	Permanent Draft	Proteobacteria	Betaproteobacteria	Burkholderiales	Alcaligenaceae	Achromobacter	Achromobacter sp. 2789STDY5608619	134375		2789STDY568619	PRJEB4659	SAMEA2247584						6621058	6191	Genome Analysis	Gp0128515			Whole Genome Sequencing	43
2681813068	Achromobacter sp. 2789STDY5608620	Permanent Draft	Proteobacteria	Betaproteobacteria	Burkholderiales	Alcaligenaceae	Achromobacter	Achromobacter sp. 2789STDY5608620	134375		2789STDY56862	PRJEB4659	SAMEA2247585						6954335	6441	Genome Analysis	Gp0128516			Whole Genome Sequencing	33
2671181065	Achromobacter sp. 2789STDY5608621	Permanent Draft	Proteobacteria	Betaproteobacteria	Burkholderiales	Alcaligenaceae	Achromobacter	Achromobacter sp. 2789STDY5608621	134375		2789STDY568621	PRJEB4659	SAMEA2247586						7257072	6765	Genome Analysis	Gp0128517			Whole Genome Sequencing	107
2700989357	Achromobacter sp. 2789STDY5608622	Permanent Draft	Proteobacteria	Betaproteobacteria	Burkholderiales	Alcaligenaceae	Achromobacter	Achromobacter sp. 2789STDY5608622	134375		2789STDY568622	PRJEB4659	SAMEA2247587						6775795	6313	Genome Analysis	Gp0128518			Whole Genome Sequencing	34
2660238638	Achromobacter sp. 2789STDY5608623	Permanent Draft	Proteobacteria	Betaproteobacteria	Burkholderiales	Alcaligenaceae	Achromobacter	Achromobacter sp. 2789STDY5608623	134375		2789STDY568623	PRJEB4659	SAMEA2247588						6642943	6158	Genome Analysis	Gp0128519			Whole Genome Sequencing	29
2660238356	Achromobacter sp. 2789STDY5608624	Permanent Draft	Proteobacteria	Betaproteobacteria	Burkholderiales	Alcaligenaceae	Achromobacter	Achromobacter sp. 2789STDY5608624	134375		2789STDY568624	PRJEB4659	SAMEA2247589						6936131	6467	Genome Analysis	Gp0128520			Whole Genome Sequencing	94
2700989241	Achromobacter sp. 2789STDY5608625	Permanent Draft	Proteobacteria	Betaproteobacteria	Burkholderiales	Alcaligenaceae	Achromobacter	Achromobacter sp. 2789STDY5608625	134375		2789STDY568625	PRJEB4659	SAMEA224759						6869871	6427	Genome Analysis	Gp0128521			Whole Genome Sequencing	27
2700989239	Achromobacter sp. 2789STDY5608629	Permanent Draft	Proteobacteria	Betaproteobacteria	Burkholderiales	Alcaligenaceae	Achromobacter	Achromobacter sp. 2789STDY5608629	134375		2789STDY568629	PRJEB4659	SAMEA2247594						6492701	5995	Genome Analysis	Gp0128522			Whole Genome Sequencing	28
2657245016	Achromobacter sp. 2789STDY5608630	Permanent Draft	Proteobacteria	Betaproteobacteria	Burkholderiales	Alcaligenaceae	Achromobacter	Achromobacter sp. 2789STDY5608630	134375		2789STDY56863	PRJEB4659	SAMEA2247595						6452956	5984	Genome Analysis	Gp0128523			Whole Genome Sequencing	27
2700989240	Achromobacter sp. 2789STDY5608632	Permanent Draft	Proteobacteria	Betaproteobacteria	Burkholderiales	Alcaligenaceae	Achromobacter	Achromobacter sp. 2789STDY5608632	134375		2789STDY568632	PRJEB4659	SAMEA2247597						6368461	5837	Genome Analysis	Gp0128524			Whole Genome Sequencing	32
2700989242	Achromobacter sp. 2789STDY5608633	Permanent Draft	Proteobacteria	Betaproteobacteria	Burkholderiales	Alcaligenaceae	Achromobacter	Achromobacter sp. 2789STDY5608633	134375		2789STDY568633	PRJEB4659	SAMEA2247598						7148957	6650	Genome Analysis	Gp0128525			Whole Genome Sequencing	50
2671180663	Achromobacter sp. 2789STDY5663426	Permanent Draft	Proteobacteria	Betaproteobacteria	Burkholderiales	Alcaligenaceae	Achromobacter	Achromobacter sp. 2789STDY5663426	134375		2789STDY5663426	PRJEB4659	SAMEA2258935						6521964	6008	Genome Analysis	Gp0128526			Whole Genome Sequencing	69
2667527731	Achromobacter sp. 2789STDY5663429	Permanent Draft	Proteobacteria	Betaproteobacteria	Burkholderiales	Alcaligenaceae	Achromobacter	Achromobacter sp. 2789STDY5663429	134375		2789STDY5663429	PRJEB4659	SAMEA2258936						6424722	5922	Genome Analysis	Gp0128527			Whole Genome Sequencing	21
2695420400	Achromobacter sp. 2789STDY5663443	Permanent Draft	Proteobacteria	Betaproteobacteria	Burkholderiales	Alcaligenaceae	Achromobacter	Achromobacter sp. 2789STDY5663443	134375		2789STDY5663443	PRJEB4659	SAMEA2258937						6864598	6420	Genome Analysis	Gp0128528			Whole Genome Sequencing	34
2660238403	Achromobacter sp. 2789STDY5663447	Permanent Draft	Proteobacteria	Betaproteobacteria	Burkholderiales	Alcaligenaceae	Achromobacter	Achromobacter sp. 2789STDY5663447	134375		2789STDY5663447	PRJEB4659	SAMEA2258938						6366832	5809	Genome Analysis	Gp0128529			Whole Genome Sequencing	23
2657245457	Achromobacter sp. A10	Permanent Draft	Proteobacteria	Betaproteobacteria	Burkholderiales	Alcaligenaceae	Achromobacter	Achromobacter sp. A10	134375		2789STDY568628	PRJEB4659	SAMEA2247593						6996025	6571	Genome Analysis	Gp0128530			Whole Genome Sequencing	67
2695420680	Achromobacter sp. ATCC31444	Permanent Draft	Proteobacteria	Betaproteobacteria	Burkholderiales	Alcaligenaceae	Achromobacter	Achromobacter sp. ATCC31444	134375		ATCC31444	PRJEB4659	SAMEA224763						6717855	6018	Genome Analysis	Gp0128531			Whole Genome Sequencing	27
2667527699	Achromobacter sp. CF52	Permanent Draft	Proteobacteria	Betaproteobacteria	Burkholderiales	Alcaligenaceae	Achromobacter	Achromobacter sp. CF52	134375		2789STDY56867	PRJEB4659	SAMEA2247572						6165526	5650	Genome Analysis	Gp0128532			Whole Genome Sequencing	22
2648501678	Achromobacter sp. DMS1	Permanent Draft	Proteobacteria	Betaproteobacteria	Burkholderiales	Alcaligenaceae	Achromobacter	Achromobacter sp. DMS1	1688405		DMS1	PRJNA2942	SAMN3891578						4940762	5263	Genome Analysis	Gp0124162			Whole Genome Sequencing	355
2630968815	Achromobacter sp. LC458	Permanent Draft	Proteobacteria	Betaproteobacteria	Burkholderiales	Alcaligenaceae	Achromobacter	Achromobacter sp. LC458	1120623		LC458	PRJNA281681	SAMN3493437						6587560	6017	Genome Analysis	Gp0120596			Whole Genome Sequencing	106
2681813522	Achromobacter sp. MFA1 R4	Permanent Draft	Proteobacteria	Betaproteobacteria	Burkholderiales	Alcaligenaceae	Achromobacter	Achromobacter sp. MFA1 R4	1881016		MFA1 R4	PRJNA329682	SAMN5428937						6227225	5742	Genome Analysis	Gp0141875		Level 3: Improved-High-Quality Draft	Whole Genome Sequencing	1
2599185292	Achromobacter sp. NFACC18-2	Permanent Draft	Proteobacteria	Betaproteobacteria	Burkholderiales	Alcaligenaceae	Achromobacter	Achromobacter sp.	1564112		NFACC18-2	PRJNA264583	SAMN3159494	Host-associated	Plants	Endophytes	Rhizoplane		6290804	5806	Genome Analysis	Gp0104593		Level 1: Standard Draft	Whole Genome Sequencing	37
2643221594	Achromobacter sp. Root170	Permanent Draft	Proteobacteria	Betaproteobacteria	Burkholderiales	Alcaligenaceae	Achromobacter	Achromobacter sp. Root170	1736480		Root17	PRJNA297942	SAMN4155749						5811388	5367	Genome Analysis	Gp0125419			Whole Genome Sequencing	21
2643221569	Achromobacter sp. Root565	Permanent Draft	Proteobacteria	Betaproteobacteria	Burkholderiales	Alcaligenaceae	Achromobacter	Achromobacter sp. Root565	1736564		Root565	PRJNA297942	SAMN4155833						6064337	5543	Genome Analysis	Gp0125420			Whole Genome Sequencing	10
2643221621	Achromobacter sp. Root83	Permanent Draft	Proteobacteria	Betaproteobacteria	Burkholderiales	Alcaligenaceae	Achromobacter	Achromobacter sp. Root83	1736602		Root83	PRJNA297942	SAMN4155871						6212786	5717	Genome Analysis	Gp0125421			Whole Genome Sequencing	28
2617271298	Achromobacter sp. RTa	Permanent Draft	Proteobacteria	Betaproteobacteria	Burkholderiales	Alcaligenaceae	Achromobacter	Achromobacter sp. RTa	1532557		RTa	PRJNA257545	SAMN2953212						6476495	5992	Genome Analysis	Gp0103332			Whole Genome Sequencing	48
2654587547	Achromobacter spanius CGMCC9173	Permanent Draft	Proteobacteria	Betaproteobacteria	Burkholderiales	Alcaligenaceae	Achromobacter	Achromobacter spanius	217203		CGMCC9173	PRJNA29132	SAMN3941562						6468490	6012	Genome Analysis	Gp0122351			Whole Genome Sequencing	98
2667527651	Achromobacter xylosoxidans A7	Permanent Draft	Proteobacteria	Betaproteobacteria	Burkholderiales	Alcaligenaceae	Achromobacter	Achromobacter xylosoxidans	85698		A7	PRJNA28541	SAMN3753627						6486008	6233	Genome Analysis	Gp0133240			Whole Genome Sequencing	483
2599185234	Acidaminobacter hydrogenoformans DSM 2784	Permanent Draft	Firmicutes	Clostridia	Clostridiales	Clostridiales Family XII. Incertae Sedis	Acidaminobacter	Acidaminobacter hydrogenoformans	1120920		DSM 2784	PRJNA26259	SAMN38599					Estuaries, Mud	3615609	3376	Genome Analysis	Gp0102864		Level 1: Standard Draft	Whole Genome Sequencing	41
2593339211	Acidaminococcus fermentans pGA-4	Permanent Draft	Firmicutes	Negativicutes	Acidaminococcales	Acidaminococcaceae	Acidaminococcus	Acidaminococcus fermentans	905		pGA-4	PRJNA254891	SAMN291455						2344887	2212	Genome Analysis	Gp0095035		Level 1: Standard Draft	Whole Genome Sequencing	57
2654588173	Acidaminococcus fermentens WCC6	Permanent Draft	Firmicutes	Negativicutes	Acidaminococcales	Acidaminococcaceae	Acidaminococcus	Acidaminococcus fermentens	904		WCC6	PRJNA32332	SAMN5216495						2280545	2135	Genome Analysis	Gp0128149		Level 1: Standard Draft	Whole Genome Sequencing	40
2524614855	Acidaminococcus intestini DSM 21505	Permanent Draft	Firmicutes	Negativicutes	Acidaminococcales	Acidaminococcaceae	Acidaminococcus	Acidaminococcus intestini	1120921		DSM 2155	PRJNA188796	SAMN2441487	Host-associated	Human	Unclassified	Unclassified	Host, Human	2282467	2265	Genome Analysis	Gp0013860	Unknown	Level 1: Standard Draft	Whole Genome Sequencing	55
2558860385	Acidaminococcus sp. BV3L6	Permanent Draft	Firmicutes	Negativicutes	Acidaminococcales	Acidaminococcaceae	Acidaminococcus	Acidaminococcus sp. BV3L6	1111120		BV3L6	PRJNA89623	SAMN829141	Host-associated	Animal	Unclassified	Reproductive system	Host	2171264	2172	Genome Analysis	Gp0012599	4x		Whole Genome Sequencing	55
643886056	Acidaminococcus sp. D21	Permanent Draft	Firmicutes	Negativicutes	Acidaminococcales	Acidaminococcaceae	Acidaminococcus	Acidaminococcus sp. D21	563191	55871	D21	PRJNA34117	SAMN259534	Host-associated	Human	Unclassified	Digestive system	Host, Human intestinal microflora	2238973	2058	Genome Analysis	Gp0004051	13.2x	Level 6: Finished	Whole Genome Sequencing	79
2541047012	Acidaminococcus sp. HPA0509	Permanent Draft	Firmicutes	Negativicutes	Acidaminococcales	Acidaminococcaceae	Acidaminococcus	Acidaminococcus sp. HPA0509	1203555		HPA59	PRJNA169431	SAMN2596974	Host-associated	Human	Unclassified	Digestive system	Host	2243882	2169	Genome Analysis	Gp0020632	142x		Whole Genome Sequencing	38
644736322	Acidimicrobium ferrooxidans ICP, DSM 10331	Finished	Actinobacteria	Acidimicrobiia	Acidimicrobiales	Acidimicrobiaceae	Acidimicrobium	Acidimicrobium ferrooxidans	525909	59215	ICP, DSM 1331	PRJNA29525	SAMN2598466	Environmental	Aquatic	Unclassified	Thermal springs	Aquatic, Fresh water, Hot spring	2158157	2092	Genome Analysis	Gp0001191	6.8x Sanger; 65.8x 454-FLX	Level 6: Finished	Whole Genome Sequencing	1
2561511102	Acidiphilium angustum ATCC 35903	Permanent Draft	Proteobacteria	Alphaproteobacteria	Rhodospirillales	Acetobacteraceae	Acidiphilium	Acidiphilium angustum	1408418		ATCC 3593	PRJNA22334	SAMN2841149	Environmental	Terrestrial	Mine	Geologic	Acid mine	4175408	4012	Genome Analysis	Gp0044034		Level 1: Standard Draft	Whole Genome Sequencing	206
640427101	Acidiphilium cryptum JF-5	Finished	Proteobacteria	Alphaproteobacteria	Rhodospirillales	Acetobacteraceae	Acidiphilium	Acidiphilium cryptum	349163	58447	JF-5	PRJNA15753	SAMN2598339	Environmental	Terrestrial	Mine	Geologic	Acid mine drainage, Aquatic, Fresh water, Hydrothermal vent, Sediment	3963080	3701	Genome Analysis	Gp0000152	9x	Level 6: Finished	Whole Genome Sequencing	9
650716002	Acidiphilium multivorum AIU301	Finished	Proteobacteria	Alphaproteobacteria	Rhodospirillales	Acetobacteraceae	Acidiphilium	Acidiphilium multivorum	926570	63345	AIU31	PRJDA611		Environmental	Terrestrial	Mine	Geologic	Fresh water	4214744	4004	Genome Analysis	Gp0000861	8x	Level 6: Finished	Whole Genome Sequencing	9
2681812815	Acidiphilium rubrum ATCC 35905	Permanent Draft	Proteobacteria	Alphaproteobacteria	Rhodospirillales	Acetobacteraceae	Acidiphilium	Acidiphilium rubrum	526		ATCC 3595	PRJNA329872	SAMN5421828						3976993	3756	Genome Analysis	Gp0127289		Level 1: Standard Draft	Whole Genome Sequencing	78
2571042905	Acidiphilium sp. JA12-A1 (ACIDI)	Permanent Draft	Proteobacteria	Alphaproteobacteria	Rhodospirillales	Acetobacteraceae	Acidiphilium	Acidiphilium sp. JA12-A1	1464546		JA12-A1	PRJNA238988	SAMN2666715	Environmental	Terrestrial	Mine	Geologic	Acid mine drainage, Aquatic, Host	4184331	4063	Genome Analysis	Gp0019380	112x	Level 3: Improved-High-Quality Draft	Whole Genome Sequencing	305
651324003	Acidiphilium sp. PM, DSM 24941	Permanent Draft	Proteobacteria	Alphaproteobacteria	Rhodospirillales	Acetobacteraceae	Acidiphilium	Acidiphilium sp. PM	1043206	68637	PM, DSM 24941	PRJNA67947	SAMN2469446	Environmental	Terrestrial	Mine	Geologic		3929465	3908	Genome Analysis	Gp0011091	15x		Whole Genome Sequencing	627
650716003	Acidithiobacillus caldus SM-1	Finished	Proteobacteria	Acidithiobacillia	Acidithiobacillales	Acidithiobacillaceae	Acidithiobacillus	Acidithiobacillus caldus	990288	7791	SM-1	PRJNA63223							3237599	3239	Genome Analysis	Gp0010621		Level 6: Finished	Whole Genome Sequencing	5
2510436001	Acidithiobacillus ferrivorans SS3	Finished	Proteobacteria	Acidithiobacillia	Acidithiobacillales	Acidithiobacillaceae	Acidithiobacillus	Acidithiobacillus ferrivorans	743299	67387	SS3	PRJNA6159	SAMN713557	Environmental	Terrestrial	Mine	Geologic		3207552	3335	Genome Analysis	Gp0009734	3x	Level 6: Finished	Whole Genome Sequencing	1
2684622546	Acidithiobacillus ferrooxidans Hel18	Permanent Draft	Proteobacteria	Acidithiobacillia	Acidithiobacillales	Acidithiobacillaceae	Acidithiobacillus	Acidithiobacillus ferrooxidans	920		Hel18	PRJNA38169	SAMN4387837						3096796	3269	Genome Analysis	Gp0144405			Whole Genome Sequencing	106
2571042229	Acidithiobacillus thiooxidans A01	Permanent Draft	Proteobacteria	Acidithiobacillia	Acidithiobacillales	Acidithiobacillaceae	Acidithiobacillus	Acidithiobacillus thiooxidans	1432062		A1	PRJNA23432	SAMN2952958						3820158	4224	Genome Analysis	Gp0086588	1.x		Whole Genome Sequencing	213
2585428127	Acidithrix ferrooxidans Py-F3 (AFO)	Permanent Draft	Actinobacteria	Acidimicrobiia	Acidimicrobiales	Acidimicrobiaceae	Acidithrix	Acidithrix ferrooxidans	1280514		Py-F3	PRJNA273917	SAMN33176	Environmental	Terrestrial	Mine	Geologic	Acid mine drainage	4019866	3784	Genome Analysis	Gp0019223	115x	Level 2: High-Quality Draft	Whole Genome Sequencing	183
2687453111	Acidobacteria bacterium DSM 100886	Finished	Acidobacteria	unclassified	unclassified	unclassified	unclassified	Acidobacteria bacterium DSM 100886	1813736		DSM 1886	PRJNA314952	SAMN4546182						7480314	6315	Genome Analysis	Gp0150131		Level 6: Finished	Whole Genome Sequencing	1
2710723991	Acidobacteria bacterium RIFCSPLOWO2_02_FULL_61_28	Permanent Draft	Acidobacteria	unclassified	unclassified	unclassified	unclassified	Acidobacteria bacterium RIFCSPLOWO2_02_FULL_61_28	1797180			PRJNA33334	SAMN5421987	Environmental	Aquatic	Groundwater	Freshwater	Groundwater	3864371	3687	Genome from Metagenome	Gp0056896		Level 1: Standard Draft	Metagenome	199
2710724058	Acidobacteria bacterium RIFCSPLOWO2_02_FULL_64_15	Permanent Draft	Acidobacteria	unclassified	unclassified	unclassified	unclassified	Acidobacteria bacterium RIFCSPLOWO2_02_FULL_64_15	1797181			PRJNA33334	SAMN5421987	Environmental	Aquatic	Groundwater	Freshwater	Groundwater	3950190	3832	Genome from Metagenome	Gp0056896		Level 1: Standard Draft	Metagenome	59
2710724060	Acidobacteria bacterium RIFCSPLOWO2_02_FULL_65_29	Permanent Draft	Acidobacteria	unclassified	unclassified	unclassified	unclassified	Acidobacteria bacterium RIFCSPLOWO2_02_FULL_65_29	1797182			PRJNA33334	SAMN5421987	Environmental	Aquatic	Groundwater	Freshwater	Groundwater	5508327	5188	Genome from Metagenome	Gp0056896		Level 1: Standard Draft	Metagenome	239
2710723992	Acidobacteria bacterium RIFCSPLOWO2_02_FULL_67_21	Permanent Draft	Acidobacteria	unclassified	unclassified	unclassified	unclassified	Acidobacteria bacterium RIFCSPLOWO2_02_FULL_67_21	1797183			PRJNA33334	SAMN5421987	Environmental	Aquatic	Groundwater	Freshwater	Groundwater	4193868	4087	Genome from Metagenome	Gp0056896		Level 1: Standard Draft	Metagenome	107
2710724059	Acidobacteria bacterium RIFCSPLOWO2_02_FULL_67_36	Permanent Draft	Acidobacteria	unclassified	unclassified	unclassified	unclassified	Acidobacteria bacterium RIFCSPLOWO2_02_FULL_67_36	1797184			PRJNA33334	SAMN5421987	Environmental	Aquatic	Groundwater	Freshwater	Groundwater	6381533	5651	Genome from Metagenome	Gp0056896		Level 1: Standard Draft	Metagenome	126
2711768225	Acidobacteria bacterium RIFCSPLOWO2_02_FULL_68_18	Permanent Draft	Acidobacteria	unclassified	unclassified	unclassified	unclassified	Acidobacteria bacterium RIFCSPLOWO2_02_FULL_68_18	1797185			PRJNA33334	SAMN5421987	Environmental	Aquatic	Groundwater	Freshwater	Groundwater	4409325	4180	Genome from Metagenome	Gp0056896		Level 1: Standard Draft	Metagenome	95
2711768313	Acidobacteria bacterium RIFCSPLOWO2_12_FULL_54_10	Permanent Draft	Acidobacteria	unclassified	unclassified	unclassified	unclassified	Acidobacteria bacterium RIFCSPLOWO2_12_FULL_54_10	1797186			PRJNA33333	SAMN5421887	Environmental	Terrestrial	Loam	Soil	Soil	2949164	2857	Genome from Metagenome	Gp0056895		Level 1: Standard Draft	Metagenome	173
2711768360	Acidobacteria bacterium RIFCSPLOWO2_12_FULL_59_11	Permanent Draft	Acidobacteria	unclassified	unclassified	unclassified	unclassified	Acidobacteria bacterium RIFCSPLOWO2_12_FULL_59_11	1797187			PRJNA33333	SAMN5421887	Environmental	Terrestrial	Loam	Soil	Soil	2058765	2158	Genome from Metagenome	Gp0056895		Level 1: Standard Draft	Metagenome	187
2711768415	Acidobacteria bacterium RIFCSPLOWO2_12_FULL_65_11	Permanent Draft	Acidobacteria	unclassified	unclassified	unclassified	unclassified	Acidobacteria bacterium RIFCSPLOWO2_12_FULL_65_11	1797189			PRJNA33333	SAMN5421887	Environmental	Terrestrial	Loam	Soil	Soil	3554858	3528	Genome from Metagenome	Gp0056895		Level 1: Standard Draft	Metagenome	153
2711768361	Acidobacteria bacterium RIFCSPLOWO2_12_FULL_66_21	Permanent Draft	Acidobacteria	unclassified	unclassified	unclassified	unclassified	Acidobacteria bacterium RIFCSPLOWO2_12_FULL_66_21	1797191			PRJNA33333	SAMN5421887	Environmental	Terrestrial	Loam	Soil	Soil	6475179	5653	Genome from Metagenome	Gp0056895		Level 1: Standard Draft	Metagenome	91
2711768315	Acidobacteria bacterium RIFCSPLOWO2_12_FULL_67_14	Permanent Draft	Acidobacteria	unclassified	unclassified	unclassified	unclassified	Acidobacteria bacterium RIFCSPLOWO2_12_FULL_67_14	1797192			PRJNA33333	SAMN5421887	Environmental	Terrestrial	Loam	Soil	Soil	4106083	4035	Genome from Metagenome	Gp0056895		Level 1: Standard Draft	Metagenome	150
2711768416	Acidobacteria bacterium RIFCSPLOWO2_12_FULL_68_19	Permanent Draft	Acidobacteria	unclassified	unclassified	unclassified	unclassified	Acidobacteria bacterium RIFCSPLOWO2_12_FULL_68_19	1797194			PRJNA33333	SAMN5421887	Environmental	Terrestrial	Loam	Soil	Soil	4212118	3880	Genome from Metagenome	Gp0056895		Level 1: Standard Draft	Metagenome	52
2519899651	Acidobacteriaceae bacterium KBS 83	Permanent Draft	Acidobacteria	Acidobacteriia	Acidobacteriales	Acidobacteriaceae	unclassified	Acidobacteriaceae bacterium KBS 83	1267533		KBS 83	PRJNA183352	SAMN244487	Environmental	Terrestrial	Unclassified	Soil		6250814	5491	Genome Analysis	Gp0015739		Level 3: Improved-High-Quality Draft	Whole Genome Sequencing	21
2522125061	Acidobacteriaceae bacterium KBS 89, DSM 24296	Permanent Draft	Acidobacteria	Acidobacteriia	Acidobacteriales	Acidobacteriaceae	unclassified	Acidobacteriaceae bacterium KBS 89	1267534		KBS 89	PRJNA183353	SAMN2441326						6009926	5119	Genome Analysis	Gp0015740		Level 3: Improved-High-Quality Draft	Whole Genome Sequencing	13
2522125054	Acidobacteriaceae bacterium KBS 96, DSM 24297	Permanent Draft	Acidobacteria	Acidobacteriia	Acidobacteriales	Acidobacteriaceae	unclassified	Acidobacteriaceae bacterium KBS 96	1267535		KBS 96	PRJNA183354	SAMN244488						6692160	5863	Genome Analysis	Gp0015741		Level 3: Improved-High-Quality Draft	Whole Genome Sequencing	2
2654587641	Acidobacteriaceae bacterium S15	Permanent Draft	Acidobacteria	Acidobacteriia	Acidobacteriales	Acidobacteriaceae	Silvibacterium	Acidobacteriaceae bacterium S15	1577686		S15	PRJNA281745	SAMN3495983						6454667	5395	Genome Analysis	Gp0117317			Whole Genome Sequencing	16
2648501865	Acidobacteriaceae bacterium S55	Permanent Draft	Acidobacteria	Acidobacteriia	Acidobacteriales	Acidobacteriaceae	Terracidiphilus	Acidobacteriaceae bacterium S55	1577687		S55	PRJNA277964	SAMN34178						5343125	4484	Genome Analysis	Gp0120870			Whole Genome Sequencing	13
2524614882	Acidobacteriaceae bacterium TAA 166	Permanent Draft	Acidobacteria	Acidobacteriia	Acidobacteriales	Acidobacteriaceae	unclassified	Acidobacteriaceae bacterium TAA166	278963		TAA 166	PRJNA19839	SAMN244899	Environmental	Aquatic	Lentic	Freshwater	Aquatic, Fresh water	6136933	5364	Genome Analysis	Gp0015742		Level 3: Improved-High-Quality Draft	Whole Genome Sequencing	3
2556921018	Acidobacteriaceae bacterium URHE0068	Permanent Draft	Acidobacteria	Acidobacteriia	Acidobacteriales	Acidobacteriaceae	unclassified	Acidobacteriaceae bacterium URHE0068	1380348		URHE68	PRJNA213785	SAMN2743954	Environmental	Terrestrial	Unclassified	Soil	Soil	6679185	5623	Genome Analysis	Gp0015217	Unknown	Level 1: Standard Draft	Whole Genome Sequencing	83
2556793019	Acidobacteriaceae sp. KBS 146	Permanent Draft	Acidobacteria	Acidobacteriia	Acidobacteriales	Acidobacteriaceae	unclassified	Acidobacteria bacterium KBS 146	639030		KBS 146	PRJNA2596	SAMN2951928						5001037	4230	Genome Analysis	Gp0033615	Unknown	Level 3: Improved-High-Quality Draft	Whole Genome Sequencing	2
643692001	Acidobacterium capsulatum ATCC 51196	Finished	Acidobacteria	Acidobacteriia	Acidobacteriales	Acidobacteriaceae	Acidobacterium	Acidobacterium capsulatum	240015	59127	ATCC 51196	PRJNA2885	SAMN263447	Environmental	Terrestrial	Mine	Geologic	Acid mine drainage, Fresh water, Soil	4127356	3425	Genome Analysis	Gp0000799	1x	Level 6: Finished	Whole Genome Sequencing	1
2558860986	Acidobacterium sp. PMMR2	Permanent Draft	Acidobacteria	Acidobacteriia	Acidobacteriales	Acidobacteriaceae	Acidobacterium	Acidobacterium sp. PMMR2	1382359		PMMR2	PRJNA214267	SAMN2743914						3686523	3184	Genome Analysis	Gp0034257	Unknown	Level 3: Improved-High-Quality Draft	Whole Genome Sequencing	1
2582581264	Acidocella aminolytica DSM 11237	Permanent Draft	Proteobacteria	Alphaproteobacteria	Rhodospirillales	Acetobacteraceae	Acidocella	Acidocella aminolytica	1120923		DSM 11237	PRJNA245633	SAMN274695	Environmental	Terrestrial	Mine	Geologic	Acid mine	3964820	3986	Genome Analysis	Gp0013862		Level 1: Standard Draft	Whole Genome Sequencing	109
2556921625	Acidocella facilis ATCC 35904	Permanent Draft	Proteobacteria	Alphaproteobacteria	Rhodospirillales	Acetobacteraceae	Acidocella	Acidocella facilis	1408419		ATCC 3594	PRJNA22323	SAMN2743889	Environmental	Terrestrial	Mine	Geologic	Mine	3403931	3263	Genome Analysis	Gp0044037	Unknown	Level 1: Standard Draft	Whole Genome Sequencing	48
2531839705	Acidocella sp. MX-AZ02	Permanent Draft	Proteobacteria	Alphaproteobacteria	Rhodospirillales	Acetobacteraceae	Acidocella	Acidocella sp. MX-AZ02	1214225		MX-AZ2	PRJNA171232	SAMN2469423	Environmental	Aquatic	Lentic	Freshwater		3600757	3553	Genome Analysis	Gp0024105	16x		Whole Genome Sequencing	325
639633001	Acidothermus cellulolyticus 11B	Finished	Actinobacteria	Actinobacteria	Acidothermales	Acidothermaceae	Acidothermus	Acidothermus cellulolyticus	351607	5851	11B	PRJNA1697	SAMN2598358	Environmental	Aquatic	Unclassified	Thermal springs	Aquatic, Fresh water, Hot spring	2443540	2229	Genome Analysis	Gp0000258	18x	Level 6: Finished	Whole Genome Sequencing	1
2636415976	Acidovorax anthurii DSM 16745	Permanent Draft	Proteobacteria	Betaproteobacteria	Burkholderiales	Comamonadaceae	Acidovorax	Acidovorax anthurii	78229		DSM 16745	PRJNA311485	SAMN4515662						5469042	4884	Genome Analysis	Gp0116389		Level 1: Standard Draft	Whole Genome Sequencing	130
650716004	Acidovorax avenae avenae ATCC 19860	Finished	Proteobacteria	Betaproteobacteria	Burkholderiales	Comamonadaceae	Acidovorax	Acidovorax avenae	643561	42497	ATCC 1986	PRJNA37867	SAMN6197	Host-associated	Plants	Unclassified	Phylloplane	Host	5482170	4850	Genome Analysis	Gp0005024		Level 6: Finished	Whole Genome Sequencing	1
2634166357	Acidovorax caeni DSM 19327	Permanent Draft	Proteobacteria	Betaproteobacteria	Burkholderiales	Comamonadaceae	Acidovorax	Acidovorax caeni	343013		DSM 19327	PRJNA33651	SAMN448977					Sludge, Wastewater	4152335	3938	Genome Analysis	Gp0116388		Level 1: Standard Draft	Whole Genome Sequencing	115
2634166355	Acidovorax cattleyae DSM 17101	Permanent Draft	Proteobacteria	Betaproteobacteria	Burkholderiales	Comamonadaceae	Acidovorax	Acidovorax cattleyae	80868		DSM 1711	PRJNA3365	SAMN448978						5609245	5165	Genome Analysis	Gp0116390		Level 1: Standard Draft	Whole Genome Sequencing	93
2634166347	Acidovorax citrulli DSM 17060	Permanent Draft	Proteobacteria	Betaproteobacteria	Burkholderiales	Comamonadaceae	Acidovorax	Acidovorax citrulli	80869		DSM 176	PRJNA33649	SAMN448979						4848266	4469	Genome Analysis	Gp0116391		Level 1: Standard Draft	Whole Genome Sequencing	71
645058786	Acidovorax delafieldii 2AN	Permanent Draft	Proteobacteria	Betaproteobacteria	Burkholderiales	Comamonadaceae	Acidovorax	Acidovorax delafieldii	573060	55645	2AN	PRJNA3265	SAMN2441799	Environmental	Aquatic			Fresh water, Soil	4842094	4945	Genome Analysis	Gp0004756			Whole Genome Sequencing	638
643348541	Acidovorax ebreus TPSY	Finished	Proteobacteria	Betaproteobacteria	Burkholderiales	Comamonadaceae	Acidovorax	Acidovorax ebreus	535289	59233	TPSY	PRJNA29975	SAMN1444	Environmental	Aquatic	Groundwater	Freshwater	Fresh water	3796573	3606	Genome Analysis	Gp0001915		Level 6: Finished	Whole Genome Sequencing	1
2634166315	Acidovorax konjaci DSM 7481	Permanent Draft	Proteobacteria	Betaproteobacteria	Burkholderiales	Comamonadaceae	Acidovorax	Acidovorax konjaci	32040		DSM 7481	PRJNA33648	SAMN448971						5077528	4513	Genome Analysis	Gp0116392		Level 1: Standard Draft	Whole Genome Sequencing	36
2563366540	Acidovorax oryzae ATCC 19882	Permanent Draft	Proteobacteria	Betaproteobacteria	Burkholderiales	Comamonadaceae	Acidovorax	Acidovorax oryzae	1408420		ATCC 19882	PRJNA22328	SAMN2743377	Environmental	Terrestrial	Unclassified	Agricultural field	Plants, Rice paddies	5528784	4932	Genome Analysis	Gp0044038	Unknown	Level 1: Standard Draft	Whole Genome Sequencing	70
2547132375	Acidovorax radicis N35v	Permanent Draft	Proteobacteria	Betaproteobacteria	Burkholderiales	Comamonadaceae	Acidovorax	Acidovorax radicis	999394		N35v	PRJNA64471	SAMN2469889	Host-associated	Plants	Unclassified	Unclassified	Host	5530086	5118	Genome Analysis	Gp0010972	4x		Whole Genome Sequencing	33
2675903230	Acidovorax soli DSM 25157	Permanent Draft	Proteobacteria	Betaproteobacteria	Burkholderiales	Comamonadaceae	Acidovorax	Acidovorax soli	592050		DSM 25157	PRJNA329897	SAMN5421875						4130223	3903	Genome Analysis	Gp0127320		Level 1: Standard Draft	Whole Genome Sequencing	90
2511231001	Acidovorax sp. CF316	Permanent Draft	Proteobacteria	Betaproteobacteria	Burkholderiales	Comamonadaceae	Acidovorax	Acidovorax sp. CF316	1144317		CF316	PRJNA8357	SAMN839625	Host-associated	Plants	Unclassified	Unclassified	Host, Root nodule	7238994	7281	Genome Analysis	Gp0012183	31x	Level 2: High-Quality Draft	Whole Genome Sequencing	924
2695420315	Acidovorax sp. GW101-3H11	Permanent Draft	Proteobacteria	Betaproteobacteria	Burkholderiales	Comamonadaceae	Acidovorax	Acidovorax sp. GW101-3H11	1813946		GW11-3H11	PRJNA314893	SAMN454532						5441367	5031	Genome Analysis	Gp0149679			Whole Genome Sequencing	37
2540341243	Acidovorax sp. JHL-3	Permanent Draft	Proteobacteria	Betaproteobacteria	Burkholderiales	Comamonadaceae	Acidovorax	Acidovorax sp. JHL-3	1276755		JHL-3	PRJNA195669	SAMN2584928						3987984	3725	Genome Analysis	Gp0035331	Unknown	Level 3: Improved-High-Quality Draft	Whole Genome Sequencing	4
2526164764	Acidovorax sp. JHL-9	Permanent Draft	Proteobacteria	Betaproteobacteria	Burkholderiales	Comamonadaceae	Acidovorax	Acidovorax sp. JHL-9	1276756		JHL-9	PRJNA195668	SAMN244639						4194664	3974	Genome Analysis	Gp0035329	Unknown	Level 1: Standard Draft	Whole Genome Sequencing	65
639633003	Acidovorax sp. JS42	Finished	Proteobacteria	Betaproteobacteria	Burkholderiales	Comamonadaceae	Acidovorax	Acidovorax sp. JS42	232721	58427	JS42	PRJNA15685	SAMN2598333	Environmental	Terrestrial	Unclassified	Soil	Sediment, Soil, Terrestrial	4585154	4395	Genome Analysis	Gp0000230	11x	Level 6: Finished	Whole Genome Sequencing	3
2519899535	Acidovorax sp. KKS102	Finished	Proteobacteria	Betaproteobacteria	Burkholderiales	Comamonadaceae	Acidovorax	Acidovorax sp. KKS102	358220		KKS12	PRJNA174596		Environmental	Terrestrial	Unclassified	Soil		5196935	4803	Genome Analysis	Gp0025946		Level 6: Finished	Whole Genome Sequencing	1
2643221907	Acidovorax sp. Leaf160	Permanent Draft	Proteobacteria	Betaproteobacteria	Burkholderiales	Comamonadaceae	Acidovorax	Acidovorax sp. Leaf160	1736280		Leaf16	PRJNA297956	SAMN415166						4717897	4211	Genome Analysis	Gp0125216			Whole Genome Sequencing	29
2643221925	Acidovorax sp. Leaf191	Permanent Draft	Proteobacteria	Betaproteobacteria	Burkholderiales	Comamonadaceae	Acidovorax	Acidovorax sp. Leaf191	1736296		Leaf191	PRJNA297956	SAMN4151676						5870193	5270	Genome Analysis	Gp0125217			Whole Genome Sequencing	24
2643221788	Acidovorax sp. Leaf76	Permanent Draft	Proteobacteria	Betaproteobacteria	Burkholderiales	Comamonadaceae	Acidovorax	Acidovorax sp. Leaf76	1736236		Leaf76	PRJNA297956	SAMN4151616						5870153	5266	Genome Analysis	Gp0125218			Whole Genome Sequencing	30
2643221789	Acidovorax sp. Leaf78	Permanent Draft	Proteobacteria	Betaproteobacteria	Burkholderiales	Comamonadaceae	Acidovorax	Acidovorax sp. Leaf78	1736237		Leaf78	PRJNA297956	SAMN4151617						5749411	5156	Genome Analysis	Gp0125219			Whole Genome Sequencing	26
2643221792	Acidovorax sp. Leaf84	Permanent Draft	Proteobacteria	Betaproteobacteria	Burkholderiales	Comamonadaceae	Acidovorax	Acidovorax sp. Leaf84	1736240		Leaf84	PRJNA297956	SAMN415162						5869697	5249	Genome Analysis	Gp0125220			Whole Genome Sequencing	29
2547132197	Acidovorax sp. MR-S7	Permanent Draft	Proteobacteria	Betaproteobacteria	Burkholderiales	Comamonadaceae	Acidovorax	Acidovorax sp. MR-S7	1268622		MR-S7	PRJDB715	SAMD1747	Engineered	Wastewater	Unclassified	Activated Sludge	Sludge	5007754	4783	Genome Analysis	Gp0040210	44x	Level 1: Standard Draft	Whole Genome Sequencing	130
2513237334	Acidovorax sp. NO-1	Permanent Draft	Proteobacteria	Betaproteobacteria	Burkholderiales	Comamonadaceae	Acidovorax	Acidovorax sp. NO-1	512030	849	NO-1	PRJNA73993	SAMN247119	Environmental	Terrestrial	Unclassified	Soil	Soil, Terrestrial	5011736	4729	Genome Analysis	Gp0019666	19x	Level 1: Standard Draft	Whole Genome Sequencing	161
2643221609	Acidovorax sp. Root217	Permanent Draft	Proteobacteria	Betaproteobacteria	Burkholderiales	Comamonadaceae	Acidovorax	Acidovorax sp. Root217	1736492		Root217	PRJNA297942	SAMN4155761						6756331	6308	Genome Analysis	Gp0125422			Whole Genome Sequencing	45
2643221611	Acidovorax sp. Root219	Permanent Draft	Proteobacteria	Betaproteobacteria	Burkholderiales	Comamonadaceae	Acidovorax	Acidovorax sp. Root219	1736493		Root219	PRJNA297942	SAMN4155762						6820941	6392	Genome Analysis	Gp0125423			Whole Genome Sequencing	48
2643221717	Acidovorax sp. Root267	Permanent Draft	Proteobacteria	Betaproteobacteria	Burkholderiales	Comamonadaceae	Acidovorax	Acidovorax sp. Root267	1736505		Root267	PRJNA297942	SAMN4155774						5676132	5237	Genome Analysis	Gp0125424			Whole Genome Sequencing	34
2671180696	Acidovorax sp. Root275	Permanent Draft	Proteobacteria	Betaproteobacteria	Burkholderiales	Comamonadaceae	Acidovorax	Acidovorax sp. Root275	1736508		Root275	PRJNA297942	SAMN4155777						5561820	5064	Genome Analysis	Gp0146414			Whole Genome Sequencing	12
2643221652	Acidovorax sp. Root402	Permanent Draft	Proteobacteria	Betaproteobacteria	Burkholderiales	Comamonadaceae	Acidovorax	Acidovorax sp. Root402	1736527		Root42	PRJNA297942	SAMN4155796						5140275	4760	Genome Analysis	Gp0125425			Whole Genome Sequencing	19
2643221570	Acidovorax sp. Root568	Permanent Draft	Proteobacteria	Betaproteobacteria	Burkholderiales	Comamonadaceae	Acidovorax	Acidovorax sp. Root568	1736565		Root568	PRJNA297942	SAMN4155834						5103772	4705	Genome Analysis	Gp0125426			Whole Genome Sequencing	20
2643221596	Acidovorax sp. Root70	Permanent Draft	Proteobacteria	Betaproteobacteria	Burkholderiales	Comamonadaceae	Acidovorax	Acidovorax sp. Root70	1736590		Root7	PRJNA297942	SAMN4155859						5006805	4685	Genome Analysis	Gp0125427			Whole Genome Sequencing	32
2627854134	Acidovorax temperans KY4	Permanent Draft	Proteobacteria	Betaproteobacteria	Burkholderiales	Comamonadaceae	Acidovorax	Acidovorax temperans	80878		KY4	PRJNA27288	SAMN3265417	Environmental	Aquatic	Ponds	Freshwater		4475784	4166	Genome Analysis	Gp0118171			Whole Genome Sequencing	141
2615840716	Acidovorax valerianellae DSM 16619	Permanent Draft	Proteobacteria	Betaproteobacteria	Burkholderiales	Comamonadaceae	Acidovorax	Acidovorax valerianellae	187868		DSM 16619	PRJNA323174	SAMN5192589						5257076	4756	Genome Analysis	Gp0109969		Level 1: Standard Draft	Whole Genome Sequencing	54
2634166330	Acidovorax wautersii DSM 27981	Permanent Draft	Proteobacteria	Betaproteobacteria	Burkholderiales	Comamonadaceae	Acidovorax	Acidovorax wautersii	1177982		DSM 27981	PRJNA33647	SAMN4489711						5335586	4792	Genome Analysis	Gp0116393		Level 1: Standard Draft	Whole Genome Sequencing	55
2634166222	Acidovorax-123 (UID4000)	Permanent Draft	Proteobacteria	Betaproteobacteria	Burkholderiales	Comamonadaceae	Acidovorax	Acidovorax-123 (UID4000)	12916			PRJNA36566	SAMN6266436	Environmental	Aquatic	Sediment	Freshwater	Freshwater Sediment	2739181	2632	Genome from Metagenome	Gp0111147		Level 1: Standard Draft	Metagenome	18
2634166264	Acidovorax-79 (UID4214)	Permanent Draft	Proteobacteria	Betaproteobacteria	Burkholderiales	Comamonadaceae	Acidovorax	Acidovorax-79 (UID4214)	12916			PRJNA365576	SAMN6264864	Environmental	Aquatic	Sediment	Freshwater	Freshwater Sediment	2771065	2658	Genome from Metagenome	Gp0111117		Level 1: Standard Draft	Metagenome	98
2671180230	Acinetobacter albensis ANC 4874	Permanent Draft	Proteobacteria	Gammaproteobacteria	Pseudomonadales	Moraxellaceae	Acinetobacter	Acinetobacter albensis	1673609		ANC 4874	PRJNA32973	SAMN5428935						3045904	2844	Genome Analysis	Gp0139232		Level 1: Standard Draft	Whole Genome Sequencing	30
2690315601	Acinetobacter apis ANC 5114	Permanent Draft	Proteobacteria	Gammaproteobacteria	Pseudomonadales	Moraxellaceae	Acinetobacter	Acinetobacter apis	1229165		ANC 5114	PRJNA335135	SAMN5444584						2413782	2269	Genome Analysis	Gp0139278		Level 1: Standard Draft	Whole Genome Sequencing	12
2579779101	Acinetobacter baumanii BIDMC 57	Permanent Draft	Proteobacteria	Gammaproteobacteria	Pseudomonadales	Moraxellaceae	Acinetobacter	Acinetobacter baumannii	1439317		BIDMC 57	PRJNA234145	SAMN2581278						4094790	3963	Genome Analysis	Gp0082833	141.x		Whole Genome Sequencing	23
2582580838	Acinetobacter baumannii 6112	Permanent Draft	Proteobacteria	Gammaproteobacteria	Pseudomonadales	Moraxellaceae	Acinetobacter	Acinetobacter baumannii	1310669		6112	PRJNA194745	SAMN2692969						4333720	4601	Genome Analysis	Gp0041249	55.15x		Whole Genome Sequencing	467
2556921654	Acinetobacter baylyi DSM 14961	Permanent Draft	Proteobacteria	Gammaproteobacteria	Pseudomonadales	Moraxellaceae	Acinetobacter	Acinetobacter baylyi	1120924		DSM 14961	PRJNA2217	SAMN2743981	Engineered	Wastewater	Unclassified	Unclassified	Sludge	3606029	3383	Genome Analysis	Gp0013863	Unknown	Level 1: Standard Draft	Whole Genome Sequencing	28
2671180604	Acinetobacter beijerinckii GTC 14628	Permanent Draft	Proteobacteria	Gammaproteobacteria	Pseudomonadales	Moraxellaceae	Acinetobacter	Acinetobacter beijerinckii	262668		GTC 14628	PRJDB1754	SAMD19872						3594417	3479	Genome Analysis	Gp0130614			Whole Genome Sequencing	30
2654587542	Acinetobacter bereziniae HPC229	Permanent Draft	Proteobacteria	Gammaproteobacteria	Pseudomonadales	Moraxellaceae	Acinetobacter	Acinetobacter bereziniae	106648		HPC229	PRJNA297113	SAMN4115377						4583073	4433	Genome Analysis	Gp0124168			Whole Genome Sequencing	96
2671180229	Acinetobacter boissieri ANC 4422	Permanent Draft	Proteobacteria	Gammaproteobacteria	Pseudomonadales	Moraxellaceae	Acinetobacter	Acinetobacter boissieri	1219383		ANC 4422	PRJNA33688	SAMN5421733						2690205	2570	Genome Analysis	Gp0139277		Level 1: Standard Draft	Whole Genome Sequencing	29
2517093005	Acinetobacter bouvetii DSM 14964	Permanent Draft	Proteobacteria	Gammaproteobacteria	Pseudomonadales	Moraxellaceae	Acinetobacter	Acinetobacter bouvetii	1120925		4BO2	PRJNA169762	SAMN244175	Engineered	Wastewater	Unclassified	Unclassified	Wastewater treatment plant	3356470	3207	Genome Analysis	Gp0013864	Unknown	Level 2: High-Quality Draft	Whole Genome Sequencing	19
2565956695	Acinetobacter brisouii ANC 4119	Permanent Draft	Proteobacteria	Gammaproteobacteria	Pseudomonadales	Moraxellaceae	Acinetobacter	Acinetobacter brisouii	1217652		ANC 4119	PRJNA183292	SAMN187848	Environmental	Terrestrial				3108690	2998	Genome Analysis	Gp0034094	84.x		Whole Genome Sequencing	20
2534682019	Acinetobacter calcoaceticus NIPH 13	Permanent Draft	Proteobacteria	Gammaproteobacteria	Pseudomonadales	Moraxellaceae	Acinetobacter	Acinetobacter calcoaceticus	1217654		NIPH 13	PRJNA183335	SAMN1828193						3922088	3734	Genome Analysis	Gp0034169	149x		Whole Genome Sequencing	11
2690315737	Acinetobacter genomosp. NB14 JVAP01	Permanent Draft	Proteobacteria	Gammaproteobacteria	Pseudomonadales	Moraxellaceae	Acinetobacter	Acinetobacter sp. JVAP01	1561081		JVAP1	PRJNA294956	SAMN438486						3900588	3773	Genome Analysis	Gp0145294			Whole Genome Sequencing	75
2547132304	Acinetobacter genomospecies 3 Tr II-3, DSM 9306	Permanent Draft	Proteobacteria	Gammaproteobacteria	Pseudomonadales	Moraxellaceae	Acinetobacter	Acinetobacter genomospecies 4	981332		Tr II-3, DSM 936	PRJNA62425	SAMN2471595	Host-associated	Animal	Unclassified	Unclassified	Fresh water, Host, Human skin, Skin	4030436	4287	Genome Analysis	Gp0010031	11x		Whole Genome Sequencing	321
2667527992	Acinetobacter gerneri KCTC 12415	Permanent Draft	Proteobacteria	Gammaproteobacteria	Pseudomonadales	Moraxellaceae	Acinetobacter	Acinetobacter gerneri	202952		KCTC 12415	PRJDB1754	SAMD18637						4367889	4211	Genome Analysis	Gp0130382			Whole Genome Sequencing	163
2545824739	Acinetobacter guillouiae MSP4-18	Permanent Draft	Proteobacteria	Gammaproteobacteria	Pseudomonadales	Moraxellaceae	Acinetobacter	Acinetobacter guillouiae	1330038		MSP4-18	PRJNA2134	SAMN2469989	Environmental	Terrestrial	Unclassified	Soil		4848959	4543	Genome Analysis	Gp0042238	55.x		Whole Genome Sequencing	94
2700989177	Acinetobacter gyllenbergii GTC 14627	Permanent Draft	Proteobacteria	Gammaproteobacteria	Pseudomonadales	Moraxellaceae	Acinetobacter	Acinetobacter gyllenbergii	134534		GTC 14627	PRJDB1754	SAMD19877						4305378	4200	Genome Analysis	Gp0130611			Whole Genome Sequencing	42
2551306343	Acinetobacter haemolyticus TG21157	Permanent Draft	Proteobacteria	Gammaproteobacteria	Pseudomonadales	Moraxellaceae	Acinetobacter	Acinetobacter haemolyticus	1221299		TG21157	PRJNA17271	SAMN2471289						3324360	3278	Genome Analysis	Gp0023551	74x		Whole Genome Sequencing	175
2627854244	Acinetobacter harbinensis HITLi 7	Permanent Draft	Proteobacteria	Gammaproteobacteria	Pseudomonadales	Moraxellaceae	Acinetobacter	Acinetobacter harbinensis	1353941		HITLi 7	PRJNA271565	SAMN3274949						2899785	2762	Genome Analysis	Gp0117320			Whole Genome Sequencing	6
2663763131	Acinetobacter indicus DSM 25388	Permanent Draft	Proteobacteria	Gammaproteobacteria	Pseudomonadales	Moraxellaceae	Acinetobacter	Acinetobacter indicus	756892		DSM 25388	PRJDB1754	SAMD1988						3065597	2966	Genome Analysis	Gp0130668			Whole Genome Sequencing	96
2657245534	Acinetobacter johnsonii DSMZ 6963	Permanent Draft	Proteobacteria	Gammaproteobacteria	Pseudomonadales	Moraxellaceae	Acinetobacter	Acinetobacter johnsonii	40214		DSMZ 6963	PRJDB1754	SAMD19881						3459872	3447	Genome Analysis	Gp0130657			Whole Genome Sequencing	109
2551306345	Acinetobacter junii TG19608	Permanent Draft	Proteobacteria	Gammaproteobacteria	Pseudomonadales	Moraxellaceae	Acinetobacter	Acinetobacter junii	1221306		TG1968	PRJNA172713	SAMN2471273	Host-associated	Human	Unclassified	Unclassified		3257504	3175	Genome Analysis	Gp0024198	257x		Whole Genome Sequencing	136
2671180219	Acinetobacter kookii ANC 4667	Permanent Draft	Proteobacteria	Gammaproteobacteria	Pseudomonadales	Moraxellaceae	Acinetobacter	Acinetobacter kookii	1226327		ANC 4667	PRJNA3369	SAMN5421732						3085401	2965	Genome Analysis	Gp0139280		Level 1: Standard Draft	Whole Genome Sequencing	22
2675903034	Acinetobacter kyonggiensis ANC 5109	Permanent Draft	Proteobacteria	Gammaproteobacteria	Pseudomonadales	Moraxellaceae	Acinetobacter	Acinetobacter kyonggiensis	595670		ANC 519	PRJNA33516	SAMN5421643						3714024	3609	Genome Analysis	Gp0139281		Level 1: Standard Draft	Whole Genome Sequencing	73
2547132300	Acinetobacter lwoffii NCTC 5866	Permanent Draft	Proteobacteria	Gammaproteobacteria	Pseudomonadales	Moraxellaceae	Acinetobacter	Acinetobacter lwoffii	981327		NCTC 5866	PRJNA62417	SAMN24716	Host-associated	Human	Unclassified	Unclassified	Host	3353128	3530	Genome Analysis	Gp0009855	14x		Whole Genome Sequencing	252
2582580904	Acinetobacter nectaris CIP 110549	Permanent Draft	Proteobacteria	Gammaproteobacteria	Pseudomonadales	Moraxellaceae	Acinetobacter	Acinetobacter nectaris	1392540		CIP 11549	PRJNA21736	SAMN2335355						2668173	2625	Genome Analysis	Gp0047524	29.x		Whole Genome Sequencing	34
2537561557	Acinetobacter nosocomialis NIPH 2119	Permanent Draft	Proteobacteria	Gammaproteobacteria	Pseudomonadales	Moraxellaceae	Acinetobacter	Acinetobacter nosocomialis	1217670		NIPH 2119	PRJNA183322	SAMN1828182						3880908	3683	Genome Analysis	Gp0032478	286x		Whole Genome Sequencing	19
2579779125	Acinetobacter oleivorans CIP 110421	Permanent Draft	Proteobacteria	Gammaproteobacteria	Pseudomonadales	Moraxellaceae	Acinetobacter	Acinetobacter oleivorans	1391912		CIP 11421	PRJNA217358	SAMN2335353						4136068	3924	Genome Analysis	Gp0047561	26.x		Whole Genome Sequencing	11
2675903032	Acinetobacter pakistanensis ANC 5076	Permanent Draft	Proteobacteria	Gammaproteobacteria	Pseudomonadales	Moraxellaceae	Acinetobacter	Acinetobacter pakistanensis	1475484		ANC 576	PRJNA335139	SAMN5444586						3728357	3653	Genome Analysis	Gp0139284		Level 1: Standard Draft	Whole Genome Sequencing	104
2565956643	Acinetobacter parvus NIPH 1103	Permanent Draft	Proteobacteria	Gammaproteobacteria	Pseudomonadales	Moraxellaceae	Acinetobacter	Acinetobacter parvus	1217671		NIPH 113	PRJNA183327	SAMN1828187						2968144	2946	Genome Analysis	Gp0034207	63.x		Whole Genome Sequencing	48
2537562011	Acinetobacter pittii ANC 3678	Permanent Draft	Proteobacteria	Gammaproteobacteria	Pseudomonadales	Moraxellaceae	Acinetobacter	Acinetobacter pittii	1217673		ANC 3678	PRJNA183268	SAMN1828156						3950554	3773	Genome Analysis	Gp0034184	84x		Whole Genome Sequencing	25
2671180233	Acinetobacter puyangensis ANC 4466	Permanent Draft	Proteobacteria	Gammaproteobacteria	Pseudomonadales	Moraxellaceae	Acinetobacter	Acinetobacter puyangensis	1096779		ANC 4466	PRJNA33517	SAMN5421731						3781219	3515	Genome Analysis	Gp0139285		Level 1: Standard Draft	Whole Genome Sequencing	35
2529293102	Acinetobacter radioresistens NIPH 2130	Permanent Draft	Proteobacteria	Gammaproteobacteria	Pseudomonadales	Moraxellaceae	Acinetobacter	Acinetobacter radioresistens	1217674		NIPH 213	PRJNA183278	SAMN187836	Host-associated	Human				3158774	3018	Genome Analysis	Gp0034161	281x		Whole Genome Sequencing	13
2671181009	Acinetobacter rudis DSM 24031	Permanent Draft	Proteobacteria	Gammaproteobacteria	Pseudomonadales	Moraxellaceae	Acinetobacter	Acinetobacter rudis	632955		DSM 2431	PRJDB1754	SAMD19984						3950015	3732	Genome Analysis	Gp0130667			Whole Genome Sequencing	141
2565956681	Acinetobacter schindleri CIP 107287	Permanent Draft	Proteobacteria	Gammaproteobacteria	Pseudomonadales	Moraxellaceae	Acinetobacter	Acinetobacter schindleri	1217988		CIP 17287	PRJNA183293	SAMN1828163	Host-associated	Animal	Unclassified	Reproductive system		3358322	3274	Genome Analysis	Gp0034060	79.x		Whole Genome Sequencing	33
2671180220	Acinetobacter seohaensis ANC 3699	Permanent Draft	Proteobacteria	Gammaproteobacteria	Pseudomonadales	Moraxellaceae	Acinetobacter	Acinetobacter seohaensis	281376		ANC 3699	PRJNA33518	SAMN5421749						2994779	2819	Genome Analysis	Gp0139287		Level 1: Standard Draft	Whole Genome Sequencing	22
2565956696	Acinetobacter soli CIP 110264	Permanent Draft	Proteobacteria	Gammaproteobacteria	Pseudomonadales	Moraxellaceae	Acinetobacter	Acinetobacter soli	1217676		CIP 11264	PRJNA183289	SAMN187844						3350586	3176	Genome Analysis	Gp0034093	142.x		Whole Genome Sequencing	17
2648501117	Acinetobacter sp. 114	Finished	Proteobacteria	Gammaproteobacteria	Pseudomonadales	Moraxellaceae	Acinetobacter	Acinetobacter sp. 114	1324350		114	PRJNA296861	SAMN411325						3054269	2936	Genome Analysis	Gp0124169		Level 6: Finished	Whole Genome Sequencing	1
2551306351	Acinetobacter sp. 528	Permanent Draft	Proteobacteria	Gammaproteobacteria	Pseudomonadales	Moraxellaceae	Acinetobacter	Acinetobacter sp. 528	1221302		528	PRJNA172719	SAMN2471256	Host-associated	Human	Unclassified	Respiratory system		4051342	3995	Genome Analysis	Gp0023892	119x		Whole Genome Sequencing	293
2645727700	Acinetobacter sp. A47	Permanent Draft	Proteobacteria	Gammaproteobacteria	Pseudomonadales	Moraxellaceae	Acinetobacter	Acinetobacter sp. A47	1561217		A47	PRJNA264861	SAMN314356						3896784	3735	Genome Analysis	Gp0117325			Whole Genome Sequencing	32
2636415918	Acinetobacter sp. AG1	Permanent Draft	Proteobacteria	Gammaproteobacteria	Pseudomonadales	Moraxellaceae	Acinetobacter	Acinetobacter sp. AG1	348388		Ag1	PRJNA2827	SAMN3565669						3670157	3608	Genome Analysis	Gp0118843			Whole Genome Sequencing	124
2627853653	Acinetobacter sp. Ag2	Permanent Draft	Proteobacteria	Gammaproteobacteria	Pseudomonadales	Moraxellaceae	Acinetobacter	Acinetobacter sp. Ag2	1646532		Ag2	PRJNA28243	SAMN3565819						4434290	4195	Genome Analysis	Gp0118844			Whole Genome Sequencing	59
2565956691	Acinetobacter sp. ANC 3789	Permanent Draft	Proteobacteria	Gammaproteobacteria	Pseudomonadales	Moraxellaceae	Acinetobacter	Acinetobacter sp. ANC 3789	1217714		ANC 3789	PRJNA183313	SAMN1828173						3238278	3108	Genome Analysis	Gp0033957	139.x		Whole Genome Sequencing	25
2531839648	Acinetobacter sp. ANC 3811	Permanent Draft	Proteobacteria	Gammaproteobacteria	Pseudomonadales	Moraxellaceae	Acinetobacter	Acinetobacter sp. ANC 3811	1217690		ANC 3811	PRJNA183273	SAMN1828158						3824391	3627	Genome Analysis	Gp0034268	263x		Whole Genome Sequencing	14
2565956658	Acinetobacter sp. ANC 3862	Permanent Draft	Proteobacteria	Gammaproteobacteria	Pseudomonadales	Moraxellaceae	Acinetobacter	Acinetobacter sp. ANC 3862	1217705		ANC 3862	PRJNA183238	SAMN187869						3780399	3731	Genome Analysis	Gp0034243	273.x		Whole Genome Sequencing	36
2565956652	Acinetobacter sp. ANC 3880	Permanent Draft	Proteobacteria	Gammaproteobacteria	Pseudomonadales	Moraxellaceae	Acinetobacter	Acinetobacter sp. ANC 3880	1217701		ANC 388	PRJNA183223	SAMN187865						4298248	4129	Genome Analysis	Gp0034212	84.x		Whole Genome Sequencing	37
2565956667	Acinetobacter sp. ANC 3929	Permanent Draft	Proteobacteria	Gammaproteobacteria	Pseudomonadales	Moraxellaceae	Acinetobacter	Acinetobacter sp. ANC 3929	1217707		ANC 3929	PRJNA183247	SAMN1828138						4247806	4160	Genome Analysis	Gp0034265	81.x		Whole Genome Sequencing	30
2565956688	Acinetobacter sp. ANC 3994	Permanent Draft	Proteobacteria	Gammaproteobacteria	Pseudomonadales	Moraxellaceae	Acinetobacter	Acinetobacter sp. ANC 3994	1217715		ANC 3994	PRJNA183332	SAMN1828192						3647901	3430	Genome Analysis	Gp0033962	87.x		Whole Genome Sequencing	28
2531839649	Acinetobacter sp. ANC 4050	Permanent Draft	Proteobacteria	Gammaproteobacteria	Pseudomonadales	Moraxellaceae	Acinetobacter	Acinetobacter sp. ANC 4050	1217691		ANC 45	PRJNA183269	SAMN1828157						3830551	3606	Genome Analysis	Gp0034267	264x		Whole Genome Sequencing	12
2531839647	Acinetobacter sp. ANC 4052	Permanent Draft	Proteobacteria	Gammaproteobacteria	Pseudomonadales	Moraxellaceae	Acinetobacter	Acinetobacter sp. ANC 4052	1217689		ANC 452	PRJNA183267	SAMN1828155						3953097	3728	Genome Analysis	Gp0034266	86x		Whole Genome Sequencing	8
2565956662	Acinetobacter sp. ANC 4105	Permanent Draft	Proteobacteria	Gammaproteobacteria	Pseudomonadales	Moraxellaceae	Acinetobacter	Acinetobacter sp. ANC 4105	1217703		ANC 415	PRJNA183242	SAMN187867						4099634	3915	Genome Analysis	Gp0034247	133.x		Whole Genome Sequencing	15
643886214	Acinetobacter sp. ATCC 27244	Permanent Draft	Proteobacteria	Gammaproteobacteria	Pseudomonadales	Moraxellaceae	Acinetobacter	Acinetobacter sp. ATCC 27244	525244	55389	ATCC 27244	PRJNA3949	SAMN625	Host-associated	Unclassified	Unclassified	Unclassified	Host, Human skin	3330366	3392	Genome Analysis	Gp0003590	33.36x	Level 2: High-Quality Draft	Whole Genome Sequencing	255
2681813192	Acinetobacter sp. C15	Permanent Draft	Proteobacteria	Gammaproteobacteria	Pseudomonadales	Moraxellaceae	Acinetobacter	Acinetobacter sp. C15	1661746		C15	PRJNA28541	SAMN3753649						3512684	3400	Genome Analysis	Gp0133250			Whole Genome Sequencing	174
2565956657	Acinetobacter sp. CIP 101934	Permanent Draft	Proteobacteria	Gammaproteobacteria	Pseudomonadales	Moraxellaceae	Acinetobacter	Acinetobacter sp. CIP 101934	1144661		CIP 11934	PRJNA183237	SAMN1828135						3186404	3088	Genome Analysis	Gp0034242	147.x		Whole Genome Sequencing	41
2565956646	Acinetobacter sp. CIP 101966	Permanent Draft	Proteobacteria	Gammaproteobacteria	Pseudomonadales	Moraxellaceae	Acinetobacter	Acinetobacter sp. CIP 101966	1144662		CIP 11966	PRJNA183229	SAMN1828131						3485835	3512	Genome Analysis	Gp0034218	84.x		Whole Genome Sequencing	50
2565956672	Acinetobacter sp. CIP 102082	Permanent Draft	Proteobacteria	Gammaproteobacteria	Pseudomonadales	Moraxellaceae	Acinetobacter	Acinetobacter sp. CIP 102082	1144663		CIP 1282	PRJNA18338	SAMN1828168	Host-associated	Human				2937770	2946	Genome Analysis	Gp0034273	138.x		Whole Genome Sequencing	74
2565956675	Acinetobacter sp. CIP 102129	Permanent Draft	Proteobacteria	Gammaproteobacteria	Pseudomonadales	Moraxellaceae	Acinetobacter	Acinetobacter sp. CIP 102129	1144664		CIP 12129	PRJNA183311	SAMN1828171						2945942	2883	Genome Analysis	Gp0033955	114.x		Whole Genome Sequencing	42
2565956644	Acinetobacter sp. CIP 102136	Permanent Draft	Proteobacteria	Gammaproteobacteria	Pseudomonadales	Moraxellaceae	Acinetobacter	Acinetobacter sp. CIP 102136	1144665		CIP 12136	PRJNA183231	SAMN1828133						3559292	3489	Genome Analysis	Gp0034236	82.x		Whole Genome Sequencing	51
2565956653	Acinetobacter sp. CIP 102143	Permanent Draft	Proteobacteria	Gammaproteobacteria	Pseudomonadales	Moraxellaceae	Acinetobacter	Acinetobacter sp. CIP 102143	1144666		CIP 12143	PRJNA183222	SAMN1828127						2964850	3004	Genome Analysis	Gp0034211	26.x		Whole Genome Sequencing	96
2565956676	Acinetobacter sp. CIP 102159	Permanent Draft	Proteobacteria	Gammaproteobacteria	Pseudomonadales	Moraxellaceae	Acinetobacter	Acinetobacter sp. CIP 102159	1144667		CIP 12159	PRJNA183312	SAMN1828172						2875069	2870	Genome Analysis	Gp0033956	271.x		Whole Genome Sequencing	83
2565956674	Acinetobacter sp. CIP 102529	Permanent Draft	Proteobacteria	Gammaproteobacteria	Pseudomonadales	Moraxellaceae	Acinetobacter	Acinetobacter sp. CIP 102529	1144668		CIP 12529	PRJNA18331	SAMN182817						2988319	3022	Genome Analysis	Gp0033954	136.x		Whole Genome Sequencing	65
2565956669	Acinetobacter sp. CIP 102637	Permanent Draft	Proteobacteria	Gammaproteobacteria	Pseudomonadales	Moraxellaceae	Acinetobacter	Acinetobacter sp. CIP 102637	1144669		CIP 12637	PRJNA18335	SAMN18791						2748158	2731	Genome Analysis	Gp0034270	14.x		Whole Genome Sequencing	41
2565956654	Acinetobacter sp. CIP 110321	Permanent Draft	Proteobacteria	Gammaproteobacteria	Pseudomonadales	Moraxellaceae	Acinetobacter	Acinetobacter sp. CIP 110321	1217699		CIP 11321	PRJNA183234	SAMN187863						4275319	4076	Genome Analysis	Gp0034239	12.x		Whole Genome Sequencing	29
2565956645	Acinetobacter sp. CIP 51.11	Permanent Draft	Proteobacteria	Gammaproteobacteria	Pseudomonadales	Moraxellaceae	Acinetobacter	Acinetobacter sp. CIP 51.11	1144670		CIP 51.11	PRJNA183232	SAMN1828134						3133520	3007	Genome Analysis	Gp0034237	85.x		Whole Genome Sequencing	11
2565956663	Acinetobacter sp. CIP 53.82	Permanent Draft	Proteobacteria	Gammaproteobacteria	Pseudomonadales	Moraxellaceae	Acinetobacter	Acinetobacter sp. CIP 53.82	1144671		CIP 53.82	PRJNA183243	SAMN1828136	Host-associated	Human				3120246	3011	Genome Analysis	Gp0034261	88.x		Whole Genome Sequencing	22
2565956668	Acinetobacter sp. CIP 56.2	Permanent Draft	Proteobacteria	Gammaproteobacteria	Pseudomonadales	Moraxellaceae	Acinetobacter	Acinetobacter sp. CIP 56.2	1144672		CIP 56.2	PRJNA18334	SAMN187914						4319982	4142	Genome Analysis	Gp0034269	139.x		Whole Genome Sequencing	24
2565956660	Acinetobacter sp. CIP 64.2	Permanent Draft	Proteobacteria	Gammaproteobacteria	Pseudomonadales	Moraxellaceae	Acinetobacter	Acinetobacter sp. CIP 64.2	1217694		CIP 64.2	PRJNA183233	SAMN187858						3991108	3901	Genome Analysis	Gp0034238	86.x		Whole Genome Sequencing	31
2565956647	Acinetobacter sp. CIP 64.7	Permanent Draft	Proteobacteria	Gammaproteobacteria	Pseudomonadales	Moraxellaceae	Acinetobacter	Acinetobacter sp. CIP 64.7	1144673		CIP 64.7	PRJNA183228	SAMN182813						3608282	3646	Genome Analysis	Gp0034217	82.x		Whole Genome Sequencing	59
2565956678	Acinetobacter sp. CIP 70.18	Permanent Draft	Proteobacteria	Gammaproteobacteria	Pseudomonadales	Moraxellaceae	Acinetobacter	Acinetobacter sp. CIP 70.18	1217700		CIP 7.18	PRJNA18324	SAMN187864						4596798	4435	Genome Analysis	Gp0034245	25.x		Whole Genome Sequencing	50
2565956685	Acinetobacter sp. CIP A162	Permanent Draft	Proteobacteria	Gammaproteobacteria	Pseudomonadales	Moraxellaceae	Acinetobacter	Acinetobacter sp. CIP A162	1144674		CIP A162	PRJNA183333	SAMN187911						3356935	3301	Genome Analysis	Gp0033963	92.x		Whole Genome Sequencing	12
2565956689	Acinetobacter sp. CIP-A165	Permanent Draft	Proteobacteria	Gammaproteobacteria	Pseudomonadales	Moraxellaceae	Acinetobacter	Acinetobacter sp. CIP-A165	40373		CIP-A165	PRJNA183329	SAMN1828189						3503964	3433	Genome Analysis	Gp0033959	86.x		Whole Genome Sequencing	47
2651870317	Acinetobacter sp. DSM 11652	Permanent Draft	Proteobacteria	Gammaproteobacteria	Pseudomonadales	Moraxellaceae	Acinetobacter	Acinetobacter sp. DSM 11652	346222		DSM 11652	PRJNA323321	SAMN52165						3051278	2946	Genome Analysis	Gp0128150		Level 1: Standard Draft	Whole Genome Sequencing	39
2684623098	Acinetobacter sp. DUT-2	Finished	Proteobacteria	Gammaproteobacteria	Pseudomonadales	Moraxellaceae	Acinetobacter	Acinetobacter sp. DUT-2	1809055		DUT-2	PRJNA313514	SAMN4525297						4072672	4190	Genome Analysis	Gp0143257		Level 6: Finished	Whole Genome Sequencing	6
2551306352	Acinetobacter sp. GG2	Permanent Draft	Proteobacteria	Gammaproteobacteria	Pseudomonadales	Moraxellaceae	Acinetobacter	Acinetobacter sp. GG2	651305		GG2	PRJNA171723	SAMN2471865	Host-associated	Plants	Unclassified	Rhizoplane		3873115	3652	Genome Analysis	Gp0023891	56x		Whole Genome Sequencing	40
2531839311	Acinetobacter sp. HA	Permanent Draft	Proteobacteria	Gammaproteobacteria	Pseudomonadales	Moraxellaceae	Acinetobacter	Acinetobacter sp. HA	1173062		HA	PRJNA158435	SAMN247179	Host-associated	Arthropoda		Digestive system		3125085	2992	Genome Analysis	Gp0034496	45x		Whole Genome Sequencing	102
2634166387	Acinetobacter sp. HR7	Permanent Draft	Proteobacteria	Gammaproteobacteria	Pseudomonadales	Moraxellaceae	Acinetobacter	Acinetobacter sp. HR7	1509403		HR7	PRJNA252639	SAMN28663						3123428	3111	Genome Analysis	Gp0096751			Whole Genome Sequencing	227
2547132309	Acinetobacter sp. Hugh 2212, NCTC 10304	Permanent Draft	Proteobacteria	Gammaproteobacteria	Pseudomonadales	Moraxellaceae	Acinetobacter	Acinetobacter sp. NCTC 10304	981224		Hugh 2212, NCTC 134	PRJNA62435	SAMN2471591	Host-associated	Human	Unclassified	Unclassified	Fresh water, Host, Human skin, Skin	4157209	4463	Genome Analysis	Gp0009935	1x		Whole Genome Sequencing	374
2643221895	Acinetobacter sp. Leaf130	Permanent Draft	Proteobacteria	Gammaproteobacteria	Pseudomonadales	Moraxellaceae	Acinetobacter	Acinetobacter sp. Leaf130	1736269		Leaf13	PRJNA297956	SAMN4151649						4045863	3845	Genome Analysis	Gp0125221			Whole Genome Sequencing	12
2547132187	Acinetobacter sp. MDS7A	Permanent Draft	Proteobacteria	Gammaproteobacteria	Pseudomonadales	Moraxellaceae	Acinetobacter	Acinetobacter sp. MDS7A	1209355		MDS7A	PRJNA18661	SAMN2472123	Engineered	Wastewater	Agricultural wastewater	Industrial wastewater	Sludge	2967278	3080	Genome Analysis	Gp0035231	69x	Level 1: Standard Draft	Whole Genome Sequencing	141
2617271315	Acinetobacter sp. MN12	Permanent Draft	Proteobacteria	Gammaproteobacteria	Pseudomonadales	Moraxellaceae	Acinetobacter	Acinetobacter sp. MN12	1513354		MN12	PRJNA26337	SAMN32262						4314475	4167	Genome Analysis	Gp0105972			Whole Genome Sequencing	107
2531839536	Acinetobacter sp. NBRC 100985	Permanent Draft	Proteobacteria	Gammaproteobacteria	Pseudomonadales	Moraxellaceae	Acinetobacter	Acinetobacter sp. NBRC 100985	1071390		NBRC 1985	PRJNA7137	SAMD41787	Environmental	Aquatic		Marine	Sea water	3518097	3415	Genome Analysis	Gp0017288	33x		Whole Genome Sequencing	67
2700989281	Acinetobacter sp. NBRC 110496	Permanent Draft	Proteobacteria	Gammaproteobacteria	Pseudomonadales	Moraxellaceae	Acinetobacter	Acinetobacter sp. NBRC 110496	1550715		NBRC 11496	PRJDB1754	SAMD2359						4387807	4282	Genome Analysis	Gp0130628			Whole Genome Sequencing	143
2547132308	Acinetobacter sp. NCTC 7422	Permanent Draft	Proteobacteria	Gammaproteobacteria	Pseudomonadales	Moraxellaceae	Acinetobacter	Acinetobacter sp. NCTC 7422	981223		NCTC 7422	PRJNA62433	SAMN247159	Host-associated	Human	Unclassified	Unclassified	Fresh water, Host, Human skin, Skin	3992652	4041	Genome Analysis	Gp0009934	22x		Whole Genome Sequencing	164
2687453584	Acinetobacter sp. NCu2D-2	Finished	Proteobacteria	Gammaproteobacteria	Pseudomonadales	Moraxellaceae	Acinetobacter	Acinetobacter sp. NCu2D-2	1608473		NCu2D-2	PRJNA315981	SAMN4572529						3048277	2973	Genome Analysis	Gp0149970		Level 6: Finished	Whole Genome Sequencing	2
2645727634	Acinetobacter sp. neg1	Permanent Draft	Proteobacteria	Gammaproteobacteria	Pseudomonadales	Moraxellaceae	Acinetobacter	Acinetobacter sp. neg1	1561068		neg1	PRJNA266754	SAMN315795						3914345	3686	Genome Analysis	Gp0117327			Whole Genome Sequencing	21
2565956656	Acinetobacter sp. NIPH 1847	Permanent Draft	Proteobacteria	Gammaproteobacteria	Pseudomonadales	Moraxellaceae	Acinetobacter	Acinetobacter sp. NIPH 1847	1217697		NIPH 1847	PRJNA183236	SAMN187861						3916558	3758	Genome Analysis	Gp0034241	87.x		Whole Genome Sequencing	16
2565956648	Acinetobacter sp. NIPH 1859	Permanent Draft	Proteobacteria	Gammaproteobacteria	Pseudomonadales	Moraxellaceae	Acinetobacter	Acinetobacter sp. NIPH 1859	1217695		NIPH 1859	PRJNA183227	SAMN187859						4197127	4040	Genome Analysis	Gp0034216	84.x		Whole Genome Sequencing	26
2565956659	Acinetobacter sp. NIPH 1867	Permanent Draft	Proteobacteria	Gammaproteobacteria	Pseudomonadales	Moraxellaceae	Acinetobacter	Acinetobacter sp. NIPH 1867	1217702		NIPH 1867	PRJNA183239	SAMN187866						3935412	3715	Genome Analysis	Gp0034244	271.x		Whole Genome Sequencing	9
2565956665	Acinetobacter sp. NIPH 2036	Permanent Draft	Proteobacteria	Gammaproteobacteria	Pseudomonadales	Moraxellaceae	Acinetobacter	Acinetobacter sp. NIPH 2036	1217696		NIPH 236	PRJNA183245	SAMN18786						3884766	3682	Genome Analysis	Gp0034263	56.x		Whole Genome Sequencing	21
2565956650	Acinetobacter sp. NIPH 2100	Permanent Draft	Proteobacteria	Gammaproteobacteria	Pseudomonadales	Moraxellaceae	Acinetobacter	Acinetobacter sp. NIPH 2100	1217708		NIPH 21	PRJNA183225	SAMN1828129						3875794	3672	Genome Analysis	Gp0034214	256.x		Whole Genome Sequencing	22
2565956661	Acinetobacter sp. NIPH 2168	Permanent Draft	Proteobacteria	Gammaproteobacteria	Pseudomonadales	Moraxellaceae	Acinetobacter	Acinetobacter sp. NIPH 2168	1217706		NIPH 2168	PRJNA18323	SAMN1828132						4025291	3787	Genome Analysis	Gp0034235	86.x		Whole Genome Sequencing	16
2565956655	Acinetobacter sp. NIPH 2171	Permanent Draft	Proteobacteria	Gammaproteobacteria	Pseudomonadales	Moraxellaceae	Acinetobacter	Acinetobacter sp. NIPH 2171	1217693		NIPH 2171	PRJNA183235	SAMN187857						3480196	3438	Genome Analysis	Gp0034240	84.x		Whole Genome Sequencing	23
2565956686	Acinetobacter sp. NIPH 236	Permanent Draft	Proteobacteria	Gammaproteobacteria	Pseudomonadales	Moraxellaceae	Acinetobacter	Acinetobacter sp. NIPH 236	1217711		NIPH 236	PRJNA18333	SAMN182819						3538151	3441	Genome Analysis	Gp0033960	295.x		Whole Genome Sequencing	32
2565956666	Acinetobacter sp. NIPH 284	Permanent Draft	Proteobacteria	Gammaproteobacteria	Pseudomonadales	Moraxellaceae	Acinetobacter	Acinetobacter sp. NIPH 284	1217704		NIPH 284	PRJNA183246	SAMN187868						3164170	3108	Genome Analysis	Gp0034264	81.x		Whole Genome Sequencing	43
2565956677	Acinetobacter sp. NIPH 298	Permanent Draft	Proteobacteria	Gammaproteobacteria	Pseudomonadales	Moraxellaceae	Acinetobacter	Acinetobacter sp. NIPH 298	1217692		NIPH 298	PRJNA183241	SAMN187856						3462613	3292	Genome Analysis	Gp0034246	87.x		Whole Genome Sequencing	14
2565956649	Acinetobacter sp. NIPH 3623	Permanent Draft	Proteobacteria	Gammaproteobacteria	Pseudomonadales	Moraxellaceae	Acinetobacter	Acinetobacter sp. NIPH 3623	1217698		NIPH 3623	PRJNA183226	SAMN187862						3941688	3704	Genome Analysis	Gp0034215	87.x		Whole Genome Sequencing	18
2565956651	Acinetobacter sp. NIPH 542	Permanent Draft	Proteobacteria	Gammaproteobacteria	Pseudomonadales	Moraxellaceae	Acinetobacter	Acinetobacter sp. NIPH 542	1217688		NIPH 542	PRJNA183224	SAMN1828128						4174669	3919	Genome Analysis	Gp0034213	83.x		Whole Genome Sequencing	13
2565956664	Acinetobacter sp. NIPH 713	Permanent Draft	Proteobacteria	Gammaproteobacteria	Pseudomonadales	Moraxellaceae	Acinetobacter	Acinetobacter sp. NIPH 713	1217709		NIPH 713	PRJNA183244	SAMN1828137						3006240	2900	Genome Analysis	Gp0034262	88.x		Whole Genome Sequencing	19
2565956673	Acinetobacter sp. NIPH 758	Permanent Draft	Proteobacteria	Gammaproteobacteria	Pseudomonadales	Moraxellaceae	Acinetobacter	Acinetobacter sp. NIPH 758	1217712		NIPH 758	PRJNA18339	SAMN1828169						4047533	3851	Genome Analysis	Gp0033953	19.x		Whole Genome Sequencing	26
2565956687	Acinetobacter sp. NIPH 809	Permanent Draft	Proteobacteria	Gammaproteobacteria	Pseudomonadales	Moraxellaceae	Acinetobacter	Acinetobacter sp. NIPH 809	1217713		NIPH 89	PRJNA183331	SAMN1828191	Host-associated	Human				4249637	4016	Genome Analysis	Gp0033961	282.x		Whole Genome Sequencing	32
2565956670	Acinetobacter sp. NIPH 817	Permanent Draft	Proteobacteria	Gammaproteobacteria	Pseudomonadales	Moraxellaceae	Acinetobacter	Acinetobacter sp. NIPH 817	520708		NIPH 817	PRJNA18336	SAMN1828166						4087965	3915	Genome Analysis	Gp0034271	151.x		Whole Genome Sequencing	37
2565956671	Acinetobacter sp. NIPH 899	Permanent Draft	Proteobacteria	Gammaproteobacteria	Pseudomonadales	Moraxellaceae	Acinetobacter	Acinetobacter sp. NIPH 899	1217710		NIPH 899	PRJNA18337	SAMN1828167	Host-associated	Human				3770046	3820	Genome Analysis	Gp0034272	9.x		Whole Genome Sequencing	88
2565956690	Acinetobacter sp. NIPH 973	Permanent Draft	Proteobacteria	Gammaproteobacteria	Pseudomonadales	Moraxellaceae	Acinetobacter	Acinetobacter sp. NIPH 973	520709		NIPH 973	PRJNA183323	SAMN1828183						4212819	4135	Genome Analysis	Gp0033958	75.x		Whole Genome Sequencing	26
2547132100	Acinetobacter sp. P8-3-8	Permanent Draft	Proteobacteria	Gammaproteobacteria	Pseudomonadales	Moraxellaceae	Acinetobacter	Acinetobacter sp. P8-3-8	1029823		P8-3-8	PRJNA66629	SAMN247194	Host-associated	Fish	Unclassified	Unclassified		3891282	3797	Genome Analysis	Gp0011208	28.9x	Level 2: High-Quality Draft	Whole Genome Sequencing	202
2643221665	Acinetobacter sp. Root1280	Permanent Draft	Proteobacteria	Gammaproteobacteria	Pseudomonadales	Moraxellaceae	Acinetobacter	Acinetobacter sp. Root1280	1736444		Root128	PRJNA297942	SAMN4155713						4699229	4502	Genome Analysis	Gp0125428			Whole Genome Sequencing	30
2562617172	Acinetobacter sp. RUH2624	Permanent Draft	Proteobacteria	Gammaproteobacteria	Pseudomonadales	Moraxellaceae	Acinetobacter	Acinetobacter sp. RUH2624	575564		RUH2624	PRJNA38511	SAMN2463742	Host-associated	Human	Unclassified	Skin	Host, Human skin, Skin	3905683	3767	Genome Analysis	Gp0004001	2x	Level 2: High-Quality Draft	Whole Genome Sequencing	49
647533108	Acinetobacter sp. SH024	Permanent Draft	Proteobacteria	Gammaproteobacteria	Pseudomonadales	Moraxellaceae	Acinetobacter	Acinetobacter sp. SH024	575565	4731	SH24	PRJNA41947	SAMN2463817	Host-associated	Human	Unclassified	Skin	Host, Human skin, Skin	3970841	3703	Genome Analysis	Gp0004016	23x	Level 2: High-Quality Draft	Whole Genome Sequencing	26
2551306358	Acinetobacter sp. TG19627	Permanent Draft	Proteobacteria	Gammaproteobacteria	Pseudomonadales	Moraxellaceae	Acinetobacter	Acinetobacter sp. TG19627	1221303		TG19627	PRJNA17272	SAMN2471257	Host-associated	Human	Unclassified	Unclassified		4524649	4423	Genome Analysis	Gp0023893	5x		Whole Genome Sequencing	109
2551306362	Acinetobacter sp. TG2027	Permanent Draft	Proteobacteria	Gammaproteobacteria	Pseudomonadales	Moraxellaceae	Acinetobacter	Acinetobacter sp. TG2027	1221304		TG227	PRJNA172721	SAMN2471269	Host-associated	Human	Unclassified	Unclassified		3927238	3784	Genome Analysis	Gp0023894	59x		Whole Genome Sequencing	66
2551306323	Acinetobacter sp. TG27347	Permanent Draft	Proteobacteria	Gammaproteobacteria	Pseudomonadales	Moraxellaceae	Acinetobacter	Acinetobacter sp. TG27347	1221289		TG27347	PRJNA17271	SAMN2471235	Host-associated	Human	Unclassified	Respiratory system		4016748	3887	Genome Analysis	Gp0023788	75x		Whole Genome Sequencing	90
2687453267	Acinetobacter sp. TGL-Y2	Finished	Proteobacteria	Gammaproteobacteria	Pseudomonadales	Moraxellaceae	Acinetobacter	Acinetobacter sp. TGL-Y2	1407071		TGL-Y2	PRJNA293381	SAMN4255						3691287	3671	Genome Analysis	Gp0145587		Level 6: Finished	Whole Genome Sequencing	3
2645727723	Acinetobacter sp. TTH0-4	Finished	Proteobacteria	Gammaproteobacteria	Pseudomonadales	Moraxellaceae	Acinetobacter	Acinetobacter sp. TTH0-4	1646498		TTH-4	PRJNA293585	SAMN48121						2962453	2898	Genome Analysis	Gp0124170		Level 6: Finished	Whole Genome Sequencing	1
2593339129	Acinetobacter sp. UNC434CL69Tsu2S25	Permanent Draft	Proteobacteria	Gammaproteobacteria	Pseudomonadales	Moraxellaceae	Acinetobacter	Acinetobacter sp.	472		UNC434CL69Tsu2S25	PRJNA248514	SAMN2799632						4093819	4049	Genome Analysis	Gp0039382		Level 1: Standard Draft	Whole Genome Sequencing	85
2558860101	Acinetobacter sp. UNC436CL71CviS28	Permanent Draft	Proteobacteria	Gammaproteobacteria	Pseudomonadales	Moraxellaceae	Acinetobacter	Acinetobacter sp.	1380368		UNC436CL71CviS28	PRJNA213756	SAMN2743943						3226563	3159	Genome Analysis	Gp0039412	Unknown	Level 1: Standard Draft	Whole Genome Sequencing	103
2639762935	Acinetobacter sp. V2	Permanent Draft	Proteobacteria	Gammaproteobacteria	Pseudomonadales	Moraxellaceae	Acinetobacter	Acinetobacter sp. V2	1051623		V2	PRJNA275383	SAMN3343989						4007850	4030	Genome Analysis	Gp0117328			Whole Genome Sequencing	16
2579778870	Acinetobacter sp. Ver3	Permanent Draft	Proteobacteria	Gammaproteobacteria	Pseudomonadales	Moraxellaceae	Acinetobacter	Acinetobacter sp. Ver3	466088		Ver3	PRJNA24652	SAMN267819						3345299	3241	Genome Analysis	Gp0090109	23.x		Whole Genome Sequencing	209
2639762950	Acinetobacter sp. VT 511	Permanent Draft	Proteobacteria	Gammaproteobacteria	Pseudomonadales	Moraxellaceae	Acinetobacter	Acinetobacter sp. VT 511	1675902		VT 511	PRJNA287555	SAMN378334						3416321	3494	Genome Analysis	Gp0120582			Whole Genome Sequencing	121
2537562058	Acinetobacter sp. WC-743	Permanent Draft	Proteobacteria	Gammaproteobacteria	Pseudomonadales	Moraxellaceae	Acinetobacter	Acinetobacter sp. WC-743	903945		WC-743	PRJNA53455	SAMN761217	Host-associated	Human	Unclassified	Unclassified	Fresh water, Host, Human skin, Skin	4902370	4877	Genome Analysis	Gp0008843	49.2x		Whole Genome Sequencing	154
2615840642	Acinetobacter sp. YR461	Permanent Draft	Proteobacteria	Gammaproteobacteria	Pseudomonadales	Moraxellaceae	Acinetobacter	Acinetobacter sp.	472		YR461	PRJNA3329	SAMN4487817						3959766	3798	Genome Analysis	Gp0109970		Level 1: Standard Draft	Whole Genome Sequencing	36
2630968940	Acinetobacter sp. YZS-X1-1	Permanent Draft	Proteobacteria	Gammaproteobacteria	Pseudomonadales	Moraxellaceae	Acinetobacter	Acinetobacter sp. YZS-X1-1	1501691		YZS-X1-1	PRJNA269548	SAMN3254432						3278660	3205	Genome Analysis	Gp0117329			Whole Genome Sequencing	79
2667527684	Acinetobacter tandoii KCTC 12417	Permanent Draft	Proteobacteria	Gammaproteobacteria	Pseudomonadales	Moraxellaceae	Acinetobacter	Acinetobacter tandoii	202954		KCTC 12417	PRJDB1754	SAMD19897						4006675	3984	Genome Analysis	Gp0130647			Whole Genome Sequencing	86
2700989278	Acinetobacter tjernbergiae DSM 14971	Permanent Draft	Proteobacteria	Gammaproteobacteria	Pseudomonadales	Moraxellaceae	Acinetobacter	Acinetobacter tjernbergiae	1120928		DSM 14971	PRJDB1754	SAMD19899	Engineered	Wastewater	Unclassified	Unclassified	Sludge	3659404	3537	Genome Analysis	Gp0130670			Whole Genome Sequencing	47
2700989176	Acinetobacter towneri KCTC 12419	Permanent Draft	Proteobacteria	Gammaproteobacteria	Pseudomonadales	Moraxellaceae	Acinetobacter	Acinetobacter towneri	202956		KCTC 12419	PRJDB1754	SAMD1991						2830773	2798	Genome Analysis	Gp0130648			Whole Genome Sequencing	96
2657244925	Acinetobacter ursingii NBRC 110512	Permanent Draft	Proteobacteria	Gammaproteobacteria	Pseudomonadales	Moraxellaceae	Acinetobacter	Acinetobacter ursingii	108980		NBRC 11512	PRJDB1754	SAMD2358						3163042	2979	Genome Analysis	Gp0130504			Whole Genome Sequencing	29
2551306081	Acinetobacter venetianus RAG-1	Permanent Draft	Proteobacteria	Gammaproteobacteria	Pseudomonadales	Moraxellaceae	Acinetobacter	Acinetobacter venetianus	1191460		RAG-1	PRJNA16743	SAMN2471743	Environmental	Aquatic	Unclassified	Marine	Sea water	3464338	3370	Genome Analysis	Gp0021886	1x		Whole Genome Sequencing	87
2667527933	Actibacterium mucosum KCTC 23349	Permanent Draft	Proteobacteria	Alphaproteobacteria	Rhodobacterales	Rhodobacteraceae	Actibacterium	Actibacterium mucosum	1454373		KCTC 23349	PRJNA236541	SAMN2671722					Sea water	3715337	3768	Genome Analysis	Gp0086593	336x		Whole Genome Sequencing	22
2524614639	Actinoalloteichus cyanogriseus DSM 43889	Permanent Draft	Actinobacteria	Actinobacteria	Pseudonocardiales	Pseudonocardiaceae	Actinoalloteichus	Actinoalloteichus cyanogriseus	1120930		DSM 43889	PRJNA185526	SAMN2441196	Environmental	Terrestrial	Unclassified	Soil	Soil	5968963	4992	Genome Analysis	Gp0013869	Unknown	Level 1: Standard Draft	Whole Genome Sequencing	52
2563366745	Actinoalloteichus spitiensis RMV-1378	Permanent Draft	Actinobacteria	Actinobacteria	Pseudonocardiales	Pseudonocardiaceae	Actinoalloteichus	Actinoalloteichus spitiensis	1114962		RMV-1378	PRJNA7687	SAMN2471	Environmental	Terrestrial	Unclassified	Soil	Soil	5706534	5214	Genome Analysis	Gp0012541	2x	Level 5: Non-contiguous Finished	Whole Genome Sequencing	888
2519899771	Actinobacillus capsulatus DSM 19761	Permanent Draft	Proteobacteria	Gammaproteobacteria	Pasteurellales	Pasteurellaceae	Actinobacillus	Actinobacillus capsulatus	1120931		DSM 19761	PRJNA174169	SAMN2441362	Host-associated	Mammals			Host	2621135	2604	Genome Analysis	Gp0013870	Unknown	Level 1: Standard Draft	Whole Genome Sequencing	46
2627854058	Actinobacillus equuli 19392	Finished	Proteobacteria	Gammaproteobacteria	Pasteurellales	Pasteurellaceae	Actinobacillus	Actinobacillus equuli	202947		19392	PRJNA2475	SAMN2781117						2431533	2288	Genome Analysis	Gp0117330		Level 6: Finished	Whole Genome Sequencing	1
645058770	Actinobacillus minor NM305	Permanent Draft	Proteobacteria	Gammaproteobacteria	Pasteurellales	Pasteurellaceae	Actinobacillus	Actinobacillus minor	637911	55947	NM35	PRJNA36657	SAMN247284	Host-associated	Mammals	Unclassified	Respiratory system	Host, Human airways, Respiratory tract	2425264	2463	Genome Analysis	Gp0004933	625x		Whole Genome Sequencing	197
2639762803	Actinobacillus muris Ackerman80-443D	Permanent Draft	Proteobacteria	Gammaproteobacteria	Pasteurellales	Pasteurellaceae	Actinobacillus	Actinobacillus muris	67855		Ackerman8-443D	PRJNA27187	SAMN3263884						2457363	2496	Genome Analysis	Gp0120857			Whole Genome Sequencing	126
2684623187	Actinobacillus pleuropneumoniae sv.8 MIDG2331	Finished	Proteobacteria	Gammaproteobacteria	Pasteurellales	Pasteurellaceae	Actinobacillus	Actinobacillus pleuropneumoniae	754345		MIDG2331	PRJEB128	SAMEA364386						2337633	2268	Genome Analysis	Gp0146027		Level 6: Finished	Whole Genome Sequencing	1
640753001	Actinobacillus succinogenes 130Z	Finished	Proteobacteria	Gammaproteobacteria	Pasteurellales	Pasteurellaceae	Actinobacillus	Actinobacillus succinogenes	339671	58247	13Z	PRJNA1337	SAMN2598296	Host-associated	Mammals	Foregut	Digestive system	Bovine rumen, Host	2319663	2210	Genome Analysis	Gp0000096	1x	Level 6: Finished	Whole Genome Sequencing	1
2597489880	Actinobacillus suis ATCC 33415	Finished	Proteobacteria	Gammaproteobacteria	Pasteurellales	Pasteurellaceae	Actinobacillus	Actinobacillus suis	743972		ATCC 33415	PRJNA46463		Host-associated	Mammals	Unclassified	Unclassified	Host, Human airways, Respiratory tract	2501598	2355	Genome Analysis	Gp0006903	52x	Level 6: Finished	Whole Genome Sequencing	1
649989900	Actinobacillus ureae ATCC 25976	Permanent Draft	Proteobacteria	Gammaproteobacteria	Pasteurellales	Pasteurellaceae	Actinobacillus	Actinobacillus ureae	887324	62663	ATCC 25976	PRJNA52977	SAMN25331	Host-associated	Human	Nasopharyngeal	Respiratory system	Host, Human airways, Respiratory tract	2295342	2536	Genome Analysis	Gp0004153	36.2x	Level 2: High-Quality Draft	Whole Genome Sequencing	183
2596583567	Actinobacteria bacterium FNE-F8 bin_29_2_acIII	Permanent Draft	Actinobacteria	unclassified	unclassified	unclassified	unclassified	Actinobacteria bacterium FNE-F8 bin_29_2_acIII	201174			PRJNA366177	SAMN626841	Environmental	Aquatic	Lentic	Freshwater	Lentic	2582396	2415	Genome from Metagenome	Gp0057572		Level 1: Standard Draft	Metagenome	13
2630968948	Actinobacteria bacterium IMCC26207	Permanent Draft	Actinobacteria	Actinobacteria	unclassified	unclassified	unclassified	Actinobacteria bacterium IMCC26207	1641811		IMCC2627	PRJNA28122	SAMN34862						3316799	3034	Genome Analysis	Gp0120613			Whole Genome Sequencing	10
2654587632	Actinobacteria bacterium IMCC26256	Finished	Actinobacteria	Actinobacteria	unclassified	unclassified	unclassified	Actinobacteria bacterium IMCC26256	1650658		IMCC26256	PRJNA282858	SAMN3481557						2461858	2354	Genome Analysis	Gp0120614		Level 6: Finished	Whole Genome Sequencing	1
2639763148	Actinobacteria bacterium OV450	Permanent Draft	Actinobacteria	Actinobacteria	unclassified	unclassified	unclassified	Actinobacteria bacterium OV450	1592328		OV45	PRJNA271676	SAMN3275775						9202048	8580	Genome Analysis	Gp0118814			Whole Genome Sequencing	390
2651869523	Actinobacteria FNEB6 bin_2 acI-B	Permanent Draft	Actinobacteria	Actinobacteria	unclassified	unclassified	unclassified	Actinobacteria FNEB6 bin_2 acI-B	1655545			PRJNA366368		Environmental	Aquatic	Lentic	Freshwater	Lentic	1856202	1934	Genome from Metagenome	Gp0056258		Level 1: Standard Draft	Metagenome	5
2651869507	Actinobacteria FNEB7 bin_4 acIII	Permanent Draft	Actinobacteria	unclassified	unclassified	unclassified	unclassified	Actinobacteria FNEB7 bin_4 acIII	201174			PRJNA366369		Environmental	Aquatic	Lentic	Freshwater	Lentic	2794780	2632	Genome from Metagenome	Gp0056259		Level 1: Standard Draft	Metagenome	14
2648501552	Actinobacteria FNED7-bin-1	Permanent Draft	Actinobacteria	Actinobacteria	unclassified	unclassified	unclassified	Actinobacteria FNED7-bin-1	1655545			PRJNA36676		Environmental	Aquatic	Lentic	Freshwater	Lentic	1508212	1547	Genome from Metagenome	Gp0055240		Level 1: Standard Draft	Metagenome	8
2648501553	Actinobacteria FNED7-bin-2	Permanent Draft	Actinobacteria	Actinobacteria	unclassified	unclassified	unclassified	Actinobacteria FNED7-bin-2	1655545			PRJNA36676		Environmental	Aquatic	Lentic	Freshwater	Lentic	1480246	1519	Genome from Metagenome	Gp0055240		Level 1: Standard Draft	Metagenome	11
2648501554	Actinobacteria FNED7-bin-3	Permanent Draft	Actinobacteria	unclassified	unclassified	unclassified	unclassified	Actinobacteria FNED7-bin-3	201174			PRJNA36676		Environmental	Aquatic	Lentic	Freshwater	Lentic	2809719	2643	Genome from Metagenome	Gp0055240		Level 1: Standard Draft	Metagenome	14
2648501572	Actinobacteria FSWF8 bin_2	Permanent Draft	Actinobacteria	Actinobacteria	unclassified	unclassified	unclassified	Actinobacteria FSWF8 bin_2	1655545			PRJNA36677		Environmental	Aquatic	Lentic	Freshwater	Lentic	1347289	1379	Genome from Metagenome	Gp0055241		Level 1: Standard Draft	Metagenome	9
2602042045	Actinobacteria gen. sp. DSM 45722	Permanent Draft	Actinobacteria	unclassified	unclassified	unclassified	unclassified	unclassified	201174		DSM 45722	PRJNA265775	SAMN3159343						4219224	4133	Genome Analysis	Gp0107736		Level 1: Standard Draft	Whole Genome Sequencing	14
2642422581	Actinobacteria TBE6_bin-01_acI	Permanent Draft	Actinobacteria	unclassified	unclassified	unclassified	unclassified	Actinobacteria TBE6_bin-01_acI	201174			PRJNA365752		Environmental	Aquatic	Lentic	Freshwater	Lentic	1246396	1422	Genome from Metagenome	Gp0093351		Level 1: Standard Draft	Metagenome	122
2642422575	Actinobacteria TBE6_bin-20	Permanent Draft	Actinobacteria	unclassified	unclassified	unclassified	unclassified	Actinobacteria TBE6_bin-20	201174			PRJNA365752		Environmental	Aquatic	Lentic	Freshwater	Lentic	3793222	3593	Genome from Metagenome	Gp0093351		Level 1: Standard Draft	Metagenome	95
2585427695	actinobacterium LLX17	Permanent Draft	Actinobacteria	Actinobacteria	unclassified	unclassified	actinobacterium	actinobacterium LLX17	1229203			PRJNA174161	SAMN2471195						2995027	3026	Genome Analysis	Gp0037176			Whole Genome Sequencing	19
2505679121	actinobacterium SCGC AAA027-L06 (unscreened)	Permanent Draft	Actinobacteria	Actinobacteria	unclassified	unclassified	unclassified	actinobacterium SCGC AAA027-L06	913338		GC AAA27-L6	PRJNA66877	SAMN2261425						1163583	1282	Single Cell Analysis (unscreened)	Gp0011037	3x		Whole Genome Sequencing	75
2529293003	Actinobaculum massiliae ACS-171-V-Col2	Permanent Draft	Actinobacteria	Actinobacteria	Actinomycetales	Actinomycetaceae	Actinobaculum	Actinobaculum massiliae	883066		ACS-171-V-Col2	PRJNA5291	SAMN2463883	Host-associated	Human	Vagina	Reproductive system	Host, Human vaginal microflora	2021121	1751	Genome Analysis	Gp0005996	265x	Level 2: High-Quality Draft	Whole Genome Sequencing	8
2585427650	Actinobaculum schaalii CCUG 27420	Finished	Actinobacteria	Actinobacteria	Actinomycetales	Actinomycetaceae	Actinobaculum	Actinobaculum schaalii	59505		CCUG 2742	PRJNA24794						Host, Human	2159306	1508	Genome Analysis	Gp0095641	113x	Level 6: Finished	Whole Genome Sequencing	1
2541047092	Actinobaculum sp. P1 oral taxon 183 F0552	Permanent Draft	Actinobacteria	Actinobacteria	Actinomycetales	Actinomycetaceae	Actinobaculum	Actinobaculum sp. oral taxon 183	1227261		F552	PRJNA173932	SAMN2436889	Host-associated	Animal	Unclassified	Digestive system	Biofilm, Host, Human oral cavity	2357424	2368	Genome Analysis	Gp0004111	12.5x		Whole Genome Sequencing	117
2675903157	Actinobaculum suis DSM 20639	Permanent Draft	Actinobacteria	Actinobacteria	Actinomycetales	Actinomycetaceae	Actinobaculum	Actinobaculum suis	1657		DSM 2639	PRJNA32987	SAMN5421878						2200507	1778	Genome Analysis	Gp0127287		Level 1: Standard Draft	Whole Genome Sequencing	38
2524614758	Actinobaculum urinale DSM 15805	Permanent Draft	Actinobacteria	Actinobacteria	Actinomycetales	Actinomycetaceae	Actinobaculum	Actinobaculum urinale	1120933		DSM 1585	PRJNA185528	SAMN2441584	Host-associated	Human	Urethra	Excretory system	Host, Human	1920341	1725	Genome Analysis	Gp0013926	Unknown	Level 1: Standard Draft	Whole Genome Sequencing	29
2596583538	Actinokineospora diospyrosa DSM 44255	Permanent Draft	Actinobacteria	Actinobacteria	Pseudonocardiales	Pseudonocardiaceae	Actinokineospora	Actinokineospora diospyrosa	103728		DSM 44255	PRJNA26258	SAMN38616						8112504	7011	Genome Analysis	Gp0103584		Level 1: Standard Draft	Whole Genome Sequencing	30
2518285603	Actinokineospora enzanensis DSM 44649	Permanent Draft	Actinobacteria	Actinobacteria	Pseudonocardiales	Pseudonocardiaceae	Actinokineospora	Actinokineospora enzanensis	1120934		DSM 44649	PRJNA174972	SAMN244115	Environmental	Terrestrial	Unclassified	Soil	Soil	8119858	7409	Genome Analysis	Gp0013927	Unknown	Level 1: Standard Draft	Whole Genome Sequencing	88
2596583621	Actinokineospora globicatena DSM 44256	Permanent Draft	Actinobacteria	Actinobacteria	Pseudonocardiales	Pseudonocardiaceae	Actinokineospora	Actinokineospora globicatena	103729		DSM 44256	PRJNA26262	SAMN3867						7638937	6746	Genome Analysis	Gp0103585		Level 1: Standard Draft	Whole Genome Sequencing	10
2528768220	Actinokineospora inagensis DSM 44258	Permanent Draft	Actinobacteria	Actinobacteria	Pseudonocardiales	Pseudonocardiaceae	Actinokineospora	Actinokineospora inagensis	1120935		DSM 44258	PRJNA188797	SAMN2441427	Host-associated	Plants	Unclassified	Unclassified	Plants	7278759	6453	Genome Analysis	Gp0013928	Unknown	Level 1: Standard Draft	Whole Genome Sequencing	98
2590828683	Actinokineospora sp. EG49	Permanent Draft	Actinobacteria	Actinobacteria	Pseudonocardiales	Pseudonocardiaceae	Actinokineospora	Actinokineospora sp. EG49	909613		EG49	PRJNA224112	SAMN238211						7529476	6682	Genome Analysis	Gp0067862			Whole Genome Sequencing	263
2616644847	Actinokineospora terrae DSM 44260	Permanent Draft	Actinobacteria	Actinobacteria	Pseudonocardiales	Pseudonocardiaceae	Actinokineospora	Actinokineospora terrae	155974		DSM 4426	PRJNA33289	SAMN4487818						7588185	6697	Genome Analysis	Gp0109971		Level 1: Standard Draft	Whole Genome Sequencing	28
2519899649	Actinomadura atramentaria DSM 43919	Permanent Draft	Actinobacteria	Actinobacteria	Streptosporangiales	Thermomonosporaceae	Actinomadura	Actinomadura atramentaria	1120936		SF2197	PRJNA185238	SAMN2441315	Environmental	Terrestrial	Unclassified	Soil	Soil	6712424	6346	Genome Analysis	Gp0013929	Unknown	Level 1: Standard Draft	Whole Genome Sequencing	38
2675903560	Actinomadura chibensis NBRC 106107	Permanent Draft	Actinobacteria	Actinobacteria	Streptosporangiales	Thermomonosporaceae	Actinomadura	Actinomadura chibensis	1220554		IFM 1266	PRJDB372	SAMD46498	Host-associated	Human	Unclassified	Unclassified	Host	9404273	8525	Genome Analysis	Gp0023651			Whole Genome Sequencing	127
2634166348	Actinomadura echinospora DSM 43163	Permanent Draft	Actinobacteria	Actinobacteria	Streptosporangiales	Thermomonosporaceae	Actinomadura	Actinomadura echinospora	1992		DSM 43163	PRJNA33646	SAMN4489712					Soil	8649739	8037	Genome Analysis	Gp0116394		Level 1: Standard Draft	Whole Genome Sequencing	74
2518645623	Actinomadura flavalba DSM 45200	Permanent Draft	Actinobacteria	Actinobacteria	Actinomycetales	Thermomonosporaceae	Actinomadura	Actinomadura flavalba	1120939		YIM 61435	PRJNA17417	SAMN244128	Host-associated	Plants	Unclassified	Unclassified	Plants	6169406	5741	Genome Analysis	Gp0013931	Unknown	Level 1: Standard Draft	Whole Genome Sequencing	23
2571042017	Actinomadura glauciflava DSM 44770	Permanent Draft	Actinobacteria	Actinobacteria	Streptosporangiales	Thermomonosporaceae	Actinomadura	Actinomadura glauciflava	1449332		DSM 4477	PRJNA234826	SAMN274618					Soil	9357102	8676	Genome Analysis	Gp0060558		Level 1: Standard Draft	Whole Genome Sequencing	86
2576861049	Actinomadura madurae LIID-AJ290	Permanent Draft	Actinobacteria	Actinobacteria	Streptosporangiales	Thermomonosporaceae	Actinomadura	Actinomadura madurae	1394178		LIID-AJ29	PRJNA217416	SAMN264231						10308866	9568	Genome Analysis	Gp0050244	19.x		Whole Genome Sequencing	149
2700988714	Actinomadura meyerae DSM 44715	Permanent Draft	Actinobacteria	Actinobacteria	Streptosporangiales	Thermomonosporaceae	Actinomadura	Actinomadura meyerae	240840		DSM 44715	PRJNA331687	SAMN5443665	Environmental	Terrestrial	Unclassified	Soil	Soil	8572960	7943	Genome Analysis	Gp0148772		Level 1: Standard Draft	Whole Genome Sequencing	121
2540341222	Actinomadura oligospora ATCC 43269	Permanent Draft	Actinobacteria	Actinobacteria	Streptosporangiales	Thermomonosporaceae	Actinomadura	Actinomadura oligospora	1399798		A819.1	PRJNA21887	SAMN2584999	Environmental	Terrestrial	Unclassified	Soil	Soil	9355760	8366	Genome Analysis	Gp0032283		Level 1: Standard Draft	Whole Genome Sequencing	34
2523533532	Actinomadura rifamycini DSM 43936	Permanent Draft	Actinobacteria	Actinobacteria	Streptosporangiales	Thermomonosporaceae	Actinomadura	Actinomadura rifamycini	1120937		DSM 43936	PRJNA188798	SAMN2441154	Environmental	Terrestrial	Unclassified	Soil	Soil	8387322	7706	Genome Analysis	Gp0013930	Unknown	Level 1: Standard Draft	Whole Genome Sequencing	76
2534682138	Actinomyces cardiffensis F0333	Permanent Draft	Actinobacteria	Actinobacteria	Actinomycetales	Actinomycetaceae	Actinomyces	Actinomyces cardiffensis	888050		F333	PRJNA537	SAMN26255	Host-associated	Human	Oral	Digestive system	Host	2188900	2035	Genome Analysis	Gp0004853	34.7x		Whole Genome Sequencing	42
643886017	Actinomyces coleocanis DSM 15436	Permanent Draft	Actinobacteria	Actinobacteria	Actinomycetales	Actinomycetaceae	Actinomyces	Actinomyces coleocanis	525245	55457	DSM 15436	PRJNA31427	SAMN1853	Host-associated	Human	Vagina	Reproductive system	Host, Human vaginal microflora	1719346	1598	Genome Analysis	Gp0003591	34.11x	Level 2: High-Quality Draft	Whole Genome Sequencing	40
2523533597	Actinomyces dentalis DSM 19115	Permanent Draft	Actinobacteria	Actinobacteria	Actinomycetales	Actinomycetaceae	Actinomyces	Actinomyces dentalis	1120941		DSM 19115	PRJNA185529	SAMN244612	Host-associated	Human	Unclassified	Skin	Host, Human	3533374	2975	Genome Analysis	Gp0013933	Unknown	Level 1: Standard Draft	Whole Genome Sequencing	92
2651870314	Actinomyces denticolens PA	Permanent Draft	Actinobacteria	Actinobacteria	Actinomycetales	Actinomycetaceae	Actinomyces	Actinomyces denticolens	52767		PA	PRJNA32363	SAMN5216246						2760766	2347	Genome Analysis	Gp0127373		Level 1: Standard Draft	Whole Genome Sequencing	33
2541046977	Actinomyces europaeus ACS-120-V-Col10b	Permanent Draft	Actinobacteria	Actinobacteria	Actinomycetales	Actinomycetaceae	Actinomyces	Actinomyces europaeus	883069		ACS-12-V-Col1b	PRJNA5295	SAMN2596752	Host-associated	Human	Vagina	Reproductive system	Host, Human oral cavity	1905561	1729	Genome Analysis	Gp0006165	19x		Whole Genome Sequencing	5
2523231019	Actinomyces georgiae DSM 6843	Permanent Draft	Actinobacteria	Actinobacteria	Actinomycetales	Actinomycetaceae	Actinomyces	Actinomyces georgiae	1120942		DSM 6843	PRJNA18553	SAMN2441198	Host-associated	Human	Oral	Digestive system	Host, Human	2500723	2167	Genome Analysis	Gp0013934	Unknown	Level 1: Standard Draft	Whole Genome Sequencing	24
2524023137	Actinomyces gerencseriae DSM 6844	Permanent Draft	Actinobacteria	Actinobacteria	Actinomycetales	Actinomycetaceae	Actinomyces	Actinomyces gerencseriae	1120943		DSM 6844	PRJNA185531	SAMN2441199	Host-associated	Human	Unclassified	Skin	Host, Human	3420019	2893	Genome Analysis	Gp0013935	Unknown	Level 1: Standard Draft	Whole Genome Sequencing	28
2513237375	Actinomyces graevenitzii C83	Permanent Draft	Actinobacteria	Actinobacteria	Actinomycetales	Actinomycetaceae	Actinomyces	Actinomyces graevenitzii	435830	8681	C83	PRJNA38761	SAMN2463758	Host-associated	Human	Unclassified	Respiratory system	Host, Human skin	2196917	1910	Genome Analysis	Gp0004618	34x	Level 2: High-Quality Draft	Whole Genome Sequencing	25
2565956542	Actinomyces israelii DSM 43320	Permanent Draft	Actinobacteria	Actinobacteria	Actinomycetales	Actinomycetaceae	Actinomyces	Actinomyces israelii	1120944		DSM 4332	PRJNA215659	SAMN2745698	Host-associated	Human	Unclassified	Skin	Host, Human	4027570	3411	Genome Analysis	Gp0013936		Level 1: Standard Draft	Whole Genome Sequencing	103
2541047505	Actinomyces johnsonii F0510	Permanent Draft	Actinobacteria	Actinobacteria	Actinomycetales	Actinomycetaceae	Actinomyces	Actinomyces johnsonii	1227262		F51	PRJNA173933	SAMN2436754	Host-associated	Human	Oral	Digestive system	Biofilm	3377317	3447	Genome Analysis	Gp0023660	114x		Whole Genome Sequencing	431
2537561942	Actinomyces massiliensis F0489	Permanent Draft	Actinobacteria	Actinobacteria	Actinomycetales	Actinomycetaceae	Actinomyces	Actinomyces massiliensis	1125718		F489	PRJNA78897	SAMN792233	Host-associated	Human	Oral	Digestive system	Host, Human oral cavity	3416440	3185	Genome Analysis	Gp0012801	13x	Level 2: High-Quality Draft	Whole Genome Sequencing	233
2687453390	Actinomyces meyeri W712	Finished	Actinobacteria	Actinobacteria	Actinomycetales	Actinomycetaceae	Actinomyces	Actinomyces meyeri	52773		W712	PRJNA282954	SAMN37436						2049088	1823	Genome Analysis	Gp0150067		Level 6: Finished	Whole Genome Sequencing	1
2531839542	Actinomyces naeslundii Howell 279, ATCC 12104	Permanent Draft	Actinobacteria	Actinobacteria	Actinomycetales	Actinomycetaceae	Actinomyces	Actinomyces naeslundii	1115803		Howell 279, ATCC 1214	PRJNA78549	SAMN828754	Host-associated	Human	Nasopharyngeal	Respiratory system	Host	3114341	2988	Genome Analysis	Gp0010961	11x	Level 2: High-Quality Draft	Whole Genome Sequencing	243
2593339153	Actinomyces nasicola KPR-1	Permanent Draft	Actinobacteria	Actinobacteria	Actinomycetales	Actinomycetaceae	Actinomyces	Actinomyces nasicola	208480		KPR-1	PRJNA25489	SAMN291418						2532235	2438	Genome Analysis	Gp0095036		Level 1: Standard Draft	Whole Genome Sequencing	29
2534682015	Actinomyces neuii BVS029A5	Permanent Draft	Actinobacteria	Actinobacteria	Actinomycetales	Actinomycetaceae	Actinomyces	Actinomyces neuii	888439		BVS29A5	PRJNA52975	SAMN2463915	Host-associated	Human	Vagina	Reproductive system	Host, Human vaginal microflora	2136781	1992	Genome Analysis	Gp0006344	144x	Level 2: High-Quality Draft	Whole Genome Sequencing	11
640963058	Actinomyces odontolyticus ATCC 17982	Permanent Draft	Actinobacteria	Actinobacteria	Actinomycetales	Actinomycetaceae	Actinomyces	Actinomyces odontolyticus	411466	54529	ATCC 17982	PRJNA18171	SAMN62754	Host-associated	Human	Oral	Digestive system	Host, Human intestinal microflora, Human oral cavity	2393758	2219	Genome Analysis	Gp0000877	11.8x	Level 3: Improved-High-Quality Draft	Whole Genome Sequencing	4
2684623058	Actinomyces oris T14V	Finished	Actinobacteria	Actinobacteria	Actinomycetales	Actinomycetaceae	Actinomyces	Actinomyces oris	544580		T14V	PRJNA282954	SAMN4435864						3042917	2531	Genome Analysis	Gp0150061		Level 6: Finished	Whole Genome Sequencing	1
2687453525	Actinomyces radicidentis CCUG 36733	Finished	Actinobacteria	Actinobacteria	Actinomycetales	Actinomycetaceae	Actinomyces	Actinomyces radicidentis	111015		CCUG 36733	PRJNA282954	SAMN4435863						3051613	2621	Genome Analysis	Gp0150049		Level 6: Finished	Whole Genome Sequencing	1
2630968294	Actinomyces radingae DSM 9169	Permanent Draft	Actinobacteria	Actinobacteria	Actinomycetales	Actinomycetaceae	Actinomyces	Actinomyces radingae	131110		DSM 9169	PRJNA33644	SAMN4489714						2430193	2175	Genome Analysis	Gp0116396		Level 3: Improved-High-Quality Draft	Whole Genome Sequencing	1
2608642100	Actinomyces ruminicola KPR-7B	Permanent Draft	Actinobacteria	Actinobacteria	Actinomycetales	Actinomycetaceae	Actinomyces	Actinomyces ruminicola	332524		KPR-7B	PRJNA33222	SAMN4487766	Host-associated	Mammals	Stomach	Digestive system		3299427	2799	Genome Analysis	Gp0104595		Level 1: Standard Draft	Whole Genome Sequencing	38
2524614860	Actinomyces slackii ATCC 49928	Permanent Draft	Actinobacteria	Actinobacteria	Actinomycetales	Actinomycetaceae	Actinomyces	Actinomyces slackii	1278298		Sh13/4563	PRJNA185215	SAMN2441219	Host-associated	Animal	Unclassified	Digestive system	Host	3172786	2673	Genome Analysis	Gp0018493	Unknown	Level 1: Standard Draft	Whole Genome Sequencing	47
2513237386	Actinomyces sp. F0330	Permanent Draft	Actinobacteria	Actinobacteria	Actinomycetales	Actinomycetaceae	Actinomyces	Actinomyces sp. oral taxon 849	653386	8683	F33	PRJNA39355	SAMN2463764	Host-associated	Human	Oral	Digestive system	Host, Human skin	3385844	3077	Genome Analysis	Gp0005298	21x	Level 2: High-Quality Draft	Whole Genome Sequencing	255
2512047052	Actinomyces sp. F0384	Permanent Draft	Actinobacteria	Actinobacteria	Actinomycetales	Actinomycetaceae	Actinomyces	Actinomyces sp. oral taxon 175	944560	72193	F384	PRJNA61829	SAMN19539	Host-associated	Human	Oral	Digestive system	Host, Human oral cavity	3133330	2704	Genome Analysis	Gp0005421	22.59x	Level 3: Improved-High-Quality Draft	Whole Genome Sequencing	7
2687453141	Actinomyces sp. F0588	Finished	Actinobacteria	Actinobacteria	Actinomycetales	Actinomycetaceae	Actinomyces	Actinomyces sp. F0588	712122		F588	PRJNA282954	SAMN49745						3836419	3159	Genome Analysis	Gp0150057		Level 6: Finished	Whole Genome Sequencing	1
2541047011	Actinomyces sp. HPA0247	Permanent Draft	Actinobacteria	Actinobacteria	Actinomycetales	Actinomycetaceae	Actinomyces	Actinomyces sp. HPA0247	1203556		HPA247	PRJNA169432	SAMN2596975	Host-associated	Human	Unclassified	Digestive system	Host	2428384	2068	Genome Analysis	Gp0020631	271x		Whole Genome Sequencing	14
2537562196	Actinomyces sp. ICM39	Permanent Draft	Actinobacteria	Actinobacteria	Actinomycetales	Actinomycetaceae	Actinomyces	Actinomyces sp. ICM39	1105029		ICM39	PRJNA78553	SAMN828786	Host-associated	Human	Unclassified	Unclassified		2267656	2010	Genome Analysis	Gp0011164	31x	Level 2: High-Quality Draft	Whole Genome Sequencing	146
2537561777	Actinomyces sp. ICM47	Permanent Draft	Actinobacteria	Actinobacteria	Actinomycetales	Actinomycetaceae	Actinomyces	Actinomyces sp. ICM47	936548		ICM47	PRJNA78551	SAMN828776	Host-associated	Human	Unclassified	Unclassified		2444105	2132	Genome Analysis	Gp0011163	32x	Level 2: High-Quality Draft	Whole Genome Sequencing	143
2558860919	Actinomyces sp. ICM54	Permanent Draft	Actinobacteria	Actinobacteria	Actinomycetales	Actinomycetaceae	Actinomyces	Actinomyces sp. ICM54	936549		ICM54	PRJNA165951	SAMN2344581	Host-associated	Human	Oral	Digestive system	Host, Human oral cavity	2355047	2091	Genome Analysis	Gp0020499	77x		Whole Genome Sequencing	94
2627853889	Actinomyces sp. MS2	Permanent Draft	Actinobacteria	Actinobacteria	Actinomycetales	Actinomycetaceae	Actinomyces	Actinomyces sp. MS2	1325934		MS2	PRJEB1958	SAMEA2769926						2878449	2717	Genome Analysis	Gp0019203			Whole Genome Sequencing	309
651324005	Actinomyces sp. oral taxon 170 F0386	Permanent Draft	Actinobacteria	Actinobacteria	Actinomycetales	Actinomycetaceae	Actinomyces	Actinomyces sp. oral taxon 170	762963	66153	F386	PRJNA48493	SAMN18993	Host-associated	Human	Oral	Digestive system	Host, Human oral cavity	3135160	3093	Genome Analysis	Gp0005362	44.8x	Level 2: High-Quality Draft	Whole Genome Sequencing	99
649989902	Actinomyces sp. oral taxon 171 F0337	Permanent Draft	Actinobacteria	Actinobacteria	Actinomycetales	Actinomycetaceae	Actinomyces	Actinomyces sp. oral taxon 171	706439	62285	F337	PRJNA43131	SAMN18994	Host-associated	Human	Oral	Digestive system	Host, Human oral cavity	3002669	3202	Genome Analysis	Gp0005420	38.8x	Level 2: High-Quality Draft	Whole Genome Sequencing	580
2541048003	Actinomyces sp. oral taxon 172 F0311	Permanent Draft	Actinobacteria	Actinobacteria	Actinomycetales	Actinomycetaceae	Actinomyces	Actinomyces sp. oral taxon 172	1321775		F311	PRJNA198883	SAMN2436818	Host-associated	Human	Oral	Digestive system		2462190	2466	Genome Analysis	Gp0039098	161x		Whole Genome Sequencing	293
649989903	Actinomyces sp. oral taxon 178 F0338	Permanent Draft	Actinobacteria	Actinobacteria	Actinomycetales	Actinomycetaceae	Actinomyces	Actinomyces sp. oral taxon 178	888051	62223	F338	PRJNA539	SAMN21764	Host-associated	Human	Oral	Digestive system	Host	2733433	2579	Genome Analysis	Gp0004889	29.2x	Level 2: High-Quality Draft	Whole Genome Sequencing	341
649989904	Actinomyces sp. oral taxon 180 F0310	Permanent Draft	Actinobacteria	Actinobacteria	Actinomycetales	Actinomycetaceae	Actinomyces	Actinomyces sp. oral taxon 180	888052	61455	F31	PRJNA5311	SAMN26256	Host-associated	Human	Oral	Digestive system	Host	2348120	2124	Genome Analysis	Gp0003911	41.4x	Level 2: High-Quality Draft	Whole Genome Sequencing	45
2537562090	Actinomyces sp. oral taxon 181 F0379	Permanent Draft	Actinobacteria	Actinobacteria	Actinomycetales	Actinomycetaceae	Actinomyces	Actinomyces sp. oral taxon 181	1127690		F379	PRJNA8239	SAMN2436933	Host-associated	Animal	Unclassified	Digestive system	Host, Human oral cavity	1906384	1797	Genome Analysis	Gp0005320	25x		Whole Genome Sequencing	32
651324006	Actinomyces sp. oral taxon 448 F0400	Permanent Draft	Actinobacteria	Actinobacteria	Actinomycetales	Actinomycetaceae	Actinomyces	Actinomyces sp. oral taxon 448	888056	7615	F4	PRJNA5317	SAMN2299443	Host-associated	Human	Oral	Digestive system	Host, Human oral cavity	2801370	2573	Genome Analysis	Gp0005229	32.58x	Level 1: Standard Draft	Whole Genome Sequencing	69
645951824	Actinomyces sp. oral taxon 848 F0332	Permanent Draft	Actinobacteria	Actinobacteria	Actinomycetales	Actinomycetaceae	Actinomyces	Actinomyces sp. oral taxon 848	649743	55987	F332	PRJNA38311	SAMN8757	Host-associated	Human	Unclassified	Unclassified	Host, Human intestinal microflora, Human oral cavity	2518918	2644	Genome Analysis	Gp0005076	28.7x	Level 3: Improved-High-Quality Draft	Whole Genome Sequencing	19
2541047506	Actinomyces sp. oral taxon 877 F0543	Permanent Draft	Actinobacteria	Actinobacteria	Actinomycetales	Actinomycetaceae	Actinomyces	Actinomyces sp. oral taxon 877	1227264		F543	PRJNA173934	SAMN243689	Host-associated	Human	Oral	Digestive system	Biofilm	2712944	2745	Genome Analysis	Gp0023391	176.6x		Whole Genome Sequencing	330
2548876842	Actinomyces sp. ph3	Permanent Draft	Actinobacteria	Actinobacteria	Actinomycetales	Actinomycetaceae	Actinomyces	Actinomyces sp. ph3	1118058		ph3	PRJEA8281	SAMEA227231	Host-associated	Human	Unclassified	Unclassified		1864179	1669	Genome Analysis	Gp0017133			Whole Genome Sequencing	10
2600255108	Actinomyces sp. S4-C9	Permanent Draft	Actinobacteria	Actinobacteria	Actinomycetales	Actinomycetaceae	Actinomyces	Actinomyces sp.	29317		S4-C9	PRJNA187459	SAMN285924	Host-associated	Animal	Unclassified	Reproductive system	Host	1955632	1737	Genome Analysis	Gp0034317			Whole Genome Sequencing	30
2600255107	Actinomyces sp. S6-Spd3	Permanent Draft	Actinobacteria	Actinobacteria	Actinomycetales	Actinomycetaceae	Actinomyces	Actinomyces sp.	29317		S6-Spd3	PRJNA187458	SAMN285923	Host-associated	Animal	Unclassified	Reproductive system	Host	2091011	2063	Genome Analysis	Gp0034316			Whole Genome Sequencing	281
2690315694	Actinomyces sp. SD1	Permanent Draft	Actinobacteria	Actinobacteria	Actinomycetales	Actinomycetaceae	Actinomyces	Actinomyces sp. SD1	1673722		SD1	PRJEB1155	SAMEA363589						2457446	2183	Genome Analysis	Gp0132574			Whole Genome Sequencing	4
2523231055	Actinomyces suimastitidis DSM 15538	Permanent Draft	Actinobacteria	Actinobacteria	Actinomycetales	Actinomycetaceae	Actinomyces	Actinomyces suimastitidis	1120946		DSM 15538	PRJNA185521	SAMN244611	Host-associated	Animal	Unclassified	Skin	Host, Pig	2294128	2011	Genome Analysis	Gp0013938	Unknown	Level 1: Standard Draft	Whole Genome Sequencing	11
2548877015	Actinomyces timonensis 7400942, CCUG 55928	Permanent Draft	Actinobacteria	Actinobacteria	Actinomycetales	Actinomycetaceae	Actinomyces	Actinomyces timonensis	521393		74942	PRJNA164799	SAMN247253	Host-associated	Unclassified	Unclassified	Unclassified	Host	2913054	2551	Genome Analysis	Gp0020914	38.4x		Whole Genome Sequencing	40
2534682016	Actinomyces turicensis ACS-279-V-Col4	Permanent Draft	Actinobacteria	Actinobacteria	Actinomycetales	Actinomycetaceae	Actinomyces	Actinomyces turicensis	883077		ACS-279-V-Col4	PRJNA5211	SAMN2463884	Host-associated	Human	Vagina	Reproductive system	Host, Human vaginal microflora	1951528	1775	Genome Analysis	Gp0006345	138x	Level 2: High-Quality Draft	Whole Genome Sequencing	10
2600255104	Actinomyces urogenitalis S6-C4	Permanent Draft	Actinobacteria	Actinobacteria	Actinomycetales	Actinomycetaceae	Actinomyces	Actinomyces urogenitalis	103621		S6-C4	PRJNA187457	SAMN285922	Host-associated	Animal	Unclassified	Reproductive system	Host	2713444	2310	Genome Analysis	Gp0034297			Whole Genome Sequencing	65
2523533527	Actinomyces vaccimaxillae DSM 15804	Permanent Draft	Actinobacteria	Actinobacteria	Actinomycetales	Actinomycetaceae	Actinomyces	Actinomyces vaccimaxillae	1120947		DSM 1584	PRJNA185522	SAMN2441246	Host-associated	Mammals	Unclassified	Unclassified	Bovine, Host	2338426	2102	Genome Analysis	Gp0013939	Unknown	Level 1: Standard Draft	Whole Genome Sequencing	13
2562617184	Actinomyces viscosus C505	Permanent Draft	Actinobacteria	Actinobacteria	Actinomycetales	Actinomycetaceae	Actinomyces	Actinomyces viscosus	562973		C55	PRJNA38743	SAMN246375	Host-associated	Human	Unclassified	Unclassified	Host, Human skin	3126396	2673	Genome Analysis	Gp0004620	28x	Level 2: High-Quality Draft	Whole Genome Sequencing	86
2515154015	Actinomycetospora chiangmaiensis DSM 45062	Permanent Draft	Actinobacteria	Actinobacteria	Pseudonocardiales	Pseudonocardiaceae	Actinomycetospora	Actinomycetospora chiangmaiensis	1120948		DSM 4562	PRJNA165357	SAMN2256421	Environmental	Terrestrial	Unclassified	Soil	Soil	5861079	5756	Genome Analysis	Gp0013940	Unknown	Level 2: High-Quality Draft	Whole Genome Sequencing	32
2681812964	Actinophytocola xinjiangensis CGMCC 4.4663	Permanent Draft	Actinobacteria	Actinobacteria	Pseudonocardiales	Pseudonocardiaceae	Actinophytocola	Actinophytocola xinjiangensis	485602		CGMCC 4.4663	PRJNA33448	SAMN542188						2842109	2775	Genome Analysis	Gp0127339		Level 1: Standard Draft	Whole Genome Sequencing	20
2675903134	Actinoplanes atraurantiacus CGMCC 4.6857	Permanent Draft	Actinobacteria	Actinobacteria	Micromonosporales	Micromonosporaceae	Actinoplanes	Actinoplanes atraurantiacus	1036182		CGMCC 4.6857	PRJNA3346	SAMN5421748						10906727	10334	Genome Analysis	Gp0127352		Level 1: Standard Draft	Whole Genome Sequencing	71
2634166338	Actinoplanes derwentensis DSM 43941	Permanent Draft	Actinobacteria	Actinobacteria	Micromonosporales	Micromonosporaceae	Actinoplanes	Actinoplanes derwentensis	113562		DSM 43941	PRJNA3389	SAMN4489716						10654081	9631	Genome Analysis	Gp0116398		Level 3: Improved-High-Quality Draft	Whole Genome Sequencing	1
2554235379	Actinoplanes friuliensis DSM 7358	Finished	Actinobacteria	Actinobacteria	Micromonosporales	Micromonosporaceae	Actinoplanes	Actinoplanes friuliensis	1246995		DSM 7358	PRJNA178199							9376071	8648	Genome Analysis	Gp0033574		Level 6: Finished	Whole Genome Sequencing	1
2515154017	Actinoplanes globisporus DSM 43857	Permanent Draft	Actinobacteria	Actinobacteria	Micromonosporales	Micromonosporaceae	Actinoplanes	Actinoplanes globisporus	1120949		DSM 43857	PRJNA165359	SAMN2256449	Environmental	Terrestrial	Unclassified	Soil	Soil	10988507	10116	Genome Analysis	Gp0013941	Unknown	Level 2: High-Quality Draft	Whole Genome Sequencing	65
2513237176	Actinoplanes missouriensis NBRC 102363	Finished	Actinobacteria	Actinobacteria	Micromonosporales	Micromonosporaceae	Actinoplanes	Actinoplanes missouriensis	512565	158169	NBRC 12363	PRJDA2927		Environmental	Terrestrial	Unclassified	Soil	Soil	8773466	8202	Genome Analysis	Gp0001116	8x	Level 6: Finished	Whole Genome Sequencing	1
2675903218	Actinoplanes philippinensis DSM 43019	Permanent Draft	Actinobacteria	Actinobacteria	Micromonosporales	Micromonosporaceae	Actinoplanes	Actinoplanes philippinensis	35752		DSM 4319	PRJNA329871	SAMN5421541	Environmental	Terrestrial	Unclassified	Soil	Soil	10381230	9511	Genome Analysis	Gp0127288		Level 1: Standard Draft	Whole Genome Sequencing	59
2554235409	Actinoplanes sp. N902-109	Finished	Actinobacteria	Actinobacteria	Micromonosporales	Micromonosporaceae	Actinoplanes	Actinoplanes sp. N902-109	649831		N92-19	PRJNA19876							9228054	8283	Genome Analysis	Gp0032088		Level 6: Finished	Whole Genome Sequencing	1
2511231151	Actinoplanes sp. SE50/110	Finished	Actinobacteria	Actinobacteria	Micromonosporales	Micromonosporaceae	Actinoplanes	Actinoplanes sp. SE50/110	134676	162333	SE5/11	PRJNA76835							9239851	8385	Genome Analysis	Gp0013736		Level 6: Finished	Whole Genome Sequencing	1
2636415654	Actinoplanes utahensis NRRL 12052	Permanent Draft	Actinobacteria	Actinobacteria	Micromonosporales	Micromonosporaceae	Actinoplanes	Actinoplanes utahensis	1869		NRRL 1252	PRJNA26262	SAMN378836						9489843	8770	Genome Analysis	Gp0117331			Whole Genome Sequencing	141
2695420963	Actinoplanes xinjiangensis DSM 45184	Permanent Draft	Actinobacteria	Actinobacteria	Micromonosporales	Micromonosporaceae	Actinoplanes	Actinoplanes xinjiangensis	512350		DSM 45184	PRJNA33152	SAMN544367						10797414	9821	Genome Analysis	Gp0148755		Level 1: Standard Draft	Whole Genome Sequencing	86
2515154155	Actinopolymorpha alba DSM 45243	Permanent Draft	Actinobacteria	Actinobacteria	Propionibacteriales	Nocardioidaceae	Actinopolymorpha	Actinopolymorpha alba	1120950		DSM 45243	PRJNA16981	SAMN244435	Host-associated	Plants	Unclassified	Rhizoplane	Rhizosphere, Soil	7985436	7546	Genome Analysis	Gp0013942	Unknown	Level 2: High-Quality Draft	Whole Genome Sequencing	128
2675903058	Actinopolymorpha cephalotaxi CPCC 202808	Permanent Draft	Actinobacteria	Actinobacteria	Propionibacteriales	Nocardioidaceae	Actinopolymorpha	Actinopolymorpha cephalotaxi	504797		CPCC 2288	PRJNA3299	SAMN5421678	Environmental	Terrestrial	Unclassified	Soil	Rhizosphere, Soil	6822861	6220	Genome Analysis	Gp0127330		Level 1: Standard Draft	Whole Genome Sequencing	40
2636416006	Actinopolymorpha singaporensis DSM 22024	Permanent Draft	Actinobacteria	Actinobacteria	Propionibacteriales	Nocardioidaceae	Actinopolymorpha	Actinopolymorpha singaporensis	117157		DSM 2224	PRJNA3388	SAMN4489717						6403569	5838	Genome Analysis	Gp0116399		Level 3: Improved-High-Quality Draft	Whole Genome Sequencing	1
2619619028	Actinopolyspora alba DSM 45004	Permanent Draft	Actinobacteria	Actinobacteria	Actinopolysporales	Actinopolysporaceae	Actinopolyspora	Actinopolyspora alba	673379		DSM 454	PRJNA33288	SAMN4487819						5240643	4760	Genome Analysis	Gp0109973		Level 1: Standard Draft	Whole Genome Sequencing	42
2630968685	Actinopolyspora erythraea YIM90600	Permanent Draft	Actinobacteria	Actinobacteria	Actinopolysporales	Actinopolysporaceae	Actinopolyspora	Actinopolyspora erythraea	414996		YIM96	PRJNA255193	SAMN291126						5353876	4897	Genome Analysis	Gp0109065			Whole Genome Sequencing	86
2517287026	Actinopolyspora halophila DSM 43834	Permanent Draft	Actinobacteria	Actinobacteria	Actinopolysporales	Actinopolysporaceae	Actinopolyspora	Actinopolyspora halophila	1089546		DSM 43834	PRJNA82187	SAMN226135	Engineered	Food production	Unclassified	Dairy products		5353291	4973	Genome Analysis	Gp0014229	Unknown	Level 3: Improved-High-Quality Draft	Whole Genome Sequencing	2
2517287016	Actinopolyspora iraqiensis IQ-H1	Permanent Draft	Actinobacteria	Actinobacteria	Pseudonocardiales	Pseudonocardiaceae	Actinopolyspora	Actinopolyspora iraqiensis	882080		IQ-H1	PRJNA7241	SAMN2441411	Environmental	Terrestrial	Unclassified	Soil	Soil	3895973	4294	Genome Analysis	Gp0007941	82.8x	Level 3: Improved-High-Quality Draft	Whole Genome Sequencing	139
2516493031	Actinopolyspora mortivallis HS-1, DSM 44261	Permanent Draft	Actinobacteria	Actinobacteria	Actinopolysporales	Actinopolysporaceae	Actinopolyspora	Actinopolyspora mortivallis	1050202		HS-1, DSM 44261	PRJNA78921	SAMN2261292	Environmental	Terrestrial	Unclassified	Soil	Soil	4233350	3981	Genome Analysis	Gp0013801	Unknown	Level 2: High-Quality Draft	Whole Genome Sequencing	1
2619619027	Actinopolyspora mzabensis DSM 45460	Permanent Draft	Actinobacteria	Actinobacteria	Actinopolysporales	Actinopolysporaceae	Actinopolyspora	Actinopolyspora mzabensis	995066		DSM 4546	PRJNA33287	SAMN448782						5004253	4512	Genome Analysis	Gp0109974		Level 1: Standard Draft	Whole Genome Sequencing	25
2616644808	Actinopolyspora righensis DSM 45501	Permanent Draft	Actinobacteria	Actinobacteria	Actinopolysporales	Actinopolysporaceae	Actinopolyspora	Actinopolyspora righensis	995060		DSM 4551	PRJNA33286	SAMN448794						4924010	4473	Genome Analysis	Gp0109975		Level 1: Standard Draft	Whole Genome Sequencing	23
2634166628	Actinopolyspora saharensis DSM 45459	Permanent Draft	Actinobacteria	Actinobacteria	Actinopolysporales	Actinopolysporaceae	Actinopolyspora	Actinopolyspora saharensis	1849		DSM 45459	PRJNA3387	SAMN4489718						4682228	4215	Genome Analysis	Gp0116400		Level 3: Improved-High-Quality Draft	Whole Genome Sequencing	2
2619619031	Actinopolyspora xinjiangensis DSM 46732	Permanent Draft	Actinobacteria	Actinobacteria	Actinopolysporales	Actinopolysporaceae	Actinopolyspora	Actinopolyspora xinjiangensis	405564		DSM 46732	PRJNA33285	SAMN448795						5038150	4642	Genome Analysis	Gp0109976		Level 1: Standard Draft	Whole Genome Sequencing	34
2510065062	Actinospica robiniae DSM 44927	Permanent Draft	Actinobacteria	Actinobacteria	Catenulisporales	Actinospicaceae	Actinospica	Actinospica robiniae	479430		GE134769, DSM 44927	PRJNA5863	SAMN2597168	Environmental	Terrestrial	Unclassified	Soil	Soil	9918887	8726	Genome Analysis	Gp0008407	Unknown	Level 3: Improved-High-Quality Draft	Whole Genome Sequencing	1
644736323	Actinosynnema mirum 101, DSM 43827	Finished	Actinobacteria	Actinobacteria	Pseudonocardiales	Pseudonocardiaceae	Actinosynnema	Actinosynnema mirum	446462	58951	11, DSM 43827	PRJNA1975	SAMN194	Host-associated	Plants	Unclassified	Unclassified	Plants	8248144	7176	Genome Analysis	Gp0001922	8.9x Sanger; 2x pyrosequence	Level 3: Improved-High-Quality Draft	Whole Genome Sequencing	1
2596583522	Actinosynnema pretiosum DSM 44132	Permanent Draft	Actinobacteria	Actinobacteria	Pseudonocardiales	Pseudonocardiaceae	Actinosynnema	Actinosynnema pretiosum	42197		DSM 44132	PRJNA26261	SAMN3869						9353349	8057	Genome Analysis	Gp0103586		Level 1: Standard Draft	Whole Genome Sequencing	44
2636415524	Actinotalea fermentans ATCC 43279, JCM 9966, DSM 3133	Permanent Draft	Actinobacteria	Actinobacteria	Micrococcales	Cellulomonadaceae	Actinotalea	Actinotalea fermentans	862422		M	PRJNA215137	SAMN271277	Engineered	Solid waste	Unclassified	Landfill		3617111	4028	Genome Analysis	Gp0029919			Whole Genome Sequencing	838
2588254172	Actinotalea ferrariae CF5-4	Permanent Draft	Actinobacteria	Actinobacteria	Micrococcales	Cellulomonadaceae	Actinotalea	Actinotalea ferrariae	948458		CF5-4	PRJNA215136	SAMN269685						3987077	3653	Genome Analysis	Gp0047655			Whole Genome Sequencing	626
2511231049	Adhaeribacter aquaticus MBRG1.5, DSM 16391	Permanent Draft	Bacteroidetes	Cytophagia	Cytophagales	Hymenobacteraceae	Adhaeribacter	Adhaeribacter aquaticus	299567		DSM 16391	PRJNA7651	SAMN244112	Environmental	Unclassified	Unclassified	Unclassified	Aquatic, Fresh water	5168091	4607	Genome Analysis	Gp0004775	Unknown	Level 3: Improved-High-Quality Draft	Whole Genome Sequencing	4
2597489914	Adlercreutzia equolifaciens DSM 19450	Finished	Actinobacteria	Coriobacteriia	Eggerthellales	Eggerthellaceae	Adlercreutzia	Adlercreutzia equolifaciens	1384484		DSM 1945	PRJDB1443		Host-associated	Human	Large intestine	Digestive system	Host	2862526	2321	Genome Analysis	Gp0030564	33.1x	Level 6: Finished	Whole Genome Sequencing	1
2568526256	Advenella kashmirensis W13003	Permanent Draft	Proteobacteria	Betaproteobacteria	Burkholderiales	Alcaligenaceae	Advenella	Advenella kashmirensis	1424334		W133	PRJNA228954	SAMN244614						4845990	4579	Genome Analysis	Gp0067863	2.x		Whole Genome Sequencing	15
2548877156	Advenella mimigardefordensis DPN7 (MIMI)	Finished	Proteobacteria	Betaproteobacteria	Burkholderiales	Alcaligenaceae	Advenella	Advenella mimigardefordensis	1247726		DPN7	PRJNA178261		Engineered	Solid waste	Unclassified	Composting	Host, Soil	4764126	4136	Genome Analysis	Gp0019485		Level 6: Finished	Whole Genome Sequencing	2
2524023070	Aequorivita capsosiphonis DSM 23843	Permanent Draft	Bacteroidetes	Flavobacteriia	Flavobacteriales	Flavobacteriaceae	Aequorivita	Aequorivita capsosiphonis	1120951		DSM 23843	PRJNA185523	SAMN24488	Environmental	Aquatic	Coastal	Marine	Aquatic, Marine, Sea water	4042904	3681	Genome Analysis	Gp0013944	Unknown	Level 1: Standard Draft	Whole Genome Sequencing	26
2509276063	Aequorivita sublithincola QSSC9-3, DSM 14238	Finished	Bacteroidetes	Flavobacteriia	Flavobacteriales	Flavobacteriaceae	Aequorivita	Aequorivita sublithincola	746697		QSSC9-3, DSM 14238	PRJNA46631	SAMN22326	Environmental	Aquatic	Unclassified	Marine	Aquatic, Marine, Sea water	3520671	3242	Genome Analysis	Gp0004856		Level 6: Finished	Whole Genome Sequencing	1
2622736533	Aequorivita viscosa DSM 26349	Permanent Draft	Bacteroidetes	Flavobacteriia	Flavobacteriales	Flavobacteriaceae	Aequorivita	Aequorivita viscosa	797419		DSM 26349	PRJNA33318	SAMN448798						3526892	3138	Genome Analysis	Gp0110331		Level 1: Standard Draft	Whole Genome Sequencing	65
2630968693	Aeribacillus pallidus GS3372	Permanent Draft	Firmicutes	Bacilli	Bacillales	Bacillaceae	Aeribacillus	Aeribacillus pallidus	33936		GS3372	PRJNA26734	SAMN325774						4985863	5170	Genome Analysis	Gp0107256	482.x		Whole Genome Sequencing	185
2687453475	Aerococcus christensenii CCUG28831	Finished	Firmicutes	Bacilli	Lactobacillales	Aerococcaceae	Aerococcus	Aerococcus christensenii	87541		CCUG 28831	PRJNA38559	SAMN4419111						1634920	1578	Genome Analysis	Gp0143074		Level 6: Finished	Whole Genome Sequencing	1
2687453481	Aerococcus sanguinicola CCUG43001	Finished	Firmicutes	Bacilli	Lactobacillales	Aerococcaceae	Aerococcus	Aerococcus sanguinicola	119206		CCUG 431	PRJNA38559	SAMN4419112						2033849	1862	Genome Analysis	Gp0143077		Level 6: Finished	Whole Genome Sequencing	1
2622736423	Aerococcus suis DSM 21500	Permanent Draft	Firmicutes	Bacilli	Lactobacillales	Aerococcaceae	Aerococcus	Aerococcus suis	371602		DSM 215	PRJNA33364	SAMN4487984	Host-associated	Mammals	Brain	Nervous system		1382195	1367	Genome Analysis	Gp0112457		Level 1: Standard Draft	Whole Genome Sequencing	13
650716005	Aerococcus urinae ACS-120-V-Col10a	Finished	Firmicutes	Bacilli	Lactobacillales	Aerococcaceae	Aerococcus	Aerococcus urinae	866775	64757	ACS-12-V-Col1a	PRJNA5173		Host-associated	Human	Vagina	Reproductive system	Host, Human vaginal microflora	2080974	1804	Genome Analysis	Gp0005695	32x	Level 6: Finished	Whole Genome Sequencing	1
2671180343	Aerococcus urinaeequi CCUG28094	Finished	Firmicutes	Bacilli	Lactobacillales	Aerococcaceae	Aerococcus	Aerococcus urinaeequi	51665		CCUG 2894	PRJNA38559	SAMN4419114						2013339	1868	Genome Analysis	Gp0143079		Level 6: Finished	Whole Genome Sequencing	1
2687453476	Aerococcus urinaehominis CCUG42038B	Finished	Firmicutes	Bacilli	Lactobacillales	Aerococcaceae	Aerococcus	Aerococcus urinaehominis	128944		CCUG 4238B	PRJNA38559	SAMN4419115						1831400	1722	Genome Analysis	Gp0143076		Level 6: Finished	Whole Genome Sequencing	1
2684623177	Aerococcus viridans CCUG4311	Finished	Firmicutes	Bacilli	Lactobacillales	Aerococcaceae	Aerococcus	Aerococcus viridans	1377		CCUG 4311	PRJNA38559	SAMN4419116						2199877	2087	Genome Analysis	Gp0143075		Level 6: Finished	Whole Genome Sequencing	1
2708742384	Aeromicrobium choanae 9H-4	Permanent Draft	Actinobacteria	Actinobacteria	Propionibacteriales	Nocardioidaceae	Aeromicrobium	Aeromicrobium choanae	1736691		9H-4	PRJNA369971	SAMN6295964						3421926	3345	Genome Analysis	Gp0157042		Level 1: Standard Draft	Whole Genome Sequencing	1
2687453509	Aeromicrobium erythreum AR18	Finished	Actinobacteria	Actinobacteria	Propionibacteriales	Nocardioidaceae	Aeromicrobium	Aeromicrobium erythreum	2041		AR18	PRJNA284384	SAMN371813						3629239	3500	Genome Analysis	Gp0145824		Level 6: Finished	Whole Genome Sequencing	1
645951844	Aeromicrobium marinum DSM 15272	Permanent Draft	Actinobacteria	Actinobacteria	Propionibacteriales	Nocardioidaceae	Aeromicrobium	Aeromicrobium marinum	585531	55873	DSM 15272	PRJNA34545		Environmental	Aquatic	Unclassified	Marine	Aquatic, Host, Human oral cavity, Marine	2585197	3625	Genome Analysis	Gp0003594	71.1x	Level 5: Non-contiguous Finished	Whole Genome Sequencing	1247
2636416159	Aeromicrobium massiliense JC14	Permanent Draft	Actinobacteria	Actinobacteria	Propionibacteriales	Nocardioidaceae	Aeromicrobium	Aeromicrobium massiliense	1033730		JC14	PRJEA6831	SAMEA2272569	Host-associated	Human	Large intestine	Digestive system	Host	6757104	7156	Genome Analysis	Gp0016397	77x	Level 2: High-Quality Draft	Whole Genome Sequencing	1262
2643221834	Aeromicrobium sp. Leaf245	Permanent Draft	Actinobacteria	Actinobacteria	Propionibacteriales	Nocardioidaceae	Aeromicrobium	Aeromicrobium sp. Leaf245	1736306		Leaf245	PRJNA297956	SAMN4151696						3465317	3404	Genome Analysis	Gp0125222			Whole Genome Sequencing	16
2643221800	Aeromicrobium sp. Leaf272	Permanent Draft	Actinobacteria	Actinobacteria	Propionibacteriales	Nocardioidaceae	Aeromicrobium	Aeromicrobium sp. Leaf272	1736317		Leaf272	PRJNA297956	SAMN415177						3477274	3513	Genome Analysis	Gp0125223			Whole Genome Sequencing	16
2690315757	Aeromicrobium sp. Leaf289	Permanent Draft	Actinobacteria	Actinobacteria	Propionibacteriales	Nocardioidaceae	Aeromicrobium	Aeromicrobium sp. Leaf289	1736324		Leaf289	PRJNA297956	SAMN4151714						3462151	3403	Genome Analysis	Gp0146411			Whole Genome Sequencing	8
2643221878	Aeromicrobium sp. Leaf291	Permanent Draft	Actinobacteria	Actinobacteria	Propionibacteriales	Nocardioidaceae	Aeromicrobium	Aeromicrobium sp. Leaf291	1736325		Leaf291	PRJNA297956	SAMN4151715						3571516	3582	Genome Analysis	Gp0125224			Whole Genome Sequencing	4
2643221961	Aeromicrobium sp. Root236	Permanent Draft	Actinobacteria	Actinobacteria	Propionibacteriales	Nocardioidaceae	Aeromicrobium	Aeromicrobium sp. Root236	1736498		Root236	PRJNA297942	SAMN4155767						3919167	3979	Genome Analysis	Gp0125429			Whole Genome Sequencing	1
2643221962	Aeromicrobium sp. Root344	Permanent Draft	Actinobacteria	Actinobacteria	Propionibacteriales	Nocardioidaceae	Aeromicrobium	Aeromicrobium sp. Root344	1736521		Root344	PRJNA297942	SAMN415579						3874254	3918	Genome Analysis	Gp0125430			Whole Genome Sequencing	1
2643221681	Aeromicrobium sp. Root472D3	Permanent Draft	Actinobacteria	Actinobacteria	Propionibacteriales	Nocardioidaceae	Aeromicrobium	Aeromicrobium sp. Root472D3	1736540		Root472D3	PRJNA297942	SAMN415589						3707866	3710	Genome Analysis	Gp0125431			Whole Genome Sequencing	4
2643221697	Aeromicrobium sp. Root495	Permanent Draft	Actinobacteria	Actinobacteria	Propionibacteriales	Nocardioidaceae	Aeromicrobium	Aeromicrobium sp. Root495	1736550		Root495	PRJNA297942	SAMN4155819						3575694	3579	Genome Analysis	Gp0125432			Whole Genome Sequencing	4
2648501309	Aeromonas allosaccharophila CECT 4199	Permanent Draft	Proteobacteria	Gammaproteobacteria	Aeromonadales	Aeromonadaceae	Aeromonas	Aeromonas allosaccharophila	656		CECT 4199	PRJEB719	SAMEA2752428						4652616	4326	Genome Analysis	Gp0122572			Whole Genome Sequencing	105
2524614826	Aeromonas aquariorum AAK1	Permanent Draft	Proteobacteria	Gammaproteobacteria	Aeromonadales	Aeromonadaceae	Aeromonas	Aeromonas aquariorum	1156800		AAK1	PRJDB7	SAMD36618	Host-associated	Human	Blood	Circulatory system	Host	4763532	4333	Genome Analysis	Gp0034119	2x		Whole Genome Sequencing	36
2639763046	Aeromonas australiensis CECT 8023	Permanent Draft	Proteobacteria	Gammaproteobacteria	Aeromonadales	Aeromonadaceae	Aeromonas	Aeromonas australiensis	1114880		CECT 823	PRJEB721	SAMEA2752426						4110035	3840	Genome Analysis	Gp0122593			Whole Genome Sequencing	113
2654587583	Aeromonas bestiarum CECT 4227	Permanent Draft	Proteobacteria	Gammaproteobacteria	Aeromonadales	Aeromonadaceae	Aeromonas	Aeromonas bestiarum	105751		CECT 4227	PRJEB722	SAMEA2752425						4688062	4287	Genome Analysis	Gp0122578			Whole Genome Sequencing	38
2639762879	Aeromonas bivalvium CECT 7113	Permanent Draft	Proteobacteria	Gammaproteobacteria	Aeromonadales	Aeromonadaceae	Aeromonas	Aeromonas bivalvium	440079		CECT 7113	PRJEB723	SAMEA2752424						4302589	4045	Genome Analysis	Gp0122586			Whole Genome Sequencing	63
2585427854	Aeromonas caviae YL12	Permanent Draft	Proteobacteria	Gammaproteobacteria	Aeromonadales	Aeromonadaceae	Aeromonas	Aeromonas caviae	648		YL12	PRJNA242225	SAMN287964						4847571	4352	Genome Analysis	Gp0091442			Whole Genome Sequencing	30
2648501391	Aeromonas dhakensis CIP 107500	Permanent Draft	Proteobacteria	Gammaproteobacteria	Aeromonadales	Aeromonadaceae	Aeromonas	Aeromonas dhakensis	196024		CIP 175	PRJEB748	SAMEA27524						4702729	4383	Genome Analysis	Gp0122581			Whole Genome Sequencing	61
2534681677	Aeromonas diversa 2478-85, CECT 4254	Permanent Draft	Proteobacteria	Gammaproteobacteria	Aeromonadales	Aeromonadaceae	Aeromonas	Aeromonas diversa	1268237		2478-85	PRJNA183611	SAMN2471398	Host-associated	Human	Unclassified	Skin	Host	4026421	3779	Genome Analysis	Gp0034274	15x		Whole Genome Sequencing	104
2639762835	Aeromonas encheleia CECT 4342	Permanent Draft	Proteobacteria	Gammaproteobacteria	Aeromonadales	Aeromonadaceae	Aeromonas	Aeromonas encheleia	73010		CECT 4342	PRJEB727	SAMEA2752421						4472527	4200	Genome Analysis	Gp0122577			Whole Genome Sequencing	35
2651869850	Aeromonas enteropelogenes CECT 4487	Permanent Draft	Proteobacteria	Gammaproteobacteria	Aeromonadales	Aeromonadaceae	Aeromonas	Aeromonas enteropelogenes	29489		CECT 4487	PRJEB728	SAMEA275242						4470204	4203	Genome Analysis	Gp0122574			Whole Genome Sequencing	41
2645727995	Aeromonas eucrenophila CECT 4224	Permanent Draft	Proteobacteria	Gammaproteobacteria	Aeromonadales	Aeromonadaceae	Aeromonas	Aeromonas eucrenophila	649		CECT 4224	PRJEB729	SAMEA2752419						4537892	4205	Genome Analysis	Gp0122565			Whole Genome Sequencing	19
2639762841	Aeromonas fluvialis LMG 24681	Permanent Draft	Proteobacteria	Gammaproteobacteria	Aeromonadales	Aeromonadaceae	Aeromonas	Aeromonas fluvialis	591962		LMG 24681	PRJEB73	SAMEA2752418						3904228	3729	Genome Analysis	Gp0122588			Whole Genome Sequencing	76
2565956755	Aeromonas hydrophila 145	Permanent Draft	Proteobacteria	Gammaproteobacteria	Aeromonadales	Aeromonadaceae	Aeromonas	Aeromonas hydrophila	1273135		145	PRJNA183197	SAMN2643439						4864096	4446	Genome Analysis	Gp0035035	84.x		Whole Genome Sequencing	113
2708742399	Aeromonas hydrophilia RU34A	Permanent Draft	Proteobacteria	Gammaproteobacteria	Aeromonadales	Aeromonadaceae	Aeromonas	Aeromonas hydrophila	644		RU34A	PRJNA345755	SAMN5878295						4833768	4501	Genome Analysis	Gp0155183		Level 1: Standard Draft	Whole Genome Sequencing	25
2609460199	Aeromonas jandaei Riv2	Permanent Draft	Proteobacteria	Gammaproteobacteria	Aeromonadales	Aeromonadaceae	Aeromonas	Aeromonas jandaei	1458276		Riv2	PRJNA237126	SAMN2597482						4478089	4118	Genome Analysis	Gp0095269			Whole Genome Sequencing	43
2617271313	Aeromonas media ARB20	Permanent Draft	Proteobacteria	Gammaproteobacteria	Aeromonadales	Aeromonadaceae	Aeromonas	Aeromonas media	651		ARB2	PRJNA26227	SAMN318687						4620096	4339	Genome Analysis	Gp0105980			Whole Genome Sequencing	185
2534681676	Aeromonas molluscorum 848T, CECT 5864	Permanent Draft	Proteobacteria	Gammaproteobacteria	Aeromonadales	Aeromonadaceae	Aeromonas	Aeromonas molluscorum	1268236		848T	PRJNA18361	SAMN2471397	Host-associated	Mollusca	Unclassified	Unclassified	Aquatic	4236171	4018	Genome Analysis	Gp0026758	9x		Whole Genome Sequencing	309
2648501384	Aeromonas piscicola LMG 24783	Permanent Draft	Proteobacteria	Gammaproteobacteria	Aeromonadales	Aeromonadaceae	Aeromonas	Aeromonas piscicola	600645		LMG 24783	PRJEB733	SAMEA2752415						5163139	4966	Genome Analysis	Gp0122589			Whole Genome Sequencing	73
2648501773	Aeromonas popoffii CIP 105493	Permanent Draft	Proteobacteria	Gammaproteobacteria	Aeromonadales	Aeromonadaceae	Aeromonas	Aeromonas popoffii	70856		CIP 15493	PRJEB734	SAMEA2752414						4752560	4506	Genome Analysis	Gp0122576			Whole Genome Sequencing	92
2645728067	Aeromonas rivuli DSM 22539	Permanent Draft	Proteobacteria	Gammaproteobacteria	Aeromonadales	Aeromonadaceae	Aeromonas	Aeromonas rivuli	648794		DSM 22539	PRJEB735	SAMEA2752413					Aquatic	4518847	4374	Genome Analysis	Gp0122592			Whole Genome Sequencing	87
2576861489	Aeromonas salmonicida masoucida NBRC 13784	Permanent Draft	Proteobacteria	Gammaproteobacteria	Aeromonadales	Aeromonadaceae	Aeromonas	Aeromonas salmonicida	1216980		I-a-1	PRJDB242	SAMD14	Host-associated	Fish	Blood	Circulatory system	Host	4502258	4323	Genome Analysis	Gp0024232	92x		Whole Genome Sequencing	227
2639763092	Aeromonas sanarellii LMG 24682	Permanent Draft	Proteobacteria	Gammaproteobacteria	Aeromonadales	Aeromonadaceae	Aeromonas	Aeromonas sanarellii	633415		LMG 24682	PRJEB737	SAMEA2752411						4186903	3969	Genome Analysis	Gp0122590			Whole Genome Sequencing	98
2639763128	Aeromonas schubertii CECT 4240	Permanent Draft	Proteobacteria	Gammaproteobacteria	Aeromonadales	Aeromonadaceae	Aeromonas	Aeromonas schubertii	652		CECT 424	PRJEB738	SAMEA275241						4126255	4022	Genome Analysis	Gp0122568			Whole Genome Sequencing	111
2648501404	Aeromonas simiae CIP 107798	Permanent Draft	Proteobacteria	Gammaproteobacteria	Aeromonadales	Aeromonadaceae	Aeromonas	Aeromonas simiae	218936		CIP 17798	PRJEB739	SAMEA275249						3980543	3859	Genome Analysis	Gp0122584			Whole Genome Sequencing	91
2639763156	Aeromonas sobria CECT 4245	Permanent Draft	Proteobacteria	Gammaproteobacteria	Aeromonadales	Aeromonadaceae	Aeromonas	Aeromonas sobria	646		CECT 4245	PRJEB74	SAMEA275248						4683669	4369	Genome Analysis	Gp0122562			Whole Genome Sequencing	48
2551306478	Aeromonas sp. 159	Permanent Draft	Proteobacteria	Gammaproteobacteria	Aeromonadales	Aeromonadaceae	Aeromonas	Aeromonas sp. 159	1216961		159	PRJNA17163	SAMN2471851	Host-associated	Human	Large intestine	Digestive system		3360845	3237	Genome Analysis	Gp0033491	37x		Whole Genome Sequencing	125
2630968955	Aeromonas sp. L_1B5_3	Permanent Draft	Proteobacteria	Gammaproteobacteria	Aeromonadales	Aeromonadaceae	Aeromonas	Aeromonas sp. L_1B5_3	1588629		L_1B5_3	PRJNA27791	SAMN327331						4840667	4614	Genome Analysis	Gp0117337			Whole Genome Sequencing	182
2551306561	Aeromonas sp. MDS8	Permanent Draft	Proteobacteria	Gammaproteobacteria	Aeromonadales	Aeromonadaceae	Aeromonas	Aeromonas sp. MDS8	1282886		MDS8	PRJNA186612	SAMN2472124	Engineered	Wastewater	Agricultural wastewater	Industrial wastewater		4841752	4950	Genome Analysis	Gp0035272	46.16x		Whole Genome Sequencing	138
2708742462	Aeromonas sp. RU34C	Permanent Draft	Proteobacteria	Gammaproteobacteria	Aeromonadales	Aeromonadaceae	Aeromonas	Aeromonas sp. RU34C	1907417		RU34C	PRJNA345757	SAMN588569						4812501	4501	Genome Analysis	Gp0155185		Level 1: Standard Draft	Whole Genome Sequencing	23
2708742413	Aeromonas sp. RU39B	Permanent Draft	Proteobacteria	Gammaproteobacteria	Aeromonadales	Aeromonadaceae	Aeromonas	Aeromonas sp. RU39B	1907416		RU39B	PRJNA345756	SAMN588558						4221297	4096	Genome Analysis	Gp0155184		Level 1: Standard Draft	Whole Genome Sequencing	37
2526164560	Aeromonas sp. ZOR0001	Permanent Draft	Proteobacteria	Gammaproteobacteria	Aeromonadales	Aeromonadaceae	Aeromonas	Aeromonas sp. ZOR0001	1339227		ZOR1	PRJNA25571	SAMN321519					Animal facility, Animal gastrointestinal tract, Aquaculture	4457373	4276	Genome Analysis	Gp0040093		Level 5: Non-contiguous Finished	Whole Genome Sequencing	170
2526164561	Aeromonas sp. ZOR0002	Permanent Draft	Proteobacteria	Gammaproteobacteria	Aeromonadales	Aeromonadaceae	Aeromonas	Aeromonas sp. ZOR0002	1339228		ZOR2	PRJNA25572	SAMN32152					Animal facility, Animal gastrointestinal tract, Aquaculture	4595806	4651	Genome Analysis	Gp0039859		Level 5: Non-contiguous Finished	Whole Genome Sequencing	485
2585427983	Aeromonas taiwanensis LMG 24683	Permanent Draft	Proteobacteria	Gammaproteobacteria	Aeromonadales	Aeromonadaceae	Aeromonas	Aeromonas taiwanensis	633417		LMG 24683	PRJDB1639	SAMD7						4230588	4004	Genome Analysis	Gp0095159			Whole Genome Sequencing	104
2645727543	Aeromonas tecta CECT 7082	Permanent Draft	Proteobacteria	Gammaproteobacteria	Aeromonadales	Aeromonadaceae	Aeromonas	Aeromonas tecta	324617		CECT 782	PRJEB742	SAMEA275246						4748879	4460	Genome Analysis	Gp0122585			Whole Genome Sequencing	42
2529292915	Aeromonas veronii AMC34	Permanent Draft	Proteobacteria	Gammaproteobacteria	Aeromonadales	Aeromonadaceae	Aeromonas	Aeromonas veronii	1073383		AMC34	PRJNA71515	SAMN2463949	Host-associated	Human	Large intestine	Digestive system	Feces, Gastrointestinal tract, Host	4542842	4208	Genome Analysis	Gp0011728	288x	Level 2: High-Quality Draft	Whole Genome Sequencing	24
2675903007	Aestuariibacter aggregatus CGMCC 1.8995	Permanent Draft	Proteobacteria	Gammaproteobacteria	Alteromonadales	Alteromonadaceae	Aestuariibacter	Aestuariibacter aggregatus	634436		CGMCC 1.8995	PRJNA32385	SAMN5216361						4910645	4413	Genome Analysis	Gp0119898		Level 1: Standard Draft	Whole Genome Sequencing	19
2524614540	Aestuariibacter salexigens DSM 15300	Permanent Draft	Proteobacteria	Gammaproteobacteria	Alteromonadales	Alteromonadaceae	Aestuariibacter	Aestuariibacter salexigens	1120953		DSM 153	PRJNA185524	SAMN244121	Environmental	Aquatic	Unclassified	Sediment	Sediment	3785908	3491	Genome Analysis	Gp0014000	Unknown	Level 1: Standard Draft	Whole Genome Sequencing	23
2523533600	Aestuariimicrobium kwangyangense DSM 21549	Permanent Draft	Actinobacteria	Actinobacteria	Propionibacteriales	Propionibacteriaceae	Aestuariimicrobium	Aestuariimicrobium kwangyangense	1120954		DSM 21549	PRJNA1888	SAMN244892	Environmental	Aquatic	Oceanic	Marine	Aquatic, Marine, Sediment	2990149	2692	Genome Analysis	Gp0014001	Unknown	Level 1: Standard Draft	Whole Genome Sequencing	5
2648501248	Aestuariivita boseongensis BS-B2	Permanent Draft	Proteobacteria	Alphaproteobacteria	Rhodobacterales	Rhodobacteraceae	Aestuariivita	Aestuariivita boseongensis	1470562		BS-B2	PRJNA274322	SAMN332592						3931546	3950	Genome Analysis	Gp0117338			Whole Genome Sequencing	119
2645727674	Aestuariivita sp. 22II-S11-z3	Permanent Draft	Proteobacteria	Alphaproteobacteria	Rhodobacterales	Rhodobacteraceae	Aestuariivita	Aestuariivita sp. 22II-S11-z3	1317121		22II-S11-z3	PRJNA27424	SAMN3323757						4336367	4283	Genome Analysis	Gp0117339			Whole Genome Sequencing	47
2595699009	Afifella marina DSM 2698	Permanent Draft	Proteobacteria	Alphaproteobacteria	Rhizobiales	Rhodobiaceae	Afifella	Afifella marina	1120955		DSM 2698	PRJNA2626	SAMN3861					Aquatic, Host, Marine	3963421	3731	Genome Analysis	Gp0103587		Level 1: Standard Draft	Whole Genome Sequencing	24
2556921008	Afifella pfennigii DSM 17143	Permanent Draft	Proteobacteria	Alphaproteobacteria	Rhizobiales	Rhodobiaceae	Afifella	Afifella pfennigii	1120956		DSM 17143	PRJNA2212	SAMN274393	Environmental	Aquatic	Unclassified	Non-marine Saline and Alkaline	Aquatic, Brackish water, Mat	3872586	3787	Genome Analysis	Gp0014003	Unknown	Level 1: Standard Draft	Whole Genome Sequencing	60
2551306146	Afipia birgiae 34632	Permanent Draft	Proteobacteria	Alphaproteobacteria	Rhizobiales	Bradyrhizobiaceae	Afipia	Afipia birgiae	1197906		34632	PRJEB78	SAMEA2272295	Environmental	Aquatic	Drinking water	Freshwater	Aquatic, Host	5245459	5199	Genome Analysis	Gp0023267			Whole Genome Sequencing	120
2537561905	Afipia broomeae ATCC 49717	Permanent Draft	Proteobacteria	Alphaproteobacteria	Rhizobiales	Bradyrhizobiaceae	Afipia	Afipia broomeae	883078		ATCC 49717	PRJNA52155	SAMN2596753	Host-associated	Animal	Unclassified	Respiratory system	Host	5259998	5092	Genome Analysis	Gp0008053	11x	Level 2: High-Quality Draft	Whole Genome Sequencing	6
2537561906	Afipia clevelandensis ATCC 49720	Permanent Draft	Proteobacteria	Alphaproteobacteria	Rhizobiales	Bradyrhizobiaceae	Afipia	Afipia clevelandensis	883079		ATCC 4972	PRJNA52157	SAMN2463899	Host-associated	Human	Unclassified	Unclassified	Host	4394444	4266	Genome Analysis	Gp0008054	144x	Level 2: High-Quality Draft	Whole Genome Sequencing	19
2537561903	Afipia felis felis ATCC 53690	Permanent Draft	Proteobacteria	Alphaproteobacteria	Rhizobiales	Bradyrhizobiaceae	Afipia	Afipia felis	883080		ATCC 5369	PRJNA52159	SAMN24639	Host-associated	Human	Lymph nodes	Lympathic system	Host	4197620	4101	Genome Analysis	Gp0008092	134x	Level 2: High-Quality Draft	Whole Genome Sequencing	12
2636415688	Afipia massiliensis LC387	Permanent Draft	unclassified	unclassified	unclassified	unclassified	Afipia	Afipia massiliensis	1644132		LC387	PRJNA281679	SAMN3493436						4506186	4314	Genome Analysis	Gp0120595			Whole Genome Sequencing	3
648276616	Afipia sp. 1NLS2	Permanent Draft	Proteobacteria	Alphaproteobacteria	Rhizobiales	Bradyrhizobiaceae	Afipia	Afipia sp. 1NLS2	666684	49955	1NLS2	PRJNA4755	SAMN244188						3971756	3876	Genome Analysis	Gp0005747		Level 2: High-Quality Draft	Whole Genome Sequencing	10
2636415903	Afipia sp. AAP120	Permanent Draft	Proteobacteria	Alphaproteobacteria	Rhizobiales	Bradyrhizobiaceae	Afipia	Afipia sp. AAP120	1523430		AAP12	PRJNA255569	SAMN2927151						6161026	5703	Genome Analysis	Gp0099478			Whole Genome Sequencing	228
2690315678	Afipia sp. GAS231	Permanent Draft	Proteobacteria	Alphaproteobacteria	Rhizobiales	Bradyrhizobiaceae	Afipia	Afipia sp. GAS231	1882747		GAS231	PRJNA331272	SAMN54445						7584136	7184	Genome Analysis	Gp0151060		Level 3: Improved-High-Quality Draft	Whole Genome Sequencing	1
2568526116	Afipia sp. NBIMC_P1-C1	Permanent Draft	Proteobacteria	Alphaproteobacteria	Rhizobiales	Bradyrhizobiaceae	Afipia	Afipia sp. NBIMC_P1-C1	1320552		NBIMC_P1-C1	PRJNA197274	SAMN2951891						5133308	4973	Genome Analysis	Gp0088163	16.x		Whole Genome Sequencing	90
2571042287	Afipia sp. NBIMC_P1-C2	Permanent Draft	Proteobacteria	Alphaproteobacteria	Rhizobiales	Bradyrhizobiaceae	Afipia	Afipia sp. NBIMC_P1-C2	1320553		NBIMC_P1-C2	PRJNA197275	SAMN2951892						4996867	4823	Genome Analysis	Gp0088164	154.x		Whole Genome Sequencing	66
2579778598	Afipia sp. NBIMC_P1-C3	Permanent Draft	Proteobacteria	Alphaproteobacteria	Rhizobiales	Bradyrhizobiaceae	Afipia	Afipia sp. NBIMC_P1-C3	1320554		NBIMC_P1-C3	PRJNA197276	SAMN2951893						4996806	4826	Genome Analysis	Gp0088165	141.x		Whole Genome Sequencing	69
2571042730	Afipia sp. OHSU_I-C4	Permanent Draft	Proteobacteria	Alphaproteobacteria	Rhizobiales	Bradyrhizobiaceae	Afipia	Afipia sp. OHSU_I-C4	1297863		OHSU_I-C4	PRJNA19189	SAMN2952942						5082513	4934	Genome Analysis	Gp0075799	16.x		Whole Genome Sequencing	50
2579778826	Afipia sp. OHSU_I-C6	Permanent Draft	Proteobacteria	Alphaproteobacteria	Rhizobiales	Bradyrhizobiaceae	Afipia	Afipia sp. OHSU_I-C6	1297864		OHSU_I-C6	PRJNA19181	SAMN2952941						5091428	4944	Genome Analysis	Gp0075800	75.x		Whole Genome Sequencing	67
2568526295	Afipia sp. OHSU_I-uncloned	Permanent Draft	Proteobacteria	Alphaproteobacteria	Rhizobiales	Bradyrhizobiaceae	Afipia	Afipia sp. OHSU_I-uncloned	1297862		OHSU_I-uncloned	PRJNA19188	SAMN2952943						5083702	4936	Genome Analysis	Gp0075798	124.x		Whole Genome Sequencing	47
2568526514	Afipia sp. OHSU_II-C1	Permanent Draft	Proteobacteria	Alphaproteobacteria	Rhizobiales	Bradyrhizobiaceae	Afipia	Afipia sp. OHSU_II-C1	1297860		OHSU_II-C1	PRJNA19186	SAMN2952945						5084693	4935	Genome Analysis	Gp0075796	378.x		Whole Genome Sequencing	42
2582580976	Afipia sp. OHSU_II-C2	Permanent Draft	Proteobacteria	Alphaproteobacteria	Rhizobiales	Bradyrhizobiaceae	Afipia	Afipia sp. OHSU_II-C2	1297861		OHSU_II-C2	PRJNA19187	SAMN2952944						5082998	4943	Genome Analysis	Gp0075797	188.x		Whole Genome Sequencing	69
2568526096	Afipia sp. OHSU_II-uncloned	Permanent Draft	Proteobacteria	Alphaproteobacteria	Rhizobiales	Bradyrhizobiaceae	Afipia	Afipia sp. OHSU_II-uncloned	1293051		OHSU_II-uncloned	PRJNA189271	SAMN2951922						5081292	4944	Genome Analysis	Gp0075282	147.x		Whole Genome Sequencing	48
2576861693	Afipia sp. P52-10	Permanent Draft	Proteobacteria	Alphaproteobacteria	Rhizobiales	Bradyrhizobiaceae	Afipia	Afipia sp. P52-10	1429916		P52-1	PRJNA2352	SAMN2422547						5085524	4890	Genome Analysis	Gp0075830	175.x		Whole Genome Sequencing	7
2643221651	Afipia sp. Root123D2	Permanent Draft	Proteobacteria	Alphaproteobacteria	Rhizobiales	Bradyrhizobiaceae	Afipia	Afipia sp. Root123D2	1736436		Root123D2	PRJNA297942	SAMN415575						4798932	4676	Genome Analysis	Gp0125433			Whole Genome Sequencing	7
2602041858	Agarivorans albus MKT 106	Permanent Draft	Proteobacteria	Gammaproteobacteria	Alteromonadales	Alteromonadaceae	Agarivorans	Agarivorans albus	1331007		MKT 16	PRJDB114	SAMD3674						4734285	4377	Genome Analysis	Gp0042279	13x		Whole Genome Sequencing	67
2541047094	Aggregatibacter sp. oral taxon 458 W10330	Permanent Draft	Proteobacteria	Gammaproteobacteria	Pasteurellales	Pasteurellaceae	Aggregatibacter	Aggregatibacter sp. oral taxon 458	1321772		W133	PRJNA198875	SAMN2436891	Host-associated	Human	Oral	Digestive system	Host, Oral cavity	2010124	2153	Genome Analysis	Gp0005399	198x		Whole Genome Sequencing	110
2515154019	Aggregatibacter actinomycetemcomitans sv. C DSM 8324	Permanent Draft	Proteobacteria	Gammaproteobacteria	Pasteurellales	Pasteurellaceae	Aggregatibacter	Aggregatibacter actinomycetemcomitans	1120957		DSM 8324	PRJNA165361	SAMN225658	Host-associated	Human	Unclassified	Skin	Host, Human	2085887	2112	Genome Analysis	Gp0014004	Unknown	Level 2: High-Quality Draft	Whole Genome Sequencing	33
2636415601	Aggregatibacter aphrophilus NJ8700	Finished	Proteobacteria	Gammaproteobacteria	Pasteurellales	Pasteurellaceae	Aggregatibacter	Aggregatibacter aphrophilus	634176		NJ87	PRJNA258126	SAMN298884	Host-associated	Human	Oral	Digestive system	Host, Oral cavity	2313256	2247	Genome Analysis	Gp0103341		Level 6: Finished	Whole Genome Sequencing	1
649989906	Aggregatibacter segnis ATCC 33393	Permanent Draft	Proteobacteria	Gammaproteobacteria	Pasteurellales	Pasteurellaceae	Aggregatibacter	Aggregatibacter segnis	888057	61481	ATCC 33393	PRJNA5319	SAMN21783	Host-associated	Animal	Unclassified	Digestive system	Host, Oral cavity	1992124	2014	Genome Analysis	Gp0005364	4.36x	Level 2: High-Quality Draft	Whole Genome Sequencing	19
2630968525	Agreia bicolorata VKM Ac-1804	Permanent Draft	Actinobacteria	Actinobacteria	Micrococcales	Microbacteriaceae	Agreia	Agreia bicolorata	110935		VKM Ac-184	PRJNA274891	SAMN3333328						3920719	3783	Genome Analysis	Gp0117340			Whole Genome Sequencing	20
2708742401	Agreia calamagrosti VKM Ac-2052	Permanent Draft	Actinobacteria	Actinobacteria	Micrococcales	Microbacteriaceae	Agreia	Agreia calamagrosti	123316		VKM Ac-252	PRJNA369923	SAMN6295879						3876213	3735	Genome Analysis	Gp0156995		Level 1: Standard Draft	Whole Genome Sequencing	19
2708742470	Agreia elymi VKM Ac-1783	Permanent Draft	Actinobacteria	Actinobacteria	Micrococcales	Microbacteriaceae	Agreia	Agreia elymi	1938889		VKM Ac-1783	PRJNA369924	SAMN6295943						3762434	3637	Genome Analysis	Gp0156996		Level 1: Standard Draft	Whole Genome Sequencing	7
2708742395	Agreia pratensis VKM Ac-2510	Permanent Draft	Actinobacteria	Actinobacteria	Micrococcales	Microbacteriaceae	Agreia	Agreia pratensis	150121		VKM Ac-251	PRJNA369975	SAMN62961	Host-associated	Plants	Unclassified	Phylloplane		3582686	3496	Genome Analysis	Gp0157047		Level 1: Standard Draft	Whole Genome Sequencing	10
2643221748	Agreia sp. Leaf210	Permanent Draft	Actinobacteria	Actinobacteria	Micrococcales	Microbacteriaceae	Agreia	Agreia sp. Leaf210	1735682		Leaf21	PRJNA297956	SAMN4151684						3542150	3446	Genome Analysis	Gp0125225			Whole Genome Sequencing	5
2643221787	Agreia sp. Leaf244	Permanent Draft	Actinobacteria	Actinobacteria	Micrococcales	Microbacteriaceae	Agreia	Agreia sp. Leaf244	1736305		Leaf244	PRJNA297956	SAMN4151695						4022387	3836	Genome Analysis	Gp0125226			Whole Genome Sequencing	9
2643221872	Agreia sp. Leaf283	Permanent Draft	Actinobacteria	Actinobacteria	Micrococcales	Microbacteriaceae	Agreia	Agreia sp. Leaf283	1736321		Leaf283	PRJNA297956	SAMN4151711						3978453	3756	Genome Analysis	Gp0125227			Whole Genome Sequencing	4
2643221902	Agreia sp. Leaf335	Permanent Draft	Actinobacteria	Actinobacteria	Micrococcales	Microbacteriaceae	Agreia	Agreia sp. Leaf335	1736340		Leaf335	PRJNA297956	SAMN415173						3550532	3447	Genome Analysis	Gp0125228			Whole Genome Sequencing	5
2516143110	Agrobacterium albertimagni AOL15	Permanent Draft	Proteobacteria	Alphaproteobacteria	Rhizobiales	Rhizobiaceae	Agrobacterium	Agrobacterium albertimagni	1156935		AOL15	PRJNA8675	SAMN18474	Host-associated	Plants	Unclassified	Unclassified	Aquatic	5085320	4911	Genome Analysis	Gp0020569	12x		Whole Genome Sequencing	60
2609460070	Agrobacterium rhizogenes ATCC 15834	Permanent Draft	Proteobacteria	Alphaproteobacteria	Rhizobiales	Rhizobiaceae	Agrobacterium	Agrobacterium rhizogenes	359		ATCC 15834	PRJNA24998	SAMN2687897						7064623	6742	Genome Analysis	Gp0091123			Whole Genome Sequencing	42
2521172663	Agrobacterium sp. 10MFCol1.1	Permanent Draft	Proteobacteria	Alphaproteobacteria	Rhizobiales	Rhizobiaceae	Agrobacterium	Agrobacterium sp. 10MFCol1.1	1150775		1MFCol1.1	PRJNA182456	SAMN244986						5439200	5232	Genome Analysis	Gp0018983	Unknown	Level 1: Standard Draft	Whole Genome Sequencing	28
2521172624	Agrobacterium sp. 224MFTsu3.1	Permanent Draft	Proteobacteria	Alphaproteobacteria	Rhizobiales	Rhizobiaceae	Agrobacterium	Agrobacterium sp. 224MFTsu3.1	1167635		224MFTsu3.1	PRJNA187937	SAMN24454						4799379	4530	Genome Analysis	Gp0035134	Unknown	Level 1: Standard Draft	Whole Genome Sequencing	21
2561511224	Agrobacterium sp. 33MFTa1.1	Permanent Draft	Proteobacteria	Alphaproteobacteria	Rhizobiales	Rhizobiaceae	Agrobacterium	Agrobacterium sp. 33MFTa1.1	1279031		33MFTa1.1	PRJNA185343	SAMN2841138						5304664	5102	Genome Analysis	Gp0018653		Level 1: Standard Draft	Whole Genome Sequencing	15
2645727734	Agrobacterium sp. AAP116	Permanent Draft	Proteobacteria	Alphaproteobacteria	Rhizobiales	Rhizobiaceae	Agrobacterium	Agrobacterium sp. AAP116	1523429		AAP116	PRJNA255568	SAMN2927149						4578541	4415	Genome Analysis	Gp0099477			Whole Genome Sequencing	44
651324008	Agrobacterium sp. ATCC 31749	Permanent Draft	Proteobacteria	Alphaproteobacteria	Rhizobiales	Rhizobiaceae	Agrobacterium	Agrobacterium sp. ATCC 31749	82789	67813	ATCC 31749	PRJNA4883	SAMN2469831	Engineered	Lab synthesis	Unclassified	Unclassified		5461917	5583	Genome Analysis	Gp0004003	17x	Level 2: High-Quality Draft	Whole Genome Sequencing	95
650716007	Agrobacterium sp. H13-3	Finished	Proteobacteria	Alphaproteobacteria	Rhizobiales	Rhizobiaceae	Agrobacterium	Agrobacterium sp. H13-3	861208	6343	H13-3	PRJNA5341		Host-associated	Plants	Unclassified	Rhizoplane	Host, Rhizosphere, Soil	5573770	5417	Genome Analysis	Gp0008362		Level 6: Finished	Whole Genome Sequencing	3
2681812995	Agrobacterium sp. JL28	Permanent Draft	Proteobacteria	Alphaproteobacteria	Rhizobiales	Rhizobiaceae	Agrobacterium	Agrobacterium sp. JL28	1336742		JL28	PRJNA2588	SAMN4395161						5636824	5435	Genome Analysis	Gp0040172			Whole Genome Sequencing	43
2639762849	Agrobacterium sp. KFB 330	Permanent Draft	Proteobacteria	Alphaproteobacteria	Rhizobiales	Rhizobiaceae	Agrobacterium	Agrobacterium sp. KFB 330	1585697		KFB 33	PRJNA27316	SAMN3265469						6298483	5965	Genome Analysis	Gp0117341			Whole Genome Sequencing	74
2630968434	Agrobacterium sp. LC34	Permanent Draft	Proteobacteria	Alphaproteobacteria	Rhizobiales	Rhizobiaceae	Agrobacterium	Agrobacterium sp. LC34	1643810		LC34	PRJNA281572	SAMN349194						5601584	5343	Genome Analysis	Gp0120586			Whole Genome Sequencing	33
2651869794	Agrobacterium sp. SUL3	Permanent Draft	Proteobacteria	Alphaproteobacteria	Rhizobiales	Rhizobiaceae	Agrobacterium	Agrobacterium sp. SUL3	1701910		SUL3	PRJNA291341	SAMN3941713	Host-associated	Algae	Ectosymbionts	Green algae		6013800	5874	Genome Analysis	Gp0122422		Level 1: Standard Draft	Whole Genome Sequencing	72
2529292583	Agrobacterium sp. UNC420CL41Cvi	Permanent Draft	Proteobacteria	Alphaproteobacteria	Rhizobiales	Rhizobiaceae	Agrobacterium	Agrobacterium sp.	1340437		UNC42CL41Cvi	PRJNA25977	SAMN2441443						4966114	4706	Genome Analysis	Gp0039808		Level 1: Standard Draft	Whole Genome Sequencing	18
2654588028	Agrobacterium tumefaciens Ach5 null replaces 81723	Finished	Proteobacteria	Alphaproteobacteria	Rhizobiales	Rhizobiaceae	Agrobacterium	Agrobacterium tumefaciens	358		Ach5	PRJNA278497	SAMN342836						5668655	5386	Genome Analysis	Gp0120954		Level 6: Finished	Whole Genome Sequencing	4
643348505	Agrobacterium vitis bv. III S4	Finished	Proteobacteria	Alphaproteobacteria	Rhizobiales	Rhizobiaceae	Agrobacterium	Agrobacterium vitis	311402	58249	S4	PRJNA13372	SAMN262976	Host-associated	Plants	Unclassified	Unclassified	Host, Root nodule	6320946	5455	Genome Analysis	Gp0006682		Level 6: Finished	Whole Genome Sequencing	7
2623620613	Agrococcus baldri IAM 15147	Permanent Draft	Actinobacteria	Actinobacteria	Micrococcales	Microbacteriaceae	Agrococcus	Agrococcus baldri	153730		IAM 15147	PRJNA33245	SAMN4487783						2904476	2855	Genome Analysis	Gp0106909		Level 1: Standard Draft	Whole Genome Sequencing	7
2634166154	Agrococcus carbonis DSM 22965	Permanent Draft	Actinobacteria	Actinobacteria	Micrococcales	Microbacteriaceae	Agrococcus	Agrococcus carbonis	684552		DSM 22965	PRJNA3386	SAMN4489719					Soil	2773210	2678	Genome Analysis	Gp0116403		Level 3: Improved-High-Quality Draft	Whole Genome Sequencing	1
2634166279	Agrococcus jejuensis DSM 22002	Permanent Draft	Actinobacteria	Actinobacteria	Micrococcales	Microbacteriaceae	Agrococcus	Agrococcus jejuensis	399736		DSM 222	PRJNA3385	SAMN448972						3400078	3301	Genome Analysis	Gp0116404		Level 3: Improved-High-Quality Draft	Whole Genome Sequencing	1
2524023149	Agrococcus lahaulensis DSM 17612	Permanent Draft	Actinobacteria	Actinobacteria	Micrococcales	Microbacteriaceae	Agrococcus	Agrococcus lahaulensis	1120958		DSM 17612	PRJNA18881	SAMN244814	Environmental	Terrestrial	Unclassified	Soil	Soil	2677837	2687	Genome Analysis	Gp0014005	Unknown	Level 1: Standard Draft	Whole Genome Sequencing	13
2597489936	Agrococcus pavilionensis RW1	Permanent Draft	Actinobacteria	Actinobacteria	Micrococcales	Microbacteriaceae	Agrococcus	Agrococcus pavilionensis	1330458		RW1	PRJNA2145	SAMN2471611	Environmental	Aquatic	Lentic	Freshwater	Lake	2878403	2847	Genome Analysis	Gp0041253	1x	Level 1: Standard Draft	Whole Genome Sequencing	50
2597489926	Agromonas oligotrophica S58	Finished	Proteobacteria	Alphaproteobacteria	Rhizobiales	Bradyrhizobiaceae	Agromonas	Agromonas oligotrophica	1245469		S58	PRJDB684		Environmental	Terrestrial	Unclassified	Soil		8264165	7210	Genome Analysis	Gp0037662	4.5x	Level 6: Finished	Whole Genome Sequencing	1
2698536811	Agromyces cerinus cerinus DSM 8595	Permanent Draft	Actinobacteria	Actinobacteria	Micrococcales	Microbacteriaceae	Agromyces	Agromyces cerinus	232089		DSM 8595	PRJNA331513	SAMN5443544						4187509	3963	Genome Analysis	Gp0148748		Level 1: Standard Draft	Whole Genome Sequencing	8
2634166342	Agromyces flavus DSM 22059	Permanent Draft	Actinobacteria	Actinobacteria	Micrococcales	Microbacteriaceae	Agromyces	Agromyces flavus	589382		DSM 2259	PRJNA3384	SAMN4489721					Soil	3692308	3530	Genome Analysis	Gp0116405		Level 3: Improved-High-Quality Draft	Whole Genome Sequencing	1
2524023150	Agromyces italicus DSM 16388	Permanent Draft	Actinobacteria	Actinobacteria	Micrococcales	Microbacteriaceae	Agromyces	Agromyces italicus	1120959		DSM 16388	PRJNA18889	SAMN2441581	Environmental	Terrestrial	Unclassified	Geologic	Cave	3730505	3451	Genome Analysis	Gp0014006	Unknown	Level 1: Standard Draft	Whole Genome Sequencing	12
2690315658	Agromyces sp. CF514	Permanent Draft	Actinobacteria	Actinobacteria	Micrococcales	Microbacteriaceae	Agromyces	Agromyces sp. CF514	1881031		CF514	PRJNA32976	SAMN542897						4298469	3907	Genome Analysis	Gp0136777		Level 1: Standard Draft	Whole Genome Sequencing	4
2643221754	Agromyces sp. Leaf222	Permanent Draft	Actinobacteria	Actinobacteria	Micrococcales	Microbacteriaceae	Agromyces	Agromyces sp. Leaf222	1735688		Leaf222	PRJNA297956	SAMN4151687						4428049	3980	Genome Analysis	Gp0125229			Whole Genome Sequencing	4
2643221549	Agromyces sp. Root1464	Permanent Draft	Actinobacteria	Actinobacteria	Micrococcales	Microbacteriaceae	Agromyces	Agromyces sp. Root1464	1736467		Root1464	PRJNA297942	SAMN4155736						4042819	3731	Genome Analysis	Gp0125434			Whole Genome Sequencing	3
2643221619	Agromyces sp. Root81	Permanent Draft	Actinobacteria	Actinobacteria	Micrococcales	Microbacteriaceae	Agromyces	Agromyces sp. Root81	1736601		Root81	PRJNA297942	SAMN415587						4158469	4025	Genome Analysis	Gp0125435			Whole Genome Sequencing	5
2643221700	Agromyces sp. Soil535	Permanent Draft	Actinobacteria	Actinobacteria	Micrococcales	Microbacteriaceae	Agromyces	Agromyces sp. Soil535	1736390		Soil535	PRJNA298127	SAMN4155655						4827303	4601	Genome Analysis	Gp0125606			Whole Genome Sequencing	29
2524023187	Agromyces subbeticus DSM 16689	Permanent Draft	Actinobacteria	Actinobacteria	Micrococcales	Microbacteriaceae	Agromyces	Agromyces subbeticus	1120960		DSM 16689	PRJNA188814	SAMN2441229	Environmental	Unclassified	Unclassified	Unclassified	Cave	4303916	4026	Genome Analysis	Gp0014007	Unknown	Level 1: Standard Draft	Whole Genome Sequencing	34
2556921675	Ahrensia sp. 13_GOM-1096m	Permanent Draft	Proteobacteria	Alphaproteobacteria	Rhodobacterales	Rhodobacteraceae	Ahrensia	Ahrensia sp.	1380380		13_GOM-196m	PRJNA213768	SAMN2743941						3405955	3377	Genome Analysis	Gp0036604	Unknown	Level 1: Standard Draft	Whole Genome Sequencing	14
2654587732	Ahrensia sp. LZD062	Permanent Draft	Proteobacteria	Alphaproteobacteria	Rhodobacterales	Rhodobacteraceae	Ahrensia	Ahrensia sp. LZD062	1514904		LZD62	PRJNA272716	SAMN328544						3434767	3424	Genome Analysis	Gp0124176			Whole Genome Sequencing	48
648276617	Ahrensia sp. R2A130	Permanent Draft	Proteobacteria	Alphaproteobacteria	Rhodobacterales	Rhodobacteraceae	Ahrensia	Ahrensia sp. R2A130	744979	51717	R2A13	PRJNA46493	SAMN1388	Environmental	Aquatic	Unclassified	Marine	Aquatic, Marine	3731054	3673	Genome Analysis	Gp0004139	7x		Whole Genome Sequencing	59
2693429859	Aidingimonas halophila DSM 19219	Permanent Draft	Proteobacteria	Gammaproteobacteria	Oceanospirillales	Halomonadaceae	Aidingimonas	Aidingimonas halophila	574349		DSM 19219	PRJNA331511	SAMN5443545						3886483	3701	Genome Analysis	Gp0148746		Level 1: Standard Draft	Whole Genome Sequencing	21
642555104	Akkermansia muciniphila ATCC BAA-835	Finished	Verrucomicrobia	Verrucomicrobiae	Verrucomicrobiales	Akkermansiaceae	Akkermansia	Akkermansia muciniphila	349741	58985	ATCC BAA-835	PRJNA289	SAMN138213	Host-associated	Human	Large intestine	Digestive system	Feces, Gastrointestinal tract, Host, Intestinal tract	2664102	2238	Genome Analysis	Gp0000931		Level 6: Finished	Whole Genome Sequencing	1
2615840603	Albidiferax sp. OV413	Permanent Draft	Proteobacteria	Betaproteobacteria	Burkholderiales	Comamonadaceae	Rhodoferax	Albidiferax sp. OV413	28065		OV413	PRJNA323175	SAMN521633						5736266	5252	Genome Analysis	Gp0110332		Level 1: Standard Draft	Whole Genome Sequencing	23
2593339279	Albidovulum inexpectatum DSM 12048	Permanent Draft	Proteobacteria	Alphaproteobacteria	Rhodobacterales	Rhodobacteraceae	Albidovulum	Albidovulum inexpectatum	196587		DSM 1248	PRJNA26265	SAMN38611					Aquatic, Hot spring	2997984	2972	Genome Analysis	Gp0103588		Level 1: Standard Draft	Whole Genome Sequencing	27
2593339294	Albidovulum xiamenense DSM 24422	Permanent Draft	Proteobacteria	Alphaproteobacteria	Rhodobacterales	Rhodobacteraceae	Albidovulum	Albidovulum xiamenense	990712		DSM 24422	PRJNA26264	SAMN38596						3125442	3067	Genome Analysis	Gp0103589		Level 1: Standard Draft	Whole Genome Sequencing	26
2693429856	Albimonas donghaensis DSM 17890	Permanent Draft	Proteobacteria	Alphaproteobacteria	Rhodobacterales	Rhodobacteraceae	Albimonas	Albimonas donghaensis	356660		DSM 1789	PRJNA331467	SAMN5444336					Aquatic, Marine	5014394	4314	Genome Analysis	Gp0148702		Level 1: Standard Draft	Whole Genome Sequencing	30
2667527406	Albimonas pacifica CGMCC 1.11030	Permanent Draft	Proteobacteria	Alphaproteobacteria	Rhodobacterales	Rhodobacteraceae	Albimonas	Albimonas pacifica	1114924		CGMCC 1.113	PRJNA32387	SAMN5216258						6027197	5387	Genome Analysis	Gp0119900		Level 1: Standard Draft	Whole Genome Sequencing	68
2524023144	Alcaligenes faecalis phenolicus DSM 16503	Permanent Draft	Proteobacteria	Betaproteobacteria	Burkholderiales	Alcaligenaceae	Alcaligenes	Alcaligenes faecalis	1120962		DSM 1653	PRJNA185539	SAMN244121	Engineered	Wastewater	Unclassified	Unclassified	Aquatic, Wastewater	4248310	3993	Genome Analysis	Gp0014009	Unknown	Level 1: Standard Draft	Whole Genome Sequencing	27
2582581007	Alcaligenes sp. DH1f	Permanent Draft	Proteobacteria	Betaproteobacteria	Burkholderiales	Alcaligenaceae	Alcaligenes	Alcaligenes sp. DH1f	1397275		DH1f	PRJNA226199	SAMN2729851						7138953	6625	Genome Analysis	Gp0093020	15.x		Whole Genome Sequencing	148
2562617045	Alcaligenes sp. EGD-AK7	Permanent Draft	Proteobacteria	Betaproteobacteria	Burkholderiales	Alcaligenaceae	Alcaligenes	Alcaligenes sp. EGD-AK7	1386079		EGD-AK7	PRJNA215169	SAMN247622						4276451	4047	Genome Analysis	Gp0047988	113.x		Whole Genome Sequencing	69
2558860243	Alcaligenes sp. HPC1271	Permanent Draft	Proteobacteria	Betaproteobacteria	Burkholderiales	Alcaligenaceae	Alcaligenes	Alcaligenes sp. HPC1271	1069631		HPC1271	PRJNA17547	SAMN247625	Engineered	Wastewater	Unclassified	Unclassified		4270933	3898	Genome Analysis	Gp0037333	5x		Whole Genome Sequencing	78
637000004	Alcanivorax borkumensis SK2	Finished	Proteobacteria	Gammaproteobacteria	Oceanospirillales	Alcanivoracaceae	Alcanivorax	Alcanivorax borkumensis	393595	58169	SK2	PRJNA135	SAMEA313822	Environmental	Aquatic	Unclassified	Marine	Aquatic, Marine, Sediment	3120143	2817	Genome Analysis	Gp0000316		Level 6: Finished	Whole Genome Sequencing	1
2521172691	Alcanivorax dieselolei B5	Finished	Proteobacteria	Gammaproteobacteria	Oceanospirillales	Alcanivoracaceae	Alcanivorax	Alcanivorax dieselolei	930169		B5, DSM 1652	PRJNA6443		Environmental	Aquatic	Oceanic	Marine	Aquatic, Marine	4928223	4470	Genome Analysis	Gp0009206	23x	Level 6: Finished	Whole Genome Sequencing	1
2531839231	Alcanivorax hongdengensis A-11-3	Permanent Draft	Proteobacteria	Gammaproteobacteria	Oceanospirillales	Alcanivoracaceae	Alcanivorax	Alcanivorax hongdengensis	1177179		A-11-3	PRJNA16191	SAMN247126	Environmental	Aquatic	Oceanic	Marine	Aquatic, Marine	3664876	3459	Genome Analysis	Gp0021015	143x		Whole Genome Sequencing	93
2600255029	Alcanivorax jadensis T9	Permanent Draft	Proteobacteria	Gammaproteobacteria	Oceanospirillales	Alcanivoracaceae	Alcanivorax	Alcanivorax jadensis	1177181		T9	PRJNA161113	SAMN376214						3629371	3337	Genome Analysis	Gp0021016			Whole Genome Sequencing	30
2537562047	Alcanivorax pacificus W11-5	Permanent Draft	Proteobacteria	Gammaproteobacteria	Oceanospirillales	Alcanivoracaceae	Alcanivorax	Alcanivorax pacificus	391936		W11-5	PRJNA8811		Environmental	Aquatic	Oceanic	Marine	Sediment	4137438	3804	Genome Analysis	Gp0020576	2x		Whole Genome Sequencing	42
2600255028	Alcanivorax sp. 19-m-6	Permanent Draft	Proteobacteria	Gammaproteobacteria	Oceanospirillales	Alcanivoracaceae	Alcanivorax	Alcanivorax sp. 19-m-6	1177154		19-m-6	PRJNA16135	SAMN376215						4132804	3874	Genome Analysis	Gp0021017			Whole Genome Sequencing	35
2546825531	Alcanivorax sp. 43B_GOM-46m	Permanent Draft	Proteobacteria	Gammaproteobacteria	Oceanospirillales	Alcanivoracaceae	Alcanivorax	Alcanivorax sp.	1380387		43B_GOM-46m	PRJNA213775	SAMN2584985						4743861	4422	Genome Analysis	Gp0036596	Unknown	Level 1: Standard Draft	Whole Genome Sequencing	49
2568526460	Alcanivorax sp. 97CO-5	Permanent Draft	Proteobacteria	Gammaproteobacteria	Oceanospirillales	Alcanivoracaceae	Alcanivorax	Alcanivorax sp. 97CO-5	1435973		97CO-5	PRJNA23132	SAMN2641499						3251558	3027	Genome Analysis	Gp0075371	513.x		Whole Genome Sequencing	37
647533109	Alcanivorax sp. DG881	Permanent Draft	Proteobacteria	Gammaproteobacteria	Oceanospirillales	Alcanivoracaceae	Alcanivorax	Alcanivorax sp. DG881	236097	54659	DG881	PRJNA19279	SAMN2436178	Host-associated	Unclassified	Unclassified	Unclassified	Marine	3804728	3384	Genome Analysis	Gp0006263			Whole Genome Sequencing	4
2634166299	Alcanivorax sp. DSM 26293	Permanent Draft	Proteobacteria	Gammaproteobacteria	Oceanospirillales	Alcanivoracaceae	Alcanivorax	Alcanivorax sp. DSM 26293	59753		DSM 26293	PRJNA311484	SAMN4515663						3706254	3475	Genome Analysis	Gp0116407		Level 1: Standard Draft	Whole Genome Sequencing	22
2690315904	Alcanivorax sp. PN-3	Permanent Draft	Proteobacteria	Gammaproteobacteria	Oceanospirillales	Alcanivoracaceae	Alcanivorax	Alcanivorax sp. PN-3	1397526		PN-3	PRJNA217943	SAMN2345633						4687464	4345	Genome Analysis	Gp0150407			Whole Genome Sequencing	86
2634166310	Algibacter lectus DSM 15365	Permanent Draft	Bacteroidetes	Flavobacteriia	Flavobacteriales	Flavobacteriaceae	Algibacter	Algibacter lectus	221126		DSM 15365	PRJNA33756	SAMN4489722						4816342	4058	Genome Analysis	Gp0116410		Level 1: Standard Draft	Whole Genome Sequencing	33
2615840709	Algibacter pectinivorans DSM 25730	Permanent Draft	Bacteroidetes	Flavobacteriia	Flavobacteriales	Flavobacteriaceae	Algibacter	Algibacter pectinivorans	870482		DSM 2573	PRJNA3344	SAMN4487987	Environmental	Aquatic	Coastal	Marine		3649358	3280	Genome Analysis	Gp0112459		Level 1: Standard Draft	Whole Genome Sequencing	21
2654587648	Algibacter sp. HZ22	Finished	Bacteroidetes	Flavobacteriia	Flavobacteriales	Flavobacteriaceae	Algibacter	Algibacter sp. HZ22	1736674		HZ22	PRJNA298144	SAMN4156175						3994770	3399	Genome Analysis	Gp0124177		Level 6: Finished	Whole Genome Sequencing	1
2627853599	Algibacter sp. RHA_19	Permanent Draft	Bacteroidetes	Flavobacteriia	Flavobacteriales	Flavobacteriaceae	Algibacter	Algibacter sp. RHA_19	261827		RHA_19	PRJNA311483	SAMN4515664						3934755	3470	Genome Analysis	Gp0116411		Level 3: Improved-High-Quality Draft	Whole Genome Sequencing	1
2519899678	Algicola sagamiensis DSM 14643	Permanent Draft	Proteobacteria	Gammaproteobacteria	Alteromonadales	Pseudoalteromonadaceae	Algicola	Algicola sagamiensis	1120963		DSM 14643	PRJNA174974	SAMN244117	Environmental	Aquatic	Coastal	Marine	Aquatic, Marine, Sea water	4343428	4099	Genome Analysis	Gp0014010	Unknown	Level 1: Standard Draft	Whole Genome Sequencing	38
2574179776	Algiphilus aromaticivorans DG1253	Permanent Draft	Proteobacteria	Gammaproteobacteria	Nevskiales	Algiphilaceae	Algiphilus	Algiphilus aromaticivorans	1415780		DG1253	PRJNA225851	SAMN2744755						3805681	3632	Genome Analysis	Gp0041944		Level 3: Improved-High-Quality Draft	Whole Genome Sequencing	2
2675903033	Algoriella xinjiangensis XJ109	Permanent Draft	Bacteroidetes	Flavobacteriia	Flavobacteriales	Flavobacteriaceae	Algoriella	Algoriella xinjiangensis	684065		XJ19	PRJNA32974	SAMN5421738						3265911	3117	Genome Analysis	Gp0139253		Level 1: Standard Draft	Whole Genome Sequencing	44
2595698204	Algoriphagus alkaliphilus DSM 22703	Permanent Draft	Bacteroidetes	Cytophagia	Cytophagales	Cyclobacteriaceae	Algoriphagus	Algoriphagus alkaliphilus	279824		DSM 2273	PRJNA26269	SAMN38617						4853787	4400	Genome Analysis	Gp0103591		Level 1: Standard Draft	Whole Genome Sequencing	81
2634166319	Algoriphagus aquimarinus DSM 23399	Permanent Draft	Bacteroidetes	Cytophagia	Cytophagales	Cyclobacteriaceae	Algoriphagus	Algoriphagus aquimarinus	237018		DSM 23399	PRJNA33755	SAMN4489723						5119527	4424	Genome Analysis	Gp0116412		Level 1: Standard Draft	Whole Genome Sequencing	40
2599185235	Algoriphagus boritolerans DSM 17298	Permanent Draft	Bacteroidetes	Cytophagia	Cytophagales	Cyclobacteriaceae	Algoriphagus	Algoriphagus boritolerans	1120964		DSM 17298	PRJNA26256	SAMN38598					Soil	4834448	4332	Genome Analysis	Gp0102833		Level 1: Standard Draft	Whole Genome Sequencing	77
2593339285	Algoriphagus chordae DSM 19830	Permanent Draft	Bacteroidetes	Cytophagia	Cytophagales	Cyclobacteriaceae	Algoriphagus	Algoriphagus chordae	237019		DSM 1983	PRJNA26268	SAMN3864						5189966	4404	Genome Analysis	Gp0103592		Level 1: Standard Draft	Whole Genome Sequencing	46
2622736587	Algoriphagus faecimaris DSM 23095	Permanent Draft	Bacteroidetes	Cytophagia	Cytophagales	Cyclobacteriaceae	Algoriphagus	Algoriphagus faecimaris	686796		DSM 2395	PRJNA33622	SAMN448814					Sediment	4667644	4205	Genome Analysis	Gp0113034		Level 1: Standard Draft	Whole Genome Sequencing	109
2698536714	Algoriphagus halophilus DSM 15292	Permanent Draft	Bacteroidetes	Cytophagia	Cytophagales	Cyclobacteriaceae	Algoriphagus	Algoriphagus halophilus	226505		DSM 15292	PRJNA331683	SAMN5444394	Environmental	Aquatic	Intertidal zone	Marine	Sediment	4978503	4209	Genome Analysis	Gp0148768		Level 1: Standard Draft	Whole Genome Sequencing	8
2622736517	Algoriphagus hitonicola DSM 19315	Permanent Draft	Bacteroidetes	Cytophagia	Cytophagales	Cyclobacteriaceae	Algoriphagus	Algoriphagus hitonicola	435880		DSM 19315	PRJNA3343	SAMN4487988	Environmental	Aquatic	Saline	Non-marine Saline and Alkaline		4329743	3856	Genome Analysis	Gp0112460		Level 1: Standard Draft	Whole Genome Sequencing	34
2639762564	Algoriphagus locisalis DSM 23445	Permanent Draft	Bacteroidetes	Cytophagia	Cytophagales	Cyclobacteriaceae	Algoriphagus	Algoriphagus locisalis	305507		DSM 23445	PRJNA33754	SAMN4489724						5426160	4784	Genome Analysis	Gp0116413		Level 1: Standard Draft	Whole Genome Sequencing	17
2523533553	Algoriphagus mannitolivorans DSM 15301	Permanent Draft	Bacteroidetes	Cytophagia	Cytophagales	Cyclobacteriaceae	Algoriphagus	Algoriphagus mannitolivorans	1120965		DSM 1531	PRJNA185541	SAMN244122	Environmental	Aquatic	Intertidal zone	Marine	Aquatic, Marine, Sediment	4152949	3700	Genome Analysis	Gp0014012	Unknown	Level 1: Standard Draft	Whole Genome Sequencing	22
2523533625	Algoriphagus marincola DSM 16067	Permanent Draft	Bacteroidetes	Cytophagia	Cytophagales	Cyclobacteriaceae	Algoriphagus	Algoriphagus marincola	1120966		DSM 1667	PRJNA18554	SAMN244616	Environmental	Aquatic	Coastal	Marine	Aquatic, Marine, Sea water	4431678	3951	Genome Analysis	Gp0014013	Unknown	Level 1: Standard Draft	Whole Genome Sequencing	27
2622736437	Algoriphagus ornithinivorans DSM 15282	Permanent Draft	Bacteroidetes	Cytophagia	Cytophagales	Cyclobacteriaceae	Algoriphagus	Algoriphagus ornithinivorans	226506		DSM 15282	PRJNA33593	SAMN4488519					Sediment	4093442	3596	Genome Analysis	Gp0112993		Level 1: Standard Draft	Whole Genome Sequencing	23
2593339288	Algoriphagus ratkowskyi DSM 22686	Permanent Draft	Bacteroidetes	Cytophagia	Cytophagales	Cyclobacteriaceae	Algoriphagus	Algoriphagus ratkowskyi	57028		DSM 22686	PRJNA26267	SAMN38613						4994706	4313	Genome Analysis	Gp0103593		Level 1: Standard Draft	Whole Genome Sequencing	45
2667527547	Algoriphagus sp. M8-2	Finished	Bacteroidetes	Cytophagia	Cytophagales	Cyclobacteriaceae	Algoriphagus	Algoriphagus sp. M8-2	1727163		M8-2	PRJNA296932	SAMN4111281						3882610	3384	Genome Analysis	Gp0124178		Level 6: Finished	Whole Genome Sequencing	1
640612202	Algoriphagus sp. PR1	Permanent Draft	Bacteroidetes	Cytophagia	Cytophagales	Cyclobacteriaceae	Algoriphagus	Algoriphagus sp. PR1	388413	54611	PR1	PRJNA18947	SAMN243692	Environmental	Aquatic	Unclassified	Sediment	Host, Marine, Mud	4776234	4265	Genome Analysis	Gp0008455	3x	Level 6: Finished	Whole Genome Sequencing	12
2523231064	Algoriphagus terrigena DSM 22685	Permanent Draft	Bacteroidetes	Cytophagia	Cytophagales	Cyclobacteriaceae	Algoriphagus	Algoriphagus terrigena	1120967		DSM 22685	PRJNA185542	SAMN244865	Environmental	Terrestrial	Unclassified	Soil	Soil	5783376	5016	Genome Analysis	Gp0014014	Unknown	Level 1: Standard Draft	Whole Genome Sequencing	58
2523231017	Algoriphagus vanfongensis DSM 17529	Permanent Draft	Bacteroidetes	Cytophagia	Cytophagales	Cyclobacteriaceae	Algoriphagus	Algoriphagus vanfongensis	1120968		DSM 17529	PRJNA185543	SAMN244123	Host-associated	Unclassified	Unclassified	Unclassified	Aquatic, Host, Marine	4712065	4085	Genome Analysis	Gp0014015	Unknown	Level 1: Standard Draft	Whole Genome Sequencing	17
2593339292	Algoriphagus yeomjeoni DSM 23446	Permanent Draft	Bacteroidetes	Cytophagia	Cytophagales	Cyclobacteriaceae	Algoriphagus	Algoriphagus yeomjeoni	291403		DSM 23446	PRJNA26266	SAMN3868						4976181	4286	Genome Analysis	Gp0103594		Level 1: Standard Draft	Whole Genome Sequencing	32
2617270825	Algoriphagus zhangzhouensis DSM 25035	Permanent Draft	Bacteroidetes	Cytophagia	Cytophagales	Cyclobacteriaceae	Algoriphagus	Algoriphagus zhangzhouensis	1073327		DSM 2535	PRJNA33618	SAMN448818						4802154	4093	Genome Analysis	Gp0113039		Level 1: Standard Draft	Whole Genome Sequencing	15
2523533543	Aliagarivorans marinus DSM 23064	Permanent Draft	Proteobacteria	Gammaproteobacteria	Alteromonadales	Alteromonadaceae	Aliagarivorans	Aliagarivorans marinus	1120969		DSM 2364	PRJNA185544	SAMN244617	Environmental	Aquatic	Coastal	Marine	Aquatic, Marine, Sea water	4880415	4520	Genome Analysis	Gp0014016	Unknown	Level 1: Standard Draft	Whole Genome Sequencing	43
2524614757	Aliagarivorans taiwanensis DSM 22990	Permanent Draft	Proteobacteria	Gammaproteobacteria	Alteromonadales	Alteromonadaceae	Aliagarivorans	Aliagarivorans taiwanensis	1120970		DSM 2299	PRJNA185545	SAMN244618	Environmental	Aquatic	Unclassified	Marine	Aquatic, Marine, Sea water	4415412	4225	Genome Analysis	Gp0014017	Unknown	Level 1: Standard Draft	Whole Genome Sequencing	81
649633004	Alicycliphilus denitrificans BC	Finished	Proteobacteria	Betaproteobacteria	Burkholderiales	Comamonadaceae	Alicycliphilus	Alicycliphilus denitrificans	596153	49953	BC	PRJNA41663	SAMN15356						4835713	4708	Genome Analysis	Gp0003958		Level 6: Finished	Whole Genome Sequencing	3
2671180222	Alicycliphilus propanilivorax EPL6	Permanent Draft	Proteobacteria	Betaproteobacteria	Burkholderiales	Comamonadaceae	Alicycliphilus	Alicycliphilus propanilivorax	201096		EPL6	PRJNA33515	SAMN5428957						3715915	3440	Genome Analysis	Gp0139276		Level 1: Standard Draft	Whole Genome Sequencing	24
2648501912	Alicycliphilus sp. B1	Permanent Draft	Proteobacteria	Betaproteobacteria	Burkholderiales	Comamonadaceae	Alicycliphilus	Alicycliphilus sp. B1	1603291		B1	PRJDB345	SAMD24789						7465959	7457	Genome Analysis	Gp0124279			Whole Genome Sequencing	59
2551306097	Alicycliphilus sp. CRZ1	Permanent Draft	Proteobacteria	Betaproteobacteria	Burkholderiales	Comamonadaceae	Alicycliphilus	Alicycliphilus sp. CRZ1	1200791		CY1	PRJNA168652	SAMN24748	Engineered	Wastewater	Unclassified	Unclassified		3007775	3380	Genome Analysis	Gp0022045	185x		Whole Genome Sequencing	836
2511231141	Alicyclobacillus acidocaldarius acidocaldarius Tc-4-1	Finished	Firmicutes	Bacilli	Bacillales	Alicyclobacillaceae	Alicyclobacillus	Alicyclobacillus acidocaldarius	1048834	158681	Tc-4-1	PRJNA68273		Environmental	Aquatic	Unclassified	Thermal springs	Aquatic, Hot spring	3124048	3297	Genome Analysis	Gp0012543		Level 6: Finished	Whole Genome Sequencing	1
2558860250	Alicyclobacillus acidoterrestris ATCC 49025	Permanent Draft	Firmicutes	Bacilli	Bacillales	Alicyclobacillaceae	Alicyclobacillus	Alicyclobacillus acidoterrestris	1356854		ATCC 4925	PRJNA21955	SAMN223327	Environmental	Terrestrial	Unclassified	Soil	Soil	4063548	4240	Genome Analysis	Gp0045186	2.x		Whole Genome Sequencing	207
2667527379	Alicyclobacillus andinensis USBA-503	Permanent Draft	Firmicutes	Bacilli	Bacillales	Alicyclobacillaceae	Alicyclobacillus	Alicyclobacillus andinensis USBA-503	1882406		USBA-53	PRJNA33468	SAMN544357						3045912	3176	Genome Analysis	Gp0128151		Level 1: Standard Draft	Whole Genome Sequencing	74
2524023143	Alicyclobacillus contaminans DSM 17975	Permanent Draft	Firmicutes	Bacilli	Bacillales	Alicyclobacillaceae	Alicyclobacillus	Alicyclobacillus contaminans	1120971		DSM 17975	PRJNA185546	SAMN244619	Environmental	Terrestrial	Unclassified	Soil	Soil	3274338	3539	Genome Analysis	Gp0014018	Unknown	Level 1: Standard Draft	Whole Genome Sequencing	112
2523533552	Alicyclobacillus herbarius DSM 13609	Permanent Draft	Firmicutes	Bacilli	Bacillales	Alicyclobacillaceae	Alicyclobacillus	Alicyclobacillus herbarius	1120972		DSM 1369	PRJNA188815	SAMN24486	Host-associated	Plants	Unclassified	Unclassified	Aquatic, Plants	3312393	3324	Genome Analysis	Gp0014019	Unknown	Level 1: Standard Draft	Whole Genome Sequencing	58
2634166329	Alicyclobacillus hesperidum DSM 12489	Permanent Draft	Firmicutes	Bacilli	Bacillales	Alicyclobacillaceae	Alicyclobacillus	Alicyclobacillus hesperidum	89784		DSM 12489	PRJNA33753	SAMN4489725						2859702	2956	Genome Analysis	Gp0116414		Level 1: Standard Draft	Whole Genome Sequencing	53
2675903231	Alicyclobacillus macrosporangiidus DSM 17980	Permanent Draft	Firmicutes	Bacilli	Bacillales	Alicyclobacillaceae	Alicyclobacillus	Alicyclobacillus macrosporangiidus	392015		DSM 1798	PRJNA329878	SAMN5421543	Environmental	Terrestrial	Unclassified	Soil	Soil	3789420	3912	Genome Analysis	Gp0127297		Level 1: Standard Draft	Whole Genome Sequencing	95
2518645625	Alicyclobacillus pohliae DSM 22757	Permanent Draft	Firmicutes	Bacilli	Bacillales	Alicyclobacillaceae	Alicyclobacillus	Alicyclobacillus pohliae	1120973		DSM 22757	PRJNA174171	SAMN2441735	Environmental	Terrestrial	Unclassified	Soil	Soil	3365624	3629	Genome Analysis	Gp0014020	Unknown	Level 1: Standard Draft	Whole Genome Sequencing	136
2513237116	Alicyclobacillus pomorum DSM 14955	Permanent Draft	Firmicutes	Bacilli	Bacillales	Alicyclobacillaceae	Alicyclobacillus	Alicyclobacillus pomorum	1111479		DSM 14955	PRJNA16339	SAMN2441451	Host-associated	Plants	Unclassified	Unclassified	Fruits, Plants	3400337	3534	Genome Analysis	Gp0012925	Unknown	Level 2: High-Quality Draft	Whole Genome Sequencing	37
2711768491	Alicyclobacillus sp. RIFOXYA1_FULL_53_8	Permanent Draft	Firmicutes	Bacilli	Bacillales	Alicyclobacillaceae	Alicyclobacillus	Alicyclobacillus sp. RIFOXYA1_FULL_53_8	1797236			PRJNA33339	SAMN5421984	Environmental	Aquatic	Groundwater	Freshwater	Groundwater	2631136	3206	Genome from Metagenome	Gp0056901		Level 1: Standard Draft	Metagenome	347
2681813550	Alicyclobacillus vulcanalis DSM 16176	Permanent Draft	Firmicutes	Bacilli	Bacillales	Alicyclobacillaceae	Alicyclobacillus	Alicyclobacillus vulcanalis	252246		DSM 16176	PRJNA33492	SAMN5421799						2994480	3004	Genome Analysis	Gp0131596		Level 1: Standard Draft	Whole Genome Sequencing	34
2654588195	Aliicoccus persicus IBRC-M10081	Permanent Draft	Firmicutes	Bacilli	Bacillales	Staphylococcaceae	Aliicoccus	Aliicoccus persicus	930138		IBRC-M181	PRJNA323225	SAMN5192557						2061411	2106	Genome Analysis	Gp0116415		Level 1: Standard Draft	Whole Genome Sequencing	8
2695420936	Aliifodinibius roseus DSM 21986	Permanent Draft	Balneolaeota	Balneolia	Balneolales	Balneolaceae	Aliifodinibius	Aliifodinibius roseus	1194090		DSM 21986	PRJNA331353	SAMN5443144						5082244	4344	Genome Analysis	Gp0153886		Level 1: Standard Draft	Whole Genome Sequencing	64
2585428139	Aliihoeflea sp. 2WW	Permanent Draft	Proteobacteria	Alphaproteobacteria	Rhizobiales	Phyllobacteriaceae	Aliihoeflea	Aliihoeflea sp. 2WW	1381123		2WW	PRJNA21434	SAMN2299295	Environmental	Aquatic	Groundwater	Freshwater	Groundwater	4143240	4117	Genome Analysis	Gp0033449		Level 2: High-Quality Draft	Whole Genome Sequencing	73
2645727822	Aliiroseovarius crassostreae CV919-312	Permanent Draft	Proteobacteria	Alphaproteobacteria	Rhodobacterales	Rhodobacteraceae	Aliiroseovarius	Aliiroseovarius crassostreae	154981		CV919-312	PRJNA291771	SAMN3952659						3723455	3759	Genome Analysis	Gp0124179			Whole Genome Sequencing	25
2706794652	Aliivibrio fischeri 5LC	Permanent Draft	Proteobacteria	Gammaproteobacteria	Vibrionales	Vibrionaceae	Aliivibrio	Aliivibrio fischeri	668		5LC	PRJEB9149	SAMEA3355991						4242618	3891	Genome Analysis	Gp0143025			Whole Genome Sequencing	39
2551306056	Aliivibrio logei 5S-186	Permanent Draft	Proteobacteria	Gammaproteobacteria	Vibrionales	Vibrionaceae	Aliivibrio	Aliivibrio logei	626086		5S-186	PRJNA164729	SAMN247497	Environmental	Aquatic	Unclassified	Marine		4451230	4086	Genome Analysis	Gp0021717	84x		Whole Genome Sequencing	162
643348506	Aliivibrio salmonicida LFI1238	Finished	Proteobacteria	Gammaproteobacteria	Vibrionales	Vibrionaceae	Aliivibrio	Aliivibrio salmonicida	316275	59251	LFI1238	PRJEA373	SAMEA175917	Host-associated	Fish	Unclassified	Unclassified	Fresh water, Host	4655660	4075	Genome Analysis	Gp0002192	1x	Level 6: Finished	Whole Genome Sequencing	6
2684622603	Aliivibrio wodanis CL5	Permanent Draft	Proteobacteria	Gammaproteobacteria	Vibrionales	Vibrionaceae	Aliivibrio	Aliivibrio wodanis	80852		CL5	PRJNA32718	SAMN427936						4639302	4336	Genome Analysis	Gp0145268			Whole Genome Sequencing	45
2531839095	Alishewanella aestuarii B11	Permanent Draft	Proteobacteria	Gammaproteobacteria	Alteromonadales	Alteromonadaceae	Alishewanella	Alishewanella aestuarii	1197174		B11	PRJNA16858	SAMN24725	Environmental	Aquatic	Intertidal zone	Marine	Sediment	3588054	3454	Genome Analysis	Gp0030911	14x		Whole Genome Sequencing	43
2534682187	Alishewanella agri BL06	Permanent Draft	Proteobacteria	Gammaproteobacteria	Alteromonadales	Alteromonadaceae	Alishewanella	Alishewanella agri	1195246		BL6	PRJNA167671	SAMN24726	Engineered	Solid waste	Unclassified	Landfill	Soil	3491709	3230	Genome Analysis	Gp0021807	199x	Level 2: High-Quality Draft	Whole Genome Sequencing	30
2513237355	Alishewanella jeotgali KCTC 22429	Permanent Draft	Proteobacteria	Gammaproteobacteria	Alteromonadales	Alteromonadaceae	Alishewanella	Alishewanella jeotgali	1129374	8315	KCTC 22429	PRJNA8431	SAMN24723	Engineered	Food production	Unclassified	Unclassified		3831357	3562	Genome Analysis	Gp0017798	678.7x		Whole Genome Sequencing	65
2509601035	Alistipes finegoldii AHN 2437, DSM 17242	Finished	Bacteroidetes	Bacteroidia	Bacteroidales	Rikenellaceae	Alistipes	Alistipes finegoldii	679935		AHN 2437, DSM 17242	PRJNA4775	SAMN22327	Host-associated	Human	Unclassified	Digestive system	Host, Human	3734239	3302	Genome Analysis	Gp0001228	133.3x Illumina, 27.8x pyrosequence	Level 6: Finished	Whole Genome Sequencing	1
2551306355	Alistipes ihumii AP11	Permanent Draft	Bacteroidetes	Bacteroidia	Bacteroidales	Rikenellaceae	Alistipes	Alistipes ihumii	1211813		AP11	PRJEB379	SAMEA2272467	Host-associated	Human				2772824	2346	Genome Analysis	Gp0023947			Whole Genome Sequencing	60
2513237277	Alistipes indistinctus YIT 12060	Permanent Draft	Bacteroidetes	Bacteroidia	Bacteroidales	Rikenellaceae	Alistipes	Alistipes indistinctus	742725	75115	YIT 126	PRJNA46373	SAMN246385	Host-associated	Human	Large intestine	Digestive system	Feces, Gastrointestinal tract, Host, Human intestinal microflora	2850978	2394	Genome Analysis	Gp0006546	49x	Level 2: High-Quality Draft	Whole Genome Sequencing	18
2547132153	Alistipes obesi ph8	Permanent Draft	Bacteroidetes	Bacteroidia	Bacteroidales	Rikenellaceae	Alistipes	Alistipes obesi ph8	1118061		ph8	PRJEA8285	SAMEA2272762	Host-associated	Human	Large intestine	Digestive system	Host, Human fecal	3134698	2685	Genome Analysis	Gp0017130	18x	Level 2: High-Quality Draft	Whole Genome Sequencing	59
2517572213	Alistipes onderdonkii WAL 8169, DSM 19147	Permanent Draft	Bacteroidetes	Bacteroidia	Bacteroidales	Rikenellaceae	Alistipes	Alistipes onderdonkii	1203611		WAL 8169	PRJNA174975	SAMN2441364	Host-associated	Human	Unclassified	Skin	Host, Human, Human abdomin	3865648	3225	Genome Analysis	Gp0012968	Unknown	Level 1: Standard Draft	Whole Genome Sequencing	29
641736205	Alistipes putredinis DSM 17216	Permanent Draft	Bacteroidetes	Bacteroidia	Bacteroidales	Rikenellaceae	Alistipes	Alistipes putredinis	445970	5483	DSM 17216	PRJNA19655	SAMN2	Host-associated	Human	Large intestine	Digestive system	Feces, Gastrointestinal tract, Host, Human intestinal microflora, Soil	2549878	2799	Genome Analysis	Gp0001935	11.6x	Level 3: Improved-High-Quality Draft	Whole Genome Sequencing	20
2547132124	Alistipes senegalensis JC50	Permanent Draft	Bacteroidetes	Bacteroidia	Bacteroidales	Rikenellaceae	Alistipes	Alistipes senegalensis	1033732		JC5	PRJEA82331	SAMEA2272561	Host-associated	Human	Large intestine	Digestive system	Host, Human fecal	3985109	3213	Genome Analysis	Gp0014227		Level 2: High-Quality Draft	Whole Genome Sequencing	41
2651869761	Alistipes sp. 627	Permanent Draft	Bacteroidetes	Bacteroidia	Bacteroidales	Rikenellaceae	Alistipes	Alistipes sp. 627	1501391		627	PRJNA26683	SAMN325286						2294961	2039	Genome Analysis	Gp0107257			Whole Genome Sequencing	50
2617271230	Alistipes sp. AL-1	Permanent Draft	Bacteroidetes	Bacteroidia	Bacteroidales	Rikenellaceae	Alistipes	Alistipes sp. AL-1	1499682		AL-1	PRJEB6472	SAMEA26329						3611094	2959	Genome Analysis	Gp0102215		Level 1: Standard Draft	Whole Genome Sequencing	24
2512047053	Alistipes sp. HGB5	Permanent Draft	Bacteroidetes	Bacteroidia	Bacteroidales	Rikenellaceae	Alistipes	Alistipes sp. HGB5	908612	67587	HGB5	PRJNA5431	SAMN116786	Host-associated	Human	Unclassified	Unclassified	Host, Human intestinal microflora	3464615	3008	Genome Analysis	Gp0008822	41.2x	Level 2: High-Quality Draft	Whole Genome Sequencing	86
2526164725	Alistipes sp. ZOR0009	Permanent Draft	Bacteroidetes	Bacteroidia	Bacteroidales	Rikenellaceae	Alistipes	Alistipes sp. ZOR0009	239759		ZOR9	PRJNA2559	SAMN321524					Animal facility, Animal gastrointestinal tract, Aquaculture	4445551	3852	Genome Analysis	Gp0042493		Level 5: Non-contiguous Finished	Whole Genome Sequencing	125
2693429854	Alistipes timonensis DSM 25383	Permanent Draft	Bacteroidetes	Bacteroidia	Bacteroidales	Rikenellaceae	Alistipes	Alistipes timonensis	1033731		DSM 25383	PRJNA33142	SAMN5444145						3488964	2759	Genome Analysis	Gp0148865		Level 1: Standard Draft	Whole Genome Sequencing	21
2551306147	Alkalibacillus haloalkaliphilus C5	Permanent Draft	Firmicutes	Bacilli	Bacillales	Bacillaceae	Alkalibacillus	Alkalibacillus haloalkaliphilus	1193119		C5	PRJNA167217	SAMN247881	Environmental	Terrestrial	Unclassified	Soil		2908057	3457	Genome Analysis	Gp0023247	19x		Whole Genome Sequencing	325
2582581275	Alkalibacter saccharofermentans DSM 14828	Permanent Draft	Firmicutes	Clostridia	Clostridiales	Eubacteriaceae	Alkalibacter	Alkalibacter saccharofermentans	1120975		DSM 14828	PRJNA245636	SAMN274664	Environmental	Terrestrial	Unclassified	Soil	Aquatic, Mud	2331365	2253	Genome Analysis	Gp0012969		Level 1: Standard Draft	Whole Genome Sequencing	35
2616644817	Alkalibacterium gilvum DSM 25751	Permanent Draft	Firmicutes	Bacilli	Lactobacillales	Carnobacteriaceae	Alkalibacterium	Alkalibacterium gilvum	1130080		DSM 25751	PRJNA33613	SAMN4488113						2181898	2179	Genome Analysis	Gp0113044		Level 1: Standard Draft	Whole Genome Sequencing	94
2619619008	Alkalibacterium pelagium DSM 19183	Permanent Draft	Firmicutes	Bacilli	Lactobacillales	Carnobacteriaceae	Alkalibacterium	Alkalibacterium pelagium	426702		DSM 19183	PRJNA33627	SAMN448899						2638902	2502	Genome Analysis	Gp0113029		Level 1: Standard Draft	Whole Genome Sequencing	34
2619619007	Alkalibacterium putridalgicola DSM 19182	Permanent Draft	Firmicutes	Bacilli	Lactobacillales	Carnobacteriaceae	Alkalibacterium	Alkalibacterium putridalgicola	426703		DSM 19182	PRJNA33626	SAMN44881						2600402	2496	Genome Analysis	Gp0113030		Level 1: Standard Draft	Whole Genome Sequencing	72
2609459999	Alkalibacterium sp. AK22	Permanent Draft	Firmicutes	Bacilli	Lactobacillales	Carnobacteriaceae	Alkalibacterium	Alkalibacterium sp. AK22	1229520		AK22	PRJNA235242	SAMN2951878						2328046	2214	Genome Analysis	Gp0086599			Whole Genome Sequencing	44
2616644818	Alkalibacterium subtropicum DSM 23664	Permanent Draft	Firmicutes	Bacilli	Lactobacillales	Carnobacteriaceae	Alkalibacterium	Alkalibacterium subtropicum	753702		DSM 23664	PRJNA33624	SAMN448812						2491452	2346	Genome Analysis	Gp0113032		Level 1: Standard Draft	Whole Genome Sequencing	33
2619619006	Alkalibacterium thalassium DSM 19181	Permanent Draft	Firmicutes	Bacilli	Lactobacillales	Carnobacteriaceae	Alkalibacterium	Alkalibacterium thalassium	426701		DSM 19181	PRJNA33628	SAMN448898						2364962	2362	Genome Analysis	Gp0113028		Level 1: Standard Draft	Whole Genome Sequencing	124
2509276023	Alkaliflexus imshenetskii Z-7010, DSM 15055	Permanent Draft	Bacteroidetes	Bacteroidia	Bacteroidales	Marinilabiliaceae	Alkaliflexus	Alkaliflexus imshenetskii	927658		Z-71, DSM 1555	PRJNA6357	SAMN2597159	Environmental	Aquatic	Unclassified	Non-marine Saline and Alkaline	Aquatic, Soda lakes	4122270	3393	Genome Analysis	Gp0004405	Unknown	Level 3: Improved-High-Quality Draft	Whole Genome Sequencing	5
637000005	Alkalilimnicola ehrlichii MLHE-1	Finished	Proteobacteria	Gammaproteobacteria	Chromatiales	Ectothiorhodospiraceae	Alkalilimnicola	Alkalilimnicola ehrlichii	187272	58467	MLHE-1	PRJNA15763	SAMN2598349	Environmental	Aquatic	Hypersaline	Non-marine Saline and Alkaline	Aquatic, Fresh water	3275944	2947	Genome Analysis	Gp0000304	12x	Level 6: Finished	Whole Genome Sequencing	1
2617270770	Alkalimonas amylolytica CGMCC 1.3430	Permanent Draft	Proteobacteria	Gammaproteobacteria	unclassified	unclassified	Alkalimonas	Alkalimonas amylolytica	152573		CGMCC 1.343	PRJNA33441	SAMN448851	Environmental	Aquatic	Alkaline	Non-marine Saline and Alkaline		4060055	3713	Genome Analysis	Gp0112528		Level 1: Standard Draft	Whole Genome Sequencing	30
640753002	Alkaliphilus metalliredigens QYMF	Finished	Firmicutes	Clostridia	Clostridiales	Clostridiaceae	Alkaliphilus	Alkaliphilus metalliredigens	293826	58171	QYMF	PRJNA136	SAMN2598282	Engineered	Wastewater	Mine water	Industrial wastewater	Ponds	4929566	5016	Genome Analysis	Gp0000121		Level 6: Finished	Whole Genome Sequencing	1
641228475	Alkaliphilus oremlandii OhILAs	Finished	Firmicutes	Clostridia	Clostridiales	Clostridiaceae	Alkaliphilus	Alkaliphilus oremlandii	350688	58495	OhILAs	PRJNA1683	SAMN62339	Environmental	Aquatic	Lotic	Freshwater	Aquatic, Fresh water, Sediment	3123558	2951	Genome Analysis	Gp0000034	12x	Level 6: Finished	Whole Genome Sequencing	1
2599185223	Alkaliphilus peptidifermentans DSM 18978	Permanent Draft	Firmicutes	Clostridia	Clostridiales	Clostridiaceae	Alkaliphilus	Alkaliphilus peptidifermentans	1120976		DSM 18978	PRJNA26254	SAMN3866					Aquatic, Fresh water, Sediment	4459788	4347	Genome Analysis	Gp0102847		Level 1: Standard Draft	Whole Genome Sequencing	73
2558309003	Alkaliphilus transvaalensis ATCC 700919	Permanent Draft	Firmicutes	Clostridia	Clostridiales	Clostridiaceae	Alkaliphilus	Alkaliphilus transvaalensis	1408422		ATCC 7919	PRJNA22327	SAMN2743997	Engineered	Wastewater	Mine water	Industrial wastewater	Aquatic	4024838	3800	Genome Analysis	Gp0044073	Unknown	Level 1: Standard Draft	Whole Genome Sequencing	44
2595698211	Alkalitalea saponilacus DSM 24412	Permanent Draft	Bacteroidetes	Bacteroidia	Bacteroidales	Marinilabiliaceae	Alkalitalea	Alkalitalea saponilacus	889453		DSM 24412	PRJNA26271	SAMN3861					Soda lake sediment	4556696	3631	Genome Analysis	Gp0103595		Level 1: Standard Draft	Whole Genome Sequencing	96
2558860994	Alkanindiges illinoisensis DSM 15370	Permanent Draft	Proteobacteria	Gammaproteobacteria	Pseudomonadales	Moraxellaceae	Alkanindiges	Alkanindiges illinoisensis	1120977		DSM 1537	PRJNA2218	SAMN2769641	Environmental	Terrestrial	Unclassified	Soil	Soil	3305253	3119	Genome Analysis	Gp0012971	Unknown	Level 1: Standard Draft	Whole Genome Sequencing	12
2595698240	Allisonella histaminiformans DSM 15230	Permanent Draft	Firmicutes	Negativicutes	Veillonellales	Veillonellaceae	Allisonella	Allisonella histaminiformans	209880		DSM 1523	PRJNA254896	SAMN291343	Host-associated	Mammals	Foregut	Digestive system		1700551	1602	Genome Analysis	Gp0087933		Level 1: Standard Draft	Whole Genome Sequencing	41
2675903054	Alloactinosynnema album CPCC 201030	Permanent Draft	Actinobacteria	Actinobacteria	Pseudonocardiales	Pseudonocardiaceae	Alloactinosynnema	Alloactinosynnema album	504798		CPCC 213	PRJNA33456	SAMN5421871	Environmental	Terrestrial	Unclassified	Soil	Soil	7273063	6666	Genome Analysis	Gp0127347		Level 1: Standard Draft	Whole Genome Sequencing	29
2651870117	Alloactinosynnema iranicum IBRC-M 10403	Permanent Draft	Actinobacteria	Actinobacteria	Pseudonocardiales	Pseudonocardiaceae	Alloactinosynnema	Alloactinosynnema iranicum	1271860		IBRC-M 143	PRJNA323227	SAMN5216174						6578763	6199	Genome Analysis	Gp0116417		Level 1: Standard Draft	Whole Genome Sequencing	39
2687453533	Alloactinosynnema sp. L-07	Finished	Actinobacteria	Actinobacteria	Pseudonocardiales	Pseudonocardiaceae	Alloactinosynnema	Alloactinosynnema sp. L-07	1653480		L-7	PRJEB9335	SAMEA3392348						7405112	6963	Genome Analysis	Gp0150191		Level 6: Finished	Whole Genome Sequencing	1
2516493028	Allobaculum stercoricanis DSM 13633	Permanent Draft	Firmicutes	Erysipelotrichia	Erysipelotrichales	Erysipelotrichaceae	Allobaculum	Allobaculum stercoricanis	1050201		DSM 13633	PRJNA1615	SAMN2261259	Host-associated	Mammals	Fecal	Digestive system	Host	2052877	1853	Genome Analysis	Gp0015803	Unknown	Level 2: High-Quality Draft	Whole Genome Sequencing	1
646564502	Allochromatium vinosum DSM 180	Finished	Proteobacteria	Gammaproteobacteria	Chromatiales	Chromatiaceae	Allochromatium	Allochromatium vinosum	572477	4683	DSM 18	PRJNA32547	SAMN2598487	Environmental	Aquatic	Unclassified	Freshwater	Aquatic, Fresh water, Sediment	3669074	3366	Genome Analysis	Gp0001971	136x 454, 3x Illumina	Level 6: Finished	Whole Genome Sequencing	3
2675903030	Allochromatium warmingii DSM 173	Permanent Draft	Proteobacteria	Gammaproteobacteria	Chromatiales	Chromatiaceae	Allochromatium	Allochromatium warmingii	61595		DSM 173	PRJNA3352	SAMN5421644						2958507	2774	Genome Analysis	Gp0141661		Level 1: Standard Draft	Whole Genome Sequencing	94
2518285549	Allofustis seminis DSM 15817	Permanent Draft	Firmicutes	Bacilli	Lactobacillales	Carnobacteriaceae	Allofustis	Allofustis seminis	1120978		DSM 15817	PRJNA174172	SAMN2441698	Host-associated	Mammals	Unclassified	Unclassified	Host, Pig	1441290	1478	Genome Analysis	Gp0012972	Unknown	Level 1: Standard Draft	Whole Genome Sequencing	14
2537561904	Alloiococcus otitis ATCC 51267	Permanent Draft	Firmicutes	Bacilli	Lactobacillales	Carnobacteriaceae	Alloiococcus	Alloiococcus otitis	883081		ATCC 51267	PRJNA52161	SAMN246391	Host-associated	Human	Unclassified	Skin	Host	1784056	1691	Genome Analysis	Gp0008093	115x	Level 2: High-Quality Draft	Whole Genome Sequencing	35
2634166198	Allokutzneria albata DSM 44149	Permanent Draft	Actinobacteria	Actinobacteria	Pseudonocardiales	Pseudonocardiaceae	Allokutzneria	Allokutzneria albata	211114		DSM 44149	PRJNA33752	SAMN4489726					Soil	8565519	8041	Genome Analysis	Gp0116418		Level 3: Improved-High-Quality Draft	Whole Genome Sequencing	1
2513237313	Alloprevotella rava F0323	Permanent Draft	Bacteroidetes	Bacteroidia	Bacteroidales	Prevotellaceae	Alloprevotella	Alloprevotella rava	679199	76959	F323	PRJNA4691	SAMN2463812	Host-associated	Human	Oral	Digestive system	Host, Human vaginal microflora	2588570	2079	Genome Analysis	Gp0006256	4x	Level 2: High-Quality Draft	Whole Genome Sequencing	57
2636415737	Allosalinactinospora lopnorensis CA15-2	Permanent Draft	Actinobacteria	Actinobacteria	Streptosporangiales	Nocardiopsaceae	Allosalinactinospora	Allosalinactinospora lopnorensis	1352348		CA15-2	PRJNA278354	SAMN341858						5892467	5897	Genome Analysis	Gp0120889			Whole Genome Sequencing	220
2519103191	Alloscardovia criceti DSM 17774	Permanent Draft	Actinobacteria	Actinobacteria	Bifidobacteriales	Bifidobacteriaceae	Alloscardovia	Alloscardovia criceti	1122228		DSM 17774	PRJNA178477	SAMN2441737	Host-associated	Animal	Unclassified	Digestive system	Host	1884654	1594	Genome Analysis	Gp0013040	Unknown	Level 1: Standard Draft	Whole Genome Sequencing	11
2523533599	Alloscardovia omnicolens DSM 21503	Permanent Draft	Actinobacteria	Actinobacteria	Bifidobacteriales	Bifidobacteriaceae	Alloscardovia	Alloscardovia omnicolens	1120979		DSM 2153	PRJNA185547	SAMN2441248	Host-associated	Human	Oral	Digestive system	Host, Human	1847146	1627	Genome Analysis	Gp0012973	Unknown	Level 1: Standard Draft	Whole Genome Sequencing	43
2585427693	alpha proteobacterium LLX12A	Permanent Draft	Proteobacteria	Alphaproteobacteria	unclassified	unclassified	unclassified	alpha proteobacterium LLX12A	1229484		LLX12A	PRJNA174212	SAMN2471196	Environmental	Aquatic				5961098	5849	Genome Analysis	Gp0037178			Whole Genome Sequencing	289
2609460248	Alpha proteobacterium Q-1	Permanent Draft	Proteobacteria	Alphaproteobacteria	unclassified	unclassified	unclassified	alpha proteobacterium Q-1	1492281		Q-1	PRJDB1742	SAMD398						3085726	2881	Genome Analysis	Gp0096752			Whole Genome Sequencing	109
2708742578	Alphaproteobacteria bacterium GWA1_45_9	Permanent Draft	Proteobacteria	Alphaproteobacteria	unclassified	unclassified	unclassified	Alphaproteobacteria bacterium GWA1_45_9	1797209			PRJNA26831	SAMN322994	Environmental	Aquatic	Groundwater	Freshwater	Contaminated groundwater	962719	1003	Genome from Metagenome	Gp0054516		Level 1: Standard Draft	Metagenome	14
2708742859	Alphaproteobacteria bacterium RIFCSPHIGHO2_01_FULL_41_14	Permanent Draft	Proteobacteria	Alphaproteobacteria	unclassified	unclassified	unclassified	Alphaproteobacteria bacterium RIFCSPHIGHO2_01_FULL_41_14	1797217			PRJNA33338	SAMN5421588	Environmental	Terrestrial	Loam	Soil	Soil	994497	1015	Genome from Metagenome	Gp0056900		Level 1: Standard Draft	Metagenome	3
2710264654	Alphaproteobacteria bacterium RIFCSPHIGHO2_02_FULL_40_34	Permanent Draft	Proteobacteria	Alphaproteobacteria	unclassified	unclassified	unclassified	Alphaproteobacteria bacterium RIFCSPHIGHO2_02_FULL_40_34	1797218			PRJNA33337	SAMN5421985	Environmental	Terrestrial	Loam	Soil	Soil	1429429	1396	Genome from Metagenome	Gp0056899		Level 1: Standard Draft	Metagenome	49
2710264580	Alphaproteobacteria bacterium RIFCSPHIGHO2_02_FULL_42_30	Permanent Draft	Proteobacteria	Alphaproteobacteria	unclassified	unclassified	unclassified	Alphaproteobacteria bacterium RIFCSPHIGHO2_02_FULL_42_30	1797219			PRJNA33337	SAMN5421985	Environmental	Terrestrial	Loam	Soil	Soil	1646518	1667	Genome from Metagenome	Gp0056899		Level 1: Standard Draft	Metagenome	65
2710264505	Alphaproteobacteria bacterium RIFCSPHIGHO2_02_FULL_46_13	Permanent Draft	Proteobacteria	Alphaproteobacteria	unclassified	unclassified	unclassified	Alphaproteobacteria bacterium RIFCSPHIGHO2_02_FULL_46_13	1797220			PRJNA33337	SAMN5421985	Environmental	Terrestrial	Loam	Soil	Soil	2133029	2196	Genome from Metagenome	Gp0056899		Level 1: Standard Draft	Metagenome	56
2710723503	Alphaproteobacteria bacterium RIFCSPHIGHO2_12_42_13	Permanent Draft	Proteobacteria	Alphaproteobacteria	unclassified	unclassified	unclassified	Alphaproteobacteria bacterium RIFCSPHIGHO2_12_42_13	1797221			PRJNA33336	SAMN5421986	Environmental	Terrestrial	Loam	Soil	Soil	1661577	1696	Genome from Metagenome	Gp0056898		Level 1: Standard Draft	Metagenome	82
2710723566	Alphaproteobacteria bacterium RIFCSPHIGHO2_12_FULL_42_100	Permanent Draft	Proteobacteria	Alphaproteobacteria	unclassified	unclassified	unclassified	Alphaproteobacteria bacterium RIFCSPHIGHO2_12_FULL_42_100	1797222			PRJNA33336	SAMN5421986	Environmental	Terrestrial	Loam	Soil	Soil	1638252	1658	Genome from Metagenome	Gp0056898		Level 1: Standard Draft	Metagenome	65
2710723594	Alphaproteobacteria bacterium RIFCSPHIGHO2_12_FULL_63_12	Permanent Draft	Proteobacteria	Alphaproteobacteria	unclassified	unclassified	unclassified	Alphaproteobacteria bacterium RIFCSPHIGHO2_12_FULL_63_12	1797224			PRJNA33336	SAMN5421986	Environmental	Terrestrial	Loam	Soil	Soil	3382610	3600	Genome from Metagenome	Gp0056898		Level 1: Standard Draft	Metagenome	171
2710723511	Alphaproteobacteria bacterium RIFCSPHIGHO2_12_FULL_66_14	Permanent Draft	Proteobacteria	Alphaproteobacteria	unclassified	unclassified	unclassified	Alphaproteobacteria bacterium RIFCSPHIGHO2_12_FULL_66_14	1797225			PRJNA33336	SAMN5421986	Environmental	Terrestrial	Loam	Soil	Soil	4463364	4886	Genome from Metagenome	Gp0056898		Level 1: Standard Draft	Metagenome	242
2710723693	Alphaproteobacteria bacterium RIFCSPLOWO2_01_FULL_40_26	Permanent Draft	Proteobacteria	Alphaproteobacteria	unclassified	unclassified	unclassified	Alphaproteobacteria bacterium RIFCSPLOWO2_01_FULL_40_26	1797226			PRJNA33335	SAMN5421587	Environmental	Aquatic	Groundwater	Freshwater	Groundwater	1442015	1410	Genome from Metagenome	Gp0056897		Level 1: Standard Draft	Metagenome	38
2710723971	Alphaproteobacteria bacterium RIFCSPLOWO2_02_42_7	Permanent Draft	Proteobacteria	Alphaproteobacteria	unclassified	unclassified	unclassified	Alphaproteobacteria bacterium RIFCSPLOWO2_02_42_7	1797228			PRJNA33334	SAMN5421987	Environmental	Aquatic	Groundwater	Freshwater	Groundwater	1064978	1157	Genome from Metagenome	Gp0056896		Level 1: Standard Draft	Metagenome	92
2710723993	Alphaproteobacteria bacterium RIFCSPLOWO2_02_FULL_40_19	Permanent Draft	Proteobacteria	Alphaproteobacteria	unclassified	unclassified	unclassified	Alphaproteobacteria bacterium RIFCSPLOWO2_02_FULL_40_19	1797229			PRJNA33334	SAMN5421987	Environmental	Aquatic	Groundwater	Freshwater	Groundwater	1451781	1423	Genome from Metagenome	Gp0056896		Level 1: Standard Draft	Metagenome	37
2710724009	Alphaproteobacteria bacterium RIFCSPLOWO2_02_FULL_43_54	Permanent Draft	Proteobacteria	Alphaproteobacteria	unclassified	unclassified	unclassified	Alphaproteobacteria bacterium RIFCSPLOWO2_02_FULL_43_54	1797230			PRJNA33334	SAMN5421987	Environmental	Aquatic	Groundwater	Freshwater	Groundwater	1603963	1632	Genome from Metagenome	Gp0056896		Level 1: Standard Draft	Metagenome	56
2711768362	Alphaproteobacteria bacterium RIFCSPLOWO2_12_FULL_40_11	Permanent Draft	Proteobacteria	Alphaproteobacteria	unclassified	unclassified	unclassified	Alphaproteobacteria bacterium RIFCSPLOWO2_12_FULL_40_11	1797231			PRJNA33333	SAMN5421887	Environmental	Terrestrial	Loam	Soil	Soil	1431526	1427	Genome from Metagenome	Gp0056895		Level 1: Standard Draft	Metagenome	63
2711768417	Alphaproteobacteria bacterium RIFCSPLOWO2_12_FULL_42_29	Permanent Draft	Proteobacteria	Alphaproteobacteria	unclassified	unclassified	unclassified	Alphaproteobacteria bacterium RIFCSPLOWO2_12_FULL_42_29	1797232			PRJNA33333	SAMN5421887	Environmental	Terrestrial	Loam	Soil	Soil	1646386	1660	Genome from Metagenome	Gp0056895		Level 1: Standard Draft	Metagenome	61
2639762714	Alphaproteobacteria bacterium SCGC AB-629-F11 - v2 (unscreened)	Permanent Draft	Proteobacteria	Alphaproteobacteria	unclassified	unclassified	unclassified	Alphaproteobacteria bacterium SCGC AB-629-F11	1131277		SCGC AB-629-F11			Environmental	Aquatic		Marine	Aquatic, Marine	1548358	1615	Single Cell Analysis (unscreened)	Gp0123249		Level 1: Standard Draft	Whole Genome Sequencing	58
2639762711	Alphaproteobacteria bacterium SCGC AB-629-G21 - v2 (unscreened)	Permanent Draft	Proteobacteria	Alphaproteobacteria	unclassified	unclassified	unclassified	Alphaproteobacteria bacterium SCGC AB-629-G21	1131276		SCGC AB-629-G21			Environmental	Aquatic		Marine	Aquatic, Marine	1036383	1127	Single Cell Analysis (unscreened)	Gp0123248		Level 1: Standard Draft	Whole Genome Sequencing	47
2651869520	Alphaproteobacteria FNEB6 bin_10	Permanent Draft	Proteobacteria	Alphaproteobacteria	unclassified	unclassified	unclassified	Alphaproteobacteria FNEB6 bin_10	28211			PRJNA366368		Environmental	Aquatic	Lentic	Freshwater	Lentic	7126205	6994	Genome from Metagenome	Gp0056258		Level 1: Standard Draft	Metagenome	84
2654587990	Altererythrobacter atlanticus 26DY36 null replaces 81820	Finished	Proteobacteria	Alphaproteobacteria	Sphingomonadales	Erythrobacteraceae	Altererythrobacter	Altererythrobacter atlanticus	1267766		26DY36	PRJNA282882	SAMN3658145						3475106	3335	Genome Analysis	Gp0120509		Level 6: Finished	Whole Genome Sequencing	2
2648501698	Altererythrobacter epoxidivorans CGMCC 1.7731	Finished	Proteobacteria	Alphaproteobacteria	Sphingomonadales	Erythrobacteraceae	Altererythrobacter	Altererythrobacter epoxidivorans	361183		CGMCC 1.7731	PRJNA29561	SAMN38965						2786256	2789	Genome Analysis	Gp0124180		Level 6: Finished	Whole Genome Sequencing	1
2596583651	Altererythrobacter ishigakiensis ATCC BAA-2084	Permanent Draft	Proteobacteria	Alphaproteobacteria	Sphingomonadales	Erythrobacteraceae	Altererythrobacter	Altererythrobacter ishigakiensis	476157		ATCC BAA-284	PRJNA257873	SAMN2982999					Marine sediment	2672716	2622	Genome Analysis	Gp0099455		Level 1: Standard Draft	Whole Genome Sequencing	4
2648501407	Altererythrobacter marensis KCTC 22370	Finished	Proteobacteria	Alphaproteobacteria	Sphingomonadales	Erythrobacteraceae	Altererythrobacter	Altererythrobacter marensis	543877		KCTC 2237	PRJNA28657	SAMN3764476						2885033	2753	Genome Analysis	Gp0120899		Level 6: Finished	Whole Genome Sequencing	1
2671180971	Altererythrobacter sp. MH-B5	Permanent Draft	Proteobacteria	Alphaproteobacteria	Sphingomonadales	Erythrobacteraceae	Altererythrobacter	Altererythrobacter sp. MH-B5	1172626		MH-B5	PRJNA26267	SAMN384318						3667104	3526	Genome Analysis	Gp0124181			Whole Genome Sequencing	22
2643221588	Altererythrobacter sp. Root672	Permanent Draft	Proteobacteria	Alphaproteobacteria	Sphingomonadales	Erythrobacteraceae	Altererythrobacter	Altererythrobacter sp. Root672	1736584		Root672	PRJNA297942	SAMN4155853						3692460	3626	Genome Analysis	Gp0125436			Whole Genome Sequencing	5
2654587895	Alteribacillus bidgolensis IBRC-M10614	Permanent Draft	Firmicutes	Bacilli	Bacillales	Bacillaceae	Alteribacillus	Alteribacillus bidgolensis	930129		IBRC-M1614	PRJNA323228	SAMN5216352						4643995	4708	Genome Analysis	Gp0116419		Level 1: Standard Draft	Whole Genome Sequencing	58
2654588171	Alteribacillus persepolensis DSM 21632	Permanent Draft	Firmicutes	Bacilli	Bacillales	Bacillaceae	Bacillus	Bacillus persepolensis	568899		DSM 21632	PRJNA323232	SAMN5192534						3619097	3673	Genome Analysis	Gp0116447		Level 1: Standard Draft	Whole Genome Sequencing	65
2574179784	Alteromonadaceae bacterium 1081L.S.0a.03	Permanent Draft	Proteobacteria	Gammaproteobacteria	Alteromonadales	Alteromonadaceae	unclassified	unclassified	1403321		181L.S.a.3	PRJNA219692	SAMN2745566	Host-associated	Animal	Unclassified	Unclassified		4255513	3645	Genome Analysis	Gp0047415		Level 3: Improved-High-Quality Draft	Whole Genome Sequencing	13
2579779156	Alteromonadaceae bacterium 2753L.S.0a.02	Permanent Draft	Proteobacteria	Gammaproteobacteria	Alteromonadales	Alteromonadaceae	unclassified	unclassified	1403320		2753L.S.a.2	PRJNA219691	SAMN2744753						6056039	5111	Genome Analysis	Gp0041894		Level 3: Improved-High-Quality Draft	Whole Genome Sequencing	2
2545555829	Alteromonadaceae bacterium Bs12	Permanent Draft	Proteobacteria	Gammaproteobacteria	Alteromonadales	Alteromonadaceae	unclassified	Alteromonadaceae bacterium Bs12	1304902		Bs12	PRJNA195847	SAMN2745865	Host-associated	Insecta	Unclassified	Unclassified		4921245	4625	Genome Analysis	Gp0014957		Level 3: Improved-High-Quality Draft	Whole Genome Sequencing	3
2687453643	Alteromonas addita R10SW13	Finished	Proteobacteria	Gammaproteobacteria	Alteromonadales	Alteromonadaceae	Alteromonas	Alteromonas addita	287094		R1SW13	PRJNA3785	SAMN4372247						4649146	4042	Genome Analysis	Gp0150751		Level 6: Finished	Whole Genome Sequencing	1
2585427644	Alteromonas australica H17	Finished	Proteobacteria	Gammaproteobacteria	Alteromonadales	Alteromonadaceae	Alteromonas	Alteromonas australica	589873		H17	PRJNA246143							4308833	3534	Genome Analysis	Gp0094778	2x	Level 6: Finished	Whole Genome Sequencing	1
2561511204	Alteromonas macleodii 'Ionian Sea UM7'	Finished	Proteobacteria	Gammaproteobacteria	Alteromonadales	Alteromonadaceae	Alteromonas	Alteromonas macleodii	1300258		'Ionian Sea UM7'	PRJNA192231							4931660	4410	Genome Analysis	Gp0037068		Level 6: Finished	Whole Genome Sequencing	2
2687453526	Alteromonas mediterranea U10	Finished	Proteobacteria	Gammaproteobacteria	Alteromonadales	Alteromonadaceae	Alteromonas	Alteromonas mediterranea	314275		U1	PRJNA3785	SAMN439199						4910574	4424	Genome Analysis	Gp0150752		Level 6: Finished	Whole Genome Sequencing	2
2524614846	Alteromonas sp. ALT199	Permanent Draft	Proteobacteria	Gammaproteobacteria	Alteromonadales	Alteromonadaceae	Alteromonas	Alteromonas sp. ALT199	1298865		ALT199	PRJNA19838	SAMN284947						4635666	4040	Genome Analysis	Gp0022090	Unknown	Level 3: Improved-High-Quality Draft	Whole Genome Sequencing	1
2710724218	Alteromonas sp. I10	Permanent Draft	Proteobacteria	Gammaproteobacteria	Alteromonadales	Alteromonadaceae	Alteromonas	Alteromonas sp. I10	1938740		I1	PRJNA368298	SAMN6272784						4673900	4104	Genome Analysis	Gp0177706		Level 1: Standard Draft	Whole Genome Sequencing	30
2687453355	Alteromonas sp. Mac1	Finished	Proteobacteria	Gammaproteobacteria	Alteromonadales	Alteromonadaceae	Alteromonas	Alteromonas sp. Mac1	226		Mac1	PRJNA3785	SAMN4392						4696291	4037	Genome Analysis	Gp0150749		Level 6: Finished	Whole Genome Sequencing	1
2687453434	Alteromonas sp. Mac2	Finished	Proteobacteria	Gammaproteobacteria	Alteromonadales	Alteromonadaceae	Alteromonas	Alteromonas sp. Mac2	226		Mac2	PRJNA3785	SAMN439237						4666357	3973	Genome Analysis	Gp0150750		Level 6: Finished	Whole Genome Sequencing	1
2547132385	Alteromonas sp. S89	Permanent Draft	Proteobacteria	Gammaproteobacteria	Cellvibrionales	Microbulbiferaceae	Alteromonas	Alteromonas sp. S89	1042377		S89	PRJNA67843	SAMN247156	Environmental	Aquatic	Unclassified	Marine	Aquatic, Marine	3862761	3264	Genome Analysis	Gp0011270	42x		Whole Genome Sequencing	57
2504136012	Alteromonas sp. SN2	Finished	Proteobacteria	Gammaproteobacteria	Alteromonadales	Alteromonadaceae	Alteromonas	Alteromonas sp. SN2	715451	67349	SN2	PRJNA59947		Environmental	Aquatic	Intertidal zone	Marine	Marine, Sediment	4972148	4442	Genome Analysis	Gp0009356	13x	Level 6: Finished	Whole Genome Sequencing	1
2684623042	Alteromonas stellipolaris LMG21856	Finished	Proteobacteria	Gammaproteobacteria	Alteromonadales	Alteromonadaceae	Alteromonas	Alteromonas stellipolaris	1160720		LMG 21856	PRJNA29647	SAMN498991	Environmental	Aquatic	Unclassified	Marine	Aquatic, Marine	4686200	4027	Genome Analysis	Gp0144401		Level 6: Finished	Whole Genome Sequencing	1
2571042010	Alysiella crassa DSM 2578	Permanent Draft	Proteobacteria	Betaproteobacteria	Neisseriales	Neisseriaceae	Alysiella	Alysiella crassa	1120980		DSM 2578	PRJNA2219	SAMN274663	Host-associated	Animal	Unclassified	Digestive system	Host	2762031	2781	Genome Analysis	Gp0012974		Level 1: Standard Draft	Whole Genome Sequencing	157
2574179727	Alysiella filiformis DSM 16848	Permanent Draft	Proteobacteria	Betaproteobacteria	Neisseriales	Neisseriaceae	Alysiella	Alysiella filiformis	1120981		DSM 16848	PRJNA234922	SAMN274662	Host-associated	Animal	Unclassified	Digestive system	Host	2385602	2360	Genome Analysis	Gp0012975		Level 1: Standard Draft	Whole Genome Sequencing	51
2648501275	Amantichitinum ursilacus IGB-41	Permanent Draft	Proteobacteria	Betaproteobacteria	Neisseriales	Neisseriaceae	Amantichitinum	Amantichitinum ursilacus	857265		IGB-41	PRJNA279226	SAMN3443696						4928951	4433	Genome Analysis	Gp0124182			Whole Genome Sequencing	38
2527291519	Aminicenantes bacterium SCGC AAA252-A02 (contamination screened) (Combined_Assembly_OP8_1__OP8)	Permanent Draft	Aminicenantes	unclassified	unclassified	unclassified	unclassified	unclassified	1047013		SCGC AAA252-A2	PRJNA192324	SAMN244394	Environmental	Aquatic	Saline	Non-marine Saline and Alkaline	Aquatic, Brackish water, Fresh water	2913626	2723	Single Cell Analysis (screened)	Gp0012116			Whole Genome Sequencing	134
2541046957	Aminiphilus circumscriptus DSM 16581	Permanent Draft	Synergistetes	Synergistia	Synergistales	Synergistaceae	Aminiphilus	Aminiphilus circumscriptus	1304874		DSM 16581	PRJNA195816	SAMN2584933	Engineered	Wastewater	Unclassified	Unclassified	Bioreactor, Wastewater	3223212	2865	Genome Analysis	Gp0015070	Unknown	Level 3: Improved-High-Quality Draft	Whole Genome Sequencing	7
2684622649	Aminobacter aminovorans KCTC 2477	Finished	Proteobacteria	Alphaproteobacteria	Rhizobiales	Phyllobacteriaceae	Aminobacter	Aminobacter aminovorans	83263		KCTC 2477	PRJNA316647	SAMN4589126						6890726	6744	Genome Analysis	Gp0145827		Level 6: Finished	Whole Genome Sequencing	5
2508501037	Aminobacter sp. J41	Permanent Draft	Proteobacteria	Alphaproteobacteria	Rhizobiales	Phyllobacteriaceae	Aminobacter	Aminobacter sp. J41	935261		J41	PRJNA2236	SAMN2584954						4234633	4151	Genome Analysis	Gp0012255			Whole Genome Sequencing	113
2643221623	Aminobacter sp. Root100	Permanent Draft	Proteobacteria	Alphaproteobacteria	Rhizobiales	Phyllobacteriaceae	Aminobacter	Aminobacter sp. Root100	1736420		Root1	PRJNA297942	SAMN4155689						5239945	5106	Genome Analysis	Gp0125437			Whole Genome Sequencing	35
646564503	Aminobacterium colombiense ALA-1, DSM 12261	Finished	Synergistetes	Synergistia	Synergistales	Synergistaceae	Aminobacterium	Aminobacterium colombiense	572547	4783	ALA-1, DSM 12261	PRJNA32587	SAMN2598488	Engineered	Wastewater	Unclassified	Unclassified	Aquatic, Wastewater treatment plant	1980592	1971	Genome Analysis	Gp0003444	85.8x 454-Titanium	Level 6: Finished	Whole Genome Sequencing	1
2541046969	Aminobacterium mobile DSM 12262	Permanent Draft	Synergistetes	Synergistia	Synergistales	Synergistaceae	Aminobacterium	Aminobacterium mobile	1304875		DSM 12262	PRJNA195827	SAMN2584934	Engineered	Wastewater	Unclassified	Unclassified	Sludge, Wastewater treatment plant	2105968	2031	Genome Analysis	Gp0015809	Unknown	Level 3: Improved-High-Quality Draft	Whole Genome Sequencing	5
2502790015	Aminomonas paucivorans GLU-3, DSM 12260	Permanent Draft	Synergistetes	Synergistia	Synergistales	Synergistaceae	Aminomonas	Aminomonas paucivorans	584708	6577	GLU-3, DSM 1226	PRJNA33371	SAMN2256532	Engineered	Wastewater	Unclassified	Unclassified	Aquatic, Wastewater treatment plant	2630120	2494	Genome Analysis	Gp0002272	22x Illumina; 72.4x pyrosequence	Level 5: Non-contiguous Finished	Whole Genome Sequencing	1
646311904	Ammonifex degensii KC4	Finished	Firmicutes	Clostridia	Thermoanaerobacterales	Thermoanaerobacteraceae	Ammonifex	Ammonifex degensii	429009	4153	KC4	PRJNA1239	SAMN2598268	Environmental	Aquatic	Unclassified	Thermal springs	Aquatic, Fresh water, Hot spring	2157067	2239	Genome Analysis	Gp0000934		Level 6: Finished	Whole Genome Sequencing	2
2517572147	Amorphus coralli DSM 19760	Permanent Draft	Proteobacteria	Alphaproteobacteria	Rhizobiales	Rhodobiaceae	Amorphus	Amorphus coralli	1120983		DSM 1976	PRJNA174976	SAMN244442	Host-associated	Unclassified	Unclassified	Unclassified	Aquatic, Host, Marine	4317545	3952	Genome Analysis	Gp0012977	Unknown	Level 1: Standard Draft	Whole Genome Sequencing	12
2547132169	Amphibacillus jilinensis Y1	Permanent Draft	Firmicutes	Bacilli	Bacillales	Bacillaceae	Amphibacillus	Amphibacillus jilinensis	562743		Y1	PRJNA171498	SAMN2472174	Environmental	Aquatic	Alkaline	Non-marine Saline and Alkaline	Aquatic, Fresh water, Sediment, Soda lakes	3831075	3732	Genome Analysis	Gp0024154	13x	Level 1: Standard Draft	Whole Genome Sequencing	83
2617270769	Amphibacillus marinus CGMCC 1.10434	Permanent Draft	Firmicutes	Bacilli	Bacillales	Bacillaceae	Amphibacillus	Amphibacillus marinus	872970		CGMCC 1.1434	PRJNA33883	SAMN4488134						3468523	3352	Genome Analysis	Gp0113067		Level 1: Standard Draft	Whole Genome Sequencing	29
2524023219	Amphibacillus xylanus NBRC 15112	Finished	Firmicutes	Bacilli	Bacillales	Bacillaceae	Amphibacillus	Amphibacillus xylanus	698758		NBRC 15112	PRJNA42371		Engineered	Solid waste	Unclassified	Composting		2569486	2488	Genome Analysis	Gp0001119	9x	Level 6: Finished	Whole Genome Sequencing	1
2599185211	Amphritea atlantica DSM 18887	Permanent Draft	Proteobacteria	Gammaproteobacteria	Oceanospirillales	Oceanospirillaceae	Amphritea	Amphritea atlantica	355243		DSM 18887	PRJNA26255	SAMN38615					Hydrothermal sediment	4735181	4421	Genome Analysis	Gp0102846		Level 1: Standard Draft	Whole Genome Sequencing	32
2519899692	Amphritea japonica ATCC BAA-1530	Permanent Draft	Proteobacteria	Gammaproteobacteria	Oceanospirillales	Oceanospirillaceae	Amphritea	Amphritea japonica	1278309		JAMM 1866	PRJNA185228	SAMN244491	Environmental	Aquatic	Oceanic	Marine	Aquatic, Marine, Sediment	3801689	3559	Genome Analysis	Gp0018786	Unknown	Level 1: Standard Draft	Whole Genome Sequencing	23
2516143008	Amycolatopsis alba DSM 44262	Permanent Draft	Actinobacteria	Actinobacteria	Pseudonocardiales	Pseudonocardiaceae	Amycolatopsis	Amycolatopsis alba	1125972		DSM 44262	PRJNA161649	SAMN226126	Environmental	Terrestrial	Unclassified	Soil	Soil	9811274	9036	Genome Analysis	Gp0012243	Unknown	Level 2: High-Quality Draft	Whole Genome Sequencing	1
2642422517	Amycolatopsis australiensis DSM 44671	Permanent Draft	Actinobacteria	Actinobacteria	Pseudonocardiales	Pseudonocardiaceae	Amycolatopsis	Amycolatopsis australiensis	546364		DSM 44671	PRJNA33748	SAMN448973					Soil	9312140	8769	Genome Analysis	Gp0116423		Level 3: Improved-High-Quality Draft	Whole Genome Sequencing	10
2537562147	Amycolatopsis azurea DSM 43854	Permanent Draft	Actinobacteria	Actinobacteria	Pseudonocardiales	Pseudonocardiaceae	Amycolatopsis	Amycolatopsis azurea	1238180		DSM 43854	PRJNA175934	SAMN193983	Environmental	Terrestrial	Unclassified	Soil	Soil	9223451	8603	Genome Analysis	Gp0029381	19x		Whole Genome Sequencing	154
2517434013	Amycolatopsis balhimycina FH 1894	Permanent Draft	Actinobacteria	Actinobacteria	Pseudonocardiales	Pseudonocardiaceae	Amycolatopsis	Amycolatopsis balhimycina	1089545		FH 1894	PRJNA165347	SAMN225643	Environmental	Terrestrial	Unclassified	Soil	Soil	10858503	9919	Genome Analysis	Gp0012242	Unknown		Whole Genome Sequencing	1
2517287020	Amycolatopsis benzoatilytica DSM 43387	Permanent Draft	Actinobacteria	Actinobacteria	Pseudonocardiales	Pseudonocardiaceae	Amycolatopsis	Amycolatopsis benzoatilytica	1089544		DSM 43387	PRJNA81939	SAMN2261299	Host-associated	Human	Unclassified	Unclassified	Host, Human	8704271	8155	Genome Analysis	Gp0012220	Unknown	Level 3: Improved-High-Quality Draft	Whole Genome Sequencing	1
2545824682	Amycolatopsis decaplanina DSM 44594	Permanent Draft	Actinobacteria	Actinobacteria	Pseudonocardiales	Pseudonocardiaceae	Amycolatopsis	Amycolatopsis decaplanina	1284240		DSM 44594	PRJNA186747	SAMN2478	Environmental	Terrestrial	Unclassified	Soil		8533276	7775	Genome Analysis	Gp0037568	794x		Whole Genome Sequencing	85
2512564011	Amycolatopsis halophila YIM 93223, DSM 45216	Permanent Draft	Actinobacteria	Actinobacteria	Pseudonocardiales	Pseudonocardiaceae	Amycolatopsis	Amycolatopsis halophila	592678		YIM 93223, DSM 45216	PRJNA78293	SAMN2597165	Environmental	Aquatic	Hypersaline	Non-marine Saline and Alkaline	Aquatic, Fresh water, Soil	5551297	5187	Genome Analysis	Gp0012245	Unknown	Level 3: Improved-High-Quality Draft	Whole Genome Sequencing	1
2585427649	Amycolatopsis japonica MG417-CF17, DSM 44213	Finished	Actinobacteria	Actinobacteria	Pseudonocardiales	Pseudonocardiaceae	Amycolatopsis	Amycolatopsis japonica	208439		MG417-CF17	PRJNA251529						Rhizosphere, Soil	9053857	8500	Genome Analysis	Gp0095634	23.56x	Level 6: Finished	Whole Genome Sequencing	2
2634166275	Amycolatopsis keratiniphila nogabecina DSM 44586	Permanent Draft	Actinobacteria	Actinobacteria	Pseudonocardiales	Pseudonocardiaceae	Amycolatopsis	Amycolatopsis keratiniphila	208442		DSM 44586	PRJNA33745	SAMN4489733					Soil	9472522	8932	Genome Analysis	Gp0116426		Level 3: Improved-High-Quality Draft	Whole Genome Sequencing	1
2634166339	Amycolatopsis lurida DSM 43134	Permanent Draft	Actinobacteria	Actinobacteria	Pseudonocardiales	Pseudonocardiaceae	Amycolatopsis	Amycolatopsis lurida	31959		DSM 43134	PRJNA33749	SAMN4489729					Soil	9047228	8499	Genome Analysis	Gp0116422		Level 3: Improved-High-Quality Draft	Whole Genome Sequencing	4
2667527405	Amycolatopsis marina CGMCC 4.3568	Permanent Draft	Actinobacteria	Actinobacteria	Pseudonocardiales	Pseudonocardiaceae	Amycolatopsis	Amycolatopsis marina	490629		CGMCC 4.3568	PRJNA32389	SAMN5216266						7020699	6736	Genome Analysis	Gp0119902		Level 1: Standard Draft	Whole Genome Sequencing	59
2582581013	Amycolatopsis mediterranei DSM 40773 (unscreened)	Permanent Draft	Actinobacteria	Actinobacteria	Pseudonocardiales	Pseudonocardiaceae	Amycolatopsis	Amycolatopsis mediterranei	33910		DSM 4773	PRJNA244721	SAMN2745598						10012803	9198	Single Cell Analysis (unscreened)	Gp0093600	5.x		Whole Genome Sequencing	108
2597490168	Amycolatopsis methanolica 239	Finished	Actinobacteria	Actinobacteria	Pseudonocardiales	Pseudonocardiaceae	Amycolatopsis	Amycolatopsis methanolica	1068978		239	PRJNA17367							7237391	7353	Genome Analysis	Gp0097220	28x	Level 6: Finished	Whole Genome Sequencing	1
2515075013	Amycolatopsis nigrescens CSC17Ta-90, DSM 44992	Permanent Draft	Actinobacteria	Actinobacteria	Pseudonocardiales	Pseudonocardiaceae	Amycolatopsis	Amycolatopsis nigrescens	1068980		CSC17Ta-9, DSM 44992	PRJNA82633	SAMN226138	Engineered	Built environment	Unclassified	Unclassified	Soil	9111009	8660	Genome Analysis	Gp0012240	Unknown	Level 3: Improved-High-Quality Draft	Whole Genome Sequencing	1
2627854290	Amycolatopsis niigatensis DSM 45165	Permanent Draft	Actinobacteria	Actinobacteria	Pseudonocardiales	Pseudonocardiaceae	Amycolatopsis	Amycolatopsis niigatensis	369932		DSM 45165	PRJNA33744	SAMN4489734						9312963	8999	Genome Analysis	Gp0116427		Level 3: Improved-High-Quality Draft	Whole Genome Sequencing	3
2554235157	Amycolatopsis orientalis DSM 46075	Permanent Draft	Actinobacteria	Actinobacteria	Pseudonocardiales	Pseudonocardiaceae	Amycolatopsis	Amycolatopsis orientalis	1337958		DSM 4675	PRJNA2541	SAMN22466	Host-associated	Human	Unclassified	Unclassified		9445308	9024	Genome Analysis	Gp0019205	5x		Whole Genome Sequencing	183
2675903153	Amycolatopsis pretoriensis DSM 44654	Permanent Draft	Actinobacteria	Actinobacteria	Pseudonocardiales	Pseudonocardiaceae	Amycolatopsis	Amycolatopsis pretoriensis	218821		DSM 44654	PRJNA329858	SAMN5421837	Host-associated	Mammals	Unclassified	Unclassified		10299026	9886	Genome Analysis	Gp0127272		Level 1: Standard Draft	Whole Genome Sequencing	31
2634166327	Amycolatopsis regifaucium DSM 45072	Permanent Draft	Actinobacteria	Actinobacteria	Pseudonocardiales	Pseudonocardiaceae	Amycolatopsis	Amycolatopsis regifaucium	546365		DSM 4572	PRJNA33747	SAMN4489731					Soil	8287612	7765	Genome Analysis	Gp0116424		Level 1: Standard Draft	Whole Genome Sequencing	49
2582581014	Amycolatopsis rifamycinica 46095 (unscreened)	Permanent Draft	Actinobacteria	Actinobacteria	Pseudonocardiales	Pseudonocardiaceae	Amycolatopsis	Amycolatopsis rifamycinica	287986		4695	PRJNA244719	SAMN2745639						9202418	8480	Single Cell Analysis (unscreened)	Gp0093602	5.x		Whole Genome Sequencing	88
2675903692	Amycolatopsis rubida DSM 44637	Permanent Draft	Actinobacteria	Actinobacteria	Pseudonocardiales	Pseudonocardiaceae	Amycolatopsis	Amycolatopsis rubida	112413		DSM 44637	PRJNA32983	SAMN5421854						9873592	9386	Genome Analysis	Gp0127229		Level 1: Standard Draft	Whole Genome Sequencing	45
2634166333	Amycolatopsis saalfeldensis DSM 44993	Permanent Draft	Actinobacteria	Actinobacteria	Pseudonocardiales	Pseudonocardiaceae	Amycolatopsis	Amycolatopsis saalfeldensis	394193		DSM 44993	PRJNA33746	SAMN4489732						9861953	9283	Genome Analysis	Gp0116425		Level 1: Standard Draft	Whole Genome Sequencing	66
2675903226	Amycolatopsis sacchari DSM 44468	Permanent Draft	Actinobacteria	Actinobacteria	Pseudonocardiales	Pseudonocardiaceae	Amycolatopsis	Amycolatopsis sacchari	115433		DSM 44468	PRJNA329861	SAMN5421835	Engineered	Industrial production	Unclassified	Unclassified		7587467	7438	Genome Analysis	Gp0127277		Level 1: Standard Draft	Whole Genome Sequencing	72
2513237078	Amycolatopsis sp. 75iv2, ATCC 39116	Permanent Draft	Actinobacteria	Actinobacteria	Pseudonocardiales	Pseudonocardiaceae	Amycolatopsis	Amycolatopsis sp. ATCC 39116	385957		75iv2	PRJNA6885	SAMN117521	Environmental	Terrestrial	Unclassified	Soil	Soil	8394307	8314	Genome Analysis	Gp0006723	Unknown	Level 3: Improved-High-Quality Draft	Whole Genome Sequencing	119
2648501782	Amycolatopsis sp. MJM2582	Permanent Draft	Actinobacteria	Actinobacteria	Pseudonocardiales	Pseudonocardiaceae	Amycolatopsis	Amycolatopsis sp. MJM2582	1427749		MJM2582	PRJNA24552	SAMN2731374						8932977	8373	Genome Analysis	Gp0107260			Whole Genome Sequencing	13
2630968289	Amycolatopsis sulphurea DSM 46092	Permanent Draft	Actinobacteria	Actinobacteria	Pseudonocardiales	Pseudonocardiaceae	Amycolatopsis	Amycolatopsis sulphurea	76022		DSM 4692	PRJNA3375	SAMN4489728						6856290	6360	Genome Analysis	Gp0116421		Level 3: Improved-High-Quality Draft	Whole Genome Sequencing	2
2515154032	Amycolatopsis taiwanensis DSM 45107	Permanent Draft	Actinobacteria	Actinobacteria	Pseudonocardiales	Pseudonocardiaceae	Amycolatopsis	Amycolatopsis taiwanensis	1120984		DSM 4517	PRJNA165363	SAMN2584918	Environmental	Terrestrial	Unclassified	Soil	Soil	8777509	8504	Genome Analysis	Gp0012979	Unknown	Level 2: High-Quality Draft	Whole Genome Sequencing	73
2512564010	Amycolatopsis thermoflava N1165, DSM 44574	Permanent Draft	Actinobacteria	Actinobacteria	Pseudonocardiales	Pseudonocardiaceae	Amycolatopsis	Amycolatopsis thermoflava	1068979		N1165, DSM 44574	PRJNA78289	SAMN2441454	Environmental	Terrestrial	Unclassified	Soil	Soil	8693468	8633	Genome Analysis	Gp0012241	Unknown	Level 3: Improved-High-Quality Draft	Whole Genome Sequencing	2
2634166899	Amycolatopsis tolypomycina DSM 44544	Permanent Draft	Actinobacteria	Actinobacteria	Pseudonocardiales	Pseudonocardiaceae	Amycolatopsis	Amycolatopsis tolypomycina	208445		DSM 44544	PRJNA33751	SAMN4489727					Soil	10363431	9589	Genome Analysis	Gp0116420		Level 3: Improved-High-Quality Draft	Whole Genome Sequencing	4
2545824680	Amycolatopsis vancoresmycina DSM 44592	Permanent Draft	Actinobacteria	Actinobacteria	Pseudonocardiales	Pseudonocardiaceae	Amycolatopsis	Amycolatopsis vancoresmycina	1292037		DSM 44592	PRJNA18876	SAMN2469982	Environmental	Terrestrial	Unclassified	Soil		9036495	8735	Genome Analysis	Gp0037569	699x		Whole Genome Sequencing	784
2675903050	Amycolatopsis xylanica CPCC 202699	Permanent Draft	Actinobacteria	Actinobacteria	Pseudonocardiales	Pseudonocardiaceae	Amycolatopsis	Amycolatopsis xylanica	589385		CPCC 22699	PRJNA33447	SAMN542154	Environmental	Terrestrial	Unclassified	Soil	Soil	9406090	8591	Genome Analysis	Gp0127338		Level 1: Standard Draft	Whole Genome Sequencing	25
650716009	Amycolicicoccus subflavus DQS3-9A1	Finished	Actinobacteria	Actinobacteria	Corynebacteriales	Mycobacteriaceae	Amycolicicoccus	Amycolicicoccus subflavus	443218	67253	DQS3-9A1	PRJNA63351		Environmental	Terrestrial	Unclassified	Soil	Soil	4863490	4759	Genome Analysis	Gp0010478		Level 6: Finished	Whole Genome Sequencing	3
2516653039	Anabaena circinalis AWQC131C (Submitted file with automatic translation by Kostas)	Permanent Draft	Cyanobacteria	unclassified	Nostocales	Aphanizomenonaceae	Anabaena	Anabaena circinalis	398007		AWQC131C	PRJNA179122	SAMN2471998	Environmental	Aquatic	Lentic	Freshwater	Aquatic, Fresh water	4445648	4475	Genome Analysis	Gp0021089	1x	Level 1: Standard Draft	Whole Genome Sequencing	121
2503982047	Anabaena cylindrica PCC 7122	Finished	Cyanobacteria	unclassified	Nostocales	Nostocaceae	Anabaena	Anabaena cylindrica	272123		PCC 7122	PRJNA43355	SAMN22328	Environmental	Aquatic	Unclassified	Unclassified	Aquatic, Ponds	7063285	6258	Genome Analysis	Gp0005066		Level 6: Finished	Whole Genome Sequencing	7
2675903261	Anabaena sp. 4-3	Permanent Draft	Cyanobacteria	unclassified	Nostocales	Nostocaceae	Anabaena	Anabaena sp. 4-3	1811979		42828	PRJNA314519	SAMN4536954						5593177	4775	Genome Analysis	Gp0142238			Whole Genome Sequencing	54
2561511140	Anabaena sp. 90	Finished	Cyanobacteria	unclassified	Nostocales	Nostocaceae	Anabaena	Anabaena sp. 90	46234		9	PRJNA383		Environmental	Aquatic	Lentic	Freshwater	Aquatic, Fresh water	5305675	4797	Genome Analysis	Gp0004040		Level 6: Finished	Whole Genome Sequencing	5
2506485002	Anabaena sp. PCC 7108	Permanent Draft	Cyanobacteria	unclassified	Nostocales	Nostocaceae	Anabaena	Anabaena sp. PCC 7108	163908		PCC 718	PRJNA158737	SAMN2261341	Environmental	Aquatic	Intertidal zone	Marine		5886741	5227	Genome Analysis	Gp0000286	3x	Level 5: Non-contiguous Finished	Whole Genome Sequencing	3
2651869734	Anabaena sp. wa102	Finished	Cyanobacteria	unclassified	Nostocales	Nostocaceae	Anabaena	Anabaena sp. wa102	1647413		WA12	PRJNA282166	SAMN3568						5705437	5262	Genome Analysis	Gp0124184		Level 6: Finished	Whole Genome Sequencing	1
646564504	Anabaena variabilis ATCC 29413	Finished	Cyanobacteria	unclassified	Nostocales	Nostocaceae	Anabaena	Anabaena variabilis	240292	5843	ATCC 29413	PRJNA1642	SAMN2598253	Engineered	Wastewater	Unclassified	Unclassified	Aquatic, Fresh water, Ponds, Soil	7105752	5772	Genome Analysis	Gp0000445		Level 6: Finished	Whole Genome Sequencing	5
2524614635	Anaeroarcus burkinensis DSM 6283	Permanent Draft	Firmicutes	Negativicutes	Selenomonadales	Sporomusaceae	Anaeroarcus	Anaeroarcus burkinensis	1120985		DSM 6283	PRJNA188816	SAMN2441147	Environmental	Terrestrial	Unclassified	Agricultural field	Rice paddies, Soil	3340241	3222	Genome Analysis	Gp0012980	Unknown	Level 1: Standard Draft	Whole Genome Sequencing	21
2630968384	Anaerobacillus macyae DSM 16346	Permanent Draft	Firmicutes	Bacilli	Bacillales	Bacillaceae	Anaerobacillus	Anaerobacillus macyae	157733		DSM 16346	PRJNA28627	SAMN3766539						4256776	4341	Genome Analysis	Gp0121129			Whole Genome Sequencing	15
2517487012	Anaerobaculum hydrogeniformans OS1, ATCC BAA-1850 (MSI sequence)	Permanent Draft	Synergistetes	Synergistia	Synergistales	Synergistaceae	Anaerobaculum	Anaerobaculum hydrogeniformans	592015		ATCC BAA-185	PRJNA33123	SAMN94	Engineered	Wastewater	Petrochemical	Industrial wastewater	Host, Human intestinal microflora	2123925	2128	Genome Analysis	Gp0025572	34.2 x	Level 3: Improved-High-Quality Draft	Whole Genome Sequencing	8
2509601011	Anaerobaculum mobile NGA, DSM 13181	Finished	Synergistetes	Synergistia	Synergistales	Synergistaceae	Anaerobaculum	Anaerobaculum mobile	891968		NGA, DSM 13181	PRJNA53351	SAMN2261375	Engineered	Wastewater	Unclassified	Unclassified	Aquatic, Wastewater	2160700	2109	Genome Analysis	Gp0004406	19.x Illumina, 38.3x pyrosequence	Level 6: Finished	Whole Genome Sequencing	1
2599185146	Anaerobaculum thermoterrenum DSM 13490	Permanent Draft	Synergistetes	Synergistia	Synergistales	Synergistaceae	Anaerobaculum	Anaerobaculum thermoterrenum	1120987		DSM 1349	PRJNA26252	SAMN3863					Aquatic, Oil fields	1967584	1961	Genome Analysis	Gp0102823		Level 1: Standard Draft	Whole Genome Sequencing	22
2528768184	Anaerobiospirillum succiniciproducens DSM 6400	Permanent Draft	Proteobacteria	Gammaproteobacteria	Aeromonadales	Succinivibrionaceae	Anaerobiospirillum	Anaerobiospirillum succiniciproducens	1120988		DSM 64	PRJNA188817	SAMN244755	Host-associated	Animal	Unclassified	Respiratory system	Host	3806756	2346	Genome Analysis	Gp0012982	Unknown	Level 1: Standard Draft	Whole Genome Sequencing	156
2675903067	Anaerobium acetethylicum GluBS11, DSM 29698	Permanent Draft	Firmicutes	Clostridia	Clostridiales	Lachnospiraceae	Anaerobium	Anaerobium acetethylicum	1619234		GluBS11	PRJNA33519	SAMN542173						4609043	4132	Genome Analysis	Gp0139288		Level 1: Standard Draft	Whole Genome Sequencing	105
2585428191	Anaerobranca californiensis DSM 14826	Permanent Draft	Firmicutes	Clostridia	Clostridiales	Proteinivoraceae	Anaerobranca	Anaerobranca californiensis	1120989		DSM 14826	PRJNA245634	SAMN2745227	Environmental	Aquatic	Unclassified	Thermal springs	Aquatic, Hot spring, Sediment	2034462	2155	Genome Analysis	Gp0012983		Level 1: Standard Draft	Whole Genome Sequencing	51
2602042032	Anaerobranca gottschalkii DSM 13577	Permanent Draft	Firmicutes	Clostridia	Clostridiales	Proteinivoraceae	Anaerobranca	Anaerobranca gottschalkii	1120990		DSM 13577	PRJNA26257	SAMN38614					Aquatic, Soil	2300172	2445	Genome Analysis	Gp0102824		Level 1: Standard Draft	Whole Genome Sequencing	110
651324009	Anaerococcus hydrogenalis ACS-025-V-Sch4	Permanent Draft	Firmicutes	Tissierellia	Tissierellales	Peptoniphilaceae	Anaerococcus	Anaerococcus hydrogenalis	879306	63589	ACS-25-V-Sch4	PRJNA5227	SAMN13829	Host-associated	Human	Vagina	Reproductive system	Host, Human vaginal microflora	1981530	2017	Genome Analysis	Gp0006222	2x	Level 2: High-Quality Draft	Whole Genome Sequencing	53
2600255105	Anaerococcus lactolyticus S7-1-13	Permanent Draft	Firmicutes	Tissierellia	Tissierellales	Peptoniphilaceae	Anaerococcus	Anaerococcus lactolyticus	33032		S7-1-13	PRJNA187461	SAMN285926	Host-associated	Animal	Unclassified	Reproductive system	Host	1936866	1853	Genome Analysis	Gp0034319			Whole Genome Sequencing	44
644736326	Anaerococcus prevotii PC 1, DSM 20548	Finished	Firmicutes	Tissierellia	Tissierellales	Peptoniphilaceae	Anaerococcus	Anaerococcus prevotii	525919	59219	PC 1, DSM 2548	PRJNA29533	SAMN198	Host-associated	Human	Unclassified	Unclassified	Host, Human	1998633	1913	Genome Analysis	Gp0005674	6.8x Sanger; 42.3x pyrosequence	Level 6: Finished	Whole Genome Sequencing	2
2547132134	Anaerococcus senegalensis JC48	Permanent Draft	Firmicutes	Tissierellia	Tissierellales	Peptoniphilaceae	Anaerococcus	Anaerococcus senegalensis	1033733		JC48	PRJEA7539	SAMEA227283	Host-associated	Human	Large intestine	Digestive system	Host	1780308	1798	Genome Analysis	Gp0017276	55x	Level 5: Non-contiguous Finished	Whole Genome Sequencing	39
2600255036	Anaerococcus sp. 9402080	Permanent Draft	Firmicutes	Tissierellia	Tissierellales	Peptoniphilaceae	Anaerococcus	Anaerococcus sp. 9402080	938293		9428	PRJEB85	SAMEA2272478						2252904	2215	Genome Analysis	Gp0023401			Whole Genome Sequencing	26
2548876840	Anaerococcus sp. ph10	Permanent Draft	Firmicutes	Tissierellia	Tissierellales	Peptoniphilaceae	Anaerococcus	Anaerococcus sp. ph10	1118056		ph1	PRJEA8275	SAMEA227236	Host-associated	Animal	Fecal	Digestive system		2015695	2055	Genome Analysis	Gp0017126			Whole Genome Sequencing	32
2690315956	Anaerococcus sp. SB3	Permanent Draft	Firmicutes	Tissierellia	Tissierellales	Peptoniphilaceae	Anaerococcus	Anaerococcus sp. SB3	1673719		SB3	PRJEB9754	SAMEA34789						1903534	1825	Genome Analysis	Gp0132575			Whole Genome Sequencing	5
643886055	Anaerococcus tetradius ATCC 35098	Permanent Draft	Firmicutes	Tissierellia	Tissierellales	Peptoniphilaceae	Anaerococcus	Anaerococcus tetradius	525255	55461	ATCC 3598	PRJNA31433	SAMN1448	Host-associated	Human	Vagina	Reproductive system	Host, Human vaginal microflora	2103625	2133	Genome Analysis	Gp0003514	89.8x	Level 2: High-Quality Draft	Whole Genome Sequencing	143
645058761	Anaerococcus vaginalis ATCC 51170	Permanent Draft	Firmicutes	Tissierellia	Tissierellales	Peptoniphilaceae	Anaerococcus	Anaerococcus vaginalis	655811	561	ATCC 5117	PRJNA38727	SAMN12584	Environmental	Air	Unclassified	Unclassified	Air, Host	1875286	1814	Genome Analysis	Gp0004115	35x	Level 2: High-Quality Draft	Whole Genome Sequencing	28
641736193	Anaerofustis stercorihominis DSM 17244	Permanent Draft	Firmicutes	Clostridia	Clostridiales	Eubacteriaceae	Anaerofustis	Anaerofustis stercorihominis	445971	5485	DSM 17244	PRJNA19657	SAMN2299418	Host-associated	Human	Large intestine	Digestive system	Feces, Gastrointestinal tract, Host, Human intestinal microflora	2284603	2381	Genome Analysis	Gp0001936	11.1x	Level 3: Improved-High-Quality Draft	Whole Genome Sequencing	6
2513237300	Anaeroglobus geminatus F0357	Permanent Draft	Firmicutes	Negativicutes	Veillonellales	Veillonellaceae	Anaeroglobus	Anaeroglobus geminatus	861450	8689	F357	PRJNA5397	SAMN2299437	Host-associated	Human	Oral	Digestive system	Host, Human airways	1794202	2198	Genome Analysis	Gp0003981	293.5x	Level 2: High-Quality Draft	Whole Genome Sequencing	103
649633005	Anaerolinea thermophila UNI-1	Finished	Chloroflexi	Anaerolineae	Anaerolineales	Anaerolineaceae	Anaerolinea	Anaerolinea thermophila	926569	62245	UNI-1	PRJNA699		Engineered	Wastewater	Unclassified	Unclassified	Fresh water, Sludge, Wastewater	3532378	3224	Genome Analysis	Gp0000937		Level 6: Finished	Whole Genome Sequencing	1
2654587933	Anaerolineae bacterium SM23_ 63	Permanent Draft	Chloroflexi	Anaerolineae	unclassified	unclassified	unclassified	Anaerolineae bacterium SM23_ 63	1703387			PRJNA366184	SAMN6268417	Environmental	Aquatic	Oceanic	Marine	Marine sediment	4281581	4031	Genome from Metagenome	Gp0059785		Level 1: Standard Draft	Metagenome	171
2654587934	Anaerolineae bacterium SM23_84	Permanent Draft	Chloroflexi	Anaerolineae	unclassified	unclassified	unclassified	Anaerolineae bacterium SM23_84	1703388			PRJNA366184	SAMN6268417	Environmental	Aquatic	Oceanic	Marine	Marine sediment	3734778	3621	Genome from Metagenome	Gp0059785		Level 1: Standard Draft	Metagenome	362
2518285615	Anaeromusa acidaminophila DSM 3853	Permanent Draft	Firmicutes	Negativicutes	Selenomonadales	Sporomusaceae	Anaeromusa	Anaeromusa acidaminophila	1120992		DSM 3853	PRJNA174977	SAMN244443	Engineered	Biotransformation	Unclassified	Unclassified	Bioreactor	3477568	3393	Genome Analysis	Gp0012986	Unknown	Level 1: Standard Draft	Whole Genome Sequencing	62
637000007	Anaeromyxobacter dehalogenans 2CP-C	Finished	Proteobacteria	Deltaproteobacteria	Myxococcales	Anaeromyxobacteraceae	Anaeromyxobacter	Anaeromyxobacter dehalogenans	290397	58135	2CP-C	PRJNA12634	SAMN2598274	Environmental	Terrestrial	Unclassified	Soil	Soil, Terrestrial	5013479	4421	Genome Analysis	Gp0000398	11x	Level 6: Finished	Whole Genome Sequencing	1
640753003	Anaeromyxobacter sp. Fw109-5	Finished	Proteobacteria	Deltaproteobacteria	Myxococcales	Anaeromyxobacteraceae	Anaeromyxobacter	Anaeromyxobacter sp. Fw109-5	404589	58755	Fw19-5	PRJNA17729	SAMN259841	Environmental	Aquatic	Unclassified	Sediment	Soil, Terrestrial	5277990	4549	Genome Analysis	Gp0000087		Level 6: Finished	Whole Genome Sequencing	1
642555106	Anaeromyxobacter sp. K	Finished	Proteobacteria	Deltaproteobacteria	Myxococcales	Anaeromyxobacteraceae	Anaeromyxobacter	Anaeromyxobacter sp. K	447217	58953	K	PRJNA19743	SAMN41					Soil	5061632	4551	Genome Analysis	Gp0002236		Level 6: Finished	Whole Genome Sequencing	1
2639762817	Anaeromyxobacter sp. PSR-1	Permanent Draft	Proteobacteria	Deltaproteobacteria	Myxococcales	Anaeromyxobacteraceae	Anaeromyxobacter	Anaeromyxobacter sp. PSR-1	1300915		PSR-1	PRJDB292	SAMD17487						4863754	4740	Genome Analysis	Gp0122007			Whole Genome Sequencing	344
2515154052	Anaerophaga sp. HS1	Permanent Draft	Bacteroidetes	Bacteroidia	Bacteroidales	Marinilabiliaceae	Anaerophaga	Anaerophaga sp. HS1	385682		HS1	PRJNA67937	SAMN247127	Environmental	Aquatic	Unclassified	Thermal springs	Aquatic, Hot spring, Sediment	3863529	3077	Genome Analysis	Gp0012623	215x		Whole Genome Sequencing	114
2515154051	Anaerophaga thermohalophila Fru22, DSM 12881	Permanent Draft	Bacteroidetes	Bacteroidia	Bacteroidales	Marinilabiliaceae	Anaerophaga	Anaerophaga thermohalophila	886379		Fru22	PRJNA52447	SAMN2471583	Engineered	Wastewater	Unclassified	Unclassified	Sludge, Wastewater	4324239	3513	Genome Analysis	Gp0008602	14x		Whole Genome Sequencing	211
2588253517	Anaeroplasma bactoclasticum ATCC 27112	Permanent Draft	Tenericutes	Mollicutes	Anaeroplasmatales	Anaeroplasmataceae	Anaeroplasma	Anaeroplasma bactoclasticum	2088		ATCC 27112	PRJNA245591	SAMN2745153						2199979	2040	Genome Analysis	Gp0088923		Level 1: Standard Draft	Whole Genome Sequencing	58
2588254259	Anaerorhabdus furcosa ATCC 25662	Permanent Draft	Bacteroidetes	Bacteroidia	Bacteroidales	Bacteroidaceae	Anaerorhabdus	Anaerorhabdus furcosa	118967		ATCC 25662	PRJNA245558	SAMN2745191	Host-associated	Mollusca	Unclassified	Unclassified	Mud, Snail	2406951	2425	Genome Analysis	Gp0088707		Level 1: Standard Draft	Whole Genome Sequencing	11
2617271274	Anaerosalibacter sp. ND1	Permanent Draft	Firmicutes	Clostridia	Clostridiales	Clostridiaceae	Anaerosalibacter	Anaerosalibacter sp. ND1	1347392		ND1	PRJEB4196	SAMEA2537694						3189543	3306	Genome Analysis	Gp0102000		Level 1: Standard Draft	Whole Genome Sequencing	78
2585428066	Anaerosphaera aminiphila DSM 21120	Permanent Draft	Firmicutes	Tissierellia	Tissierellales	Peptoniphilaceae	Anaerosphaera	Anaerosphaera aminiphila	1120995		DSM 2112	PRJNA245635	SAMN2745245	Host-associated	Plants	Unclassified	Unclassified	Cellulosic substrates	2021907	1962	Genome Analysis	Gp0012988		Level 1: Standard Draft	Whole Genome Sequencing	32
2588253509	Anaerosporobacter mobilis DSM 15930	Permanent Draft	Firmicutes	Clostridia	Clostridiales	Lachnospiraceae	Anaerosporobacter	Anaerosporobacter mobilis	1120996		DSM 1593	PRJNA245639	SAMN274666	Environmental	Terrestrial	Unclassified	Soil	Soil	5217774	4645	Genome Analysis	Gp0012989		Level 1: Standard Draft	Whole Genome Sequencing	45
641736227	Anaerostipes caccae DSM 14662	Permanent Draft	Firmicutes	Clostridia	Clostridiales	Lachnospiraceae	Anaerostipes	Anaerostipes caccae	411490	54561	DSM 14662	PRJNA18213	SAMN62753	Host-associated	Human	Large intestine	Digestive system	Feces, Gastrointestinal tract, Host, Human intestinal microflora	3605636	3845	Genome Analysis	Gp0000894	8.7x	Level 3: Improved-High-Quality Draft	Whole Genome Sequencing	39
2534681714	Anaerostipes hadrus comb. nov. VPI 82-52, DSM 3319	Permanent Draft	Firmicutes	Clostridia	Clostridiales	Lachnospiraceae	Anaerostipes	Anaerostipes hadrus	649757		VPI 82-52, DSM 3319	PRJNA38323	SAMN2436796	Host-associated	Human	Large intestine	Digestive system	Feces, Gastrointestinal tract, Host	2776939	2845	Genome Analysis	Gp0003539	13x		Whole Genome Sequencing	102
649989907	Anaerostipes sp. 3_2_56FAA	Permanent Draft	Firmicutes	Clostridia	Clostridiales	Lachnospiraceae	Anaerostipes	Anaerostipes sp. 3_2_56FAA	665937	61867	3_2_56FAA	PRJNA39999	SAMN2463785	Host-associated	Human	Unclassified	Digestive system	Host, Human intestinal microflora	3254804	3430	Genome Analysis	Gp0005363	12x	Level 2: High-Quality Draft	Whole Genome Sequencing	114
641736271	Anaerotruncus colihominis DSM 17241	Permanent Draft	Firmicutes	Clostridia	Clostridiales	Ruminococcaceae	Anaerotruncus	Anaerotruncus colihominis	445972	5487	DSM 17241	PRJNA19659	SAMN3	Host-associated	Human	Large intestine	Digestive system	Feces, Gastrointestinal tract, Host, Human fecal, Human intestinal microflora	3718888	4506	Genome Analysis	Gp0001937	6x	Level 3: Improved-High-Quality Draft	Whole Genome Sequencing	36
2563367172	Anaerotruncus sp. G3(2012)	Permanent Draft	Firmicutes	Clostridia	Clostridiales	Ruminococcaceae	Anaerotruncus	Anaerotruncus sp. G3(2012)	1235835		G3(212)	PRJNA175989	SAMN173997	Host-associated	Mammals				3513927	3519	Genome Analysis	Gp0025243	99.x		Whole Genome Sequencing	139
2690315908	Anaerotruncus sp. MT15	Permanent Draft	Firmicutes	Clostridia	Clostridiales	Ruminococcaceae	Anaerotruncus	Anaerotruncus sp. MT15	1720200		MT15	PRJEB13168	SAMEA397616						3407263	3371	Genome Analysis	Gp0149976			Whole Genome Sequencing	7
2585428091	Anaerovibrio lipolyticus DSM 3074	Permanent Draft	Firmicutes	Negativicutes	Selenomonadales	Selenomonadaceae	Anaerovibrio	Anaerovibrio lipolyticus	1120997		DSM 374	PRJNA245638	SAMN2745671	Host-associated	Mammals	Foregut	Digestive system	Host	2781134	2720	Genome Analysis	Gp0013049		Level 1: Standard Draft	Whole Genome Sequencing	38
2558860135	Anaerovibrio sp. RM50	Permanent Draft	Firmicutes	Negativicutes	Selenomonadales	Selenomonadaceae	Anaerovibrio	Anaerovibrio sp. RM50	1200557		RM5	PRJNA223479	SAMN27442						2780749	2682	Genome Analysis	Gp0047416	Unknown	Level 1: Standard Draft	Whole Genome Sequencing	40
2706794911	Anaerovirgula multivorans SCA	Permanent Draft	Firmicutes	Clostridia	Clostridiales	unclassified	Anaerovirgula	Anaerovirgula multivorans	312168		SCA	PRJNA334317	SAMN544637						5388996	5310	Genome Analysis	Gp0113401		Level 1: Standard Draft	Whole Genome Sequencing	105
2524614531	Anaerovorax odorimutans DSM 5092	Permanent Draft	Firmicutes	Clostridia	Clostridiales	Clostridiales Family XIII. Incertae Sedis	Anaerovorax	Anaerovorax odorimutans	1120998		DSM 592	PRJNA195753	SAMN2441533	Environmental	Aquatic	Saline	Non-marine Saline and Alkaline	Aquatic, Brackish water, Sediment	3265634	3015	Genome Analysis	Gp0013387	Unknown	Level 1: Standard Draft	Whole Genome Sequencing	55
646311905	Anaplasma centrale Israel	Finished	Proteobacteria	Alphaproteobacteria	Rickettsiales	Anaplasmataceae	Anaplasma	Anaplasma centrale	574556	42155	Israel	PRJNA32765						Host	1206806	963	Genome Analysis	Gp0004438	6.5x	Level 6: Finished	Whole Genome Sequencing	1
2547132094	Anaplasma marginale Washington Okanogan	Permanent Draft	Proteobacteria	Alphaproteobacteria	Rickettsiales	Anaplasmataceae	Anaplasma	Anaplasma marginale	1000937		Washington Okanogan	PRJNA64639	SAMN2469626	Host-associated	Mammals	Blood	Circulatory system	Host	1383255	1411	Genome Analysis	Gp0010988	7x	Level 1: Standard Draft	Whole Genome Sequencing	332
2565956754	Anaplasma phagocytophilum CRT38	Permanent Draft	Proteobacteria	Alphaproteobacteria	Rickettsiales	Anaplasmataceae	Anaplasma	Anaplasma phagocytophilum	1269275		CRT38	PRJNA183838	SAMN2471894						1506545	1202	Genome Analysis	Gp0034990	65x		Whole Genome Sequencing	2
2596583652	Ancylobacter rudongense CGMCC 1.1761	Permanent Draft	Proteobacteria	Alphaproteobacteria	Rhizobiales	Xanthobacteraceae	Ancylobacte	Ancylobacte rudongense	177413		CGMCC 1.1761	PRJNA255596	SAMN566859						4505084	4230	Genome Analysis	Gp0093883		Level 1: Standard Draft	Whole Genome Sequencing	18
2517434012	Ancylobacter sp. FA202	Permanent Draft	Proteobacteria	Alphaproteobacteria	Rhizobiales	Xanthobacteraceae	Ancylobacter	Ancylobacter sp. FA202	1111106		FA22	PRJNA165513	SAMN225648						5354552	4964	Genome Analysis	Gp0015869	Unknown		Whole Genome Sequencing	3
2585427961	Anditalea andensis LY1	Permanent Draft	Bacteroidetes	Cytophagia	Cytophagales	Cytophagaceae	Anditalea	Anditalea andensis	1048983		LY1	PRJNA245774	SAMN2739847						5429412	4456	Genome Analysis	Gp0094154			Whole Genome Sequencing	76
2565956517	Andreprevotia chitinilytica DSM 18519	Permanent Draft	Proteobacteria	Betaproteobacteria	Neisseriales	Chromobacteriaceae	Andreprevotia	Andreprevotia chitinilytica	1120999		DSM 18519	PRJNA234919	SAMN2745855	Environmental	Terrestrial	Unclassified	Soil	Soil	5154741	4557	Genome Analysis	Gp0013388		Level 1: Standard Draft	Whole Genome Sequencing	62
2563366762	Aneurinibacillus aneurinilyticus ATCC 12856	Permanent Draft	Firmicutes	Bacilli	Bacillales	Paenibacillaceae	Aneurinibacillus	Aneurinibacillus aneurinilyticus	649747		ATCC 12856	PRJNA38313	SAMN2436721	Host-associated	Human	Large intestine	Digestive system	Host, Human fecal, Human intestinal microflora	5302959	6261	Genome Analysis	Gp0003515	75x		Whole Genome Sequencing	395
2645727852	Aneurinibacillus migulanus DSM 2895	Permanent Draft	Firmicutes	Bacilli	Bacillales	Paenibacillaceae	Aneurinibacillus	Aneurinibacillus migulanus	47500		DSM 2895	PRJNA29118	SAMN3948						6342079	6560	Genome Analysis	Gp0122085			Whole Genome Sequencing	18
2687453353	Aneurinibacillus sp. XH2	Finished	Firmicutes	Bacilli	Bacillales	Paenibacillaceae	Aneurinibacillus	Aneurinibacillus sp. XH2	1450761		XH2	PRJNA28724	SAMN377738						3664835	3828	Genome Analysis	Gp0149943		Level 6: Finished	Whole Genome Sequencing	1
2524614808	Aneurinibacillus terranovensis DSM 18919	Permanent Draft	Firmicutes	Bacilli	Bacillales	Paenibacillaceae	Aneurinibacillus	Aneurinibacillus terranovensis	1121002		DSM 18919	PRJNA188818	SAMN24487	Environmental	Terrestrial	Unclassified	Soil	Soil	4249450	4358	Genome Analysis	Gp0013390	Unknown	Level 1: Standard Draft	Whole Genome Sequencing	99
2634166356	Aneurinibacillus thermoaerophilus DSM 10154	Permanent Draft	Firmicutes	Bacilli	Bacillales	Paenibacillaceae	Aneurinibacillus	Aneurinibacillus thermoaerophilus	143495		DSM 1154	PRJNA33743	SAMN4489735					Beet	3658529	3891	Genome Analysis	Gp0116428		Level 1: Standard Draft	Whole Genome Sequencing	103
2706794561	Aneurinibacillus tyrosinisolvens LL-002	Permanent Draft	Firmicutes	Bacilli	Bacillales	Paenibacillaceae	Aneurinibacillus	Aneurinibacillus tyrosinisolvens	1443435		LL-2	PRJDB3821	SAMD28761						5679374	6174	Genome Analysis	Gp0143834			Whole Genome Sequencing	116
2643221679	Angustibacter sp. Root456	Permanent Draft	Actinobacteria	Actinobacteria	Kineosporiales	Kineosporiaceae	Angustibacter	Angustibacter sp. Root456	1736539		Root456	PRJNA297942	SAMN415588						3839507	3705	Genome Analysis	Gp0125438			Whole Genome Sequencing	20
2690315950	Anoxybacillus amylolyticus DSM 15939	Finished	Firmicutes	Bacilli	Bacillales	Bacillaceae	Anoxybacillus	Anoxybacillus amylolyticus	294699		DSM 15939	PRJNA315823	SAMN457556	Environmental	Terrestrial	Unclassified	Soil	Soil	3158269	3376	Genome Analysis	Gp0149700		Level 6: Finished	Whole Genome Sequencing	3
2627854187	Anoxybacillus flavithermus yunnanensis E13	Permanent Draft	Firmicutes	Bacilli	Bacillales	Bacillaceae	Anoxybacillus	Anoxybacillus flavithermus	759846		E13	PRJNA21389	SAMN22983	Environmental	Aquatic	Unclassified	Thermal springs	Hot spring	2769341	3162	Genome Analysis	Gp0032394			Whole Genome Sequencing	67
2627854177	Anoxybacillus gonensis G2	Permanent Draft	Firmicutes	Bacilli	Bacillales	Bacillaceae	Anoxybacillus	Anoxybacillus gonensis	198467		G2	PRJNA264351	SAMN3121471						2758325	3006	Genome Analysis	Gp0108935			Whole Genome Sequencing	56
2551306365	Anoxybacillus kamchatkensis G10	Permanent Draft	Firmicutes	Bacilli	Bacillales	Bacillaceae	Anoxybacillus	Anoxybacillus kamchatkensis	1212546		G1	PRJNA17961	SAMN247192	Environmental	Aquatic	Unclassified	Thermal springs		2858657	3117	Genome Analysis	Gp0024047	5x		Whole Genome Sequencing	65
2654588147	Anoxybacillus pushchinoensis K1	Permanent Draft	Firmicutes	Bacilli	Bacillales	Bacillaceae	Anoxybacillus	Anoxybacillus pushchinoensis	150248		K1	PRJNA323217	SAMN5216169						2625421	2897	Genome Analysis	Gp0113403		Level 1: Standard Draft	Whole Genome Sequencing	117
2639762962	Anoxybacillus sp. ATCC BAA-2555	Permanent Draft	Firmicutes	Bacilli	Bacillales	Bacillaceae	Anoxybacillus	Anoxybacillus sp. ATCC BAA-2555	1490051		GSSed3	PRJNA26743	SAMN325781						6975976	7328	Genome Analysis	Gp0107265	185.x		Whole Genome Sequencing	333
2687453591	Anoxybacillus sp. B2M1	Finished	Firmicutes	Bacilli	Bacillales	Bacillaceae	Anoxybacillus	Anoxybacillus sp. b2m1	1490052		b2m1	PRJNA31478	SAMN4528779						3819480	3813	Genome Analysis	Gp0150337		Level 6: Finished	Whole Genome Sequencing	1
2690315955	Anoxybacillus sp. B7M1	Finished	Firmicutes	Bacilli	Bacillales	Bacillaceae	Anoxybacillus	Anoxybacillus sp. b7m1	1490057		b7m1	PRJNA31479	SAMN4528789						3869056	3886	Genome Analysis	Gp0150338		Level 6: Finished	Whole Genome Sequencing	2
2531839499	Anoxybacillus sp. DT3-1	Permanent Draft	Firmicutes	Bacilli	Bacillales	Bacillaceae	Anoxybacillus	Anoxybacillus sp. DT3-1	690871		DT3-1	PRJNA182115	SAMN2471428	Environmental	Aquatic	Unclassified	Thermal springs		2596638	2800	Genome Analysis	Gp0033873	151.2x		Whole Genome Sequencing	52
2597490245	Anoxybacillus sp. KU2-6(11)	Permanent Draft	Firmicutes	Bacilli	Bacillales	Bacillaceae	Anoxybacillus	Anoxybacillus sp. KU2-6(11)	1535751		KU2-6(11)	PRJNA258246	SAMN299188					Hot spring	2883497	3536	Genome Analysis	Gp0103867	4x	Level 1: Standard Draft	Whole Genome Sequencing	260
2541047509	Anoxybacillus sp. SK3-4	Permanent Draft	Firmicutes	Bacilli	Bacillales	Bacillaceae	Anoxybacillus	Anoxybacillus sp. SK3-4	654421		SK3-4	PRJNA174378	SAMN247143	Environmental	Aquatic	Unclassified	Thermal springs		2671589	2916	Genome Analysis	Gp0025951	199.2x		Whole Genome Sequencing	148
2615840616	Anoxybacillus suryakundensis DSM 27374	Permanent Draft	Firmicutes	Bacilli	Bacillales	Bacillaceae	Anoxybacillus	Anoxybacillus suryakundensis	150247		DSM 27374	PRJNA288979	SAMN38461						2594657	2771	Genome Analysis	Gp0108241	578x	Level 1: Standard Draft	Whole Genome Sequencing	41
2556921100	Anoxybacillus tepidamans PS2	Permanent Draft	Firmicutes	Bacilli	Bacillales	Bacillaceae	Anoxybacillus	Anoxybacillus tepidamans	1382358		PS2	PRJNA214279	SAMN2952993						3363999	3564	Genome Analysis	Gp0019200	Unknown	Level 1: Standard Draft	Whole Genome Sequencing	45
2648501677	Anoxybacillus thermarum AF/04, DSM 17141	Permanent Draft	Firmicutes	Bacilli	Bacillales	Bacillaceae	Anoxybacillus	Anoxybacillus thermarum	404937		AF/4	PRJNA26786	SAMN378685					Mud	2714142	3131	Genome Analysis	Gp0107267			Whole Genome Sequencing	128
2706794923	Anoxynatronum buryatense Su22	Permanent Draft	Firmicutes	Clostridia	Clostridiales	Clostridiaceae	Anoxynatronum	Anoxynatronum buryatense	1938890		Su22	PRJNA369929	SAMN62962						4163741	3719	Genome Analysis	Gp0157001		Level 1: Standard Draft	Whole Genome Sequencing	47
2619619037	Antarctobacter heliothermus DSM 11445	Permanent Draft	Proteobacteria	Alphaproteobacteria	Rhodobacterales	Rhodobacteraceae	Antarctobacter	Antarctobacter heliothermus	74033		DSM 11445	PRJNA3358	SAMN448878					Aquatic, Sediment	5174374	5257	Genome Analysis	Gp0113007		Level 1: Standard Draft	Whole Genome Sequencing	159
2585427799	Aphanizomenon flos-aquae NIES-81	Permanent Draft	Cyanobacteria	unclassified	Nostocales	Aphanizomenonaceae	Aphanizomenon	Aphanizomenon flos-aquae	284502		NIES-81	PRJNA232534	SAMN2485748	Environmental	Aquatic	Lake	Freshwater		5682502	5348	Genome Analysis	Gp0075810			Whole Genome Sequencing	338
2627853929	Aphanocapsa montana BDHKU210001	Permanent Draft	Cyanobacteria	unclassified	Synechococcales	Merismopediaceae	Aphanocapsa	Aphanocapsa montana	1574475		BDHKU211	PRJNA26855	SAMN322139						11500044	9221	Genome Analysis	Gp0118840			Whole Genome Sequencing	296
2684622550	Aquabacterium parvum B6	Permanent Draft	Proteobacteria	Betaproteobacteria	Burkholderiales	unclassified	Aquabacterium	Aquabacterium parvum	70584		B6	PRJNA284825	SAMN3733419						4429598	4030	Genome Analysis	Gp0144512			Whole Genome Sequencing	114
2630968981	Aquabacterium sp. NJ1	Permanent Draft	Proteobacteria	Betaproteobacteria	Burkholderiales	unclassified	Aquabacterium	Aquabacterium sp. NJ1	1538295		NJ1	PRJNA258596	SAMN375592						5020969	4405	Genome Analysis	Gp0117359			Whole Genome Sequencing	17
2595699008	Aquamicrobium aerolatum DSM 21857	Permanent Draft	Proteobacteria	Alphaproteobacteria	Rhizobiales	Phyllobacteriaceae	Aquamicrobium	Aquamicrobium aerolatum	1121003		DSM 21857	PRJNA2627	SAMN38618					Air	3640212	3580	Genome Analysis	Gp0103596		Level 1: Standard Draft	Whole Genome Sequencing	49
2574180179	Aquamicrobium defluvii W13Z1	Permanent Draft	Proteobacteria	Alphaproteobacteria	Rhizobiales	Phyllobacteriaceae	Aquamicrobium	Aquamicrobium defluvii	69279		W13Z1	PRJNA238382	SAMN2643445						4774372	4587	Genome Analysis	Gp0090070	32.x		Whole Genome Sequencing	65
2648501116	Aquamicrobium sp. SK-2	Permanent Draft	Proteobacteria	Alphaproteobacteria	Rhizobiales	Phyllobacteriaceae	Aquamicrobium	Aquamicrobium sp. SK-2	1560338		SK-2	PRJDB321	SAMD22934						9202662	8568	Genome Analysis	Gp0122205			Whole Genome Sequencing	112
2524614869	Aquaspirillum serpens DSM 68	Permanent Draft	Proteobacteria	Betaproteobacteria	Neisseriales	Chromobacteriaceae	Aquaspirillum	Aquaspirillum serpens	1121004		DSM 68	PRJNA185548	SAMN244573	Environmental	Aquatic	Unclassified	Freshwater	Aquatic, Fresh water	2618061	2556	Genome Analysis	Gp0013392	Unknown	Level 1: Standard Draft	Whole Genome Sequencing	120
637000010	Aquifex aeolicus VF5	Finished	Aquificae	Aquificae	Aquificales	Aquificaceae	Aquifex	Aquifex aeolicus	224324	57765	VF5	PRJNA215	SAMN26327					Hot spring, Marine	1590791	1613	Genome Analysis	Gp0000776	.97x	Level 6: Finished	Whole Genome Sequencing	2
2675903689	Aquiluna antarctica UB-MaderosW2red	Permanent Draft	Actinobacteria	Actinobacteria	Micrococcales	Microbacteriaceae	Aquiluna	Aquiluna antarctica	529881		UB-MaderosW2red	PRJNA322864	SAMN5216534	Environmental	Aquatic	Lake	Freshwater		1663804	1694	Genome Analysis	Gp0141671		Level 1: Standard Draft	Whole Genome Sequencing	1
2551306140	Aquimarina agarilytica ZC1	Permanent Draft	Bacteroidetes	Flavobacteriia	Flavobacteriales	Flavobacteriaceae	Aquimarina	Aquimarina agarilytica	620914		ZC1	PRJNA73229	SAMN247972	Host-associated	Algae	Unclassified	Unclassified	Host	4253672	3625	Genome Analysis	Gp0023445	5x		Whole Genome Sequencing	131
2622736580	Aquimarina amphilecti DSM 25232	Permanent Draft	Bacteroidetes	Flavobacteriia	Flavobacteriales	Flavobacteriaceae	Aquimarina	Aquimarina amphilecti	1038014		DSM 25232	PRJNA33316	SAMN448791						5309872	4738	Genome Analysis	Gp0110338		Level 1: Standard Draft	Whole Genome Sequencing	16
2693429858	Aquimarina intermedia DSM 17527	Permanent Draft	Bacteroidetes	Flavobacteriia	Flavobacteriales	Flavobacteriaceae	Aquimarina	Aquimarina intermedia	350814		DSM 17527	PRJNA335181		Host-associated	Echinodermata	Unclassified	Unclassified	Aquatic, Marine	3494383	3199	Genome Analysis	Gp0148782		Level 1: Standard Draft	Whole Genome Sequencing	29
2523533620	Aquimarina latercula DSM 2041	Permanent Draft	Bacteroidetes	Flavobacteriia	Flavobacteriales	Flavobacteriaceae	Aquimarina	Aquimarina latercula	1121006		DSM 241	PRJNA188819	SAMN24488	Environmental	Aquatic	Unclassified	Aquaculture	Aquatic, Marine, Sea water	6245252	5610	Genome Analysis	Gp0013394	Unknown	Level 1: Standard Draft	Whole Genome Sequencing	28
2667528136	Aquimarina longa SW024	Permanent Draft	Bacteroidetes	Flavobacteriia	Flavobacteriales	Flavobacteriaceae	Aquimarina	Aquimarina longa	1379258		SW24	PRJNA213436	SAMN422543	Environmental	Aquatic	Unclassified	Marine	Marine	5499303	4901	Genome Analysis	Gp0043773		Level 1: Standard Draft	Whole Genome Sequencing	87
2585427800	Aquimarina macrocephali JAMB N27	Permanent Draft	Bacteroidetes	Flavobacteriia	Flavobacteriales	Flavobacteriaceae	Aquimarina	Aquimarina macrocephali	1443665		JAMB N27	PRJNA23286	SAMN259743						6054947	5499	Genome Analysis	Gp0075818			Whole Genome Sequencing	155
2585427830	Aquimarina megaterium XH134	Permanent Draft	Bacteroidetes	Flavobacteriia	Flavobacteriales	Flavobacteriaceae	Aquimarina	Aquimarina megaterium	1296416		XH134	PRJNA23285	SAMN2597431						6204974	5509	Genome Analysis	Gp0086613			Whole Genome Sequencing	151
2524023059	Aquimarina muelleri DSM 19832	Permanent Draft	Bacteroidetes	Flavobacteriia	Flavobacteriales	Flavobacteriaceae	Aquimarina	Aquimarina muelleri	1121007		DSM 19832	PRJNA18882	SAMN2441476	Environmental	Aquatic	Marginal Sea	Marine	Aquatic, Marine, Sea water	4903219	4179	Genome Analysis	Gp0013395	Unknown	Level 1: Standard Draft	Whole Genome Sequencing	101
2576861499	Aquimarina sp. 22II-S11-z7	Permanent Draft	Bacteroidetes	Flavobacteriia	Flavobacteriales	Flavobacteriaceae	Aquimarina	Aquimarina sp. 22II-S11-z7	1317122		22II-S11-z7	PRJNA196739	SAMN2951911						5687995	4864	Genome Analysis	Gp0042208	1x		Whole Genome Sequencing	39
2630968263	Aquimarina sp. Mar_2010_214	Permanent Draft	Bacteroidetes	Flavobacteriia	Flavobacteriales	Flavobacteriaceae	Aquimarina	Aquimarina sp. Mar_2010_214	1250026		Mar_21_214	PRJNA33195	SAMN4489736	Environmental	Aquatic		Marine		5982454	5319	Genome Analysis	Gp0116430		Level 3: Improved-High-Quality Draft	Whole Genome Sequencing	1
2579778789	Aquimarina sp. SW150	Permanent Draft	Bacteroidetes	Flavobacteriia	Flavobacteriales	Flavobacteriaceae	Aquimarina	Aquimarina sp. SW150	1296415		SW15	PRJNA232735	SAMN2597432						5262278	4396	Genome Analysis	Gp0075817	1.x		Whole Genome Sequencing	139
2622736502	Aquimarina spongiae DSM 22623	Permanent Draft	Bacteroidetes	Flavobacteriia	Flavobacteriales	Flavobacteriaceae	Aquimarina	Aquimarina spongiae	570521		DSM 22623	PRJNA3363	SAMN448858						5345319	4767	Genome Analysis	Gp0112984		Level 1: Standard Draft	Whole Genome Sequencing	28
2622736515	Aquimonas voraii DSM 16957	Permanent Draft	Proteobacteria	Gammaproteobacteria	Xanthomonadales	Rhodanobacteraceae	Aquimonas	Aquimonas voraii	1121008		DSM 16957	PRJNA33639	SAMN448859					Aquatic, Fresh water	4428167	3660	Genome Analysis	Gp0112974		Level 1: Standard Draft	Whole Genome Sequencing	40
2648501111	Aquincola tertiaricarbonis MIMtkpLc11	Permanent Draft	Proteobacteria	Betaproteobacteria	Burkholderiales	unclassified	Aquincola	Aquincola tertiaricarbonis	391953		MIMtkpLc11	PRJNA277989	SAMN3399925						6306216	5770	Genome Analysis	Gp0117360			Whole Genome Sequencing	75
2617270766	Aquisalimonas asiatica CGMCC 1.6291	Permanent Draft	Proteobacteria	Gammaproteobacteria	Chromatiales	Ectothiorhodospiraceae	Aquisalimonas	Aquisalimonas asiatica	406100		CGMCC 1.6291	PRJNA3344	SAMN448852	Environmental	Aquatic	Alkaline	Non-marine Saline and Alkaline		4037907	3758	Genome Analysis	Gp0112529		Level 1: Standard Draft	Whole Genome Sequencing	27
2639763060	Aquitalea magnusonii SM6	Permanent Draft	Proteobacteria	Betaproteobacteria	Neisseriales	Chromobacteriaceae	Aquitalea	Aquitalea magnusonii	332411		SM6	PRJNA277276	SAMN338987						4710706	4451	Genome Analysis	Gp0118894			Whole Genome Sequencing	118
2703718753	Aquitalea pelogenes CCM 7557	Permanent Draft	Proteobacteria	Betaproteobacteria	Neisseriales	Chromobacteriaceae	Aquitalea	Aquitalea pelogenes	1293573		CCM 7557	PRJNA32577	SAMN4275152	Environmental	Aquatic				4370592	4378	Genome Analysis	Gp0140276			Whole Genome Sequencing	113
2651870123	Arachidicoccus rhizosphaerae Vu-144	Permanent Draft	Bacteroidetes	Chitinophagia	Chitinophagales	Chitinophagaceae	Arachidicoccus	Arachidicoccus rhizosphaerae	563835		Vu-144	PRJNA323229	SAMN5192529						4868714	3921	Genome Analysis	Gp0116432		Level 1: Standard Draft	Whole Genome Sequencing	55
2684623007	Arachidicoccus sp. BS20	Finished	Bacteroidetes	Chitinophagia	Chitinophagales	Chitinophagaceae	Arachidicoccus	Arachidicoccus sp. BS20	1850526		BS2	PRJNA322235	SAMN56811	Environmental	Terrestrial				4138017	3620	Genome Analysis	Gp0151262		Level 6: Finished	Whole Genome Sequencing	1
2693429500	Arboriscoccus pini B29T1	Permanent Draft	Proteobacteria	Alphaproteobacteria	Rhodospirillales	unclassified	Arboriscoccus	Arboriscoccus pini	204441		B29T1	PRJNA39785	SAMN725955						4065473	3779	Genome Analysis	Gp0139254		Level 1: Standard Draft	Whole Genome Sequencing	28
646564505	Arcanobacterium haemolyticum CCM, DSM 20595	Finished	Actinobacteria	Actinobacteria	Actinomycetales	Actinomycetaceae	Arcanobacterium	Arcanobacterium haemolyticum	644284	49489	CCM, DSM 2595	PRJNA37925	SAMN2598519	Host-associated	Human	Unclassified	Unclassified	Host, Human	1986154	1885	Genome Analysis	Gp0002281	83.8x 454, 36.8x Illumina	Level 6: Finished	Whole Genome Sequencing	1
2634166335	Arcanobacterium phocae DSM 10002	Permanent Draft	Actinobacteria	Actinobacteria	Actinomycetales	Actinomycetaceae	Arcanobacterium	Arcanobacterium phocae	131112		DSM 12	PRJNA33742	SAMN4489737					Host	1998242	1814	Genome Analysis	Gp0116433		Level 3: Improved-High-Quality Draft	Whole Genome Sequencing	1
2600255109	Arcanobacterium sp. S3PF19	Permanent Draft	Actinobacteria	Actinobacteria	Actinomycetales	Actinomycetaceae	Arcanobacterium	Arcanobacterium sp.	72409		S3PF19	PRJNA187462	SAMN285927	Host-associated	Animal	Unclassified	Reproductive system	Host	1490259	1318	Genome Analysis	Gp0034324			Whole Genome Sequencing	15
2654587630	Archangium gephyra DSM 2261	Finished	Proteobacteria	Deltaproteobacteria	Myxococcales	Archangiaceae	Archangium	Archangium gephyra	48		DSM 2261	PRJNA283574	SAMN37478					Soil	12489432	10004	Genome Analysis	Gp0120761		Level 6: Finished	Whole Genome Sequencing	1
2595698202	Arcicella aurantiaca DSM 22214	Permanent Draft	Bacteroidetes	Cytophagia	Cytophagales	Cytophagaceae	Arcicella	Arcicella aurantiaca	591202		DSM 22214	PRJNA26272	SAMN38612						5933091	5010	Genome Analysis	Gp0103597		Level 1: Standard Draft	Whole Genome Sequencing	71
2630968480	Arcobacter anaerophilus IR-1	Permanent Draft	Proteobacteria	Epsilonproteobacteria	Campylobacterales	Campylobacteraceae	Arcobacter	Arcobacter anaerophilus	877500		IR-1	PRJNA273926	SAMN3316823	Environmental	Aquatic		Marine		3247305	3584	Genome Analysis	Gp0117363			Whole Genome Sequencing	7
2667527636	Arcobacter butzleri L351	Permanent Draft	Proteobacteria	Epsilonproteobacteria	Campylobacterales	Campylobacteraceae	Arcobacter	Arcobacter butzleri	1447259		L351	PRJNA233527	SAMN2581419						2274307	2301	Genome Analysis	Gp0133137			Whole Genome Sequencing	70
2576861106	Arcobacter cibarius LMG 21996	Permanent Draft	Proteobacteria	Epsilonproteobacteria	Campylobacterales	Campylobacteraceae	Arcobacter	Arcobacter cibarius	1442598		LMG 21996	PRJNA232856	SAMN2641481						2201349	2244	Genome Analysis	Gp0074671	132x	Level 1: Standard Draft	Whole Genome Sequencing	44
2568526144	Arcobacter faecis AF1078	Permanent Draft	Proteobacteria	Epsilonproteobacteria	Campylobacterales	Campylobacteraceae	Arcobacter	Arcobacter faecis	1564138		AF178	PRJNA23521	SAMN2951872						2496785	2541	Genome Analysis	Gp0086617	591.x		Whole Genome Sequencing	55
2585427831	Arcobacter lanthieri AF1440	Permanent Draft	Proteobacteria	Epsilonproteobacteria	Campylobacterales	Campylobacteraceae	Arcobacter	Arcobacter lanthieri	1355374		AF144	PRJNA235329	SAMN2951874						2287768	2323	Genome Analysis	Gp0086619			Whole Genome Sequencing	29
2700989666	Arcobacter marinus MIP3H_Col16	Permanent Draft	Proteobacteria	Epsilonproteobacteria	Campylobacterales	Campylobacteraceae	Arcobacter	Arcobacter marinus	505249		MIP3H_Col16	PRJNA369869	SAMN6295946						2901897	2912	Genome Analysis	Gp0157086		Level 1: Standard Draft	Whole Genome Sequencing	70
646564506	Arcobacter nitrofigilis DSM 7299	Finished	Proteobacteria	Epsilonproteobacteria	Campylobacterales	Campylobacteraceae	Arcobacter	Arcobacter nitrofigilis	572480	491	DSM 7299	PRJNA32593	SAMN2598489	Host-associated	Plants	Unclassified	Rhizoplane	Plants	3192235	3220	Genome Analysis	Gp0001177	43.5x pyrosequence, 15.7x Illumina	Level 6: Finished	Whole Genome Sequencing	1
2684622609	Arcobacter skirrowii L403	Permanent Draft	Proteobacteria	Epsilonproteobacteria	Campylobacterales	Campylobacteraceae	Arcobacter	Arcobacter skirrowii	28200		L43	PRJNA37998	SAMN438698						1806013	1902	Genome Analysis	Gp0145389			Whole Genome Sequencing	35
2579778741	Arcobacter sp. AF1028	Permanent Draft	Proteobacteria	Epsilonproteobacteria	Campylobacterales	Campylobacteraceae	Arcobacter	Arcobacter sp. AF1028	1355368		AF128	PRJNA235195	SAMN2951873						2414653	2438	Genome Analysis	Gp0086616	597.x		Whole Genome Sequencing	47
2579778782	Arcobacter sp. AF1430	Permanent Draft	Proteobacteria	Epsilonproteobacteria	Campylobacterales	Campylobacteraceae	Arcobacter	Arcobacter sp. AF1430	1355373		AF143	PRJNA235327	SAMN2732399						2236138	2279	Genome Analysis	Gp0086618	572.x		Whole Genome Sequencing	28
2579778692	Arcobacter sp. AF1581	Permanent Draft	Proteobacteria	Epsilonproteobacteria	Campylobacterales	Campylobacteraceae	Arcobacter	Arcobacter sp. AF1581	1355376		AF1581	PRJNA23533	SAMN2951875						2259947	2309	Genome Analysis	Gp0086620	893.x		Whole Genome Sequencing	24
2511231177	Arcobacter sp. L	Finished	Proteobacteria	Epsilonproteobacteria	Campylobacterales	Campylobacteraceae	Arcobacter	Arcobacter sp. L	944547		L	PRJDA61721						Fresh water, Host, Marine	2947662	2919	Genome Analysis	Gp0012418	54x	Level 6: Finished	Whole Genome Sequencing	2
2541047992	Arcticibacter svalbardensis MN12-7	Permanent Draft	Bacteroidetes	Sphingobacteriia	Sphingobacteriales	Sphingobacteriaceae	Arcticibacter	Arcticibacter svalbardensis	1150600		MN12-7	PRJNA187918	SAMN2469442	Environmental	Terrestrial	Unclassified	Soil	Arctic soil	4687695	4351	Genome Analysis	Gp0036014	24x		Whole Genome Sequencing	149
2651869644	Ardenticatena maritima 110S	Permanent Draft	Chloroflexi	Ardenticatenia	Ardenticatenales	Ardenticatenaceae	Ardenticatena	Ardenticatena maritima	872965		11S	PRJNA271543	SAMN327486						3559695	3081	Genome Analysis	Gp0117364			Whole Genome Sequencing	12
2574179777	Arenibacter algicola TG409	Permanent Draft	Bacteroidetes	Flavobacteriia	Flavobacteriales	Flavobacteriaceae	Arenibacter	Arenibacter algicola	616991		TG49	PRJNA225843	SAMN2744759	Host-associated	Algae	Skeletonema costatum	Diatom		5550230	4722	Genome Analysis	Gp0041983		Level 3: Improved-High-Quality Draft	Whole Genome Sequencing	3
2523231023	Arenibacter certesii DSM 19833	Permanent Draft	Bacteroidetes	Flavobacteriia	Flavobacteriales	Flavobacteriaceae	Arenibacter	Arenibacter certesii	1121011		DSM 19833	PRJNA185549	SAMN244866	Host-associated	Algae	Unclassified	Unclassified	Marine	4991879	4236	Genome Analysis	Gp0013399	Unknown	Level 1: Standard Draft	Whole Genome Sequencing	84
2593339296	Arenibacter echinorum DSM 23522	Permanent Draft	Bacteroidetes	Flavobacteriia	Flavobacteriales	Flavobacteriaceae	Arenibacter	Arenibacter echinorum	440515		DSM 23522	PRJNA26275	SAMN3865						5193588	4393	Genome Analysis	Gp0103598		Level 1: Standard Draft	Whole Genome Sequencing	24
2524614597	Arenibacter latericius DSM 15913	Permanent Draft	Bacteroidetes	Flavobacteriia	Flavobacteriales	Flavobacteriaceae	Arenibacter	Arenibacter latericius	1121012		DSM 15913	PRJNA188327	SAMN244812	Environmental	Aquatic	Unclassified	Sediment	Aquatic, Sediment	4485548	3853	Genome Analysis	Gp0013400	Unknown	Level 1: Standard Draft	Whole Genome Sequencing	105
2617270930	Arenibacter nanhaiticus CGMCC 1.8863	Permanent Draft	Bacteroidetes	Flavobacteriia	Flavobacteriales	Flavobacteriaceae	Arenibacter	Arenibacter nanhaiticus	558155		CGMCC 1.8863	PRJNA33315	SAMN4487911						4362450	3720	Genome Analysis	Gp0110339		Level 1: Standard Draft	Whole Genome Sequencing	85
2634166303	Arenibacter palladensis DSM 17539	Permanent Draft	Bacteroidetes	Flavobacteriia	Flavobacteriales	Flavobacteriaceae	Arenibacter	Arenibacter palladensis	237373		DSM 17539	PRJNA26274	SAMN38594						5551910	4627	Genome Analysis	Gp0103599		Level 1: Standard Draft	Whole Genome Sequencing	27
2595699007	Arenibacter troitsensis DSM 19835	Permanent Draft	Bacteroidetes	Flavobacteriia	Flavobacteriales	Flavobacteriaceae	Arenibacter	Arenibacter troitsensis	188872		DSM 19835	PRJNA26273	SAMN3862						5287600	4411	Genome Analysis	Gp0103600		Level 1: Standard Draft	Whole Genome Sequencing	26
2524614513	Arenimonas composti TR7-09, DSM 18010	Permanent Draft	Proteobacteria	Gammaproteobacteria	Lysobacterales	Lysobacteraceae	Arenimonas	Arenimonas composti	1121013		DSM 181	PRJNA195778	SAMN244152	Engineered	Solid waste	Unclassified	Composting	Compost	3159341	2886	Genome Analysis	Gp0013401	Unknown	Level 1: Standard Draft	Whole Genome Sequencing	29
2597489983	Arenimonas donghaensis DSM 18148, HO3-R19	Permanent Draft	Proteobacteria	Gammaproteobacteria	Xanthomonadales	Xanthomonadaceae	Arenimonas	Arenimonas donghaensis	1121014		DSM 18148	PRJNA214575	SAMN34373	Environmental	Aquatic	Intertidal zone	Marine	Sea sand	2977056	2745	Genome Analysis	Gp0082501	332x	Level 6: Finished	Whole Genome Sequencing	51
2627854023	Arenimonas malthae CC-JY-1	Permanent Draft	Proteobacteria	Gammaproteobacteria	Xanthomonadales	Xanthomonadaceae	Arenimonas	Arenimonas malthae	1384054		CC-JY-1	PRJNA214577	SAMN315223						3114078	3072	Genome Analysis	Gp0047663			Whole Genome Sequencing	221
2645728050	Arenimonas metalli CF5-1	Permanent Draft	Proteobacteria	Gammaproteobacteria	Xanthomonadales	Xanthomonadaceae	Arenimonas	Arenimonas metalli	1384056		CF5-1	PRJNA214574	SAMN315291						3053851	2848	Genome Analysis	Gp0047656			Whole Genome Sequencing	60
2524614729	Arenimonas oryziterrae YC6267, DSM 21050	Permanent Draft	Proteobacteria	Gammaproteobacteria	Lysobacterales	Lysobacteraceae	Arenimonas	Arenimonas oryziterrae	1121015		DSM 215	PRJNA18555	SAMN2441585	Environmental	Terrestrial	Unclassified	Agricultural field	Rice paddies	3091755	2937	Genome Analysis	Gp0013403	Unknown	Level 1: Standard Draft	Whole Genome Sequencing	25
2667528186	Arenitalea lutea CGMCC 1.12213	Permanent Draft	Bacteroidetes	Flavobacteriia	Flavobacteriales	Flavobacteriaceae	Arenitalea	Arenitalea lutea	1178825		CGMCC 1.12213	PRJNA3239	SAMN5216261						3377931	3120	Genome Analysis	Gp0119906		Level 1: Standard Draft	Whole Genome Sequencing	18
2519899679	Arhodomonas aquaeolei DSM 8974	Permanent Draft	Proteobacteria	Gammaproteobacteria	Chromatiales	Ectothiorhodospiraceae	Arhodomonas	Arhodomonas aquaeolei	1121016		DSM 8974	PRJNA174985	SAMN24417	Environmental	Terrestrial	Unclassified	Oil reservoir	Aquatic, Oil fields	3962655	3610	Genome Analysis	Gp0013404	Unknown	Level 1: Standard Draft	Whole Genome Sequencing	49
2703719178	Armatimonadetes bacterium JGI M3C4D3-002-C13 (contamination screened)	Permanent Draft	Armatimonadetes	unclassified	unclassified	unclassified	unclassified	Armatimonadetes bacterium JGI M3C4D3-002-C13	67819		JGI M3C4D3-2-C13	PRJNA363933							2689821	2363	Single Cell Analysis (screened)	Gp0160638		Level 1: Standard Draft	Whole Genome Sequencing	81
2703719177	Armatimonadetes bacterium JGI M3C4D3-002-C13 (unscreened)	Permanent Draft	Armatimonadetes	unclassified	unclassified	unclassified	unclassified	Armatimonadetes bacterium JGI M3C4D3-002-C13	67819										2904492	2581	Single Cell Analysis (unscreened)	Gp0160638		Level 1: Standard Draft	Whole Genome Sequencing	126
637000012	Aromatoleum aromaticum EbN1	Finished	Proteobacteria	Betaproteobacteria	Rhodocyclales	Rhodocyclaceae	Aromatoleum	Aromatoleum aromaticum	76114	58231	EbN1	PRJNA13242	SAMEA3138218	Environmental	Terrestrial	Unclassified	Soil	Host, Sediment, Soil, Terrestrial	4727255	4686	Genome Analysis	Gp0000526		Level 6: Finished	Whole Genome Sequencing	3
2524614535	Arsenicicoccus bolidensis DSM 15745	Permanent Draft	Actinobacteria	Actinobacteria	Micrococcales	Intrasporangiaceae	Arsenicicoccus	Arsenicicoccus bolidensis	1121017		DSM 15745	PRJNA19578	SAMN2441521	Environmental	Aquatic	Unclassified	Sediment	Aquatic, Sediment	4000404	3838	Genome Analysis	Gp0013405	Unknown	Level 1: Standard Draft	Whole Genome Sequencing	87
2687453142	Arsenicicoccus sp. F0371	Finished	Actinobacteria	Actinobacteria	Micrococcales	Intrasporangiaceae	Arsenicicoccus	Arsenicicoccus sp. F0371	1658671		F371	PRJNA282954	SAMN37431						3525271	3313	Genome Analysis	Gp0150055		Level 6: Finished	Whole Genome Sequencing	1
2606217112	Arsenophonus endosymbiont Hangzhou of Nilaparvata lugens	Permanent Draft	Proteobacteria	Gammaproteobacteria	Enterobacterales	Morganellaceae	Arsenophonus	Arsenophonus endosymbiont of Nilaparvata lugens	1247024		Hangzhou of Nilaparvata lugens	PRJNA17765	SAMN378484						2953839	2756	Genome Analysis	Gp0076022			Whole Genome Sequencing	21
2524614872	Arsenophonus nasoniae DSM 15247	Permanent Draft	Proteobacteria	Gammaproteobacteria	Enterobacterales	Morganellaceae	Arsenophonus	Arsenophonus nasoniae	1121018		DSM 15247	PRJNA185551	SAMN24462	Host-associated	Insecta	Unclassified	Unclassified	Host, Insect	3672697	3869	Genome Analysis	Gp0013406	Unknown	Level 1: Standard Draft	Whole Genome Sequencing	297
2711768198	Arsukibacterium ikkense GCM72	Permanent Draft	Proteobacteria	Gammaproteobacteria	Chromatiales	Chromatiaceae	Arsukibacterium	Arsukibacterium ikkense	336831		GCM72	PRJNA278369	SAMN34181						4124371	3812	Genome Analysis	Gp0143956			Whole Genome Sequencing	38
2684622524	Arsukibacterium sp. MJ3	Permanent Draft	Proteobacteria	Gammaproteobacteria	Chromatiales	Chromatiaceae	Arsukibacterium	Arsukibacterium sp. MJ3	1632859		MJ3	PRJNA278369	SAMN341815						3674069	3408	Genome Analysis	Gp0143957			Whole Genome Sequencing	74
2602041667	Arthrobacter albus DNF00011	Permanent Draft	Actinobacteria	Actinobacteria	Micrococcales	Micrococcaceae	Arthrobacter	Arthrobacter albus	1401063		DNF11	PRJNA219659	SAMN28596						2476648	2201	Genome Analysis	Gp0048136			Whole Genome Sequencing	32
2645727552	Arthrobacter alpinus R3.8	Finished	Actinobacteria	Actinobacteria	Micrococcales	Micrococcaceae	Arthrobacter	Arthrobacter alpinus	656366		R3.8	PRJNA295631	SAMN476496						4046453	3892	Genome Analysis	Gp0124186		Level 6: Finished	Whole Genome Sequencing	1
2654587600	Arthrobacter arilaitensis KLBMP5180	Finished	Actinobacteria	Actinobacteria	Micrococcales	Micrococcaceae	Arthrobacter	Arthrobacter arilaitensis	256701		KLBMP518	PRJNA28922	SAMN38476						3911798	3689	Genome Analysis	Gp0124187		Level 6: Finished	Whole Genome Sequencing	1
639633005	Arthrobacter aurescens TC1	Finished	Actinobacteria	Actinobacteria	Micrococcales	Micrococcaceae	Arthrobacter	Arthrobacter aurescens	290340	5819	TC1	PRJNA12512	SAMN26422	Environmental	Aquatic	Hydrothermal vents	Marine	Soil, Terrestrial	5226648	4793	Genome Analysis	Gp0000236	8.7x	Level 6: Finished	Whole Genome Sequencing	3
2524023227	Arthrobacter castelli DSM 16402	Permanent Draft	Actinobacteria	Actinobacteria	Micrococcales	Micrococcaceae	Arthrobacter	Arthrobacter castelli	1121019		DSM 1642	PRJNA188828	SAMN2441477	Environmental	Unclassified	Unclassified	Unclassified	Built environment	4585800	4516	Genome Analysis	Gp0013407	Unknown	Level 1: Standard Draft	Whole Genome Sequencing	49
2630968475	Arthrobacter chlorophenolicus Mor30.16	Permanent Draft	Actinobacteria	Actinobacteria	Micrococcales	Micrococcaceae	Arthrobacter	Arthrobacter chlorophenolicus	85085		Mor3.16	PRJNA275364	SAMN3342416						4393679	4067	Genome Analysis	Gp0117365			Whole Genome Sequencing	41
2537561592	Arthrobacter crystallopoietes BAB-32	Permanent Draft	Actinobacteria	Actinobacteria	Micrococcales	Micrococcaceae	Arthrobacter	Arthrobacter crystallopoietes	1246476		BAB-32	PRJNA17857	SAMN2469858	Host-associated	Plants	Unclassified	Rhizoplane	Rhizosphere, Soil	4348607	4172	Genome Analysis	Gp0033569	3.3x	Level 1: Standard Draft	Whole Genome Sequencing	347
2663762744	Arthrobacter cupressi CGMCC 1.10783	Permanent Draft	Actinobacteria	Actinobacteria	Micrococcales	Micrococcaceae	Arthrobacter	Arthrobacter cupressi	1045773		CGMCC 1.1783	PRJNA32391	SAMN5216555						4058872	3737	Genome Analysis	Gp0119907		Level 1: Standard Draft	Whole Genome Sequencing	34
2675903326	Arthrobacter enclensis NIO-1008	Permanent Draft	Actinobacteria	Actinobacteria	Micrococcales	Micrococcaceae	Arthrobacter	Arthrobacter enclensis	1663		NIO-18	PRJNA329	SAMN4263892						4225531	3952	Genome Analysis	Gp0144517			Whole Genome Sequencing	19
2634166282	Arthrobacter equi DSM 23395	Permanent Draft	Actinobacteria	Actinobacteria	Micrococcales	Micrococcaceae	Arthrobacter	Arthrobacter equi	728066		DSM 23395	PRJNA33738	SAMN4489743					Host	4459078	4109	Genome Analysis	Gp0116438		Level 3: Improved-High-Quality Draft	Whole Genome Sequencing	1
2537561926	Arthrobacter gangotriensis Lz1y	Permanent Draft	Actinobacteria	Actinobacteria	Micrococcales	Micrococcaceae	Arthrobacter	Arthrobacter gangotriensis	1276920		Lz1y	PRJNA18541	SAMN2469439	Environmental	Terrestrial	Unclassified	Soil	Soil	4319900	4081	Genome Analysis	Gp0034588	2x		Whole Genome Sequencing	20
2519899568	Arthrobacter globiformis NBRC 12137	Permanent Draft	Actinobacteria	Actinobacteria	Micrococcales	Micrococcaceae	Arthrobacter	Arthrobacter globiformis	1077972		NBRC 12137	PRJDA71847	SAMD41813						4954410	4582	Genome Analysis	Gp0029255	17x	Level 2: High-Quality Draft	Whole Genome Sequencing	125
2616645010	Arthrobacter indicum NIO-1057	Permanent Draft	Actinobacteria	Actinobacteria	Micrococcales	Micrococcaceae	Arthrobacter	Arthrobacter indicum	1663		NIO-157	PRJNA31141	SAMN448782						3541821	3385	Genome Analysis	Gp0108265		Level 1: Standard Draft	Whole Genome Sequencing	13
2698536637	Arthrobacter koreensis 5J12A	Permanent Draft	Actinobacteria	Actinobacteria	Micrococcales	Micrococcaceae	Arthrobacter	Arthrobacter koreensis	199136		5J12A	PRJEB8453	SAMEA324978						3450813	3230	Genome Analysis	Gp0144472			Whole Genome Sequencing	12
2681812973	Arthrobacter mysorens NBRC 103060	Permanent Draft	Actinobacteria	Actinobacteria	Micrococcales	Micrococcaceae	Arthrobacter	Arthrobacter mysorens	1216975		Nand A-189	PRJDB237	SAMD4649	Engineered	Wastewater	Unclassified	Unclassified		3425663	3242	Genome Analysis	Gp0023566			Whole Genome Sequencing	13
2523533508	Arthrobacter nicotinovorans 231Sha2.1M6	Permanent Draft	Actinobacteria	Actinobacteria	Micrococcales	Micrococcaceae	Arthrobacter	Arthrobacter nicotinovorans	1304876		231Sha2.1M6	PRJNA195858	SAMN259727						4772546	4451	Genome Analysis	Gp0025692	Unknown	Level 1: Standard Draft	Whole Genome Sequencing	34
2510461014	Arthrobacter nitroguajacolicus Rue61a	Finished	Actinobacteria	Actinobacteria	Micrococcales	Micrococcaceae	Arthrobacter	Arthrobacter sp. Rue61a	1118963		Rue61a	PRJNA7811		Engineered	Wastewater	Unclassified	Unclassified	Host, Sludge	5081038	4655	Genome Analysis	Gp0013378		Level 6: Finished	Whole Genome Sequencing	3
2706795028	Arthrobacter permensis VKM Ac-2550	Permanent Draft	Actinobacteria	Actinobacteria	Micrococcales	Micrococcaceae	Arthrobacter	Arthrobacter permensis	1938888		VKM Ac-255	PRJNA369918	SAMN629595						4947726	4685	Genome Analysis	Gp0156990		Level 1: Standard Draft	Whole Genome Sequencing	66
650377905	Arthrobacter phenanthrenivorans Sphe3	Finished	Actinobacteria	Actinobacteria	Micrococcales	Micrococcaceae	Arthrobacter	Arthrobacter phenanthrenivorans	930171	63629	Sphe3	PRJNA287	SAMN71681	Environmental	Terrestrial	Unclassified	Soil	Soil	4535320	4273	Genome Analysis	Gp0000953	9.33x Sanger, 17.45x pyrosequence	Level 6: Finished	Whole Genome Sequencing	3
2556921096	Arthrobacter sanguinis DSM 21259	Permanent Draft	Actinobacteria	Actinobacteria	Micrococcales	Micrococcaceae	Arthrobacter	Arthrobacter sanguinis	1121020		DSM 21259	PRJNA215662	SAMN2743916	Host-associated	Human	Blood	Circulatory system	Host, Human	2925008	2752	Genome Analysis	Gp0013408	Unknown	Level 1: Standard Draft	Whole Genome Sequencing	27
2648501281	Arthrobacter siccitolerans 4J27	Permanent Draft	Actinobacteria	Actinobacteria	Micrococcales	Micrococcaceae	Arthrobacter	Arthrobacter siccitolerans	861266		4J27	PRJEB1189	SAMEA3146251						4758654	4482	Genome Analysis	Gp0094781			Whole Genome Sequencing	45
2517572122	Arthrobacter sp. 131MFCol6.1	Permanent Draft	Actinobacteria	Actinobacteria	Micrococcales	Micrococcaceae	Arthrobacter	Arthrobacter sp. 131MFCol6.1	1157944		131MFCol6.1	PRJNA175167	SAMN244122						4432383	4031	Genome Analysis	Gp0018766	Unknown	Level 1: Standard Draft	Whole Genome Sequencing	24
2517572123	Arthrobacter sp. 135MFCol5.1	Permanent Draft	Actinobacteria	Actinobacteria	Micrococcales	Micrococcaceae	Arthrobacter	Arthrobacter sp. 135MFCol5.1	1158050		135MFCol5.1	PRJNA175164	SAMN2441688						4453574	4148	Genome Analysis	Gp0018998	Unknown	Level 1: Standard Draft	Whole Genome Sequencing	36
2517572124	Arthrobacter sp. 161MFSha2.1	Permanent Draft	Actinobacteria	Actinobacteria	Micrococcales	Micrococcaceae	Arthrobacter	Arthrobacter sp. 161MFSha2.1	1151118		161MFSha2.1	PRJNA175168	SAMN244447						4572124	4363	Genome Analysis	Gp0018917	Unknown	Level 1: Standard Draft	Whole Genome Sequencing	42
2517572214	Arthrobacter sp. 162MFSha1.1	Permanent Draft	Actinobacteria	Actinobacteria	Micrococcales	Micrococcaceae	Arthrobacter	Arthrobacter sp. 162MFSha1.1	1151119		162MFSha1.1	PRJNA175166	SAMN2441368						4399171	4183	Genome Analysis	Gp0018617	Unknown	Level 1: Standard Draft	Whole Genome Sequencing	53
2546826728	Arthrobacter sp. 31Y	Permanent Draft	Actinobacteria	Actinobacteria	Micrococcales	Micrococcaceae	Arthrobacter	Arthrobacter sp. 31Y	1115632		31Y	PRJNA195712	SAMN2584931						5079550	4833	Genome Analysis	Gp0015873	Unknown	Level 3: Improved-High-Quality Draft	Whole Genome Sequencing	2
2519899711	Arthrobacter sp. 35/47 (Draft 1)	Permanent Draft	Actinobacteria	Actinobacteria	Micrococcales	Micrococcaceae	Arthrobacter	Arthrobacter sp. 35/47	269454		35/47	PRJNA23537	SAMN242916	Environmental	Terrestrial	Unclassified	Soil	Soil	3554370	3528	Genome Analysis	Gp0034622	3x	Level 1: Standard Draft	Whole Genome Sequencing	53
2528768210	Arthrobacter sp. 35W	Permanent Draft	Actinobacteria	Actinobacteria	Micrococcales	Micrococcaceae	Arthrobacter	Arthrobacter sp. 35W	1132441		35W	PRJNA195713	SAMN244772						4660196	4199	Genome Analysis	Gp0015875	Unknown	Level 3: Improved-High-Quality Draft	Whole Genome Sequencing	4
2556921097	Arthrobacter sp. 9MFCol3.1	Permanent Draft	Actinobacteria	Actinobacteria	Micrococcales	Micrococcaceae	Arthrobacter	Arthrobacter sp. 9MFCol3.1	1150398		9MFCol3.1	PRJNA175161	SAMN2743949						4500767	4125	Genome Analysis	Gp0019077	Unknown	Level 1: Standard Draft	Whole Genome Sequencing	31
2617271319	Arthrobacter sp. A3	Finished	Actinobacteria	Actinobacteria	Micrococcales	Micrococcaceae	Arthrobacter	Arthrobacter sp. A3	595593		A3	PRJNA259694	SAMN3151					Permafrost	4529515	4232	Genome Analysis	Gp0106002	52x	Level 6: Finished	Whole Genome Sequencing	69
2667527555	Arthrobacter sp. A3 null replaces 59185	Finished	Actinobacteria	Actinobacteria	Micrococcales	Micrococcaceae	Arthrobacter	Arthrobacter sp. A3	595593		A3	PRJNA259694	SAMN3151					Permafrost	4458287	4128	Genome Analysis	Gp0106002	52x	Level 6: Finished	Whole Genome Sequencing	2
2562617041	Arthrobacter sp. AK-YN10	Permanent Draft	Actinobacteria	Actinobacteria	Micrococcales	Micrococcaceae	Arthrobacter	Arthrobacter sp. AK-YN10	1349820		AK-YN1	PRJNA29398	SAMN247623	Environmental	Terrestrial	Unclassified	Soil		4834365	4626	Genome Analysis	Gp0044235	36.x		Whole Genome Sequencing	106
2710724203	Arthrobacter sp. B3	Permanent Draft	Actinobacteria	Actinobacteria	Micrococcales	Micrococcaceae	Arthrobacter	Arthrobacter sp. B3	391303		B3	PRJNA368299	SAMN6266918						4899536	4562	Genome Analysis	Gp0177707		Level 1: Standard Draft	Whole Genome Sequencing	52
2519103017	Arthrobacter sp. Br18 (Draft 1)	Permanent Draft	Actinobacteria	Actinobacteria	Micrococcales	Micrococcaceae	Arthrobacter	Arthrobacter sp. Br18	1312954		Br18	PRJNA23274	SAMN2429165	Environmental	Terrestrial	Unclassified	Soil	Soil	3562925	3643	Genome Analysis	Gp0033933	3x	Level 1: Standard Draft	Whole Genome Sequencing	120
2571042271	Arthrobacter sp. CAL618	Permanent Draft	Actinobacteria	Actinobacteria	Micrococcales	Micrococcaceae	Arthrobacter	Arthrobacter sp. CAL618	1055770		CAL618	PRJNA196899	SAMN2471756						3654388	3692	Genome Analysis	Gp0041833	4x		Whole Genome Sequencing	288
2615840536	Arthrobacter sp. CF158	Permanent Draft	Actinobacteria	Actinobacteria	Micrococcales	Micrococcaceae	Arthrobacter	Arthrobacter sp. CF158	1667		CF158	PRJNA33314	SAMN4487912						5103453	4776	Genome Analysis	Gp0110340		Level 1: Standard Draft	Whole Genome Sequencing	28
2645727986	Arthrobacter sp. Edens01	Permanent Draft	Actinobacteria	Actinobacteria	Micrococcales	Micrococcaceae	Arthrobacter	Arthrobacter sp. Edens01	1732020		Edens1	PRJNA297456	SAMN4123916						3639179	3432	Genome Analysis	Gp0124188			Whole Genome Sequencing	10
2684622611	Arthrobacter sp. EpRS66	Permanent Draft	Actinobacteria	Actinobacteria	Micrococcales	Micrococcaceae	Arthrobacter	Arthrobacter sp. EpRS66	1743140		EpRS66	PRJNA299357	SAMN419824						3707708	3554	Genome Analysis	Gp0145398			Whole Genome Sequencing	2
2690315828	Arthrobacter sp. EpRS71	Permanent Draft	Actinobacteria	Actinobacteria	Micrococcales	Micrococcaceae	Arthrobacter	Arthrobacter sp. EpRS71	1743141		EpRS71	PRJNA299357	SAMN4215161						4849450	4624	Genome Analysis	Gp0145399			Whole Genome Sequencing	10
2690315846	Arthrobacter sp. EPSL27	Permanent Draft	Actinobacteria	Actinobacteria	Micrococcales	Micrococcaceae	Arthrobacter	Arthrobacter sp. EPSL27	1745378		EPSL27	PRJNA299877	SAMN4216968						4176054	3860	Genome Analysis	Gp0143163			Whole Genome Sequencing	8
2684623226	Arthrobacter sp. ERGS1:01	Finished	Actinobacteria	Actinobacteria	Micrococcales	Micrococcaceae	Arthrobacter	Arthrobacter sp. ERGS1:01	1704044		ERGS1:1	PRJNA29326	SAMN44						4936686	4557	Genome Analysis	Gp0144762		Level 6: Finished	Whole Genome Sequencing	3
639633006	Arthrobacter sp. FB24	Finished	Actinobacteria	Actinobacteria	Micrococcales	Micrococcaceae	Arthrobacter	Arthrobacter sp. FB24	290399	58141	FB24	PRJNA1264	SAMN2598278	Environmental	Terrestrial	Unclassified	Soil	Soil	5070478	4622	Genome Analysis	Gp0000274		Level 6: Finished	Whole Genome Sequencing	4
2519899712	Arthrobacter sp. H14 (Draft 1)	Permanent Draft	Actinobacteria	Actinobacteria	Micrococcales	Micrococcaceae	Arthrobacter	Arthrobacter sp. H14	1312959		H14	PRJNA23279	SAMN2429162	Environmental	Terrestrial	Unclassified	Soil	Soil	4340329	4633	Genome Analysis	Gp0034559	3x	Level 1: Standard Draft	Whole Genome Sequencing	158
2518645508	Arthrobacter sp. H20 (Assembly 1)	Permanent Draft	Actinobacteria	Actinobacteria	Micrococcales	Micrococcaceae	Arthrobacter	Arthrobacter sp. H20	1267981		H2	PRJNA23273	SAMN2429161	Environmental	Terrestrial	Unclassified	Soil	Soil	3452356	3529	Genome Analysis	Gp0014704	3x	Level 1: Standard Draft	Whole Genome Sequencing	88
2519899713	Arthrobacter sp. H5 (Draft 1)	Permanent Draft	Actinobacteria	Actinobacteria	Micrococcales	Micrococcaceae	Arthrobacter	Arthrobacter sp. H5	1267973		H5	PRJNA2328	SAMN2429163	Environmental	Terrestrial	Unclassified	Soil	Soil	4379674	4616	Genome Analysis	Gp0034560	3x	Level 1: Standard Draft	Whole Genome Sequencing	104
2684622508	Arthrobacter sp. HG	Permanent Draft	Actinobacteria	Actinobacteria	Micrococcales	Micrococcaceae	Arthrobacter	Arthrobacter sp. HG	1638643		HG	PRJEB8889	SAMEA33168						4849808	4553	Genome Analysis	Gp0143682			Whole Genome Sequencing	3
2518645509	Arthrobacter sp. I3 (Assembly 1)	Permanent Draft	Actinobacteria	Actinobacteria	Micrococcales	Micrococcaceae	Arthrobacter	Arthrobacter sp. I3	218158		I3	PRJNA23278	SAMN2429164	Environmental	Terrestrial	Unclassified	Soil	Soil	4835497	4772	Genome Analysis	Gp0033765	3x	Level 1: Standard Draft	Whole Genome Sequencing	124
2654588025	Arthrobacter sp. IHBB 11108 null replaces 81707	Finished	Actinobacteria	Actinobacteria	Micrococcales	Micrococcaceae	Arthrobacter	Arthrobacter sp. IHBB 11108	1618207		IHBB 1118	PRJNA27666	SAMN3366954						3599434	3448	Genome Analysis	Gp0121019		Level 6: Finished	Whole Genome Sequencing	2
2639762764	Arthrobacter sp. L77	Permanent Draft	Actinobacteria	Actinobacteria	Micrococcales	Micrococcaceae	Arthrobacter	Arthrobacter sp. L77	1496689		L77	PRJNA2799	SAMN3271689						3608439	3383	Genome Analysis	Gp0117366			Whole Genome Sequencing	10
2643221808	Arthrobacter sp. Leaf137	Permanent Draft	Actinobacteria	Actinobacteria	Micrococcales	Micrococcaceae	Arthrobacter	Arthrobacter sp. Leaf137	1736271		Leaf137	PRJNA297956	SAMN4151651						4375549	4095	Genome Analysis	Gp0125230			Whole Genome Sequencing	24
2643221810	Arthrobacter sp. Leaf141	Permanent Draft	Actinobacteria	Actinobacteria	Micrococcales	Micrococcaceae	Arthrobacter	Arthrobacter sp. Leaf141	1736273		Leaf141	PRJNA297956	SAMN4151653						4355205	4078	Genome Analysis	Gp0125231			Whole Genome Sequencing	45
2643221899	Arthrobacter sp. Leaf145	Permanent Draft	Actinobacteria	Actinobacteria	Micrococcales	Micrococcaceae	Arthrobacter	Arthrobacter sp. Leaf145	1736274		Leaf145	PRJNA297956	SAMN4151654						4492900	4328	Genome Analysis	Gp0125232			Whole Genome Sequencing	28
2643221784	Arthrobacter sp. Leaf234	Permanent Draft	Actinobacteria	Actinobacteria	Micrococcales	Micrococcaceae	Arthrobacter	Arthrobacter sp. Leaf234	1736303		Leaf234	PRJNA297956	SAMN4151693						3524245	3308	Genome Analysis	Gp0125233			Whole Genome Sequencing	12
2643221913	Arthrobacter sp. Leaf337	Permanent Draft	Actinobacteria	Actinobacteria	Micrococcales	Micrococcaceae	Arthrobacter	Arthrobacter sp. Leaf337	1736342		Leaf337	PRJNA297956	SAMN4151732						5201172	4824	Genome Analysis	Gp0125234			Whole Genome Sequencing	31
2643221781	Arthrobacter sp. Leaf69	Permanent Draft	Actinobacteria	Actinobacteria	Micrococcales	Micrococcaceae	Arthrobacter	Arthrobacter sp. Leaf69	1736232		Leaf69	PRJNA297956	SAMN4151612						4140548	3816	Genome Analysis	Gp0125235			Whole Genome Sequencing	17
2645727772	Arthrobacter sp. LS16	Finished	Actinobacteria	Actinobacteria	Micrococcales	Micrococcaceae	Arthrobacter	Arthrobacter sp. LS16	1690248		LS16	PRJNA29716	SAMN3897213	Environmental	Terrestrial	Unclassified	Soil		3851242	3612	Genome Analysis	Gp0124189		Level 6: Finished	Whole Genome Sequencing	1
2551306098	Arthrobacter sp. M2012083	Permanent Draft	Actinobacteria	Actinobacteria	Micrococcales	Micrococcaceae	Arthrobacter	Arthrobacter sp. M2012083	1197706		M21283	PRJNA16878	SAMN247964	Host-associated	Plants	Unclassified	Unclassified		4629172	4372	Genome Analysis	Gp0022047	1x		Whole Genome Sequencing	67
2517287032	Arthrobacter sp. MA-N2	Permanent Draft	Actinobacteria	Actinobacteria	Micrococcales	Micrococcaceae	Arthrobacter	Arthrobacter sp. MA-N2	1101188		MA-N2	PRJNA165515	SAMN2597162						4833792	4680	Genome Analysis	Gp0015925	Unknown		Whole Genome Sequencing	5
2645727834	Arthrobacter sp. MWB30	Permanent Draft	Actinobacteria	Actinobacteria	Micrococcales	Micrococcaceae	Arthrobacter	Arthrobacter sp. MWB30	1534409		MWB3	PRJNA257946	SAMN29892						4642988	4431	Genome Analysis	Gp0103351			Whole Genome Sequencing	53
2609459768	Arthrobacter sp. OK362	Permanent Draft	Actinobacteria	Actinobacteria	Micrococcales	Micrococcaceae	Arthrobacter	Arthrobacter sp. OK362	1667		OK362	PRJNA33313	SAMN4487913						4713489	4419	Genome Analysis	Gp0110341		Level 1: Standard Draft	Whole Genome Sequencing	32
2609459742	Arthrobacter sp. OK909	Permanent Draft	Actinobacteria	Actinobacteria	Micrococcales	Micrococcaceae	Arthrobacter	Arthrobacter sp. OK909	1667		OK99	PRJNA33312	SAMN4487914						5188958	4843	Genome Analysis	Gp0110342		Level 1: Standard Draft	Whole Genome Sequencing	79
2609459726	Arthrobacter sp. OV118	Permanent Draft	Actinobacteria	Actinobacteria	Micrococcales	Micrococcaceae	Arthrobacter	Arthrobacter sp. OV118	1667		OV118	PRJNA33311	SAMN4487915						4453182	4103	Genome Analysis	Gp0110343		Level 1: Standard Draft	Whole Genome Sequencing	22
2609459738	Arthrobacter sp. OV407	Permanent Draft	Actinobacteria	Actinobacteria	Micrococcales	Micrococcaceae	Arthrobacter	Arthrobacter sp. OV407	1667		OV47	PRJNA3331	SAMN4487916						4264397	4001	Genome Analysis	Gp0110344		Level 1: Standard Draft	Whole Genome Sequencing	27
2687453691	Arthrobacter sp. OV608	Permanent Draft	Actinobacteria	Actinobacteria	Micrococcales	Micrococcaceae	Arthrobacter	Arthrobacter sp. OV608	1882768		OV68	PRJNA331841	SAMN5444745						4929225	4599	Genome Analysis	Gp0136750		Level 1: Standard Draft	Whole Genome Sequencing	71
2690315906	Arthrobacter sp. OY3WO11	Permanent Draft	Actinobacteria	Actinobacteria	Micrococcales	Micrococcaceae	Arthrobacter	Arthrobacter sp. OY3WO11	1835723		OY3WO11	PRJNA31298	SAMN4856844						4517044	4225	Genome Analysis	Gp0151016			Whole Genome Sequencing	3
2710724208	Arthrobacter sp. P2b	Permanent Draft	Actinobacteria	Actinobacteria	Micrococcales	Micrococcaceae	Arthrobacter	Arthrobacter sp. P2b	1938741		P2b	PRJNA368296	SAMN6272721						4890976	4538	Genome Analysis	Gp0177704		Level 1: Standard Draft	Whole Genome Sequencing	47
2554235227	Arthrobacter sp. PAO19	Permanent Draft	Actinobacteria	Actinobacteria	Micrococcales	Micrococcaceae	Arthrobacter	Arthrobacter sp. PAO19	1096756		PAO19	PRJNA28966	SAMN2469487	Host-associated	Plants	Unclassified	Rhizoplane		3637389	3424	Genome Analysis	Gp0044253	499.2x		Whole Genome Sequencing	43
2654587575	Arthrobacter sp. RIT-PI-e	Permanent Draft	Actinobacteria	Actinobacteria	Micrococcales	Micrococcaceae	Arthrobacter	Arthrobacter sp. RIT-PI-e	1681197		RIT-PI-e	PRJNA289426	SAMN3853643						3456463	3319	Genome Analysis	Gp0124470			Whole Genome Sequencing	100
2643221705	Arthrobacter sp. Soil736	Permanent Draft	Actinobacteria	Actinobacteria	Micrococcales	Micrococcaceae	Arthrobacter	Arthrobacter sp. Soil736	1736395		Soil736	PRJNA298127	SAMN415566						5884613	5676	Genome Analysis	Gp0125607			Whole Genome Sequencing	72
2643221706	Arthrobacter sp. Soil761	Permanent Draft	Actinobacteria	Actinobacteria	Micrococcales	Micrococcaceae	Arthrobacter	Arthrobacter sp. Soil761	1736400		Soil761	PRJNA298127	SAMN4155665						5007737	4712	Genome Analysis	Gp0125608			Whole Genome Sequencing	33
2643221707	Arthrobacter sp. Soil762	Permanent Draft	Actinobacteria	Actinobacteria	Micrococcales	Micrococcaceae	Arthrobacter	Arthrobacter sp. Soil762	1736401		Soil762	PRJNA298127	SAMN4155666						4526559	4345	Genome Analysis	Gp0125609			Whole Genome Sequencing	23
2643221708	Arthrobacter sp. Soil763	Permanent Draft	Actinobacteria	Actinobacteria	Micrococcales	Micrococcaceae	Arthrobacter	Arthrobacter sp. Soil763	1736402		Soil763	PRJNA298127	SAMN4155667						3540433	3308	Genome Analysis	Gp0125610			Whole Genome Sequencing	9
2643221845	Arthrobacter sp. Soil764	Permanent Draft	Actinobacteria	Actinobacteria	Micrococcales	Micrococcaceae	Arthrobacter	Arthrobacter sp. Soil764	1736403		Soil764	PRJNA298127	SAMN4155668						4346402	4076	Genome Analysis	Gp0125611			Whole Genome Sequencing	25
2643221851	Arthrobacter sp. Soil782	Permanent Draft	Actinobacteria	Actinobacteria	Micrococcales	Micrococcaceae	Arthrobacter	Arthrobacter sp. Soil782	1736410		Soil782	PRJNA298127	SAMN4155675						3422365	3307	Genome Analysis	Gp0125612			Whole Genome Sequencing	14
2654587724	Arthrobacter sp. SPG23	Permanent Draft	Actinobacteria	Actinobacteria	Micrococcales	Micrococcaceae	Arthrobacter	Arthrobacter sp. SPG23	1610703		SPG23	PRJNA274694	SAMN33327						4703179	4353	Genome Analysis	Gp0117367			Whole Genome Sequencing	37
2551306361	Arthrobacter sp. TB 23	Permanent Draft	Actinobacteria	Actinobacteria	Micrococcales	Micrococcaceae	Arthrobacter	Arthrobacter sp. TB 23	494419		TB 23	PRJNA17988	SAMN2471747	Host-associated	Porifera	Unclassified	Unclassified		3542308	3477	Genome Analysis	Gp0023940	48x		Whole Genome Sequencing	126
2554235101	Arthrobacter sp. TB 26	Permanent Draft	Actinobacteria	Actinobacteria	Micrococcales	Micrococcaceae	Arthrobacter	Arthrobacter sp. TB 26	494420		TB 26	PRJNA197486	SAMN2471755	Host-associated	Animal	Unclassified	Unclassified		4324615	4517	Genome Analysis	Gp0041834	4x		Whole Genome Sequencing	556
2563366511	Arthrobacter sp. UNC362MFTsu5.1	Permanent Draft	Actinobacteria	Actinobacteria	Micrococcales	Micrococcaceae	Arthrobacter	Arthrobacter sp. UNC362MFTsu5.1	1449044		UNC362MFTsu5.1	PRJNA234823	SAMN2743368						5099778	4774	Genome Analysis	Gp0039413	Unknown	Level 1: Standard Draft	Whole Genome Sequencing	68
2593339130	Arthrobacter sp. UNCCL28	Permanent Draft	Actinobacteria	Actinobacteria	Micrococcales	Micrococcaceae	Arthrobacter	Arthrobacter sp.	1667		UNCCL28	PRJNA248491	SAMN2799638						4807168	4480	Genome Analysis	Gp0091353		Level 1: Standard Draft	Whole Genome Sequencing	21
2630968364	Arthrobacter sp. W1	Permanent Draft	Actinobacteria	Actinobacteria	Micrococcales	Micrococcaceae	Arthrobacter	Arthrobacter sp. W1	490910		W1	PRJNA275	SAMN3262488						3785402	3571	Genome Analysis	Gp0117368			Whole Genome Sequencing	38
2687453626	Arthrobacter sp. YC-RL1	Finished	Actinobacteria	Actinobacteria	Micrococcales	Micrococcaceae	Arthrobacter	Arthrobacter sp. YC-RL1	1652545		YC-RL1	PRJNA32833	SAMN4281197						4018639	3814	Genome Analysis	Gp0143545		Level 6: Finished	Whole Genome Sequencing	3
2615840638	Arthrobacter sp. YR096	Permanent Draft	Actinobacteria	Actinobacteria	Micrococcales	Micrococcaceae	Arthrobacter	Arthrobacter sp. YR096	1667		YR96	PRJNA3339	SAMN4487917						4959286	4629	Genome Analysis	Gp0110345		Level 1: Standard Draft	Whole Genome Sequencing	26
2648501646	Arthrobacter sp. ZBG10	Permanent Draft	Actinobacteria	Actinobacteria	Micrococcales	Micrococcaceae	Arthrobacter	Arthrobacter sp. ZBG10	1676590		ZBG1	PRJNA287868	SAMN3793178						4110851	3828	Genome Analysis	Gp0127889			Whole Genome Sequencing	107
2642422544	Arthrobacter subterraneus NP_1H	Permanent Draft	Actinobacteria	Actinobacteria	Micrococcales	Micrococcaceae	Arthrobacter	Arthrobacter subterraneus	335973		NP_1H	PRJNA33658	SAMN4488693						3871381	3703	Genome Analysis	Gp0115197		Level 1: Standard Draft	Whole Genome Sequencing	64
2639762519	Arthrobacter woluwensis DSM 10495	Permanent Draft	Actinobacteria	Actinobacteria	Micrococcales	Micrococcaceae	Arthrobacter	Arthrobacter woluwensis	156980		DSM 1495	PRJNA33736	SAMN4489745						3859681	3669	Genome Analysis	Gp0116440		Level 3: Improved-High-Quality Draft	Whole Genome Sequencing	9
642979357	Arthrospira maxima CS-328	Permanent Draft	Cyanobacteria	unclassified	Oscillatoriales	Microcoleaceae	Arthrospira	Arthrospira maxima	513049	5593	CS-328	PRJNA2985	SAMN2441783	Environmental	Aquatic	Lentic	Freshwater	Aquatic, Fresh water	6003314	5730	Genome Analysis	Gp0000940			Whole Genome Sequencing	129
650377906	Arthrospira platensis NIES-39	Finished	Cyanobacteria	unclassified	Oscillatoriales	Microcoleaceae	Arthrospira	Arthrospira platensis	696747		NIES-39	PRJDA42161		Environmental	Aquatic	Saline	Non-marine Saline and Alkaline	Aquatic, Fresh water	6788435	6676	Genome Analysis	Gp0006880	11x	Level 6: Finished	Whole Genome Sequencing	1
648276619	Arthrospira sp. PCC 8005	Permanent Draft	Cyanobacteria	unclassified	Oscillatoriales	Microcoleaceae	Arthrospira	Arthrospira sp. PCC 8005	376219	49969	PCC 85	PRJNA4633	SAMEA313833	Environmental	Aquatic	Unclassified	Non-marine Saline and Alkaline	Fresh water	6145553	5718	Genome Analysis	Gp0002024	2x		Whole Genome Sequencing	119
2645728008	Arthrospira sp. TJSD091	Permanent Draft	Cyanobacteria	unclassified	Oscillatoriales	Microcoleaceae	Arthrospira	Arthrospira sp. TJSD091	1640536		TJSD91	PRJNA28496	SAMN3463612						5935880	5561	Genome Analysis	Gp0120817			Whole Genome Sequencing	266
2574179708	Asaccharobacter celatus DSM 18785	Permanent Draft	Actinobacteria	Coriobacteriia	Eggerthellales	Eggerthellaceae	Asaccharobacter	Asaccharobacter celatus	1121021		DSM 18785	PRJNA234914	SAMN2745888	Host-associated	Animal	Unclassified	Digestive system	Host	2882101	2445	Genome Analysis	Gp0013448		Level 1: Standard Draft	Whole Genome Sequencing	39
2585427931	Asaia astilbes JCM 15831	Permanent Draft	Proteobacteria	Alphaproteobacteria	Rhodospirillales	Acetobacteraceae	Asaia	Asaia astilbes	1236500		JCM 15831	PRJDB587	SAMD9367						3147416	3477	Genome Analysis	Gp0091943			Whole Genome Sequencing	49
2687453310	Asaia bogorensis NBRC 16594	Finished	Proteobacteria	Alphaproteobacteria	Rhodospirillales	Acetobacteraceae	Asaia	Asaia bogorensis	1231624		NBRC 16594	PRJDB519	SAMD1981						3198265	2874	Genome Analysis	Gp0145407		Level 6: Finished	Whole Genome Sequencing	1
2574180177	Asaia platycodi SF2.1	Permanent Draft	Proteobacteria	Alphaproteobacteria	Rhodospirillales	Acetobacteraceae	Asaia	Asaia platycodi	1382230		SF2.1	PRJNA21921	SAMN2469759						3528906	3098	Genome Analysis	Gp0075345	351.x		Whole Genome Sequencing	51
2585427933	Asaia prunellae JCM 25354	Permanent Draft	Proteobacteria	Alphaproteobacteria	Rhodospirillales	Acetobacteraceae	Asaia	Asaia prunellae	1236502		JCM 25354	PRJDB589	SAMD465						3182743	3472	Genome Analysis	Gp0091945			Whole Genome Sequencing	38
2675903059	Asanoa hainanensis CGMCC 4.5593	Permanent Draft	Actinobacteria	Actinobacteria	Micromonosporales	Micromonosporaceae	Asanoa	Asanoa hainanensis	560556		CGMCC 4.5593	PRJNA32992	SAMN5421812	Host-associated	Plants	Unclassified	Rhizoplane	Rhizosphere, Soil	8644972	8197	Genome Analysis	Gp0127332		Level 1: Standard Draft	Whole Genome Sequencing	44
2690315652	Asanoa ishikariensis DSM 44718	Permanent Draft	Actinobacteria	Actinobacteria	Micromonosporales	Micromonosporaceae	Asanoa	Asanoa ishikariensis	137265		DSM 44718	PRJNA329761	SAMN5421684						9085759	8537	Genome Analysis	Gp0131660		Level 1: Standard Draft	Whole Genome Sequencing	11
2509887033	Asinibacterium sp. OR43	Permanent Draft	Bacteroidetes	Chitinophagia	Chitinophagales	Chitinophagaceae	Asinibacterium	Asinibacterium sp. OR43	1612198		OR43	PRJNA76969	SAMN2441571						3768016	3327	Genome Analysis	Gp0006532	Unknown	Level 1: Standard Draft	Whole Genome Sequencing	12
2516143025	Asinibacterium sp. OR53	Permanent Draft	Bacteroidetes	Chitinophagia	Chitinophagales	Chitinophagaceae	Asinibacterium	Asinibacterium sp. OR53	1612198		OR53	PRJNA82287	SAMN2597272						3715967	3332	Genome Analysis	Gp0006542	Unknown	Level 3: Improved-High-Quality Draft	Whole Genome Sequencing	1
2515154077	Asticcacaulis benevestitus DSM 16100, ATCC BAA-896	Permanent Draft	Proteobacteria	Alphaproteobacteria	Caulobacterales	Caulobacteraceae	Asticcacaulis	Asticcacaulis benevestitus	1121022		DSM 161	PRJNA169732	SAMN24446	Environmental	Terrestrial	Unclassified	Soil	Soil, Wetland	4987073	4633	Genome Analysis	Gp0013449	Unknown	Level 2: High-Quality Draft	Whole Genome Sequencing	100
651285000	Asticcacaulis biprosthecum C19, ATCC 27554	Permanent Draft	Proteobacteria	Alphaproteobacteria	Caulobacterales	Caulobacteraceae	Asticcacaulis	Asticcacaulis biprosthecum	715226	66137	C19, ATCC 27554	PRJNA43745	SAMN2469919	Environmental	Aquatic	Unclassified	Aquaculture	Aquatic, Fresh water	5411525	4756	Genome Analysis	Gp0001909	15.6x		Whole Genome Sequencing	6
649633007	Asticcacaulis excentricus CB 48	Finished	Proteobacteria	Alphaproteobacteria	Caulobacterales	Caulobacteraceae	Asticcacaulis	Asticcacaulis excentricus	573065	55641	CB 48	PRJNA32595	SAMN2561	Environmental	Aquatic	Ponds	Freshwater	Fresh water	4308776	3921	Genome Analysis	Gp0001910		Level 6: Finished	Whole Genome Sequencing	4
2576861669	Asticcacaulis sp. AC402	Permanent Draft	Proteobacteria	Alphaproteobacteria	Caulobacterales	Caulobacteraceae	Asticcacaulis	Asticcacaulis sp. AC402	1282361		AC42	PRJNA18653	SAMN2469917						4323971	3848	Genome Analysis	Gp0067875	132.x		Whole Genome Sequencing	96
2574180013	Asticcacaulis sp. AC460	Permanent Draft	Proteobacteria	Alphaproteobacteria	Caulobacterales	Caulobacteraceae	Asticcacaulis	Asticcacaulis sp. AC460	1282360		AC46	PRJNA186529	SAMN2469915						5406637	4767	Genome Analysis	Gp0067876	86.x		Whole Genome Sequencing	90
2571042840	Asticcacaulis sp. AC466	Permanent Draft	Proteobacteria	Alphaproteobacteria	Caulobacterales	Caulobacteraceae	Asticcacaulis	Asticcacaulis sp. AC466	1282362		AC466	PRJNA186532	SAMN2469918	Environmental	Aquatic	Wetlands	Freshwater		4700027	4328	Genome Analysis	Gp0067877	126.5x		Whole Genome Sequencing	70
2576861656	Asticcacaulis sp. YBE204	Permanent Draft	Proteobacteria	Alphaproteobacteria	Caulobacterales	Caulobacteraceae	Asticcacaulis	Asticcacaulis sp. YBE204	1282363		YBE24	PRJNA186533	SAMN2469916						4157429	3915	Genome Analysis	Gp0067878	128.7x		Whole Genome Sequencing	59
2596583650	Asticcacaulis taihuensis CGMCC 1.3431	Permanent Draft	Proteobacteria	Alphaproteobacteria	Caulobacterales	Caulobacteraceae	Asticcacaulis	Asticcacaulis taihuensis	260084		CGMCC 1.3431	PRJNA255595	SAMN2927928						3967832	3676	Genome Analysis	Gp0093885		Level 1: Standard Draft	Whole Genome Sequencing	19
2546825536	Atopobacter phocae ATCC BAA-285	Permanent Draft	Firmicutes	Bacilli	Lactobacillales	Carnobacteriaceae	Atopobacter	Atopobacter phocae	1336234		ATCC BAA-285	PRJNA2452	SAMN2584963	Host-associated	Unclassified	Unclassified	Unclassified	Host	1668359	1658	Genome Analysis	Gp0018981	Unknown	Level 1: Standard Draft	Whole Genome Sequencing	83
2523231056	Atopobium fossor DSM 15642	Permanent Draft	Actinobacteria	Coriobacteriia	Coriobacteriales	Coriobacteriaceae	Atopobium	Atopobium fossor	1121023		DSM 15642	PRJNA185552	SAMN244747	Host-associated	Animal	Unclassified	Respiratory system	Host	1657369	1542	Genome Analysis	Gp0013450	Unknown	Level 1: Standard Draft	Whole Genome Sequencing	4
2531839302	Atopobium minutum 10063974	Permanent Draft	Actinobacteria	Coriobacteriia	Coriobacteriales	Atopobiaceae	Atopobium	Atopobium minutum	997872		163974	PRJNA64799	SAMN2596754	Host-associated	Human	Unclassified	Unclassified	Host	1706361	1590	Genome Analysis	Gp0010374	128x		Whole Genome Sequencing	3
2600255119	Atopobium parvulum DNF00906	Permanent Draft	Actinobacteria	Coriobacteriia	Coriobacteriales	Atopobiaceae	Atopobium	Atopobium parvulum	1382		DNF96	PRJNA187519	SAMN285943	Host-associated	Human	Unclassified	Unclassified	Host	1527867	1356	Genome Analysis	Gp0035161			Whole Genome Sequencing	43
643886019	Atopobium rimae ATCC 49626	Permanent Draft	Actinobacteria	Coriobacteriia	Coriobacteriales	Atopobiaceae	Atopobium	Atopobium rimae	553184	5549	ATCC 49626	PRJNA3999	SAMN717	Host-associated	Human	Oral	Digestive system	Host, Human oral cavity	1626291	1596	Genome Analysis	Gp0003993	1-2x	Level 6: Finished	Whole Genome Sequencing	9
2558860920	Atopobium sp. BS2	Permanent Draft	Actinobacteria	Coriobacteriia	Coriobacteriales	Atopobiaceae	Atopobium	Atopobium sp. BS2	936550		BS2	PRJNA165893	SAMN234464	Host-associated	Human	Oral	Digestive system	Host, Human oral cavity	1604536	1466	Genome Analysis	Gp0007435	15x		Whole Genome Sequencing	49
2558860386	Atopobium sp. BV3AC4	Permanent Draft	Actinobacteria	Coriobacteriia	Coriobacteriales	Atopobiaceae	Atopobium	Atopobium sp. BV3Ac4	1111121		BV3AC4	PRJNA89625	SAMN829142	Host-associated	Human	Unclassified	Reproductive system	Host	1717627	1635	Genome Analysis	Gp0012600	49x		Whole Genome Sequencing	8
2558860921	Atopobium sp. ICM42b	Permanent Draft	Actinobacteria	Coriobacteriia	Coriobacteriales	Atopobiaceae	Atopobium	Atopobium sp. ICM42b	1190620		ICM42b	PRJNA165895	SAMN23446	Host-associated	Human	Oral	Digestive system	Host, Human oral cavity	1557083	1386	Genome Analysis	Gp0018972	84x		Whole Genome Sequencing	36
2537561773	Atopobium sp. ICM58	Permanent Draft	Actinobacteria	Actinobacteria	Actinomycetales	Actinomycetaceae	Atopobium	Atopobium sp. ICM58	1105030		ICM58	PRJNA78555	SAMN828781	Host-associated	Human	Unclassified	Unclassified		2390495	2174	Genome Analysis	Gp0011165	31x	Level 2: High-Quality Draft	Whole Genome Sequencing	239
2541047018	Atopobium sp. oral taxon 199 F0494	Permanent Draft	Actinobacteria	Coriobacteriia	Coriobacteriales	Atopobiaceae	Atopobium	Atopobium sp. oral taxon 199	1203602		F494	PRJNA17346	SAMN2596982	Host-associated	Human	Oral	Digestive system	Host	1660282	1533	Genome Analysis	Gp0021063	142x		Whole Genome Sequencing	5
2541047095	Atopobium sp. oral Taxon 810 F0209	Permanent Draft	Actinobacteria	Coriobacteriia	Coriobacteriales	Atopobiaceae	Atopobium	Atopobium sp. oral taxon 810	1321773		F29	PRJNA198876	SAMN2436885	Host-associated	Human	Oral	Digestive system	Host, Human oral cavity	1945857	1964	Genome Analysis	Gp0005641	25x		Whole Genome Sequencing	69
648276620	Atopobium vaginae DSM 15829	Permanent Draft	Actinobacteria	Coriobacteriia	Coriobacteriales	Atopobiaceae	Atopobium	Atopobium vaginae	525256	53885	DSM 15829	PRJNA46677	SAMN247111	Host-associated	Human	Vagina	Reproductive system	Gastrointestinal tract, Host, Human vaginal microflora, Urogenital tract, Vagina	1418601	1248	Genome Analysis	Gp0000958	5x	Level 6: Finished	Whole Genome Sequencing	52
2524023159	Atopococcus tabaci DSM 17538	Permanent Draft	Firmicutes	Bacilli	Lactobacillales	Carnobacteriaceae	Atopococcus	Atopococcus tabaci	1121024		DSM 17538	PRJNA185553	SAMN2441188	Host-associated	Plants	Unclassified	Unclassified	Plants	2269127	2432	Genome Analysis	Gp0013451	Unknown	Level 1: Standard Draft	Whole Genome Sequencing	140
2582581273	Atopostipes suicloacalis DSM 15692	Permanent Draft	Firmicutes	Bacilli	Lactobacillales	Carnobacteriaceae	Atopostipes	Atopostipes suicloacalis	1121025		DSM 15692	PRJNA245637	SAMN2745249	Engineered	Solid waste	Unclassified	Solid animal waste	Host, Pig	2124342	2026	Genome Analysis	Gp0013452		Level 1: Standard Draft	Whole Genome Sequencing	51
2660238272	Aurantimonas coralicida DSM 14790	Permanent Draft	Proteobacteria	Alphaproteobacteria	Rhizobiales	Aurantimonadaceae	Aurantimonas	Aurantimonas coralicida	1121027		DSM 1479	PRJDB3816	SAMD28746	Host-associated	Unclassified	Unclassified	Unclassified	Aquatic, Host, Marine	4592783	4389	Genome Analysis	Gp0132983			Whole Genome Sequencing	65
2700989460	Aurantimonas manganoxydans DSM 21871	Permanent Draft	Proteobacteria	Alphaproteobacteria	Rhizobiales	Aurantimonadaceae	Aurantimonas	Aurantimonas manganoxydans	651183		SI85-9A1	PRJDB3816	SAMD28747						4236200	3998	Genome Analysis	Gp0132204			Whole Genome Sequencing	65
2643221945	Aurantimonas sp. Leaf443	Permanent Draft	Proteobacteria	Alphaproteobacteria	Rhizobiales	Aurantimonadaceae	Aurantimonas	Aurantimonas sp. Leaf443	1736378		Leaf443	PRJNA297956	SAMN4151768						3908067	3608	Genome Analysis	Gp0125236			Whole Genome Sequencing	13
2657245368	Aurantimonas sp. USBA 369	Permanent Draft	Proteobacteria	Alphaproteobacteria	Rhizobiales	Aurantimonadaceae	Aurantimonas	Aurantimonas sp. USBA 369	1881059		USBA 369	PRJNA32981	SAMN5428963						4652084	4371	Genome Analysis	Gp0131808		Level 1: Standard Draft	Whole Genome Sequencing	33
2636415982	Auraticoccus monumenti DSM 23257	Permanent Draft	Actinobacteria	Actinobacteria	Propionibacteriales	Propionibacteriaceae	Auraticoccus	Auraticoccus monumenti	675864		DSM 23257	PRJNA33734	SAMN4489747						4461688	4155	Genome Analysis	Gp0116443		Level 3: Improved-High-Quality Draft	Whole Genome Sequencing	1
2627854086	Aureimonas altamirensis ON-56566	Permanent Draft	Proteobacteria	Alphaproteobacteria	Rhizobiales	Aurantimonadaceae	Aureimonas	Aureimonas altamirensis	370622		ON-56566	PRJNA26421	SAMN322368						4200047	4042	Genome Analysis	Gp0117378			Whole Genome Sequencing	13
2700989461	Aureimonas frigidaquae JCM 14755	Permanent Draft	Proteobacteria	Alphaproteobacteria	Rhizobiales	Aurantimonadaceae	Aureimonas	Aureimonas frigidaquae	424757		JCM 14755	PRJDB3816	SAMD28696						4096087	3885	Genome Analysis	Gp0132206			Whole Genome Sequencing	24
2651870106	Aureimonas jatrophae L7-484	Permanent Draft	Proteobacteria	Alphaproteobacteria	Rhizobiales	Aurantimonadaceae	Aureimonas	Aureimonas jatrophae	1166073		L7-484,KACC 1623,DSM 2525	PRJNA32323	SAMN519253						4590703	4363	Genome Analysis	Gp0116444		Level 1: Standard Draft	Whole Genome Sequencing	25
2654587881	Aureimonas phyllosphaerae L9-753	Permanent Draft	Proteobacteria	Alphaproteobacteria	Rhizobiales	Aurantimonadaceae	Aureimonas	Aureimonas phyllosphaerae	1166078		L9-753,KACC 16231,DSM 2526	PRJNA323231	SAMN5216566						4715690	4541	Genome Analysis	Gp0116445		Level 1: Standard Draft	Whole Genome Sequencing	62
2663763345	Aureimonas sp. AU12	Permanent Draft	Proteobacteria	Alphaproteobacteria	Rhizobiales	Aurantimonadaceae	Aureimonas	Aureimonas sp. AU12	1638161		AU12	PRJDB3816	SAMD28755						4655921	4342	Genome Analysis	Gp0132207			Whole Genome Sequencing	62
2684623194	Aureimonas sp. AU20	Finished	Proteobacteria	Alphaproteobacteria	Rhizobiales	Aurantimonadaceae	Aureimonas	Aureimonas sp. AU20	1349819		AU2	PRJNA29311	SAMN4236815						5210858	4773	Genome Analysis	Gp0143297		Level 6: Finished	Whole Genome Sequencing	9
2663763149	Aureimonas sp. AU22	Permanent Draft	Proteobacteria	Alphaproteobacteria	Rhizobiales	Aurantimonadaceae	Aureimonas	Aureimonas sp. AU22	1638162		AU22	PRJDB3816	SAMD28757						4625957	4426	Genome Analysis	Gp0132209			Whole Genome Sequencing	69
2660238343	Aureimonas sp. AU4	Permanent Draft	Proteobacteria	Alphaproteobacteria	Rhizobiales	Aurantimonadaceae	Aureimonas	Aureimonas sp. AU4	1638163		AU4	PRJDB3816	SAMD28758						4486243	4380	Genome Analysis	Gp0132210			Whole Genome Sequencing	111
2671180612	Aureimonas sp. AU40	Permanent Draft	Proteobacteria	Alphaproteobacteria	Rhizobiales	Aurantimonadaceae	Aureimonas	Aureimonas sp. AU40	1637747		AU4	PRJDB3816	SAMD28695						5250353	4945	Genome Analysis	Gp0132211			Whole Genome Sequencing	69
2657245154	Aureimonas sp. D3	Permanent Draft	Proteobacteria	Alphaproteobacteria	Rhizobiales	Aurantimonadaceae	Aureimonas	Aureimonas sp. D3	1638164		D3	PRJDB3816	SAMD28759						4962357	4665	Genome Analysis	Gp0132212			Whole Genome Sequencing	95
2643221807	Aureimonas sp. Leaf324	Permanent Draft	Proteobacteria	Alphaproteobacteria	Rhizobiales	Aurantimonadaceae	Aureimonas	Aureimonas sp. Leaf324	1736336		Leaf324	PRJNA297956	SAMN4151726						4415253	4234	Genome Analysis	Gp0125237			Whole Genome Sequencing	30
2643221939	Aureimonas sp. Leaf427	Permanent Draft	Proteobacteria	Alphaproteobacteria	Rhizobiales	Aurantimonadaceae	Aureimonas	Aureimonas sp. Leaf427	1736375		Leaf427	PRJNA297956	SAMN4151765						5438231	5161	Genome Analysis	Gp0125238			Whole Genome Sequencing	53
2643221829	Aureimonas sp. Leaf454	Permanent Draft	Proteobacteria	Alphaproteobacteria	Rhizobiales	Aurantimonadaceae	Aureimonas	Aureimonas sp. Leaf454	1736381		Leaf454	PRJNA297956	SAMN4151771						4797175	4456	Genome Analysis	Gp0125239			Whole Genome Sequencing	25
2643221941	Aureimonas sp. Leaf460	Permanent Draft	Proteobacteria	Alphaproteobacteria	Rhizobiales	Aurantimonadaceae	Aureimonas	Aureimonas sp. Leaf460	1736384		Leaf46	PRJNA297956	SAMN4151774						5419425	5178	Genome Analysis	Gp0125240			Whole Genome Sequencing	74
2671180476	Aureimonas sp. N4	Permanent Draft	Proteobacteria	Alphaproteobacteria	Rhizobiales	Aurantimonadaceae	Aureimonas	Aureimonas sp. N4	1638165		N4	PRJDB3816	SAMD2876						4643687	4448	Genome Analysis	Gp0132213			Whole Genome Sequencing	71
2515154138	Aureimonas ureilytica DSM 18598	Permanent Draft	Proteobacteria	Alphaproteobacteria	Rhizobiales	Aurantimonadaceae	Aureimonas	Aureimonas ureilytica	1121028		DSM 18598	PRJNA169815	SAMN2445	Environmental	Air	Unclassified	Unclassified	Air	5088935	4838	Genome Analysis	Gp0013455	Unknown	Level 2: High-Quality Draft	Whole Genome Sequencing	45
2585427989	Aureispira sp. CCB-QB1	Permanent Draft	Bacteroidetes	Saprospiria	Saprospirales	Saprospiraceae	Aureispira	Aureispira sp. CCB-QB1	1313421		CCB-QB1	PRJNA239761	SAMN267898						7362133	5893	Genome Analysis	Gp0095273			Whole Genome Sequencing	184
2537562210	Austwickia chelonae NBRC 105200	Permanent Draft	Actinobacteria	Actinobacteria	Micrococcales	Dermatophilaceae	Austwickia	Austwickia chelonae	1184607		NBRC 152	PRJDB94	SAMD41799	Host-associated	Reptilia	Unclassified	Unclassified		3541124	3096	Genome Analysis	Gp0021070	148x		Whole Genome Sequencing	33
2651869797	Avibacterium paragallinarum JF4211	Permanent Draft	Proteobacteria	Gammaproteobacteria	Pasteurellales	Pasteurellaceae	Avibacterium	Avibacterium paragallinarum	1351754		JF4211	PRJEB3958	SAMEA2272596	Host-associated	Birds				2869246	3214	Genome Analysis	Gp0102060			Whole Genome Sequencing	34
2574179768	Azoarcus communis DSM 12120	Permanent Draft	Proteobacteria	Betaproteobacteria	Rhodocyclales	Rhodocyclaceae	Azoarcus	Azoarcus communis	1121029		DSM 1212	PRJNA23499	SAMN274598	Host-associated	Plants	Unclassified	Rhizoplane	Plants	4907129	4584	Genome Analysis	Gp0013456		Level 1: Standard Draft	Whole Genome Sequencing	82
639633007	Azoarcus sp. BH72	Finished	Proteobacteria	Betaproteobacteria	Rhodocyclales	Rhodocyclaceae	Azoarcus	Azoarcus sp. BH72	62928	6163	BH72	PRJNA13217	SAMEA3138261	Host-associated	Plants	Unclassified	Rhizoplane	Host, Obligate endophyte, Soil	4376040	4073	Genome Analysis	Gp0000265		Level 6: Finished	Whole Genome Sequencing	1
2648501830	Azoarcus sp. CIB	Finished	Proteobacteria	Betaproteobacteria	Rhodocyclales	Rhodocyclaceae	Azoarcus	Azoarcus sp. CIB	198107		CIB	PRJNA27531	SAMN3342159						5257030	4804	Genome Analysis	Gp0122021		Level 6: Finished	Whole Genome Sequencing	1
2563366569	Azoarcus sp. KH32C	Finished	Proteobacteria	Betaproteobacteria	Rhodocyclales	Rhodocyclaceae	Azoarcus	Azoarcus sp. KH32C	748247		KH32C	PRJDB22		Environmental	Terrestrial	Unclassified	Soil	Soil	5818755	5267	Genome Analysis	Gp0017734	22x	Level 6: Finished	Whole Genome Sequencing	2
2596583641	Azoarcus sp. PA01 (First draft assembly)	Finished	Proteobacteria	Betaproteobacteria	Rhodocyclales	Rhodocyclaceae	Azoarcus	Azoarcus sp. PA01	12960		PA1	PRJNA279928	SAMN3452271	Environmental	Aquatic		Freshwater		3908237	3712	Genome Analysis	Gp0109270	97.42x	Level 2: High-Quality Draft	Whole Genome Sequencing	4
2518645585	Azoarcus toluclasticus ATCC 700605	Permanent Draft	Proteobacteria	Betaproteobacteria	Rhodocyclales	Rhodocyclaceae	Azoarcus	Azoarcus toluclasticus	1261621		MF63	PRJNA18138	SAMN2441344	Environmental	Aquatic	Unclassified	Sediment	Aquatic, Sediment	5931668	5508	Genome Analysis	Gp0018876	Unknown	Level 1: Standard Draft	Whole Genome Sequencing	48
2681812808	Azoarcus tolulyticus ATCC 51758	Permanent Draft	Proteobacteria	Betaproteobacteria	Rhodocyclales	Rhodocyclaceae	Azoarcus	Azoarcus tolulyticus	34027		ATCC 51758	PRJNA329869	SAMN5421829	Environmental	Terrestrial	Unclassified	Soil		5110391	4696	Genome Analysis	Gp0127286		Level 1: Standard Draft	Whole Genome Sequencing	36
2526164741	Azohydromonas australica DSM 1124	Permanent Draft	Proteobacteria	Betaproteobacteria	Burkholderiales	Alcaligenaceae	Azohydromonas	Azohydromonas australica	1121030		DSM 1124	PRJNA18883	SAMN2441136	Environmental	Terrestrial	Unclassified	Soil	Soil	8788758	8047	Genome Analysis	Gp0013457	Unknown	Level 1: Standard Draft	Whole Genome Sequencing	143
2596583523	Azomonas agilis DSM 375	Permanent Draft	Proteobacteria	Gammaproteobacteria	Pseudomonadales	Pseudomonadaceae	Azomonas	Azomonas agilis	116849		DSM 375	PRJNA262246	SAMN566238					Aquatic	3276823	3118	Genome Analysis	Gp0103623		Level 1: Standard Draft	Whole Genome Sequencing	22
2524023152	Azonexus hydrophilus DSM 23864	Permanent Draft	Proteobacteria	Betaproteobacteria	Rhodocyclales	Rhodocyclaceae	Azonexus	Azonexus hydrophilus	1121032		DSM 23864	PRJNA185554	SAMN2441189	Environmental	Aquatic	Unclassified	Freshwater	Aquatic, Fresh water	3341181	3249	Genome Analysis	Gp0013459	Unknown	Level 1: Standard Draft	Whole Genome Sequencing	16
641228476	Azorhizobium caulinodans ORS 571	Finished	Proteobacteria	Alphaproteobacteria	Rhizobiales	Xanthobacteraceae	Azorhizobium	Azorhizobium caulinodans	438753	5895	ORS 571	PRJDA19267		Host-associated	Plants	Unclassified	Unclassified	Host	5369772	4781	Genome Analysis	Gp0000030		Level 6: Finished	Whole Genome Sequencing	1
2513237087	Azorhizobium doebereinerae UFLA1-100	Permanent Draft	Proteobacteria	Alphaproteobacteria	Rhizobiales	Xanthobacteraceae	Azorhizobium	Azorhizobium doebereinerae	1038858		UFLA1-1	PRJNA162983	SAMN244776	Host-associated	Plants	Unclassified	Rhizoplane	Host, Plant root, Root nodule, Soil	5817514	5415	Genome Analysis	Gp0009609	Unknown		Whole Genome Sequencing	104
2508501046	Azospira suillum PS	Finished	Proteobacteria	Betaproteobacteria	Rhodocyclales	Rhodocyclaceae	Azospira	Azospira suillum	640081	81439	PS	PRJNA37693	SAMN223211	Environmental	Terrestrial	Unclassified	Soil	Aquatic, Host, Sediment, Soil	3806980	3539	Genome Analysis	Gp0001917		Level 6: Finished	Whole Genome Sequencing	1
2585427724	Azospirillum amazonense CBAmc	Permanent Draft	Proteobacteria	Alphaproteobacteria	Rhodospirillales	Rhodospirillaceae	Azospirillum	Azospirillum amazonense	1441467		CBAmc	PRJNA232577	SAMN2689882						7228332	7804	Genome Analysis	Gp0075347			Whole Genome Sequencing	694
2597490356	Azospirillum brasilense sp7	Permanent Draft	Proteobacteria	Alphaproteobacteria	Rhodospirillales	Rhodospirillaceae	Azospirillum	Azospirillum brasilense	192		sp7	PRJNA265779	SAMN3159499						7030811	6393	Genome Analysis	Gp0106922		Level 3: Improved-High-Quality Draft	Whole Genome Sequencing	21
2522572158	Azospirillum halopraeferens DSM 3675	Permanent Draft	Proteobacteria	Alphaproteobacteria	Rhodospirillales	Rhodospirillaceae	Azospirillum	Azospirillum halopraeferens	1121033		DSM 3675	PRJNA185555	SAMN244867	Host-associated	Plants	Unclassified	Rhizoplane	Plants	6514464	6076	Genome Analysis	Gp0013460	Unknown	Level 1: Standard Draft	Whole Genome Sequencing	51
2687453243	Azospirillum humicireducens SgZ-5	Finished	Proteobacteria	Alphaproteobacteria	Rhodospirillales	Rhodospirillaceae	Azospirillum	Azospirillum humicireducens	1226968		SgZ-5	PRJNA318554	SAMN4858219						3181617	2962	Genome Analysis	Gp0150267		Level 6: Finished	Whole Genome Sequencing	1
2622736628	Azospirillum lipoferum R1C	Permanent Draft	Proteobacteria	Alphaproteobacteria	Rhodospirillales	Rhodospirillaceae	Azospirillum	Azospirillum lipoferum	193		R1C	PRJNA257885	SAMN2982994						7770695	6893	Genome Analysis	Gp0095950		Level 3: Improved-High-Quality Draft	Whole Genome Sequencing	8
2622736610	Azospirillum oryzae A2P	Permanent Draft	Proteobacteria	Alphaproteobacteria	Rhodospirillales	Rhodospirillaceae	Azospirillum	Azospirillum oryzae	286727		A2P	PRJNA257884	SAMN2982917						7674686	7012	Genome Analysis	Gp0095944		Level 3: Improved-High-Quality Draft	Whole Genome Sequencing	10
2551306655	Azospirillum sp. B4	Permanent Draft	Proteobacteria	Alphaproteobacteria	Rhodospirillales	Rhodospirillaceae	Azospirillum	Azospirillum sp. B4	95605		B4	PRJDA69951	SAMD36565						7344720	6832	Genome Analysis	Gp0035857	3x		Whole Genome Sequencing	733
2551306538	Azospirillum sp. B506	Permanent Draft	Proteobacteria	Alphaproteobacteria	Rhodospirillales	Rhodospirillaceae	Azospirillum	Azospirillum sp. B506	137721		B56	PRJDA69983	SAMD36581						7237999	7358	Genome Analysis	Gp0035240	3x		Whole Genome Sequencing	1141
646311907	Azospirillum sp. B510	Finished	Proteobacteria	Alphaproteobacteria	Rhodospirillales	Rhodospirillaceae	Azospirillum	Azospirillum sp. B510	137722	4685	B51	PRJDA32551		Host-associated	Plants	Unclassified	Unclassified	Rhizosphere, Soil, Terrestrial	7599738	6417	Genome Analysis	Gp0006667		Level 6: Finished	Whole Genome Sequencing	7
2708742415	Azospirillum sp. RU37A	Permanent Draft	Proteobacteria	Alphaproteobacteria	Rhodospirillales	Rhodospirillaceae	Azospirillum	Azospirillum sp. RU37A	1907312		RU37A	PRJNA345771	SAMN588591						6130414	5229	Genome Analysis	Gp0155199		Level 1: Standard Draft	Whole Genome Sequencing	71
2708742412	Azospirillum sp. RU38E	Permanent Draft	Proteobacteria	Alphaproteobacteria	Rhodospirillales	Rhodospirillaceae	Azospirillum	Azospirillum sp. RU38E	1907313		RU38E	PRJNA345772	SAMN588556						6128762	5228	Genome Analysis	Gp0155200		Level 1: Standard Draft	Whole Genome Sequencing	70
2645728001	Azospirillum thiophilum BV-S	Finished	Proteobacteria	Alphaproteobacteria	Rhodospirillales	Rhodospirillaceae	Azospirillum	Azospirillum thiophilum	528244		BV-S	PRJNA292868	SAMN3993951						7609458	6730	Genome Analysis	Gp0124194		Level 6: Finished	Whole Genome Sequencing	8
2597490340	Azotobacter beijerinckii DSM 378	Permanent Draft	Proteobacteria	Gammaproteobacteria	Pseudomonadales	Pseudomonadaceae	Azotobacter	Azotobacter beijerinckii	170623		DSM 378	PRJNA297913	SAMN4244573						4940163	4719	Genome Analysis	Gp0108301		Level 1: Standard Draft	Whole Genome Sequencing	182
2639762859	Azotobacter chroococcum NCIMB 8003	Finished	Proteobacteria	Gammaproteobacteria	Pseudomonadales	Pseudomonadaceae	Azotobacter	Azotobacter chroococcum	1328314		X5Fred	PRJNA2545	SAMN3278357	Environmental	Terrestrial	Unclassified	Soil	Soil	5192286	4871	Genome Analysis	Gp0042280		Level 6: Finished	Whole Genome Sequencing	7
2597490339	Azotobacter vinelandii DSM 279	Permanent Draft	Proteobacteria	Gammaproteobacteria	Pseudomonadales	Pseudomonadaceae	Azotobacter	Azotobacter vinelandii	354		DSM 279	PRJNA296715	SAMN4244547						5484531	5231	Genome Analysis	Gp0108287		Level 1: Standard Draft	Whole Genome Sequencing	171
2526164512	Azovibrio restrictus DSM 23866	Permanent Draft	Proteobacteria	Betaproteobacteria	Rhodocyclales	Rhodocyclaceae	Azovibrio	Azovibrio restrictus	1121035		DSM 23866	PRJNA185557	SAMN244119	Host-associated	Plants	Unclassified	Rhizoplane	Plants	4025691	3703	Genome Analysis	Gp0013462	Unknown	Level 1: Standard Draft	Whole Genome Sequencing	53
2690315779	Bacillaceae bacterium mt6	Permanent Draft	Firmicutes	Bacilli	Bacillales	Bacillaceae	Rubeoparvulum	Bacillaceae bacterium mt6	1631346		mt6	PRJEB9319	SAMEA337552						2843796	2827	Genome Analysis	Gp0144460			Whole Genome Sequencing	6
2671180904	Bacillaceae bacterium mt8	Permanent Draft	Firmicutes	Bacilli	Bacillales	Bacillaceae	Massilibacterium	Bacillaceae bacterium mt8	1632858		mt8	PRJEB895	SAMEA331239						2847590	2934	Genome Analysis	Gp0139740			Whole Genome Sequencing	11
2639763053	Bacillaceae bacterium MTCC 10057	Permanent Draft	Firmicutes	Bacilli	Bacillales	Bacillaceae	unclassified	Bacillaceae bacterium MTCC 10057	590062		MTCC 157	PRJNA268897	SAMN325385						3716532	3991	Genome Analysis	Gp0117383			Whole Genome Sequencing	184
2627853837	Bacillaceae bacterium MTCC 8252	Permanent Draft	Firmicutes	Bacilli	Bacillales	Bacillaceae	unclassified	Bacillaceae bacterium MTCC 8252	1123719		MTCC 8252	PRJNA268896	SAMN325384						3967261	4241	Genome Analysis	Gp0117384			Whole Genome Sequencing	172
2654587591	Bacilli bacterium VT-13-104	Permanent Draft	Firmicutes	Bacilli	unclassified	unclassified	unclassified	Bacilli bacterium VT-13-104	1637974		VT-13-14	PRJNA279446	SAMN344796						3562623	3640	Genome Analysis	Gp0120583			Whole Genome Sequencing	77
2519899659	Bacillus acidiproducens DSM 23148	Permanent Draft	Firmicutes	Bacilli	Bacillales	Bacillaceae	Bacillus	Bacillus acidiproducens	444461		DSM 23148	PRJNA174173	SAMN244129	Environmental	Terrestrial	Unclassified	Soil	Soil	3320092	3425	Genome Analysis	Gp0013463	Unknown	Level 1: Standard Draft	Whole Genome Sequencing	104
2627853824	Bacillus aerophilus C772	Permanent Draft	Firmicutes	Bacilli	Bacillales	Bacillaceae	Bacillus	Bacillus aerophilus	293389		C772	PRJNA273383	SAMN329993						3753035	3917	Genome Analysis	Gp0117385			Whole Genome Sequencing	17
2522572065	Bacillus aidingensis DSM 18341	Permanent Draft	Firmicutes	Bacilli	Bacillales	Bacillaceae	Bacillus	Bacillus aidingensis	1121085		DSM 18341	PRJNA185558	SAMN244621	Environmental	Aquatic	Unclassified	Sediment	Aquatic, Sediment	4420171	4531	Genome Analysis	Gp0013464	Unknown	Level 1: Standard Draft	Whole Genome Sequencing	56
2609459843	Bacillus akibai JCM 9157	Permanent Draft	Firmicutes	Bacilli	Bacillales	Bacillaceae	Bacillus	Bacillus akibai	1236973		JCM 9157	PRJDB671						Soil	4740369	5021	Genome Analysis	Gp0075924			Whole Genome Sequencing	142
2519899572	Bacillus alcalophilus ATCC 27647	Permanent Draft	Firmicutes	Bacilli	Bacillales	Bacillaceae	Bacillus	Bacillus alcalophilus	1218173		ATCC 27647	PRJNA171835	SAMN247564	Host-associated	Human	Large intestine	Digestive system	Feces, Gastrointestinal tract, Host	4217920	4095	Genome Analysis	Gp0023769	6x		Whole Genome Sequencing	427
2576861487	Bacillus altitudinis 41KF2b	Permanent Draft	Firmicutes	Bacilli	Bacillales	Bacillaceae	Bacillus	Bacillus altitudinis	1178544		41KF2b	PRJNA162773	SAMN274661	Environmental	Air	Unclassified	Unclassified	Air	3678935	3800	Genome Analysis	Gp0021072	211.x		Whole Genome Sequencing	39
2630968204	Bacillus alveayuensis 24KAM51	Permanent Draft	Firmicutes	Bacilli	Bacillales	Bacillaceae	Bacillus	Bacillus alveayuensis	279215		24KAM51	PRJNA2674	SAMN325778						6701689	6828	Genome Analysis	Gp0107270	49.x		Whole Genome Sequencing	197
2576861599	Bacillus amyloliquefaciens EGD-AQ14	Permanent Draft	Firmicutes	Bacilli	Bacillales	Bacillaceae	Bacillus	Bacillus amyloliquefaciens	1390372		EGD-AQ14	PRJNA215964	SAMN2469682	Host-associated	Plants		Rhizosphere	Rhizosphere	4217202	4365	Genome Analysis	Gp0047986	62.x		Whole Genome Sequencing	58
2551306505	Bacillus anthracis 3154	Permanent Draft	Firmicutes	Bacilli	Bacillales	Bacillaceae	Bacillus	Bacillus anthracis	1248431		3154	PRJNA178572	SAMN24775	Environmental	Terrestrial	Unclassified	Soil		5002686	5359	Genome Analysis	Gp0034744	235x		Whole Genome Sequencing	3
2627853720	Bacillus aquimaris JM7	Permanent Draft	Firmicutes	Bacilli	Bacillales	Bacillaceae	Bacillus	Bacillus aquimaris	189382		JM7	PRJNA27473	SAMN3332						4305450	4362	Genome Analysis	Gp0117397			Whole Genome Sequencing	45
2636415962	Bacillus aryabhattai B8W22	Permanent Draft	Firmicutes	Bacilli	Bacillales	Bacillaceae	Bacillus	Bacillus aryabhattai	1358420		B8W22	PRJNA211969	SAMN3159255					Stratosphere	5095483	5351	Genome Analysis	Gp0044716	17.8x		Whole Genome Sequencing	72
2547132230	Bacillus atrophaeus globigii ATCC 49822-2	Permanent Draft	Firmicutes	Bacilli	Bacillales	Bacillaceae	Bacillus	Bacillus atrophaeus	743711		ATCC 49822-2	PRJNA46285	SAMN1816421					Soil	4128020	4217	Genome Analysis	Gp0006898	43x		Whole Genome Sequencing	30
2524614609	Bacillus aurantiacus DSM 18675	Permanent Draft	Firmicutes	Bacilli	Bacillales	Bacillaceae	Bacillus	Bacillus aurantiacus	1121086		DSM 18675	PRJNA185559	SAMN2441191	Environmental	Aquatic	Unclassified	Sediment	Sediment	4025047	4094	Genome Analysis	Gp0013465	Unknown	Level 1: Standard Draft	Whole Genome Sequencing	13
2524023181	Bacillus azotoformans LMG 9581	Permanent Draft	Firmicutes	Bacilli	Bacillales	Bacillaceae	Bacillus	Bacillus azotoformans	1131731		LMG 9581	PRJNA8827	SAMN2471786	Environmental	Terrestrial	Unclassified	Soil	Soil	4223247	4255	Genome Analysis	Gp0017852	86.x		Whole Genome Sequencing	169
2639763179	Bacillus badius DSM 30822	Permanent Draft	Firmicutes	Bacilli	Bacillales	Bacillaceae	Bacillus	Bacillus badius	1455		DSM 3822	PRJNA271419	SAMN3282436						4063862	4210	Genome Analysis	Gp0117402			Whole Genome Sequencing	22
2537561923	Bacillus bataviensis LMG 21833	Permanent Draft	Firmicutes	Bacilli	Bacillales	Bacillaceae	Bacillus	Bacillus bataviensis	1117379		LMG 21833	PRJNA77725	SAMN2471785	Environmental	Terrestrial	Unclassified	Soil	Soil	5371144	5238	Genome Analysis	Gp0017667	79.5x		Whole Genome Sequencing	197
2556921655	Bacillus bogoriensis ATCC BAA-922	Permanent Draft	Firmicutes	Bacilli	Bacillales	Bacillaceae	Bacillus	Bacillus bogoriensis	1408424		ATCC BAA-922	PRJNA22313	SAMN2743995	Environmental	Aquatic	Unclassified	Non-marine Saline and Alkaline	Aquatic, Soda lakes	5002403	4950	Genome Analysis	Gp0044074	Unknown	Level 1: Standard Draft	Whole Genome Sequencing	51
2636415661	Bacillus bombysepticus Wang	Finished	Firmicutes	Bacilli	Bacillales	Bacillaceae	Bacillus	Bacillus bombysepticus	1330043		Wang	PRJNA242213	SAMN2691825						5873592	5884	Genome Analysis	Gp0093605	363.6x	Level 6: Finished	Whole Genome Sequencing	2
2609459902	Bacillus boroniphilus JCM 21738	Permanent Draft	Firmicutes	Bacilli	Bacillales	Bacillaceae	Bacillus	Bacillus boroniphilus	1294265		JCM 21738	PRJDB823						Soil	4364535	5420	Genome Analysis	Gp0081547			Whole Genome Sequencing	240
2645727660	Bacillus butanolivorans DSM 18926	Permanent Draft	Firmicutes	Bacilli	Bacillales	Bacillaceae	Bacillus	Bacillus butanolivorans	421767		DSM 18926	PRJNA29114	SAMN3943					Soil	5679499	5600	Genome Analysis	Gp0122088			Whole Genome Sequencing	13
2630968476	Bacillus campisalis SA2-6	Permanent Draft	Firmicutes	Bacilli	Bacillales	Bacillaceae	Bacillus	Bacillus campisalis	1408103		SA2-6	PRJNA2827	SAMN3454233						5182058	5300	Genome Analysis	Gp0120526			Whole Genome Sequencing	102
2675903024	Bacillus caseinilyticus SP	Permanent Draft	Firmicutes	Bacilli	Bacillales	Bacillaceae	Bacillus	Bacillus caseinilyticus	1503961		SP	PRJNA32982	SAMN5421736						5872627	5337	Genome Analysis	Gp0139256		Level 1: Standard Draft	Whole Genome Sequencing	61
649633010	Bacillus cellulosilyticus N-4, DSM 2522	Finished	Firmicutes	Bacilli	Bacillales	Bacillaceae	Bacillus	Bacillus cellulosilyticus	649639	43329	N-4, DSM 2522	PRJNA38423	SAMN7429	Environmental	Terrestrial	Unclassified	Soil	Soil	4681672	4443	Genome Analysis	Gp0005177		Level 6: Finished	Whole Genome Sequencing	1
2684623095	Bacillus cereus ATCC 4342 Genome sequencing	Finished	Firmicutes	Bacilli	Bacillales	Bacillaceae	Bacillus	Bacillus cereus	526977		ATCC 4342	PRJNA243585	SAMN317142	Environmental	Terrestrial	Unclassified	Soil	Host, Soil	5306298	5484	Genome Analysis	Gp0150892		Level 6: Finished	Whole Genome Sequencing	2
2524614595	Bacillus chagannorensis DSM 18086	Permanent Draft	Firmicutes	Bacilli	Bacillales	Bacillaceae	Bacillus	Bacillus chagannorensis	1121087		DSM 1886	PRJNA18556	SAMN2441192	Environmental	Aquatic	Unclassified	Non-marine Saline and Alkaline	Aquatic, Soda lakes	3521717	3444	Genome Analysis	Gp0013466	Unknown	Level 1: Standard Draft	Whole Genome Sequencing	39
2619619115	Bacillus cibi DSM 16189	Permanent Draft	Firmicutes	Bacilli	Bacillales	Bacillaceae	Bacillus	Bacillus cibi	265729		DSM 16189	PRJNA2521	SAMN2848465					Fermented food product	4072175	4194	Genome Analysis	Gp0096057			Whole Genome Sequencing	24
2671180323	Bacillus circulans RIT379	Permanent Draft	Firmicutes	Bacilli	Bacillales	Bacillaceae	Bacillus	Bacillus circulans	1397		RIT379	PRJNA28547	SAMN375359						5442316	5457	Genome Analysis	Gp0144566			Whole Genome Sequencing	79
637000019	Bacillus clausii KSM-K16	Finished	Firmicutes	Bacilli	Bacillales	Bacillaceae	Bacillus	Bacillus clausii	66692	58237	KSM-K16	PRJNA13291		Environmental	Terrestrial	Unclassified	Soil	Soil	4303871	4261	Genome Analysis	Gp0000531		Level 6: Finished	Whole Genome Sequencing	1
2554235021	Bacillus coagulans XZL9	Permanent Draft	Firmicutes	Bacilli	Bacillales	Bacillaceae	Bacillus	Bacillus coagulans	1245026		XZL9	PRJNA177891	SAMN247944	Environmental	Terrestrial	Unclassified	Soil		3424110	3510	Genome Analysis	Gp0037497	2x		Whole Genome Sequencing	232
642979338	Bacillus coahuilensis m4-4	Permanent Draft	Firmicutes	Bacilli	Bacillales	Bacillaceae	Bacillus	Bacillus coahuilensis	441769	54797	m4-4	PRJNA19551	SAMN247227	Environmental	Aquatic	Coastal	Marine	Aquatic, Fresh water	3381351	3868	Genome Analysis	Gp0002197			Whole Genome Sequencing	138
2648501634	Bacillus cytotoxicus CVUAS 2833	Permanent Draft	Firmicutes	Bacilli	Bacillales	Bacillaceae	Bacillus	Bacillus cytotoxicus	580165		CVUAS 2833	PRJNA274235	SAMN3325929	Engineered	Food production	Unclassified	Unclassified		4113347	4305	Genome Analysis	Gp0127882			Whole Genome Sequencing	35
2617270767	Bacillus daliensis CGMCC 1.10369	Permanent Draft	Firmicutes	Bacilli	Bacillales	Bacillaceae	Bacillus	Bacillus daliensis	745820		CGMCC 1.1369	PRJNA33439	SAMN448853	Environmental	Aquatic	Alkaline	Non-marine Saline and Alkaline		3778165	3543	Genome Analysis	Gp0112530		Level 1: Standard Draft	Whole Genome Sequencing	28
2645727636	Bacillus decisifrondis DSM 17725	Permanent Draft	Firmicutes	Bacilli	Bacillales	Bacillaceae	Bacillus	Bacillus decisifrondis	380630			PRJNA29425	SAMN418715					Soil	5605284	5695	Genome Analysis	Gp0122067			Whole Genome Sequencing	66
2619619271	Bacillus dielmoensis FF4	Permanent Draft	Firmicutes	Bacilli	Bacillales	Bacillaceae	Bacillus	Bacillus sp. FF4	1347369		FF4	PRJEB4276	SAMEA313897	Host-associated	Human	Unclassified	Skin		4556842	4458	Genome Analysis	Gp0101145	61x	Level 5: Non-contiguous Finished	Whole Genome Sequencing	94
2708743148	Bacillus encimensis V-25	Permanent Draft	Firmicutes	Bacilli	Bacillales	Bacillaceae	Bacillus	Bacillus encimensis	1414647		V-25	PRJNA369946	SAMN629622						3963196	4054	Genome Analysis	Gp0157018		Level 1: Standard Draft	Whole Genome Sequencing	60
2617270721	Bacillus enclensis SGD-1123	Permanent Draft	Firmicutes	Bacilli	Bacillales	Bacillaceae	Bacillus	Bacillus enclensis	1386		SGD-1123	PRJNA33269	SAMN448787						4481988	4583	Genome Analysis	Gp0108275		Level 1: Standard Draft	Whole Genome Sequencing	18
2599185264	Bacillus endophyticus DSM 13796	Permanent Draft	Firmicutes	Bacilli	Bacillales	Bacillaceae	Bacillus	Bacillus endophyticus	1121089		DSM 13796	PRJNA22999	SAMN274591	Host-associated	Plants	Unclassified	Unclassified	Plants	5118421	5253	Genome Analysis	Gp0013468		Level 1: Standard Draft	Whole Genome Sequencing	38
2708742534	Bacillus filamentosus SGD-14	Permanent Draft	Firmicutes	Bacilli	Bacillales	Bacillaceae	Bacillus	Bacillus filamentosus	1402861		SGD-14	PRJNA369989	SAMN629656						5149214	5241	Genome Analysis	Gp0157064		Level 1: Standard Draft	Whole Genome Sequencing	31
2568526233	Bacillus firmus DS1	Permanent Draft	Firmicutes	Bacilli	Bacillales	Bacillaceae	Bacillus	Bacillus firmus	1307436		DS1	PRJNA193594	SAMN2952946						4971242	5013	Genome Analysis	Gp0086635	1.x		Whole Genome Sequencing	72
2582580961	Bacillus flexus T6186-2	Permanent Draft	Firmicutes	Bacilli	Bacillales	Bacillaceae	Bacillus	Bacillus flexus	1444310		T6186-2	PRJNA233555	SAMN2585215						4254248	4646	Genome Analysis	Gp0075915	497.x		Whole Genome Sequencing	206
2517572148	Bacillus fordii DSM 16014	Permanent Draft	Firmicutes	Bacilli	Bacillales	Bacillaceae	Bacillus	Bacillus fordii	1121090		DSM 1614	PRJNA174978	SAMN244118	Engineered	Food production	Unclassified	Dairy products	Host, Milk	4511273	4460	Genome Analysis	Gp0013469	Unknown	Level 1: Standard Draft	Whole Genome Sequencing	46
2585428004	Bacillus gaemokensis JCM 15801	Permanent Draft	Firmicutes	Bacilli	Bacillales	Bacillaceae	Bacillus	Bacillus gaemokensis	574375		JCM 1581	PRJNA252651	SAMN2854354						5599858	5370	Genome Analysis	Gp0096068			Whole Genome Sequencing	256
2508501036	Bacillus ginsengihumi J57	Permanent Draft	Firmicutes	Bacilli	Bacillales	Bacillaceae	Bacillus	Bacillus ginsengihumi	935938		J57	PRJNA22361	SAMN2584955						3921738	3946	Genome Analysis	Gp0012254			Whole Genome Sequencing	84
2639762716	Bacillus glycinifermentans TH008	Permanent Draft	Firmicutes	Bacilli	Bacillales	Bacillaceae	Bacillus	Bacillus sp. TH008	1609979		TH8	PRJNA27339	SAMN329135	Environmental	Terrestrial	Unclassified	Soil		4458714	4735	Genome Analysis	Gp0117430		Level 6: Finished	Whole Genome Sequencing	112
637000020	Bacillus halodurans C-125	Finished	Firmicutes	Bacilli	Bacillales	Bacillaceae	Bacillus	Bacillus halodurans	272558	57791	C-125	PRJNA235						Fresh water, Soil	4202352	4239	Genome Analysis	Gp0000758	7.1x	Level 6: Finished	Whole Genome Sequencing	1
2609459771	Bacillus hemicellulosilyticus JCM 9152	Permanent Draft	Firmicutes	Bacilli	Bacillales	Bacillaceae	Bacillus	Bacillus hemicellulosilyticus	1236971		JCM 9152	PRJDB669						Soil	4538064	4580	Genome Analysis	Gp0075923			Whole Genome Sequencing	102
2619619114	Bacillus indicus LMG 22858	Permanent Draft	Firmicutes	Bacilli	Bacillales	Bacillaceae	Bacillus	Bacillus indicus	1458122		LMG 22858	PRJNA237198	SAMN2617681					Sand	4129127	4247	Genome Analysis	Gp0088169			Whole Genome Sequencing	22
2554235446	Bacillus infantis NRRL B-14911	Finished	Firmicutes	Bacilli	Bacillales	Bacillaceae	Bacillus	Bacillus sp. NRRL B-14911	313627		NRRL B-14911	PRJNA212797		Environmental	Aquatic	Unclassified	Marine	Marine	4884713	5179	Genome Analysis	Gp0013513		Level 6: Finished	Whole Genome Sequencing	1
2630968313	Bacillus invictae DSM 26896	Permanent Draft	unclassified	unclassified	unclassified	unclassified	Bacillus	Bacillus invictae	1581709		DSM 26896	PRJNA271315	SAMN3273925						3812514	3961	Genome Analysis	Gp0117798			Whole Genome Sequencing	61
2651870176	Bacillus iranensis DSM 23995	Permanent Draft	Firmicutes	Bacilli	Bacillales	Bacillaceae	Bacillus	Bacillus iranensis	930128		DSM 23995	PRJNA323233	SAMN5192532					Aquatic, Fresh water, Mud	3316135	3350	Genome Analysis	Gp0116448		Level 1: Standard Draft	Whole Genome Sequencing	21
2519899743	Bacillus isronensis B3W22	Permanent Draft	Firmicutes	Bacilli	Bacillales	Planococcaceae	Bacillus	Bacillus isronensis	1224748		B3W22	PRJNA17335	SAMN2469441	Environmental	Air	Unclassified	Unclassified	Air	4019895	3984	Genome Analysis	Gp0024425	34x		Whole Genome Sequencing	177
2619619236	Bacillus jeddahensis	Permanent Draft	Firmicutes	Bacilli	Bacillales	Bacillaceae	Bacillus	Bacillus sp. JCE	1461580		JCE	PRJEB552	SAMEA3138968	Host-associated	Human	Large intestine	Digestive system		4762944	4750	Genome Analysis	Gp0101146		Level 5: Non-contiguous Finished	Whole Genome Sequencing	149
2648501744	Bacillus koreensis DSM 16467	Permanent Draft	Firmicutes	Bacilli	Bacillales	Bacillaceae	Bacillus	Bacillus koreensis	284581		DSM 16467	PRJNA29325	SAMN399946					Rhizosphere, Soil	4600191	4810	Genome Analysis	Gp0122066			Whole Genome Sequencing	37
2524023229	Bacillus kribbensis DSM 17871	Permanent Draft	Firmicutes	Bacilli	Bacillales	Bacillaceae	Bacillus	Bacillus kribbensis	1121092		DSM 17871	PRJNA188832	SAMN244689	Environmental	Terrestrial	Unclassified	Soil	Soil	5054217	5043	Genome Analysis	Gp0013524	Unknown	Level 1: Standard Draft	Whole Genome Sequencing	39
2585427654	Bacillus lehensis G1	Finished	Firmicutes	Bacilli	Bacillales	Bacillaceae	Bacillus	Bacillus lehensis	1246626		G1	PRJNA178137						Soil	3993073	4108	Genome Analysis	Gp0096763		Level 6: Finished	Whole Genome Sequencing	1
2585427934	Bacillus licheniformis F1-1	Permanent Draft	Firmicutes	Bacilli	Bacillales	Bacillaceae	Bacillus	Bacillus licheniformis	1433290		F1-1	PRJNA23652	SAMN2437138						4112350	4294	Genome Analysis	Gp0091948			Whole Genome Sequencing	30
2671180223	Bacillus lonarensis 25nlg	Permanent Draft	Firmicutes	Bacilli	Bacillales	Bacillaceae	Bacillus	Bacillus lonarensis	1464122		25nlg	PRJNA329819	SAMN5421737						2582209	2679	Genome Analysis	Gp0139255		Level 1: Standard Draft	Whole Genome Sequencing	25
2524023182	Bacillus macauensis ZFHKF-1	Permanent Draft	Firmicutes	Bacilli	Bacillales	Bacillaceae	Bacillus	Bacillus macauensis	1196324		ZFHKF-1	PRJNA167832	SAMN2471793	Environmental	Aquatic	Drinking water	Freshwater	Aquatic	3736359	3905	Genome Analysis	Gp0035254	8x		Whole Genome Sequencing	55
2675903408	Bacillus malacitensis NRRL B-41618	Permanent Draft	Firmicutes	Bacilli	Bacillales	Bacillaceae	Bacillus	Bacillus malacitensis	279143		NRRL B-41618	PRJNA36582	SAMN435892						4203089	4244	Genome Analysis	Gp0145327			Whole Genome Sequencing	24
2585428017	Bacillus manliponensis JCM 15802	Permanent Draft	Firmicutes	Bacilli	Bacillales	Bacillaceae	Bacillus	Bacillus manliponensis	574376		JCM 1582	PRJNA252652	SAMN2854473						4643113	4479	Genome Analysis	Gp0096764			Whole Genome Sequencing	101
2565956590	Bacillus mannanilyticus JCM 10596	Permanent Draft	Firmicutes	Bacilli	Bacillales	Bacillaceae	Bacillus	Bacillus mannanilyticus	1236954		JCM 1596	PRJDB653	SAMD1248	Environmental	Terrestrial	Unclassified	Soil	Soil	4534596	4920	Genome Analysis	Gp0028721	23x	Level 1: Standard Draft	Whole Genome Sequencing	108
2639763006	Bacillus marisflavi	Permanent Draft	Firmicutes	Bacilli	Bacillales	Bacillaceae	Bacillus	Bacillus marisflavi	189381		LK16	PRJNA27748	SAMN3744443						4345790	4558	Genome Analysis	Gp0120829			Whole Genome Sequencing	37
2563367048	Bacillus marmarensis DSM 21297	Permanent Draft	Firmicutes	Bacilli	Bacillales	Bacillaceae	Bacillus	Bacillus marmarensis	1188261		DSM 21297	PRJNA16551	SAMN2471688	Host-associated	Fungi	Unclassified	Unclassified		4020592	4244	Genome Analysis	Gp0021720	9.x		Whole Genome Sequencing	92
2619619269	Bacillus massilioalgeriensis EB01	Permanent Draft	Firmicutes	Bacilli	Bacillales	Bacillaceae	Bacillus	Bacillus massilioalgeriensis EB01	1347086		EB1	PRJEB4215	SAMEA3138993	Environmental	Aquatic		Sediment		5269560	5184	Genome Analysis	Gp0101143			Whole Genome Sequencing	46
2547132168	Bacillus massilioanorexius AP8	Permanent Draft	Firmicutes	Bacilli	Bacillales	Bacillaceae	Bacillus	Bacillus massilioanorexius	1211814		AP8	PRJEB376	SAMEA2272318	Host-associated	Human	Large intestine	Digestive system	Host, Human fecal	4588940	4558	Genome Analysis	Gp0023896	31.34x	Level 5: Non-contiguous Finished	Whole Genome Sequencing	120
2600255092	Bacillus massiliogorillae G2	Permanent Draft	Firmicutes	Bacilli	Bacillales	Bacillaceae	Bacillus	Bacillus massiliogorillae G2	1243664		G2(212b)	PRJEB623	SAMEA227246						5431566	5262	Genome Analysis	Gp0033442			Whole Genome Sequencing	66
2547132161	Bacillus massiliosenegalensis JC6	Permanent Draft	Firmicutes	Bacilli	Bacillales	Bacillaceae	Bacillus	Bacillus massiliosenegalensis	1034347		JC6	PRJEA68337	SAMEA2272328	Host-associated	Human	Large intestine	Digestive system	Host, Human fecal	4895941	5009	Genome Analysis	Gp0022053		Level 5: Non-contiguous Finished	Whole Genome Sequencing	102
2675903329	Bacillus megaterium PE5-112	Permanent Draft	Firmicutes	Bacilli	Bacillales	Bacillaceae	Bacillus	Bacillus megaterium	1404		PE5-112	PRJNA39473	SAMN4432436	Host-associated	Porifera		Sponge		5364452	5687	Genome Analysis	Gp0140218			Whole Genome Sequencing	68
2585427643	Bacillus methanolicus MGA3	Finished	Firmicutes	Bacilli	Bacillales	Bacillaceae	Bacillus	Bacillus methanolicus	796606		MGA3	PRJNA246479							3425208	3424	Genome Analysis	Gp0094494	18x	Level 6: Finished	Whole Genome Sequencing	3
2630968707	Bacillus methylotrophicus JS25R	Finished	Firmicutes	Bacilli	Bacillales	Bacillaceae	Bacillus	Bacillus methylotrophicus	492670		JS25R	PRJNA26365	SAMN314819						4014440	3945	Genome Analysis	Gp0108980		Level 6: Finished	Whole Genome Sequencing	2
2579778565	Bacillus mojavensis RO-H-1, KCTC 3706	Permanent Draft	Firmicutes	Bacilli	Bacillales	Bacillaceae	Bacillus	Bacillus mojavensis	1051501		RO-H-1, KCTC 376	PRJNA227789	SAMN241462						3935582	4037	Genome Analysis	Gp0067883	895.x		Whole Genome Sequencing	38
2639763118	Bacillus murimartini LMG21005	Permanent Draft	Firmicutes	Bacilli	Bacillales	Bacillaceae	Bacillus	Bacillus murimartini	171685		LMG215	PRJNA29119	SAMN39411						4169138	4335	Genome Analysis	Gp0122086			Whole Genome Sequencing	13
2609460097	Bacillus mycoides BHP	Permanent Draft	Firmicutes	Bacilli	Bacillales	Bacillaceae	Bacillus	Bacillus mycoides	1405		BHP	PRJNA243594	SAMN2739899						5875917	6050	Genome Analysis	Gp0092951			Whole Genome Sequencing	12
2596583586	Bacillus nanhaiisediminis CGMCC 1.10116	Permanent Draft	Firmicutes	Bacilli	Bacillales	Bacillaceae	Bacillus	Bacillus nanhaiisediminis	688079		CGMCC 1.1116	PRJNA255594	SAMN2927911						3571384	3637	Genome Analysis	Gp0093886		Level 1: Standard Draft	Whole Genome Sequencing	26
2541047554	Bacillus nealsonii AAU1_buffalo	Permanent Draft	Firmicutes	Bacilli	Bacillales	Bacillaceae	Bacillus	Bacillus nealsonii	1202533		AAU1_buffalo	PRJNA168247	SAMN2469633	Host-associated	Mammals	Foregut	Digestive system		4978389	4864	Genome Analysis	Gp0033487	23x		Whole Genome Sequencing	407
2675903663	Bacillus niacini NBRC 15566	Permanent Draft	Firmicutes	Bacilli	Bacillales	Bacillaceae	Bacillus	Bacillus niacini	1348654		NBRC 15566	PRJDB131	SAMD471					Soil	6181012	6010	Genome Analysis	Gp0075732			Whole Genome Sequencing	105
2681812999	Bacillus novalis NBRC 102450	Permanent Draft	Firmicutes	Bacilli	Bacillales	Bacillaceae	Bacillus	Bacillus novalis	1349756		NBRC 1245	PRJDB134	SAMD472					Soil	5566063	5475	Genome Analysis	Gp0075758			Whole Genome Sequencing	92
2551306096	Bacillus oceanisediminis 2691	Permanent Draft	Firmicutes	Bacilli	Bacillales	Bacillaceae	Bacillus	Bacillus oceanisediminis	1196031		2691	PRJNA167766	SAMN247179	Environmental	Aquatic	Unclassified	Marine		5760615	5979	Genome Analysis	Gp0022049	4x		Whole Genome Sequencing	77
2636415927	Bacillus okhensis Kh10-101T	Permanent Draft	Firmicutes	Bacilli	Bacillales	Bacillaceae	Bacillus	Bacillus okhensis	333138		Kh1-11T	PRJNA261559	SAMN374851						4865284	5082	Genome Analysis	Gp0107278			Whole Genome Sequencing	98
2648501690	Bacillus okuhidensis DSM 13666	Permanent Draft	Firmicutes	Bacilli	Bacillales	Bacillaceae	Bacillus	Bacillus okuhidensis	136160		DSM 13666	PRJNA293253	SAMN399947						4199954	4191	Genome Analysis	Gp0122064			Whole Genome Sequencing	22
2524614636	Bacillus panaciterrae DSM 19096	Permanent Draft	Firmicutes	Bacilli	Bacillales	Bacillaceae	Bacillus	Bacillus panaciterrae	1121093		DSM 1996	PRJNA188833	SAMN244795	Environmental	Terrestrial	Unclassified	Soil	Soil	5413701	5536	Genome Analysis	Gp0013525	Unknown	Level 1: Standard Draft	Whole Genome Sequencing	190
2684623143	Bacillus paralicheniformis BL-09	Finished	Firmicutes	Bacilli	Bacillales	Bacillaceae	Bacillus	Bacillus paralicheniformis	1648923		BL-9	PRJNA27149	SAMN3272542						4388022	4459	Genome Analysis	Gp0144079		Level 6: Finished	Whole Genome Sequencing	1
2651870116	Bacillus persicus DSM 25386	Permanent Draft	Firmicutes	Bacilli	Bacillales	Bacillaceae	Bacillus	Bacillus persicus	930146		B48,IBRC-M 1115,DSM 25386,CECT 81	PRJNA323234	SAMN5192533						4643403	4757	Genome Analysis	Gp0116449		Level 1: Standard Draft	Whole Genome Sequencing	40
2645727886	Bacillus plakortidis DSM 19153	Permanent Draft	Firmicutes	Bacilli	Bacillales	Bacillaceae	Bacillus	Bacillus plakortidis	444060		DSM 19153	PRJNA294857	SAMN43856						3965188	4130	Genome Analysis	Gp0122068		Level 1: Standard Draft	Whole Genome Sequencing	41
2630968651	Bacillus pseudalcaliphilus DSM 8725	Permanent Draft	Firmicutes	Bacilli	Bacillales	Bacillaceae	Bacillus	Bacillus pseudalcaliphilus	79884		DSM 8725	PRJNA28683	SAMN377918						4487412	4403	Genome Analysis	Gp0121127			Whole Genome Sequencing	25
646311908	Bacillus pseudofirmus OF4	Finished	Firmicutes	Bacilli	Bacillales	Bacillaceae	Bacillus	Bacillus pseudofirmus	398511	45847	OF4	PRJNA28811		Environmental	Terrestrial	Unclassified	Soil	Soil, Terrestrial	4249248	4434	Genome Analysis	Gp0003349		Level 6: Finished	Whole Genome Sequencing	3
643886172	Bacillus pseudomycoides DSM 12442	Permanent Draft	Firmicutes	Bacilli	Bacillales	Bacillaceae	Bacillus	Bacillus pseudomycoides	527000	55213	DSM 12442	PRJNA2977	SAMN727631	Environmental	Terrestrial	Unclassified	Soil	Soil	5752014	5941	Genome Analysis	Gp0003852	8.5x	Level 2: High-Quality Draft	Whole Genome Sequencing	305
2547132175	Bacillus psychrosaccharolyticus ATCC 23296	Permanent Draft	Firmicutes	Bacilli	Bacillales	Bacillaceae	Bacillus	Bacillus psychrosaccharolyticus	1174504		ATCC 23296	PRJNA159255	SAMN857837	Environmental	Terrestrial	Unclassified	Soil	Soil	4590454	4948	Genome Analysis	Gp0028719	19x	Level 1: Standard Draft	Whole Genome Sequencing	265
2579779127	Bacillus pumilus	Permanent Draft	Firmicutes	Bacilli	Bacillales	Bacillaceae	Bacillus	Bacillus pumilus	1408			PRJNA238961	SAMN2649963					Soil	3826487	3891	Genome Analysis	Gp0089971	2x		Whole Genome Sequencing	39
2617270910	Bacillus qingdaonensis CGMCC 1.6134	Permanent Draft	Firmicutes	Bacilli	Bacillales	Bacillaceae	Bacillus	Bacillus qingdaonensis	266892		CGMCC 1.6134	PRJNA33438	SAMN448854	Environmental	Aquatic	Coastal	Marine		3516738	3621	Genome Analysis	Gp0112531		Level 1: Standard Draft	Whole Genome Sequencing	68
2654588196	Bacillus rhizosphaerae SC-N012	Permanent Draft	Firmicutes	Bacilli	Bacillales	Bacillaceae	Bacillus	Bacillus rhizosphaerae	866786		SC-N12,DSM 21911,NCCB 1267	PRJNA323235	SAMN5192535						4243036	4324	Genome Analysis	Gp0116450		Level 1: Standard Draft	Whole Genome Sequencing	13
2576861488	Bacillus safensis FO-36b	Permanent Draft	Firmicutes	Bacilli	Bacillales	Bacillaceae	Bacillus	Bacillus safensis	1178541		FO-36b	PRJNA162775	SAMN2746691	Engineered	Built environment	Unclassified	Unclassified		3731735	3857	Genome Analysis	Gp0021076	1.x		Whole Genome Sequencing	37
2651870172	Bacillus salsus IBRC-M10078	Permanent Draft	Firmicutes	Bacilli	Bacillales	Bacillaceae	Bacillus	Bacillus salsus	930152		IBRC-M178	PRJNA323237	SAMN5216565						4789739	4724	Genome Analysis	Gp0116454		Level 1: Standard Draft	Whole Genome Sequencing	32
2645727668	Bacillus selenatarsenatis SF-1	Permanent Draft	Firmicutes	Bacilli	Bacillales	Bacillaceae	Bacillus	Bacillus selenatarsenatis	1321606		SF-1	PRJDB195	SAMD2551						4752152	4915	Genome Analysis	Gp0124204			Whole Genome Sequencing	119
646564509	Bacillus selenitireducens MLS10	Finished	Firmicutes	Bacilli	Bacillales	Sporolactobacillaceae	Bacillus	Bacillus selenitireducens	439292	49513	MLS1	PRJNA13376	SAMN36	Environmental	Aquatic	Alkaline	Non-marine Saline and Alkaline	Aquatic, Fresh water	3592487	3420	Genome Analysis	Gp0001016		Level 6: Finished	Whole Genome Sequencing	1
2651869806	Bacillus shackletonii LMG 18435	Permanent Draft	Firmicutes	Bacilli	Bacillales	Bacillaceae	Bacillus	Bacillus shackletonii	157838		LMG 18435	PRJNA294856	SAMN43848						5293806	5320	Genome Analysis	Gp0122065		Level 1: Standard Draft	Whole Genome Sequencing	18
2548877022	Bacillus siamensis KCTC 13613	Permanent Draft	Firmicutes	Bacilli	Bacillales	Bacillaceae	Bacillus	Bacillus siamensis	1177185		KCTC 13613	PRJNA161489	SAMN2414599						3779696	3864	Genome Analysis	Gp0021077	5x		Whole Genome Sequencing	51
2671180330	Bacillus simplex SH-B26	Finished	Firmicutes	Bacilli	Bacillales	Bacillaceae	Bacillus	Bacillus simplex	1478		SH-B26	PRJNA276291	SAMN3372368						5521719	5592	Genome Analysis	Gp0144940		Level 6: Finished	Whole Genome Sequencing	2
2654588021	Bacillus smithii DSM 4216 null replaces 81704	Finished	Firmicutes	Bacilli	Bacillales	Bacillaceae	Bacillus	Bacillus smithii	1479		DSM 4216	PRJNA258357	SAMN3246763						3381292	3450	Genome Analysis	Gp0120641		Level 6: Finished	Whole Genome Sequencing	2
2619618871	Bacillus solisalsi CGMCC 1.6854	Permanent Draft	Firmicutes	Bacilli	Bacillales	Bacillaceae	Bacillus	Bacillus solisalsi	459525		CGMCC 1.6854	PRJNA3388	SAMN4488137						4797611	5014	Genome Analysis	Gp0113070		Level 1: Standard Draft	Whole Genome Sequencing	14
2571042128	Bacillus sonorensis NBRC 101234, KCTC 13918	Permanent Draft	Firmicutes	Bacilli	Bacillales	Bacillaceae	Bacillus	Bacillus sonorensis	1220591		L87-1	PRJNA227788	SAMN241461						4428962	4457	Genome Analysis	Gp0067885	1.x		Whole Genome Sequencing	63
2636416172	Bacillus sp. 103MF	Permanent Draft	Firmicutes	Bacilli	Bacillales	Bacillaceae	Bacillus	Bacillus sp. 103MF	1409		13MF	PRJNA33827	SAMN4488145	Host-associated	Plants		Rhizoplane		5123121	5112	Genome Analysis	Gp0114913		Level 1: Standard Draft	Whole Genome Sequencing	47
2517572206	Bacillus sp. 105MF	Permanent Draft	Firmicutes	Bacilli	Bacillales	Bacillaceae	Bacillus	Bacillus sp. 105MF	1151120		15MF	PRJNA175165	SAMN2441689	Host-associated	Plants				5821940	6155	Genome Analysis	Gp0018559	Unknown	Level 1: Standard Draft	Whole Genome Sequencing	125
2639762568	Bacillus sp. 112MF	Permanent Draft	Firmicutes	Bacilli	Bacillales	Bacillaceae	Bacillus	Bacillus sp. 112MF	1409		112MF	PRJNA33826	SAMN4488146	Host-associated	Plants		Rhizoplane		5810072	6029	Genome Analysis	Gp0114914		Level 1: Standard Draft	Whole Genome Sequencing	75
2521172627	Bacillus sp. 123MFChir2	Permanent Draft	Firmicutes	Bacilli	Bacillales	Bacillaceae	Bacillus	Bacillus sp. 123MFChir2	1169144		123MFChir2	PRJNA187935	SAMN244515						4374223	4485	Genome Analysis	Gp0035131	Unknown	Level 1: Standard Draft	Whole Genome Sequencing	110
2636416173	Bacillus sp. 166AMFTsu	Permanent Draft	Firmicutes	Bacilli	Bacillales	Bacillaceae	Bacillus	Bacillus sp. 166AMFTsu	1409		166AMFTsu	PRJNA33825	SAMN4488156	Host-associated	Plants		Rhizoplane		5254040	5448	Genome Analysis	Gp0114915		Level 1: Standard Draft	Whole Genome Sequencing	67
2522125150	Bacillus sp. 171095_106	Permanent Draft	Firmicutes	Bacilli	Bacillales	Bacillaceae	Bacillus	Bacillus sp.	1286363		17195_16	PRJNA18792	SAMN2597215						5193175	5410	Genome Analysis	Gp0025910	Unknown	Level 1: Standard Draft	Whole Genome Sequencing	22
2558860351	Bacillus sp. 17376	Permanent Draft	Firmicutes	Bacilli	Bacillales	Bacillaceae	Bacillus	Bacillus sp. 17376	977905		17376	PRJNA62235	SAMN2469311						4377798	4662	Genome Analysis	Gp0009792	3.x		Whole Genome Sequencing	234
2639762634	Bacillus sp. 196MF	Permanent Draft	Firmicutes	Bacilli	Bacillales	Bacillaceae	Bacillus	Bacillus sp. 196MF	1409		196MF	PRJNA33824	SAMN4488159	Host-associated	Plants		Rhizoplane		5756950	6023	Genome Analysis	Gp0114916		Level 1: Standard Draft	Whole Genome Sequencing	124
2506520047	Bacillus sp. 1NLA3E	Finished	Firmicutes	Bacilli	Bacillales	Bacillaceae	Bacillus	Bacillus sp. 1NLA3E	666686	81841	1NLA3E	PRJNA53255	SAMN2598535	Engineered	Bioremediation	Unclassified	Metal	Soil	4815602	4833	Genome Analysis	Gp0008511	3x	Level 6: Finished	Whole Genome Sequencing	1
649989909	Bacillus sp. 2_A_57_CT2	Permanent Draft	Firmicutes	Bacilli	Bacillales	Bacillaceae	Bacillus	Bacillus sp. 2_A_57_CT2	665959	6259	2_A_57_CT2	PRJNA43	SAMN2463787	Host-associated	Human	Oral	Digestive system	Host, Human oral cavity	5859356	5889	Genome Analysis	Gp0001030	19x	Level 2: High-Quality Draft	Whole Genome Sequencing	114
2522125078	Bacillus sp. 278922_107	Permanent Draft	Firmicutes	Bacilli	Bacillales	Bacillaceae	Bacillus	Bacillus sp. 278922_107	1292019		278922_17	PRJNA188915	SAMN2597213						5108451	5314	Genome Analysis	Gp0025911	Unknown	Level 1: Standard Draft	Whole Genome Sequencing	40
2516493005	Bacillus sp. 37MA	Permanent Draft	Firmicutes	Bacilli	Bacillales	Bacillaceae	Bacillus	Bacillus sp. 37MA	1132442		37MA	PRJNA165517	SAMN2256468						3981584	4385	Genome Analysis	Gp0015935	Unknown	Level 2: High-Quality Draft	Whole Genome Sequencing	5
2636416083	Bacillus sp. 491MF	Permanent Draft	Firmicutes	Bacilli	Bacillales	Bacillaceae	Bacillus	Bacillus sp. 491MF	1409		491MF	PRJNA33823	SAMN4488168	Host-associated	Plants		Rhizoplane		4940505	5114	Genome Analysis	Gp0114918		Level 1: Standard Draft	Whole Genome Sequencing	91
2513237296	Bacillus sp. 5B6	Permanent Draft	Firmicutes	Bacilli	Bacillales	Bacillaceae	Bacillus	Bacillus sp. 5B6	1127743	161591	5B6	PRJNA79215	SAMN247191	Host-associated	Plants	Unclassified	Phylloplane		3899657	4024	Genome Analysis	Gp0017795	116x		Whole Genome Sequencing	1
2636416171	Bacillus sp. 5MFCol3.1	Permanent Draft	Firmicutes	Bacilli	Bacillales	Bacillaceae	Bacillus	Bacillus sp. 5MFCol3.1	1409		5MFCol3.1	PRJNA33822	SAMN4488573	Host-associated	Plants		Rhizoplane		5826918	5947	Genome Analysis	Gp0114919		Level 1: Standard Draft	Whole Genome Sequencing	69
2513237325	Bacillus sp. 7_6_55CFAA_CT2	Permanent Draft	Firmicutes	Bacilli	Bacillales	Bacillaceae	Bacillus	Bacillus sp. 7_6_55CFAA_CT2	665957	8427	7_6_55CFAA_CT2	PRJNA45	SAMN2463788	Host-associated	Human	Unclassified	Unclassified	Host, Human intestinal microflora	5709356	5909	Genome Analysis	Gp0005398	21x	Level 2: High-Quality Draft	Whole Genome Sequencing	131
2636416174	Bacillus sp. 71MF	Permanent Draft	Firmicutes	Bacilli	Bacillales	Bacillaceae	Bacillus	Bacillus sp. 71MF	1409		71MF	PRJNA33821	SAMN4488574	Host-associated	Plants		Rhizoplane		5108934	5125	Genome Analysis	Gp0114920		Level 1: Standard Draft	Whole Genome Sequencing	90
2574179736	Bacillus sp. 72	Permanent Draft	Firmicutes	Bacilli	Bacillales	Bacillaceae	Bacillus	Bacillus sp.	1131816		72	PRJNA22312	SAMN274617						3908751	4090	Genome Analysis	Gp0015936		Level 3: Improved-High-Quality Draft	Whole Genome Sequencing	26
2534681946	Bacillus sp. 916	Permanent Draft	Firmicutes	Bacilli	Bacillales	Bacillaceae	Bacillus	Bacillus sp. 916	1007654		916	PRJNA65665	SAMN24711						3931278	4046	Genome Analysis	Gp0011228	1x		Whole Genome Sequencing	139
2517572209	Bacillus sp. 95MFCvi2.1	Permanent Draft	Firmicutes	Bacilli	Bacillales	Bacillaceae	Bacillus	Bacillus sp. 95MFCvi2.1	1151121		95MFCvi2.1	PRJNA175169	SAMN244448						5673295	5891	Genome Analysis	Gp0018736	Unknown	Level 1: Standard Draft	Whole Genome Sequencing	93
2634166502	Bacillus sp. A053 (contamination screened)	Permanent Draft	Firmicutes	Bacilli	Bacillales	Bacillaceae	Bacillus	Bacillus sp. A053	1590027		A53	PRJNA271178	SAMN327327						4139313	4202	Single Cell Analysis (screened)	Gp0117420			Whole Genome Sequencing	5
2551306105	Bacillus sp. Aph1	Permanent Draft	Firmicutes	Bacilli	Bacillales	Bacillaceae	Bacillus	Bacillus sp. Aph1	1202456		Aph1	PRJNA169111	SAMN2471777	Environmental	Aquatic	Wetlands	Freshwater		5096309	5408	Genome Analysis	Gp0022050	7x		Whole Genome Sequencing	458
2627854039	Bacillus sp. B-jedd	Permanent Draft	Firmicutes	Bacilli	Bacillales	Bacillaceae	Bacillus	Bacillus sp. B-jedd	1476857		B-jedd	PRJEB5955	SAMEA2784367						4702581	4727	Genome Analysis	Gp0102194			Whole Genome Sequencing	4
2615840537	Bacillus sp. BC15	Permanent Draft	Firmicutes	Bacilli	Bacillales	Bacillaceae	Bacillus	Bacillus sp. BC15	1409		BC15	PRJNA3338	SAMN4487918						5742731	5845	Genome Analysis	Gp0110366		Level 1: Standard Draft	Whole Genome Sequencing	34
2639763045	Bacillus sp. BH072	Finished	Firmicutes	Bacilli	Bacillales	Bacillaceae	Bacillus	Bacillus sp. BH072	1570330		BH72	PRJNA266571	SAMN3167799						4069641	4028	Genome Analysis	Gp0117421		Level 6: Finished	Whole Genome Sequencing	1
2651869648	Bacillus sp. BS34A	Finished	Firmicutes	Bacilli	Bacillales	Bacillaceae	Bacillus	Bacillus sp. BS34A	157838		BS34A	PRJEB7328	SAMEA2247639						4233615	4386	Genome Analysis	Gp0121940		Level 6: Finished	Whole Genome Sequencing	1
649989910	Bacillus sp. BT1B_CT2	Permanent Draft	Firmicutes	Bacilli	Bacillales	Bacillaceae	Bacillus	Bacillus sp. BT1B_CT2	665958	6255	BT1B_CT2	PRJNA41	SAMN2463786	Host-associated	Human	Unclassified	Digestive system	Host, Human intestinal microflora	4341829	4525	Genome Analysis	Gp0005361	22x	Level 2: High-Quality Draft	Whole Genome Sequencing	49
2645728055	Bacillus sp. CHD6a	Permanent Draft	Firmicutes	Bacilli	Bacillales	Bacillaceae	Bacillus	Bacillus sp. CHD6a	1643452		CHD6a	PRJNA28143	SAMN348835						3964953	4087	Genome Analysis	Gp0124205			Whole Genome Sequencing	55
2639762527	Bacillus sp. CL115	Permanent Draft	Firmicutes	Bacilli	Bacillales	Bacillaceae	Bacillus	Bacillus sp. CL115	1409		CL115	PRJNA3382	SAMN4488575	Host-associated	Plants		Rhizoplane		5598114	5836	Genome Analysis	Gp0114921		Level 1: Standard Draft	Whole Genome Sequencing	55
2639762622	Bacillus sp. CL25	Permanent Draft	Firmicutes	Bacilli	Bacillales	Bacillaceae	Bacillus	Bacillus sp. CL25	1409		CL25	PRJNA33819	SAMN4488576	Host-associated	Plants		Rhizoplane		5602407	5826	Genome Analysis	Gp0114922		Level 1: Standard Draft	Whole Genome Sequencing	57
2642422539	Bacillus sp. CL95	Permanent Draft	Firmicutes	Bacilli	Bacillales	Bacillaceae	Bacillus	Bacillus sp. CL95	1409		CL95	PRJNA33818	SAMN4488577	Host-associated	Plants		Rhizoplane		4002989	4092	Genome Analysis	Gp0114923		Level 1: Standard Draft	Whole Genome Sequencing	20
2639762528	Bacillus sp. CL96	Permanent Draft	Firmicutes	Bacilli	Bacillales	Bacillaceae	Bacillus	Bacillus sp. CL96	1409		CL96	PRJNA33817	SAMN4488578	Host-associated	Plants		Rhizoplane		5600875	5826	Genome Analysis	Gp0114924		Level 1: Standard Draft	Whole Genome Sequencing	49
2630968610	Bacillus sp. CMAA 1185 (contamination screened)	Permanent Draft	Firmicutes	Bacilli	Bacillales	Bacillaceae	Bacillus	Bacillus sp. CMAA 1185	1385719		CMAA 1185	PRJNA278932	SAMN3435316						3907872	4239	Single Cell Analysis (screened)	Gp0120957			Whole Genome Sequencing	10
2695420354	Bacillus sp. Co1-6	Permanent Draft	Firmicutes	Bacilli	Bacillales	Bacillaceae	Bacillus	Bacillus sp. Co1-6	1409		Co1-6	PRJEB9155	SAMEA3356669						3922431	3919	Genome Analysis	Gp0150789			Whole Genome Sequencing	1
2562617116	Bacillus sp. CPSM8	Permanent Draft	Firmicutes	Bacilli	Bacillales	Bacillaceae	Bacillus	Bacillus sp. CPSM8	1202457		CPSM8	PRJNA169112	SAMN2471779	Environmental	Aquatic	Lotic	Freshwater		4395870	4671	Genome Analysis	Gp0022052	15x		Whole Genome Sequencing	36
2585427675	Bacillus sp. DW5-4	Permanent Draft	Firmicutes	Bacilli	Bacillales	Bacillaceae	Bacillus	Bacillus sp. DW5-4	1178540		DW5-4	PRJNA162769	SAMN287955						3736192	3717	Genome Analysis	Gp0021091			Whole Genome Sequencing	106
2615840658	Bacillus sp. ES.034	Permanent Draft	Firmicutes	Bacilli	Bacillales	Bacillaceae	Bacillus	Bacillus sp. ES.034	1409		ES.34	PRJNA33384	SAMN4487877						4514426	4717	Genome Analysis	Gp0112415		Level 3: Improved-High-Quality Draft	Whole Genome Sequencing	1
2615840685	Bacillus sp. ES.036	Permanent Draft	Firmicutes	Bacilli	Bacillales	Bacillaceae	Bacillus	Bacillus sp. ES.036	1409		ES.36	PRJNA33383	SAMN4487878						4342857	4518	Genome Analysis	Gp0112416		Level 3: Improved-High-Quality Draft	Whole Genome Sequencing	3
2619619270	Bacillus sp. FF3	Permanent Draft	Firmicutes	Bacilli	Bacillales	Bacillaceae	Bacillus	Bacillus sp. FF3	1347368		FF3	PRJEB4275	SAMEA3138977						4067963	3992	Genome Analysis	Gp0101144			Whole Genome Sequencing	25
2548877017	Bacillus sp. FJAT-13831	Permanent Draft	Firmicutes	Bacilli	Bacillales	Bacillaceae	Bacillus	Bacillus sp. FJAT-13831	1150157		FJAT-13831	PRJNA161659	SAMN2469796	Environmental	Terrestrial	Unclassified	Soil	Soil, Terrestrial	5471712	5667	Genome Analysis	Gp0021093	1x		Whole Genome Sequencing	88
2571042748	Bacillus sp. FJAT-14515	Permanent Draft	Firmicutes	Bacilli	Bacillales	Bacillaceae	Bacillus	Bacillus sp. FJAT-14515	1208599		FJAT-14515	PRJNA226627	SAMN2469794	Environmental	Terrestrial	Unclassified	Soil		5436942	5185	Genome Analysis	Gp0067886	98.x		Whole Genome Sequencing	43
2568526414	Bacillus sp. FJAT-14578	Permanent Draft	Firmicutes	Bacilli	Bacillales	Bacillaceae	Bacillus	Bacillus sp. FJAT-14578	1208600		FJAT-14578	PRJNA226628	SAMN2469795						5568996	5610	Genome Analysis	Gp0067887	98.x		Whole Genome Sequencing	43
2645727787	Bacillus sp. FJAT-18017	Finished	Firmicutes	Bacilli	Bacillales	Bacillaceae	Bacillus	Bacillus sp. FJAT-18017	1705566		FJAT-1817	PRJNA293651	SAMN4915						5265381	5114	Genome Analysis	Gp0122078		Level 6: Finished	Whole Genome Sequencing	1
2645727912	Bacillus sp. FJAT-18019	Permanent Draft	Firmicutes	Bacilli	Bacillales	Bacillaceae	Bacillus	Bacillus sp. FJAT-18019	1705110		FJAT-1819	PRJNA293496	SAMN4426						6424807	6124	Genome Analysis	Gp0122077			Whole Genome Sequencing	4
2648501128	Bacillus sp. FJAT-18043	Permanent Draft	Firmicutes	Bacilli	Bacillales	Bacillaceae	Bacillus	Bacillus sp. FJAT-18043	1637975		FJAT-1843	PRJNA294849	SAMN43843						5313588	5528	Genome Analysis	Gp0122076			Whole Genome Sequencing	9
2645727568	Bacillus sp. FJAT-21351	Permanent Draft	Firmicutes	Bacilli	Bacillales	Bacillaceae	Bacillus	Bacillus sp. FJAT-21351	1581029		FJAT-21351	PRJNA293488	SAMN4425						6051700	6379	Genome Analysis	Gp0122070			Whole Genome Sequencing	14
2645727994	Bacillus sp. FJAT-21352	Permanent Draft	Firmicutes	Bacilli	Bacillales	Bacillaceae	Bacillus	Bacillus sp. FJAT-21352	1581030		FJAT-21352	PRJNA293649	SAMN49126						5534401	5460	Genome Analysis	Gp0122071			Whole Genome Sequencing	4
2645727926	Bacillus sp. FJAT-21945	Permanent Draft	Firmicutes	Bacilli	Bacillales	Bacillaceae	Bacillus	Bacillus sp. FJAT-21945	1581033		FJAT-21945	PRJNA293397	SAMN42532						5160930	5281	Genome Analysis	Gp0122072			Whole Genome Sequencing	20
2648501284	Bacillus sp. FJAT-21955	Permanent Draft	Firmicutes	Bacilli	Bacillales	Bacillaceae	Bacillus	Bacillus sp. FJAT-21955	1581034		FJAT-21955	PRJNA294853	SAMN43846						3788807	3942	Genome Analysis	Gp0122073			Whole Genome Sequencing	30
2648501376	Bacillus sp. FJAT-22058	Permanent Draft	Firmicutes	Bacilli	Bacillales	Bacillaceae	Bacillus	Bacillus sp. FJAT-22058	1581037		FJAT-2258	PRJNA293648	SAMN4911						5476059	5420	Genome Analysis	Gp0122074			Whole Genome Sequencing	6
2648501746	Bacillus sp. FJAT-22090	Finished	Firmicutes	Bacilli	Bacillales	Bacillaceae	Bacillus	Bacillus sp. FJAT-22090	1581038		FJAT-229	PRJNA29365	SAMN49131						4215291	4359	Genome Analysis	Gp0122075		Level 6: Finished	Whole Genome Sequencing	1
2645728070	Bacillus sp. FJAT-25509	Permanent Draft	Firmicutes	Bacilli	Bacillales	Bacillaceae	Bacillus	Bacillus sp. FJAT-25509	1712029		FJAT-2559	PRJNA294851	SAMN43845						5114925	4906	Genome Analysis	Gp0122079			Whole Genome Sequencing	38
2645728005	Bacillus sp. FJAT-26652	Permanent Draft	Firmicutes	Bacilli	Bacillales	Bacillaceae	Bacillus	Bacillus sp. FJAT-26652	1684141		FJAT-26652	PRJNA29127	SAMN3853465						4771590	4970	Genome Analysis	Gp0124671			Whole Genome Sequencing	13
2636415827	Bacillus sp. FJAT-27231	Permanent Draft	Firmicutes	Bacilli	Bacillales	Bacillaceae	Bacillus	Bacillus sp. FJAT-27231	1679168		FJAT-27231	PRJNA28931	SAMN384767						4332205	4286	Genome Analysis	Gp0121130			Whole Genome Sequencing	4
2654587872	Bacillus sp. FJAT-27238	Permanent Draft	Firmicutes	Bacilli	Bacillales	Bacillaceae	Bacillus	Bacillus sp. FJAT-27238	1679167		FJAT-27238	PRJNA2893	SAMN384765						6134829	5875	Genome Analysis	Gp0121131			Whole Genome Sequencing	1
2654587627	Bacillus sp. FJAT-27245	Permanent Draft	Firmicutes	Bacilli	Bacillales	Bacillaceae	Bacillus	Bacillus sp. FJAT-27245	1684144		FJAT-27245	PRJNA29137	SAMN385347						4606627	4609	Genome Analysis	Gp0124672			Whole Genome Sequencing	5
2648501205	Bacillus sp. FJAT-27251	Permanent Draft	Firmicutes	Bacilli	Bacillales	Bacillaceae	Bacillus	Bacillus sp. FJAT-27251	1684142		FJAT-27251	PRJNA29134	SAMN3853466						5043950	4971	Genome Analysis	Gp0124673			Whole Genome Sequencing	2
2636415614	Bacillus sp. FJAT-27445	Permanent Draft	Firmicutes	Bacilli	Bacillales	Bacillaceae	Bacillus	Bacillus sp. FJAT-27445	1679166		FJAT-27445	PRJNA28929	SAMN384764						4188775	4365	Genome Analysis	Gp0121132			Whole Genome Sequencing	25
2636415861	Bacillus sp. FJAT-27916	Permanent Draft	Firmicutes	Bacilli	Bacillales	Bacillaceae	Bacillus	Bacillus sp. FJAT-27916	1679169		FJAT-27916	PRJNA28932	SAMN384768						4154233	4232	Genome Analysis	Gp0121133			Whole Genome Sequencing	3
2636415473	Bacillus sp. FJAT-27997	Permanent Draft	Firmicutes	Bacilli	Bacillales	Bacillaceae	Bacillus	Bacillus sp. FJAT-27997	1679170		FJAT-27997	PRJNA28933	SAMN384769						5428425	5387	Genome Analysis	Gp0121134			Whole Genome Sequencing	7
2648501122	Bacillus sp. FJAT-28004	Permanent Draft	Firmicutes	Bacilli	Bacillales	Bacillaceae	Bacillus	Bacillus sp. FJAT-28004	1679165		FJAT-284	PRJNA289421	SAMN3839969						7478772	6772	Genome Analysis	Gp0124674			Whole Genome Sequencing	20
2651869764	Bacillus sp. FJAT-4402	Finished	Firmicutes	Bacilli	Bacillales	Bacillaceae	Bacillus	Bacillus sp. FJAT-4402	1441095		FJAT-442	PRJNA293641	SAMN4991						4597707	4772	Genome Analysis	Gp0122069		Level 6: Finished	Whole Genome Sequencing	1
2630968906	Bacillus sp. GeD10	Permanent Draft	Firmicutes	Bacilli	Bacillales	Bacillaceae	Bacillus	Bacillus sp. GeD10	1301086		GeD1	PRJEB1558	SAMEA2272577	Engineered	Wastewater		Activated Sludge	Activated sludge	5865695	6256	Genome Analysis	Gp0102087			Whole Genome Sequencing	327
2579778757	Bacillus sp. H1a	Permanent Draft	Firmicutes	Bacilli	Bacillales	Bacillaceae	Bacillus	Bacillus sp. H1a	1397276		H1a	PRJNA22621	SAMN272985						5751430	5981	Genome Analysis	Gp0067888	12.x		Whole Genome Sequencing	167
2579778543	Bacillus sp. H1m	Permanent Draft	Firmicutes	Bacilli	Bacillales	Bacillaceae	Bacillus	Bacillus sp. H1m	1397277		H1m	PRJNA22626	SAMN2729847						5702631	5799	Genome Analysis	Gp0067889	34.x		Whole Genome Sequencing	178
2534681693	Bacillus sp. HYC-10	Permanent Draft	Firmicutes	Bacilli	Bacillales	Bacillaceae	Bacillus	Bacillus sp. HYC-10	1178537		HYC-1	PRJNA162763	SAMN2471164	Host-associated	Fish	Unclassified	Unclassified		3611918	3724	Genome Analysis	Gp0021094	443x		Whole Genome Sequencing	134
2675903372	Bacillus sp. IHB B 7164	Finished	Firmicutes	Bacilli	Bacillales	Bacillaceae	Bacillus	Bacillus sp.	1409		IHB B 7164	PRJNA313491	SAMN45244	Environmental	Terrestrial		Agricultural field		5036631	5299	Genome Analysis	Gp0139516		Level 6: Finished	Whole Genome Sequencing	1
2509276012	Bacillus sp. J13	Permanent Draft	Firmicutes	Bacilli	Bacillales	Bacillaceae	Bacillus	Bacillus sp. J13	935835		J13	PRJNA22359	SAMN2584953						6583030	6133	Genome Analysis	Gp0012392	Unknown		Whole Genome Sequencing	125
2508501029	Bacillus sp. J33	Permanent Draft	Firmicutes	Bacilli	Bacillales	Bacillaceae	Bacillus	Bacillus sp. J33	935836		J33	PRJNA22364	SAMN2584958						5558489	5628	Genome Analysis	Gp0012252	Unknown		Whole Genome Sequencing	196
2508501026	Bacillus sp. J37	Permanent Draft	Firmicutes	Bacilli	Bacillales	Bacillaceae	Bacillus	Bacillus sp. J37	935837		J37	PRJNA22365	SAMN2584959						5335054	5342	Genome Analysis	Gp0012251	Unknown		Whole Genome Sequencing	96
2648501240	Bacillus sp. JCA	Permanent Draft	Firmicutes	Bacilli	Bacillales	Bacillaceae	Bacillus	Bacillus sp. JCA	1414718		JCA	PRJEB494	SAMEA282177						4905479	4916	Genome Analysis	Gp0102062			Whole Genome Sequencing	54
2576861788	Bacillus sp. JCM 19045	Permanent Draft	Firmicutes	Bacilli	Bacillales	Bacillaceae	Bacillus	Bacillus sp. JCM 19045	1460639		JCM 1945	PRJDB1617	SAMD9117						4314923	4749	Genome Analysis	Gp0089972	17x		Whole Genome Sequencing	62
2576861765	Bacillus sp. JCM 19046	Permanent Draft	Firmicutes	Bacilli	Bacillales	Bacillaceae	Bacillus	Bacillus sp. JCM 19046	1460640		JCM 1946	PRJDB1618	SAMD8838						4312535	4822	Genome Analysis	Gp0089973	16x		Whole Genome Sequencing	95
2568526046	Bacillus sp. JCM 19047	Permanent Draft	Firmicutes	Bacilli	Bacillales	Bacillaceae	Bacillus	Bacillus sp. JCM 19047	1460641		JCM 1947	PRJDB1619	SAMD653						4047212	4365	Genome Analysis	Gp0089974	16x		Whole Genome Sequencing	125
2648501244	Bacillus sp. JFL15	Permanent Draft	Firmicutes	Bacilli	Bacillales	Bacillaceae	Bacillus	Bacillus sp. JFL15	1679193		JFL15	PRJNA288238	SAMN379675						3830679	3861	Genome Analysis	Gp0122329			Whole Genome Sequencing	13
2703719265	Bacillus sp. JKS001846	Permanent Draft	Firmicutes	Bacilli	Bacillales	Bacillaceae	Bacillus	Bacillus sp. JKS001846	1938743		JKS1846	PRJNA364296	SAMN6272738						5960670	6219	Genome Analysis	Gp0157139		Level 3: Improved-High-Quality Draft	Whole Genome Sequencing	2
2513237216	Bacillus sp. JS	Finished	Firmicutes	Bacilli	Bacillales	Bacillaceae	Bacillus	Bacillus sp. JS	1127744	162189	JS	PRJNA79217		Environmental	Terrestrial	Unclassified	Soil	Host, Soil	4120406	4363	Genome Analysis	Gp0017793		Level 6: Finished	Whole Genome Sequencing	1
2636415507	Bacillus sp. KJ-16	Permanent Draft	Firmicutes	Bacilli	Bacillales	Bacillaceae	Bacillus	Bacillus sp. KJ-16	1648923		KJ-16	PRJNA282685	SAMN3573918						4455635	4870	Genome Analysis	Gp0120476			Whole Genome Sequencing	218
2636415592	Bacillus sp. L_1B0_12	Permanent Draft	Firmicutes	Bacilli	Bacillales	Bacillaceae	Bacillus	Bacillus sp. L_1B0_12	1617024		L_1B_12	PRJNA27556	SAMN3349748						3634474	3843	Genome Analysis	Gp0117422			Whole Genome Sequencing	112
2627853654	Bacillus sp. L_1B0_5	Permanent Draft	Firmicutes	Bacilli	Bacillales	Bacillaceae	Bacillus	Bacillus sp. L_1B0_5	1586646		L_1B_5	PRJNA27566	SAMN32733						6359865	6690	Genome Analysis	Gp0117423			Whole Genome Sequencing	257
2627853968	Bacillus sp. L_1B0_8	Permanent Draft	Firmicutes	Bacilli	Bacillales	Bacillaceae	Bacillus	Bacillus sp. L_1B0_8	1588630		L_1B_8	PRJNA2779	SAMN3273299						6025621	6330	Genome Analysis	Gp0117424			Whole Genome Sequencing	261
2551306660	Bacillus sp. L1(2012)	Permanent Draft	Firmicutes	Bacilli	Bacillales	Bacillaceae	Bacillus	Bacillus sp. L1(2012)	1134413		L1(212)	PRJNA182346	SAMN247111	Environmental	Aquatic	Oceanic	Marine		3856255	4025	Genome Analysis	Gp0035814	339x		Whole Genome Sequencing	196
2643221949	Bacillus sp. Leaf13	Permanent Draft	Firmicutes	Bacilli	Bacillales	Bacillaceae	Bacillus	Bacillus sp. Leaf13	1736211		Leaf13	PRJNA297956	SAMN4151581						5993972	5969	Genome Analysis	Gp0125241			Whole Genome Sequencing	87
2643221959	Bacillus sp. Leaf406	Permanent Draft	Firmicutes	Bacilli	Bacillales	Bacillaceae	Bacillus	Bacillus sp. Leaf406	1736368		Leaf46	PRJNA297956	SAMN4151758						4301683	4501	Genome Analysis	Gp0125242			Whole Genome Sequencing	12
2643221950	Bacillus sp. Leaf49	Permanent Draft	Firmicutes	Bacilli	Bacillales	Bacillaceae	Bacillus	Bacillus sp. Leaf49	1736222		Leaf49	PRJNA297956	SAMN415162						3933426	4203	Genome Analysis	Gp0125243			Whole Genome Sequencing	25
2643221951	Bacillus sp. Leaf75	Permanent Draft	Firmicutes	Bacilli	Bacillales	Bacillaceae	Bacillus	Bacillus sp. Leaf75	1736235		Leaf75	PRJNA297956	SAMN4151615						6031561	6398	Genome Analysis	Gp0125244			Whole Genome Sequencing	75
2645727614	Bacillus sp. LF1	Permanent Draft	Firmicutes	Bacilli	Bacillales	Bacillaceae	Bacillus	Bacillus sp. LF1	1499688		LF1	PRJEB6482	SAMEA342918						5600061	5449	Genome Analysis	Gp0102037			Whole Genome Sequencing	10
2630968977	Bacillus sp. LK10	Permanent Draft	Firmicutes	Bacilli	Bacillales	Bacillaceae	Bacillus	Bacillus sp. LK10	1628211		LK1	PRJNA27742	SAMN3392522						3687890	3873	Genome Analysis	Gp0120835			Whole Genome Sequencing	71
2636415929	Bacillus sp. LK2	Permanent Draft	Firmicutes	Bacilli	Bacillales	Bacillaceae	Bacillus	Bacillus sp. LK2	1628206		LK2	PRJNA277395	SAMN33918						5439362	5667	Genome Analysis	Gp0120836			Whole Genome Sequencing	116
2636415867	Bacillus sp. LK7	Permanent Draft	Firmicutes	Bacilli	Bacillales	Bacillaceae	Bacillus	Bacillus sp. LK7	1628209		LK7	PRJNA277399	SAMN3392477						4003810	4082	Genome Analysis	Gp0120837			Whole Genome Sequencing	52
2639763103	Bacillus sp. LL01	Permanent Draft	Firmicutes	Bacilli	Bacillales	Bacillaceae	Bacillus	Bacillus sp. LL01	1665556		LL1	PRJNA286144	SAMN376549						5802366	6198	Genome Analysis	Gp0120895			Whole Genome Sequencing	290
2537562209	Bacillus sp. M 2-6	Permanent Draft	Firmicutes	Bacilli	Bacillales	Bacillaceae	Bacillus	Bacillus sp. M 2-6	1177926		KACC 16563	PRJNA161543	SAMN2469599	Host-associated	Plants	Unclassified	Unclassified		3795647	4123	Genome Analysis	Gp0021071	12x		Whole Genome Sequencing	67
649989911	Bacillus sp. M3-13	Permanent Draft	Firmicutes	Bacilli	Bacillales	Bacillaceae	Bacillus	Bacillus sp. m3-13	406124	59767	m3-13	PRJNA38237	SAMN246967	Environmental	Aquatic	Unclassified	Unclassified	Aquatic	4137575	4493	Genome Analysis	Gp0000551	2x	Level 2: High-Quality Draft	Whole Genome Sequencing	50
2561511143	Bacillus sp. MB2021	Permanent Draft	Firmicutes	Bacilli	Bacillales	Bacillaceae	Bacillus	Bacillus sp.	1408303		MB221	PRJNA22341	SAMN2841167	Host-associated	Mammals	Foregut	Digestive system		5035345	5012	Genome Analysis	Gp0036689		Level 1: Standard Draft	Whole Genome Sequencing	166
2634166497	Bacillus sp. MSP13	Permanent Draft	Firmicutes	Bacilli	Bacillales	Bacillaceae	Bacillus	Bacillus sp. MSP13	1071061		MSP13	PRJNA27127	SAMN327334						3878495	4058	Genome Analysis	Gp0117425			Whole Genome Sequencing	40
2636415559	Bacillus sp. MSP5.4	Permanent Draft	Firmicutes	Bacilli	Bacillales	Bacillaceae	Bacillus	Bacillus sp. MSP5.4	1071069		MSP5.4	PRJNA27126	SAMN327333						4344848	4448	Genome Analysis	Gp0117426			Whole Genome Sequencing	35
2617271261	Bacillus sp. MT2	Permanent Draft	Firmicutes	Bacilli	Bacillales	Bacillaceae	Bacillus	Bacillus sp. MT2	1499680		mt2	PRJEB6468	SAMEA26267						4309569	4159	Genome Analysis	Gp0102011		Level 1: Standard Draft	Whole Genome Sequencing	33
2615840606	Bacillus sp. NIO-1130	Permanent Draft	Firmicutes	Bacilli	Bacillales	Bacillaceae	Bacillus	Bacillus sp. NIO-1130	1409		NIO-113	PRJNA33229	SAMN448783						3615064	3760	Genome Analysis	Gp0108267		Level 1: Standard Draft	Whole Genome Sequencing	23
638341014	Bacillus sp. NRRL B-14911	Permanent Draft	Firmicutes	Bacilli	Bacillales	Bacillaceae	Bacillus	Bacillus sp. NRRL B-14911	313627	54211	NRRL B-14911	PRJNA13545	SAMN622969	Environmental	Aquatic	Unclassified	Marine	Marine	5085825	5797	Genome Analysis	Gp0001019			Whole Genome Sequencing	109
2576861039	Bacillus sp. NSP2.1	Permanent Draft	Firmicutes	Bacilli	Bacillales	Bacillaceae	Bacillus	Bacillus sp. NSP2.1	1071072		NSP2.1	PRJNA29223	SAMN2469742						5426897	5361	Genome Analysis	Gp0044266	85.x		Whole Genome Sequencing	107
2571042557	Bacillus sp. NSP22.2	Permanent Draft	Firmicutes	Bacilli	Bacillales	Bacillaceae	Bacillus	Bacillus sp. NSP22.2	1071073		NSP22.2	PRJNA29218	SAMN2469739						3991322	4096	Genome Analysis	Gp0044264	12x		Whole Genome Sequencing	362
2554235235	Bacillus sp. NSP9.1	Permanent Draft	Firmicutes	Bacilli	Bacillales	Bacillaceae	Bacillus	Bacillus sp. NSP9.1	1071078		NSP9.1	PRJNA29222	SAMN246974	Environmental	Aquatic	Salt crystallizer ponds	Non-marine Saline and Alkaline		4511959	4700	Genome Analysis	Gp0044265	98.x		Whole Genome Sequencing	33
2687453680	Bacillus sp. OK048	Permanent Draft	Firmicutes	Bacilli	Bacillales	Bacillaceae	Bacillus	Bacillus sp. OK048	1882761		OK48	PRJNA331834	SAMN5443253						5171595	5236	Genome Analysis	Gp0136742		Level 1: Standard Draft	Whole Genome Sequencing	42
2615840539	Bacillus sp. OK061	Permanent Draft	Firmicutes	Bacilli	Bacillales	Bacillaceae	Bacillus	Bacillus sp. OK061	1409		OK61	PRJNA3337	SAMN4487919						6321897	6543	Genome Analysis	Gp0110367		Level 1: Standard Draft	Whole Genome Sequencing	88
2615840538	Bacillus sp. OK634	Permanent Draft	Firmicutes	Bacilli	Bacillales	Bacillaceae	Bacillus	Bacillus sp. OK634	1409		OK634	PRJNA3336	SAMN448792						5834130	6061	Genome Analysis	Gp0110368		Level 1: Standard Draft	Whole Genome Sequencing	74
2687453793	Bacillus sp. OK838	Permanent Draft	Firmicutes	Bacilli	Bacillales	Bacillaceae	Bacillus	Bacillus sp. OK838	1882762		OK838	PRJNA331835	SAMN5444672						5293633	5258	Genome Analysis	Gp0136743		Level 1: Standard Draft	Whole Genome Sequencing	95
2684622999	Bacillus sp. OV194	Permanent Draft	Firmicutes	Bacilli	Bacillales	Bacillaceae	Bacillus	Bacillus sp. OV194	1881065		OV194	PRJNA329815	SAMN5428981						4662871	4867	Genome Analysis	Gp0136745		Level 1: Standard Draft	Whole Genome Sequencing	28
2693429828	Bacillus sp. OV322	Permanent Draft	Firmicutes	Bacilli	Bacillales	Bacillaceae	Bacillus	Bacillus sp. OV322	1882764		OV322	PRJNA331837	SAMN5443252						4394362	4399	Genome Analysis	Gp0136746		Level 1: Standard Draft	Whole Genome Sequencing	22
2627853737	Bacillus sp. Pc3 (contamination screened)	Finished	Firmicutes	Bacilli	Bacillales	Bacillaceae	Bacillus	Bacillus sp. Pc3	1446792		Pc3	PRJNA27145	SAMN3272513						3982168	3932	Single Cell Analysis (screened)	Gp0117427		Level 6: Finished	Whole Genome Sequencing	1
2627853879	Bacillus sp. REN51N	Permanent Draft	Firmicutes	Bacilli	Bacillales	Bacillaceae	Bacillus	Bacillus sp. REN51N	1590026		REN51N	PRJNA271176	SAMN3273264						6297239	6430	Genome Analysis	Gp0117428			Whole Genome Sequencing	24
2643221729	Bacillus sp. Root11	Permanent Draft	Firmicutes	Bacilli	Bacillales	Bacillaceae	Bacillus	Bacillus sp. Root11	1736425		Root11	PRJNA297942	SAMN4155694						6621700	7057	Genome Analysis	Gp0125439			Whole Genome Sequencing	51
2643221730	Bacillus sp. Root131	Permanent Draft	Firmicutes	Bacilli	Bacillales	Bacillaceae	Bacillus	Bacillus sp. Root131	1736451		Root131	PRJNA297942	SAMN415572						6523787	6936	Genome Analysis	Gp0125440			Whole Genome Sequencing	45
2643221731	Bacillus sp. Root147	Permanent Draft	Firmicutes	Bacilli	Bacillales	Bacillaceae	Bacillus	Bacillus sp. Root147	1736468		Root147	PRJNA297942	SAMN4155737						5623886	5985	Genome Analysis	Gp0125441			Whole Genome Sequencing	27
2643221732	Bacillus sp. Root239	Permanent Draft	Firmicutes	Bacilli	Bacillales	Bacillaceae	Bacillus	Bacillus sp. Root239	1736499		Root239	PRJNA297942	SAMN4155768						5756404	6148	Genome Analysis	Gp0125442			Whole Genome Sequencing	46
2643221735	Bacillus sp. Root920	Permanent Draft	Firmicutes	Bacilli	Bacillales	Bacillaceae	Bacillus	Bacillus sp. Root920	1736608		Root92	PRJNA297942	SAMN4155877						3676263	3789	Genome Analysis	Gp0125443			Whole Genome Sequencing	14
2571042037	Bacillus sp. RP1137	Permanent Draft	Firmicutes	Bacilli	Bacillales	Bacillaceae	Bacillus	Bacillus sp. RP1137	1380110		RP1137	PRJNA222794	SAMN2378757						5878038	6146	Genome Analysis	Gp0067890	385.x		Whole Genome Sequencing	65
2681812863	Bacillus sp. RRD69	Permanent Draft	Firmicutes	Bacilli	Bacillales	Bacillaceae	Bacillus	Bacillus sp. RRD69	1386		RRD69	PRJNA32299	SAMN5216491						3714837	3884	Genome Analysis	Gp0123236		Level 3: Improved-High-Quality Draft	Whole Genome Sequencing	5
2708742398	Bacillus sp. RU27A	Permanent Draft	Firmicutes	Bacilli	Bacillales	Bacillaceae	Bacillus	Bacillus sp. RU27A	1907421		RU27A	PRJNA345762	SAMN588584						3717231	3867	Genome Analysis	Gp0155190		Level 1: Standard Draft	Whole Genome Sequencing	46
2708742419	Bacillus sp. RU2C	Permanent Draft	Firmicutes	Bacilli	Bacillales	Bacillaceae	Bacillus	Bacillus sp. RU2C	1907304		RU2C	PRJNA345763	SAMN58858						3903958	4189	Genome Analysis	Gp0155191		Level 1: Standard Draft	Whole Genome Sequencing	53
2606217744	Bacillus sp. RU9509.4	Permanent Draft	Firmicutes	Bacilli	Bacillales	Bacillaceae	Bacillus	Bacillus sp. RU9509.4	1409		RU959.4	PRJNA3335	SAMN4487921						3706009	3868	Genome Analysis	Gp0110369		Level 1: Standard Draft	Whole Genome Sequencing	44
2708743157	Bacillus sp. RUPDJ	Permanent Draft	Firmicutes	Bacilli	Bacillales	Bacillaceae	Bacillus	Bacillus sp. RUPDJ	1907305		RUPDJ	PRJNA345764	SAMN588571						4044920	4112	Genome Analysis	Gp0155192		Level 1: Standard Draft	Whole Genome Sequencing	20
2710724122	Bacillus sp. RUTrin4	Permanent Draft	Firmicutes	Bacilli	Bacillales	Bacillaceae	Bacillus	Bacillus sp. RUTrin4	1907306		RUTrin4	PRJNA345765	SAMN588553						5422380	5612	Genome Analysis	Gp0155193		Level 1: Standard Draft	Whole Genome Sequencing	17
2554235236	Bacillus sp. SB47	Permanent Draft	Firmicutes	Bacilli	Bacillales	Bacillaceae	Bacillus	Bacillus sp. SB47	1071079		SB47	PRJNA29232	SAMN2469737	Environmental	Aquatic	Salt crystallizer ponds	Non-marine Saline and Alkaline		4464274	4609	Genome Analysis	Gp0044268	76.x		Whole Genome Sequencing	33
2579778569	Bacillus sp. SB49	Permanent Draft	Firmicutes	Bacilli	Bacillales	Bacillaceae	Bacillus	Bacillus sp. SB49	1071080		SB49	PRJNA29234	SAMN2469735						3709667	3869	Genome Analysis	Gp0044269	138x		Whole Genome Sequencing	44
2684623176	Bacillus sp. SDLI1	Finished	Firmicutes	Bacilli	Bacillales	Bacillaceae	Bacillus	Bacillus sp. SDLI1	1774743		SDLI1	PRJNA35641	SAMN433452						4134042	4205	Genome Analysis	Gp0145506		Level 6: Finished	Whole Genome Sequencing	1
2609459993	Bacillus sp. SJS	Permanent Draft	Firmicutes	Bacilli	Bacillales	Bacillaceae	Bacillus	Bacillus sp. SJS	1423321		SJS	PRJNA235995	SAMN2593515						4148893	4278	Genome Analysis	Gp0086637			Whole Genome Sequencing	46
2643221877	Bacillus sp. Soil531	Permanent Draft	Firmicutes	Bacilli	Bacillales	Bacillaceae	Bacillus	Bacillus sp. Soil531	1736389		Soil531	PRJNA298127	SAMN4155654						5799530	6028	Genome Analysis	Gp0125613			Whole Genome Sequencing	31
2643221709	Bacillus sp. Soil745	Permanent Draft	Firmicutes	Bacilli	Bacillales	Bacillaceae	Bacillus	Bacillus sp. Soil745	1736396		Soil745	PRJNA298127	SAMN4155661						5433739	5327	Genome Analysis	Gp0125614			Whole Genome Sequencing	36
2643221710	Bacillus sp. Soil768D1	Permanent Draft	Firmicutes	Bacilli	Bacillales	Bacillaceae	Bacillus	Bacillus sp. Soil768D1	1736405		Soil768D1	PRJNA298127	SAMN415567						6043052	6000	Genome Analysis	Gp0125615			Whole Genome Sequencing	100
2654587512	Bacillus sp. T61	Permanent Draft	Firmicutes	Bacilli	Bacillales	Bacillaceae	Bacillus	Bacillus sp. T61	1498498		T61	PRJNA246347	SAMN2756826						5295124	5535	Genome Analysis	Gp0094493			Whole Genome Sequencing	12
2648501739	Bacillus sp. TH007	Permanent Draft	Firmicutes	Bacilli	Bacillales	Bacillaceae	Bacillus	Bacillus sp. TH007	1664037		TH7	PRJNA286315	SAMN37675						3687156	3791	Genome Analysis	Gp0122343			Whole Genome Sequencing	19
2576861273	Bacillus sp. TS-2	Permanent Draft	Firmicutes	Bacilli	Bacillales	Bacillaceae	Bacillus	Bacillus sp. TS-2	1450694		TS-2	PRJDB1588	SAMD8						4360646	4164	Genome Analysis	Gp0089975	39x		Whole Genome Sequencing	58
[truncated: 10,121 more rows]

## Sheet: Cobamide functions
IMG Genome ID	Genome Name	COG2266	EC:1.13.11.79	EC:1.14.13.83	EC:1.16.8.1	EC:1.2.1.70	EC:1.3.1.106	EC:1.3.1.54	EC:1.3.1.76	EC:2.1.1.107	EC:2.1.1.13	EC:2.1.1.130	EC:2.1.1.131	EC:2.1.1.132	EC:2.1.1.133	EC:2.1.1.14	EC:2.1.1.151	EC:2.1.1.152	EC:2.1.1.195	EC:2.1.1.196	EC:2.1.1.245	EC:2.1.1.246	EC:2.1.1.247	EC:2.1.1.248	EC:2.1.1.249	EC:2.1.1.250	EC:2.1.1.252	EC:2.1.1.253	EC:2.1.1.258	EC:2.1.1.271	EC:2.1.1.289	EC:2.1.1.90	EC:2.3.1.37	EC:2.3.3.5	EC:2.4.2.21	EC:2.5.1.17	EC:2.5.1.61	EC:2.7.1.156	EC:2.7.1.177	EC:2.7.7.62	EC:2.7.8.26	EC:3.1.3.73	EC:3.7.1.12	EC:4.1.1.37	EC:4.1.1.81	EC:4.1.3.30	EC:4.2.1.117	EC:4.2.1.24	EC:4.2.1.28
[truncated: 11,436 more rows]
[truncated: 56 more columns]

[truncated: 1 more sheets: Single copy genes]
