# Supplementary material for: Uneven distribution of cobamide biosynthesis and dependence in bacteria predicted by comparative genomics
Source: ISME J. 2018 Nov 14;13(3):789–804. doi: 10.1038/s41396-018-0304-9 (PMC6461909; doi:10.1038/s41396-018-0304-9)
Supplement: Supplementary file 4 — Supplementary Table 3 [file 41396_2018_304_MOESM4_ESM.xlsx]

## Sheet: All bacteria single copy genes
Genome name	Unique single copy genes	Average single copy gene number	Multiple copy genes (number of copies)	Missing genes
Abiotrophia defectiva ATCC 49176	55	1
Acaricomes phytoseiuli DSM 14247	55	1
Acaryochloris marina MBIC11017	54	1.10909	[('COG0468', 7), ('TIGR01063', 2)]	['COG1841']
Acaryochloris sp CCMEE 5410	54	1.07273	[('COG0468', 5), ('TIGR01063', 2)]	['COG1841']
Acetanaerobacterium elongatum CGMCC 1.5012	55	1.03636	[('COG0173', 2), ('COG0533', 2)]
Acetitomaculum ruminis DSM 5522	55	1
Acetivibrio cellulolyticus CD2, DSM 1870 (ORNL annotation)	55	1.01818	[('COG0018', 2)]
Acetoanaerobium noterae ATCC 35199	55	1.07273	[('COG0124', 2), ('COG0173', 2), ('COG0522', 2), ('COG0533', 2)]
Acetobacter aceti 1023	55	1
Acetobacter aceti ATCC 23746	55	1
Acetobacter aceti NBRC 14818	55	1
Acetobacter ghanensis LMG 23848	54	0.981818		['COG0533']
Acetobacter malorum DmCS_005	55	1
Acetobacter malorum LMG 1699	55	1
Acetobacter nitrogenifigens DSM 23921	55	1
Acetobacter pasteurianus 386B	55	1
Acetobacter pasteurianus 3P3	55	1
Acetobacter pasteurianus Ab3	55	1
Acetobacter pasteurianus IFO 3283-01	55	1
Acetobacter pasteurianus IFO 3283-01-42C	55	1
Acetobacter pasteurianus IFO 3283-03	55	1
Acetobacter pasteurianus IFO 3283-07	55	1
Acetobacter pasteurianus IFO 3283-12	55	1
Acetobacter pasteurianus IFO 3283-22	55	1
Acetobacter pasteurianus IFO 3283-26	55	1
Acetobacter pasteurianus IFO 3283-32	55	1
Acetobacter pasteurianus NBRC 101655	50	0.909091		['COG0051', 'COG0093', 'COG0185', 'COG0186', 'COG0268']
Acetobacter pasteurianus pasteurianus LMG 1262	49	0.890909		['COG0051', 'COG0093', 'COG0185', 'COG0186', 'COG0255', 'COG0268']
Acetobacter pasteurianus pasteurianus LMG 1262 #2	55	1
Acetobacter peroxydans ATCC 12874	55	1
Acetobacter pomorum DM001	50	0.909091		['COG0016', 'COG0051', 'COG0093', 'COG0185', 'COG0268']
Acetobacter pomorum DmCS_004	55	1
Acetobacter senegalensis 108B	54	0.981818		['COG0525']
Acetobacter sp. JCM 25143	45	0.836364	[('TIGR02013', 2)]	['COG0018', 'COG0052', 'COG0088', 'COG0090', 'COG0097', 'COG0099', 'COG0173', 'COG0228', 'COG0533', 'TIGR01063']
Acetobacter sp. JCM 25146	51	0.927273		['COG0013', 'COG0018', 'COG0051', 'COG0052']
Acetobacter sp. JCM 25330	51	0.927273		['COG0088', 'COG0097', 'COG0468', 'COG0533']
Acetobacter tropicalis DmCS_006	55	1
Acetobacter tropicalis NBRC 101654	54	0.981818		['COG0051']
Acetobacter tropicalis NBRC 16470	55	1
Acetobacteraceae bacterium AT-5844	55	1
Acetobacteraceae bacterium JGI PFNR15_L19 (unscreened)	0	0		['COG0012', 'COG0013', 'COG0016', 'COG0018', 'COG0048', 'COG0049', 'COG0051', 'COG0052', 'COG0080', 'COG0081', 'COG0087', 'COG0088', 'COG0089', 'COG0090', 'COG0091', 'COG0092', 'COG0093', 'COG0094', 'COG0096', 'COG0097', 'COG0098', 'COG0099', 'COG0100', 'COG0102', 'COG0103', 'COG0124', 'COG0173', 'COG0184', 'COG0185', 'COG0186', 'COG0197', 'COG0198', 'COG0200', 'COG0201', 'COG0203', 'COG0211', 'C…
Acetobacterium bakii DSM 8239	55	1.01818	[('COG0533', 2)]
Acetobacterium dehalogenans DSM 11527	55	1.01818	[('COG0533', 2)]
Acetobacterium woodii WB1, DSM 1030	52	0.963636	[('COG0533', 2)]	['COG0185', 'COG0238', 'COG0292']
Acetohalobium arabaticum Z-7288, DSM 5501	54	1.03636	[('COG0124', 2), ('COG0533', 2), ('TIGR01063', 2)]	['COG1841']
Acetomicrobium flavidum DSM 20664	55	1
Acetonema longum APO-1, DSM 6540	54	1.05455	[('COG0124', 2), ('COG0468', 2), ('COG0522', 2), ('COG0533', 2)]	['COG0092']
Acetothermia bacterium JGI 1.G22_F02_006 (contamination screened)	1	0.0181818		['COG0013', 'COG0016', 'COG0018', 'COG0048', 'COG0049', 'COG0051', 'COG0052', 'COG0080', 'COG0081', 'COG0087', 'COG0088', 'COG0089', 'COG0090', 'COG0091', 'COG0092', 'COG0093', 'COG0094', 'COG0096', 'COG0097', 'COG0098', 'COG0099', 'COG0100', 'COG0102', 'COG0103', 'COG0124', 'COG0173', 'COG0184', 'COG0185', 'COG0186', 'COG0197', 'COG0198', 'COG0200', 'COG0201', 'COG0203', 'COG0211', 'COG0228', 'C…
Acetothermia bacterium JGI B01_013 (contamination screened)	5	0.0909091		['COG0012', 'COG0013', 'COG0016', 'COG0018', 'COG0048', 'COG0049', 'COG0051', 'COG0052', 'COG0080', 'COG0081', 'COG0087', 'COG0088', 'COG0089', 'COG0090', 'COG0091', 'COG0092', 'COG0093', 'COG0094', 'COG0096', 'COG0097', 'COG0098', 'COG0099', 'COG0100', 'COG0102', 'COG0103', 'COG0124', 'COG0173', 'COG0184', 'COG0185', 'COG0186', 'COG0197', 'COG0198', 'COG0200', 'COG0201', 'COG0203', 'COG0211', 'C…
Acetothermia bacterium JGI MDM2 LHC4sed-1-H19 (unscreened)	19	0.345455		['COG0012', 'COG0013', 'COG0016', 'COG0018', 'COG0048', 'COG0049', 'COG0051', 'COG0052', 'COG0087', 'COG0089', 'COG0091', 'COG0092', 'COG0093', 'COG0094', 'COG0096', 'COG0100', 'COG0103', 'COG0124', 'COG0173', 'COG0184', 'COG0186', 'COG0197', 'COG0198', 'COG0203', 'COG0238', 'COG0255', 'COG0261', 'COG0292', 'COG0335', 'COG0360', 'COG0468', 'COG0495', 'COG0522', 'COG1841', 'TIGR01063', 'TIGR02013']
Acetothermia bacterium SCGC AAA255-C06 (contamination screened) (SAK_001_122)	4	0.0727273		['COG0012', 'COG0013', 'COG0016', 'COG0018', 'COG0048', 'COG0049', 'COG0051', 'COG0052', 'COG0080', 'COG0081', 'COG0087', 'COG0088', 'COG0089', 'COG0090', 'COG0091', 'COG0092', 'COG0093', 'COG0094', 'COG0096', 'COG0097', 'COG0098', 'COG0099', 'COG0100', 'COG0102', 'COG0103', 'COG0124', 'COG0173', 'COG0184', 'COG0185', 'COG0186', 'COG0197', 'COG0198', 'COG0200', 'COG0201', 'COG0203', 'COG0211', 'C…
Acholeplasma axanthum ATCC 25176	55	1
Acholeplasma brassicae 0502, ATCC 49388	55	1
Acholeplasma equifetale ATCC 29724	55	1
Acholeplasma granularum ATCC 19168	55	1
Acholeplasma hippikon ATCC 29725	55	1
Acholeplasma laidlawii PG-8A	55	1
Acholeplasma modicum ATCC 29102	55	1
Acholeplasma morum 72-043	55	1
Acholeplasma multilocale ATCC 49900	54	0.981818		['COG1841']
Acholeplasma oculi 19L, ATCC 27350	55	1
Acholeplasma oculi 19L, ATCC 27350 #2	55	1
Acholeplasma palmae J233, ATCC 49389	55	1
Achromatium sp. WMS1	7	0.127273		['COG0012', 'COG0013', 'COG0016', 'COG0048', 'COG0049', 'COG0051', 'COG0052', 'COG0081', 'COG0087', 'COG0088', 'COG0089', 'COG0090', 'COG0091', 'COG0092', 'COG0093', 'COG0094', 'COG0096', 'COG0097', 'COG0098', 'COG0099', 'COG0100', 'COG0102', 'COG0103', 'COG0173', 'COG0184', 'COG0185', 'COG0186', 'COG0197', 'COG0198', 'COG0200', 'COG0201', 'COG0203', 'COG0211', 'COG0228', 'COG0244', 'COG0255', 'C…
Achromatium sp. WMS3	26	0.472727		['COG0013', 'COG0016', 'COG0089', 'COG0091', 'COG0092', 'COG0093', 'COG0094', 'COG0096', 'COG0097', 'COG0098', 'COG0099', 'COG0100', 'COG0184', 'COG0186', 'COG0197', 'COG0198', 'COG0200', 'COG0201', 'COG0203', 'COG0211', 'COG0238', 'COG0255', 'COG0256', 'COG0261', 'COG0360', 'COG0522', 'COG0533', 'COG1841', 'TIGR01063']
Achromobacter arsenitoxydans SY8	54	0.981818		['COG0292']
Achromobacter piechaudii ATCC 43553	54	0.981818		['COG0184']
Achromobacter piechaudii GCS2	55	1
Achromobacter piechaudii HLE	55	1
Achromobacter piechaudii NBRC 102461	55	1
Achromobacter sp. 2789STDY5608606	55	1
Achromobacter sp. 2789STDY5608608	55	1
Achromobacter sp. 2789STDY5608609	55	1
Achromobacter sp. 2789STDY5608611	55	1
Achromobacter sp. 2789STDY5608612	55	1
Achromobacter sp. 2789STDY5608614	55	1
Achromobacter sp. 2789STDY5608615	55	1
Achromobacter sp. 2789STDY5608616	55	1
Achromobacter sp. 2789STDY5608617	55	1
Achromobacter sp. 2789STDY5608618	55	1
Achromobacter sp. 2789STDY5608619	55	1
Achromobacter sp. 2789STDY5608620	55	1
Achromobacter sp. 2789STDY5608621	55	1
Achromobacter sp. 2789STDY5608622	55	1
Achromobacter sp. 2789STDY5608623	55	1
Achromobacter sp. 2789STDY5608624	55	1
Achromobacter sp. 2789STDY5608625	55	1
Achromobacter sp. 2789STDY5608629	55	1
Achromobacter sp. 2789STDY5608630	55	1
Achromobacter sp. 2789STDY5608632	55	1
Achromobacter sp. 2789STDY5608633	55	1
Achromobacter sp. 2789STDY5663426	55	1
Achromobacter sp. 2789STDY5663429	55	1
Achromobacter sp. 2789STDY5663443	55	1
Achromobacter sp. 2789STDY5663447	55	1
Achromobacter sp. A10	55	1
Achromobacter sp. ATCC31444	55	1
Achromobacter sp. CF52	55	1
Achromobacter sp. DMS1	50	0.945455	[('COG0124', 2), ('COG0525', 2)]	['COG0013', 'COG0018', 'COG0081', 'COG0173', 'COG0268']
Achromobacter sp. LC458	55	1
Achromobacter sp. MFA1 R4	55	1
Achromobacter sp. NFACC18-2	55	1
Achromobacter sp. Root170	55	1
Achromobacter sp. Root565	55	1
Achromobacter sp. Root83	55	1
Achromobacter sp. RTa	55	1
Achromobacter spanius CGMCC9173	55	1
Achromobacter xylosoxidans A-8	55	1
Achromobacter xylosoxidans A10	55	1
Achromobacter xylosoxidans A11	55	1
Achromobacter xylosoxidans A12	55	1
Achromobacter xylosoxidans A13	55	1
Achromobacter xylosoxidans A7	55	1
Achromobacter xylosoxidans A8	55	1
Achromobacter xylosoxidans A9	54	0.981818		['COG0099']
Achromobacter xylosoxidans AXX-A	54	0.981818		['COG0292']
Achromobacter xylosoxidans C54	55	1
Achromobacter xylosoxidans C54 #2	55	1
Achromobacter xylosoxidans CEIB 2.8	55	1
Achromobacter xylosoxidans CF304	55	1
Achromobacter xylosoxidans FDAARGOS_133	55	1
Achromobacter xylosoxidans FDAARGOS_88	54	0.981818		['COG0541']
Achromobacter xylosoxidans MN001	55	1
Achromobacter xylosoxidans NBRC 15126, ATCC 27061	55	1
Achromobacter xylosoxidans NCTC10807	55	1
Achromobacter xylosoxidans NH44784-1996	55	1
Achromobacter xylosoxidans X02736	55	1
Acidaminobacter hydrogenoformans DSM 2784	55	1.05455	[('COG0173', 2), ('COG0522', 2), ('COG0533', 2)]
Acidaminococcus fermentans pGA-4	55	1.03636	[('COG0124', 2), ('COG0533', 2)]
Acidaminococcus fermentans VR4, DSM 20731	54	1.01818	[('COG0124', 2), ('COG0533', 2)]	['COG0268']
Acidaminococcus fermentens WCC6	55	1.03636	[('COG0124', 2), ('COG0533', 2)]
Acidaminococcus intestini DSM 21505	55	1.03636	[('COG0124', 2), ('COG0533', 2)]
Acidaminococcus intestini RyC-MR95	50	0.945455	[('COG0124', 2), ('COG0533', 2)]	['COG0048', 'COG0100', 'COG0197', 'COG0211', 'COG0292']
Acidaminococcus sp. BV3L6	55	1.03636	[('COG0124', 2), ('COG0533', 2)]
Acidaminococcus sp. D21	55	1.03636	[('COG0124', 2), ('COG0533', 2)]
Acidaminococcus sp. HPA0509	55	1.01818	[('COG0533', 2)]
Acidicaldus organivorans DX-1	5	0.0909091		['COG0012', 'COG0013', 'COG0016', 'COG0018', 'COG0048', 'COG0049', 'COG0051', 'COG0080', 'COG0081', 'COG0087', 'COG0088', 'COG0089', 'COG0090', 'COG0091', 'COG0092', 'COG0093', 'COG0094', 'COG0096', 'COG0097', 'COG0098', 'COG0099', 'COG0100', 'COG0124', 'COG0173', 'COG0184', 'COG0185', 'COG0186', 'COG0197', 'COG0198', 'COG0200', 'COG0201', 'COG0203', 'COG0211', 'COG0228', 'COG0238', 'COG0244', 'C…
Acidimicrobiales bacterium JGI 006 (contamination screened)	37	0.672727		['COG0012', 'COG0016', 'COG0048', 'COG0049', 'COG0051', 'COG0052', 'COG0087', 'COG0088', 'COG0089', 'COG0090', 'COG0124', 'COG0228', 'COG0292', 'COG0335', 'COG0468', 'COG0525', 'COG0541', 'TIGR01063']
Acidimicrobiales bacterium JGI 006 (unscreened)	41	0.745455		['COG0012', 'COG0016', 'COG0048', 'COG0049', 'COG0051', 'COG0087', 'COG0088', 'COG0089', 'COG0090', 'COG0124', 'COG0292', 'COG0335', 'COG0525', 'TIGR01063']
Acidimicrobiales bacterium JGI 007 (contamination screened)	3	0.0545455		['COG0013', 'COG0016', 'COG0048', 'COG0049', 'COG0051', 'COG0052', 'COG0080', 'COG0081', 'COG0087', 'COG0088', 'COG0089', 'COG0090', 'COG0091', 'COG0092', 'COG0093', 'COG0094', 'COG0096', 'COG0097', 'COG0098', 'COG0099', 'COG0100', 'COG0102', 'COG0103', 'COG0124', 'COG0173', 'COG0184', 'COG0185', 'COG0186', 'COG0197', 'COG0198', 'COG0200', 'COG0201', 'COG0203', 'COG0211', 'COG0228', 'COG0238', 'C…
Acidimicrobiales bacterium JGI 007 (unscreened)	7	0.127273		['COG0013', 'COG0016', 'COG0048', 'COG0049', 'COG0051', 'COG0052', 'COG0087', 'COG0088', 'COG0089', 'COG0090', 'COG0091', 'COG0092', 'COG0093', 'COG0094', 'COG0096', 'COG0097', 'COG0098', 'COG0099', 'COG0100', 'COG0102', 'COG0103', 'COG0124', 'COG0173', 'COG0184', 'COG0185', 'COG0186', 'COG0197', 'COG0198', 'COG0200', 'COG0203', 'COG0211', 'COG0228', 'COG0238', 'COG0255', 'COG0256', 'COG0261', 'C…
Acidimicrobium ferrooxidans ICP, DSM 10331	55	1
Acidiphilium angustum ATCC 35903	55	1
Acidiphilium cryptum JF-5	55	1
Acidiphilium multivorum AIU301	55	1
Acidiphilium rubrum ATCC 35905	55	1
Acidiphilium sp. JA12-A1 (ACIDI)	55	1
Acidiphilium sp. PM, DSM 24941	54	0.981818		['COG0013']
Acidithiobacillales bacterium SG8_45	44	0.836364	[('COG0049', 2), ('TIGR02013', 2)]	['COG0016', 'COG0048', 'COG0052', 'COG0102', 'COG0103', 'COG0173', 'COG0185', 'COG0211', 'COG0228', 'COG0268', 'COG0292']
Acidithiobacillales bacterium SM1_46	44	0.8		['COG0018', 'COG0051', 'COG0087', 'COG0088', 'COG0089', 'COG0090', 'COG0091', 'COG0102', 'COG0103', 'COG0185', 'COG0268']
Acidithiobacillales bacterium SM23_46	38	0.690909		['COG0018', 'COG0048', 'COG0049', 'COG0051', 'COG0087', 'COG0088', 'COG0089', 'COG0090', 'COG0091', 'COG0097', 'COG0102', 'COG0103', 'COG0185', 'COG0203', 'COG0211', 'COG0261', 'COG0522']
Acidithiobacillus caldus ATCC 51756	53	0.963636		['COG0200', 'COG1841']
Acidithiobacillus caldus SM-1	54	1	[('TIGR01063', 2)]	['COG0097']
Acidithiobacillus ferrivorans CF27	54	0.981818		['COG0048']
Acidithiobacillus ferrivorans SS3	55	1
Acidithiobacillus ferrooxidans ATCC 23270	55	1
Acidithiobacillus ferrooxidans ATCC 53993	55	1
Acidithiobacillus ferrooxidans DLC-5 (Draft1)	46	0.854545	[('TIGR02013', 2)]	['COG0090', 'COG0091', 'COG0093', 'COG0185', 'COG0186', 'COG0201', 'COG0360', 'COG0533', 'COG0541']
Acidithiobacillus ferrooxidans Hel18	55	1
Acidithiobacillus sp. GGI-221	34	0.618182		['COG0013', 'COG0016', 'COG0018', 'COG0048', 'COG0049', 'COG0080', 'COG0089', 'COG0094', 'COG0124', 'COG0197', 'COG0200', 'COG0201', 'COG0255', 'COG0292', 'COG0495', 'COG0522', 'COG0525', 'COG0541', 'COG1841', 'TIGR01063', 'TIGR02013']
Acidithiobacillus thiooxidans A01	55	1
Acidithiobacillus thiooxidans ATCC 19377	53	0.963636		['COG0012', 'COG0256']
Acidithiobacillus thiooxidans Licanantay	55	1.01818	[('TIGR02013', 2)]
Acidithrix ferrooxidans Py-F3 (AFO)	55	1
Acidobacteria bacterium DSM 100886	55	1
Acidobacteria bacterium JGI 0001001-H03 (unscreened) (contamination screened)	8	0.2	[('COG0184', 3), ('COG0203', 2)]	['COG0012', 'COG0013', 'COG0016', 'COG0048', 'COG0049', 'COG0051', 'COG0052', 'COG0080', 'COG0081', 'COG0087', 'COG0088', 'COG0089', 'COG0090', 'COG0091', 'COG0092', 'COG0093', 'COG0094', 'COG0096', 'COG0097', 'COG0098', 'COG0102', 'COG0103', 'COG0124', 'COG0173', 'COG0185', 'COG0186', 'COG0197', 'COG0198', 'COG0211', 'COG0228', 'COG0238', 'COG0244', 'COG0255', 'COG0256', 'COG0261', 'COG0268', 'C…
Acidobacteria bacterium JGI M3C4D3-002-K14 (contamination screened)	0	0		['COG0012', 'COG0013', 'COG0016', 'COG0018', 'COG0048', 'COG0049', 'COG0051', 'COG0052', 'COG0080', 'COG0081', 'COG0087', 'COG0088', 'COG0089', 'COG0090', 'COG0091', 'COG0092', 'COG0093', 'COG0094', 'COG0096', 'COG0097', 'COG0098', 'COG0099', 'COG0100', 'COG0102', 'COG0103', 'COG0124', 'COG0173', 'COG0184', 'COG0185', 'COG0186', 'COG0197', 'COG0198', 'COG0200', 'COG0201', 'COG0203', 'COG0211', 'C…
Acidobacteria bacterium JGI M3C4D3-002-K14 (unscreened)	1	0.0181818		['COG0013', 'COG0016', 'COG0018', 'COG0048', 'COG0049', 'COG0051', 'COG0052', 'COG0080', 'COG0081', 'COG0087', 'COG0088', 'COG0089', 'COG0090', 'COG0091', 'COG0092', 'COG0093', 'COG0094', 'COG0096', 'COG0097', 'COG0098', 'COG0099', 'COG0100', 'COG0102', 'COG0103', 'COG0124', 'COG0173', 'COG0184', 'COG0185', 'COG0186', 'COG0197', 'COG0198', 'COG0200', 'COG0201', 'COG0203', 'COG0211', 'COG0228', 'C…
Acidobacteria bacterium RIFCSPHIGHO2_01_FULL_67_28	43	0.781818		['COG0012', 'COG0016', 'COG0018', 'COG0048', 'COG0049', 'COG0052', 'COG0094', 'COG0124', 'COG0184', 'COG0292', 'COG0525', 'COG0533']
Acidobacteria bacterium RIFCSPHIGHO2_02_FULL_67_57	44	0.8		['COG0018', 'COG0048', 'COG0052', 'COG0094', 'COG0099', 'COG0124', 'COG0173', 'COG0335', 'COG0468', 'COG0525', 'COG0533']
Acidobacteria bacterium RIFCSPHIGHO2_12_FULL_67_30	40	0.727273		['COG0012', 'COG0018', 'COG0048', 'COG0049', 'COG0080', 'COG0081', 'COG0089', 'COG0124', 'COG0173', 'COG0184', 'COG0244', 'COG0292', 'COG0335', 'COG0525', 'TIGR02013']
Acidobacteria bacterium RIFCSPLOWO2_02_FULL_59_13	42	0.763636		['COG0018', 'COG0048', 'COG0049', 'COG0052', 'COG0100', 'COG0102', 'COG0103', 'COG0124', 'COG0173', 'COG0268', 'COG0525', 'COG0533', 'TIGR01063']
Acidobacteria bacterium RIFCSPLOWO2_02_FULL_60_20	35	0.636364		['COG0012', 'COG0016', 'COG0018', 'COG0048', 'COG0049', 'COG0051', 'COG0087', 'COG0098', 'COG0102', 'COG0184', 'COG0228', 'COG0256', 'COG0268', 'COG0292', 'COG0335', 'COG0468', 'COG0525', 'COG0533', 'COG0541', 'TIGR01063']
Acidobacteria bacterium RIFCSPLOWO2_02_FULL_61_28	49	0.890909		['COG0048', 'COG0049', 'COG0080', 'COG0081', 'COG0244', 'TIGR02013']
Acidobacteria bacterium RIFCSPLOWO2_02_FULL_64_15	54	0.981818		['COG0185']
Acidobacteria bacterium RIFCSPLOWO2_02_FULL_65_29	53	0.963636		['TIGR01063', 'TIGR02013']
Acidobacteria bacterium RIFCSPLOWO2_02_FULL_67_21	55	1
Acidobacteria bacterium RIFCSPLOWO2_02_FULL_67_36	54	0.981818		['TIGR02013']
Acidobacteria bacterium RIFCSPLOWO2_02_FULL_68_18	51	0.927273		['COG0080', 'COG0081', 'COG0244', 'TIGR02013']
Acidobacteria bacterium RIFCSPLOWO2_12_FULL_54_10	49	0.890909		['COG0013', 'COG0051', 'COG0087', 'COG0088', 'COG0525', 'COG0533']
Acidobacteria bacterium RIFCSPLOWO2_12_FULL_59_11	45	0.818182		['COG0012', 'COG0013', 'COG0124', 'COG0173', 'COG0201', 'COG0211', 'COG0261', 'COG0495', 'COG0525', 'COG0533']
Acidobacteria bacterium RIFCSPLOWO2_12_FULL_60_22	42	0.781818	[('COG0018', 2)]	['COG0016', 'COG0051', 'COG0052', 'COG0087', 'COG0102', 'COG0103', 'COG0228', 'COG0268', 'COG0292', 'COG0335', 'COG0468', 'COG0495', 'COG0541']
Acidobacteria bacterium RIFCSPLOWO2_12_FULL_65_11	55	1
Acidobacteria bacterium RIFCSPLOWO2_12_FULL_66_10	43	0.781818		['COG0013', 'COG0080', 'COG0081', 'COG0211', 'COG0244', 'COG0261', 'COG0268', 'COG0525', 'COG0533', 'COG0541', 'TIGR01063', 'TIGR02013']
Acidobacteria bacterium RIFCSPLOWO2_12_FULL_66_21	55	1
Acidobacteria bacterium RIFCSPLOWO2_12_FULL_67_14	53	0.963636		['COG0238', 'COG0360']
Acidobacteria bacterium RIFCSPLOWO2_12_FULL_67_14b	41	0.745455		['COG0048', 'COG0049', 'COG0051', 'COG0087', 'COG0088', 'COG0089', 'COG0090', 'COG0091', 'COG0092', 'COG0184', 'COG0185', 'COG0203', 'COG0495', 'TIGR02013']
Acidobacteria bacterium RIFCSPLOWO2_12_FULL_68_19	53	0.963636		['COG0018', 'COG0522']
Acidobacteriaceae bacterium KBS 83	55	1
Acidobacteriaceae bacterium KBS 89, DSM 24296	55	1
Acidobacteriaceae bacterium KBS 96, DSM 24297	55	1.01818	[('COG0468', 2)]
Acidobacteriaceae bacterium S15	54	1	[('COG0522', 2)]	['COG0013']
Acidobacteriaceae bacterium S55	55	1
Acidobacteriaceae bacterium TAA 166	55	1.01818	[('COG0522', 2)]
Acidobacteriaceae bacterium URHE0068	55	1.01818	[('COG0012', 2)]
Acidobacteriaceae sp. KBS 146	55	1
Acidobacterium capsulatum ATCC 51196	54	0.981818		['COG0255']
Acidobacterium sp. PMMR2	55	1
Acidocella aminolytica DSM 11237	55	1
Acidocella facilis ATCC 35904	55	1
Acidocella sp. MX-AZ02	55	1
Acidothermus cellulolyticus 11B	55	1
Acidovorax anthurii DSM 16745	55	1.01818	[('COG0525', 2)]
Acidovorax avenae avenae ATCC 19860	55	1
Acidovorax avenae avenae RS-1	55	1
Acidovorax avenae citrulli AAC00-1	54	0.981818		['COG0013']
Acidovorax avenae T10_61	55	1.10909	[('COG0080', 2), ('COG0081', 2), ('COG0228', 2), ('COG0244', 2), ('COG0335', 2), ('TIGR02013', 2)]
Acidovorax caeni DSM 19327	55	1
Acidovorax cattleyae DSM 17101	55	1
Acidovorax citrulli DSM 17060	55	1
Acidovorax citrulli pslbtw65	54	0.981818		['COG0013']
Acidovorax citrulli tw6	54	0.981818		['COG0013']
Acidovorax citrulli ZJU1106	54	1	[('COG0089', 2)]	['COG0013']
Acidovorax delafieldii 2AN	55	1
Acidovorax delafieldii DSM 64	55	1
Acidovorax ebreus TPSY	55	1
Acidovorax konjaci DSM 7481	54	0.981818		['COG0100']
Acidovorax oryzae ATCC 19882	55	1
Acidovorax radicis N35	55	1
Acidovorax radicis N35v	55	1
Acidovorax soli DSM 25157	55	1.01818	[('COG0018', 2)]
Acidovorax sp. CF316	54	1	[('COG0255', 2)]	['COG0099']
Acidovorax sp. GW101-3H11	55	1
Acidovorax sp. JHL-3	55	1.01818	[('COG0012', 2)]
Acidovorax sp. JHL-9	55	1.01818	[('COG0018', 2)]
Acidovorax sp. JS42	55	1
Acidovorax sp. KKS102	55	1
Acidovorax sp. Leaf160	55	1
Acidovorax sp. Leaf191	55	1
Acidovorax sp. Leaf76	55	1
Acidovorax sp. Leaf78	55	1
Acidovorax sp. Leaf84	55	1
Acidovorax sp. MR-S7	55	1
Acidovorax sp. NO-1	54	0.981818		['COG0124']
Acidovorax sp. Root217	55	1
Acidovorax sp. Root219	55	1
Acidovorax sp. Root267	55	1
Acidovorax sp. Root275	55	1
Acidovorax sp. Root402	55	1
Acidovorax sp. Root568	55	1
Acidovorax sp. Root70	55	1
Acidovorax temperans KY4	55	1
Acidovorax valerianellae DSM 16619	55	1
Acidovorax wautersii DSM 27981	55	1
Acidovorax-123 (UID4000)	50	0.909091		['COG0016', 'COG0124', 'COG0238', 'COG0292', 'COG0360']
Acidovorax-127 (UID4105)	32	0.581818		['COG0051', 'COG0080', 'COG0081', 'COG0087', 'COG0088', 'COG0093', 'COG0094', 'COG0096', 'COG0097', 'COG0098', 'COG0099', 'COG0100', 'COG0184', 'COG0198', 'COG0200', 'COG0201', 'COG0203', 'COG0244', 'COG0256', 'COG0261', 'COG0522', 'COG1841', 'TIGR02013']
Acidovorax-21 (UID4105)	19	0.345455		['COG0016', 'COG0051', 'COG0080', 'COG0081', 'COG0087', 'COG0088', 'COG0089', 'COG0090', 'COG0091', 'COG0092', 'COG0093', 'COG0094', 'COG0096', 'COG0097', 'COG0098', 'COG0099', 'COG0100', 'COG0102', 'COG0185', 'COG0198', 'COG0200', 'COG0201', 'COG0203', 'COG0211', 'COG0238', 'COG0244', 'COG0256', 'COG0261', 'COG0268', 'COG0292', 'COG0522', 'COG0525', 'COG0541', 'COG1841', 'TIGR01063', 'TIGR02013']
Acidovorax-69x (UID4105)	29	0.527273		['COG0013', 'COG0016', 'COG0048', 'COG0049', 'COG0051', 'COG0080', 'COG0081', 'COG0087', 'COG0088', 'COG0089', 'COG0090', 'COG0091', 'COG0092', 'COG0124', 'COG0173', 'COG0184', 'COG0185', 'COG0186', 'COG0197', 'COG0211', 'COG0244', 'COG0255', 'COG0261', 'COG0292', 'TIGR01063', 'TIGR02013']
Acidovorax-75 (UID4105)	43	0.781818		['COG0049', 'COG0080', 'COG0081', 'COG0094', 'COG0096', 'COG0124', 'COG0173', 'COG0198', 'COG0244', 'COG0268', 'COG0360', 'TIGR02013']
Acidovorax-79 (UID4214)	54	0.981818		['COG0173']
Acidovorax-98 (UID4105)	24	0.454545	[('COG0228', 2)]	['COG0016', 'COG0018', 'COG0048', 'COG0049', 'COG0051', 'COG0080', 'COG0081', 'COG0087', 'COG0088', 'COG0089', 'COG0090', 'COG0091', 'COG0092', 'COG0093', 'COG0094', 'COG0096', 'COG0097', 'COG0098', 'COG0124', 'COG0185', 'COG0186', 'COG0197', 'COG0198', 'COG0200', 'COG0211', 'COG0244', 'COG0255', 'COG0256', 'COG0261', 'COG0292', 'COG1841']
Acinetobacter albensis ANC 4874	55	1
Acinetobacter apis ANC 5114	55	1
Acinetobacter baumanii BIDMC 56	55	1
Acinetobacter baumanii BIDMC 57	55	1
Acinetobacter baumannii 1	55	1
Acinetobacter baumannii 1000160	55	1
Acinetobacter baumannii 1007214	55	1
Acinetobacter baumannii 1022959	55	1
Acinetobacter baumannii 1031433	55	1
Acinetobacter baumannii 1032241	55	1
Acinetobacter baumannii 1032359	55	1.14545	[('COG0098', 3), ('COG0200', 3), ('COG0268', 3), ('COG1841', 3)]
Acinetobacter baumannii 1035119	55	1
Acinetobacter baumannii 1036938	55	1
Acinetobacter baumannii 1039621	55	1
Acinetobacter baumannii 1040094	55	1
Acinetobacter baumannii 1042969-1197	55	1.03636	[('COG0052', 2), ('COG0533', 2)]
Acinetobacter baumannii 1042969-1265	55	1
Acinetobacter baumannii 1043794	55	1.01818	[('COG0468', 2)]
Acinetobacter baumannii 1043903	55	1
Acinetobacter baumannii 10441_14	55	1
Acinetobacter baumannii 1045092	55	1
Acinetobacter baumannii 1046051	55	1
Acinetobacter baumannii 1046674	55	1
Acinetobacter baumannii 1051176	55	1
Acinetobacter baumannii 1051830	53	0.963636		['COG0096', 'COG0244']
Acinetobacter baumannii 10519	55	1
Acinetobacter baumannii 1058283	55	1
Acinetobacter baumannii 1062314	55	1.01818	[('COG0468', 2)]
Acinetobacter baumannii 1064293_45	55	1.01818	[('COG0468', 2)]
Acinetobacter baumannii 1064293_46	55	1.49091	[('COG0051', 2), ('COG0087', 2), ('COG0088', 2), ('COG0089', 2), ('COG0090', 2), ('COG0091', 2), ('COG0092', 2), ('COG0093', 2), ('COG0094', 2), ('COG0096', 2), ('COG0097', 2), ('COG0098', 2), ('COG0099', 2), ('COG0100', 2), ('COG0185', 2), ('COG0186', 2), ('COG0197', 2), ('COG0198', 2), ('COG0200', 2), ('COG0201', 2), ('COG0203', 2), ('COG0228', 2), ('COG0255', 2), ('COG0256', 2), ('COG0335', 2)…
Acinetobacter baumannii 1075025	55	1
Acinetobacter baumannii 107m	55	1
Acinetobacter baumannii 1095464	55	1
Acinetobacter baumannii 1096934	55	1.01818	[('COG0468', 2)]
Acinetobacter baumannii 1106579	55	1
Acinetobacter baumannii 110912	55	1
Acinetobacter baumannii 11126	55	1
Acinetobacter baumannii 1117819	55	1
Acinetobacter baumannii 1121032	55	1
Acinetobacter baumannii 1130196	55	1
Acinetobacter baumannii 1146103	55	1
Acinetobacter baumannii 1159076	55	1
Acinetobacter baumannii 1170863	55	1
Acinetobacter baumannii 1178044	55	1
Acinetobacter baumannii 1179249	55	1
Acinetobacter baumannii 118362	55	1.03636	[('COG0051', 2), ('COG0468', 2)]
Acinetobacter baumannii 1188188	55	1
Acinetobacter baumannii 1195185_11	55	1
Acinetobacter baumannii 1195185_80	55	1
Acinetobacter baumannii 1202252	55	1
Acinetobacter baumannii 1207552	55	1
Acinetobacter baumannii 121738	55	1.49091	[('COG0051', 2), ('COG0087', 2), ('COG0088', 2), ('COG0089', 2), ('COG0090', 2), ('COG0091', 2), ('COG0092', 2), ('COG0093', 2), ('COG0094', 2), ('COG0096', 2), ('COG0097', 2), ('COG0098', 2), ('COG0099', 2), ('COG0100', 2), ('COG0185', 2), ('COG0186', 2), ('COG0197', 2), ('COG0198', 2), ('COG0200', 2), ('COG0201', 2), ('COG0203', 2), ('COG0228', 2), ('COG0255', 2), ('COG0256', 2), ('COG0335', 2)…
Acinetobacter baumannii 1232509	55	1
Acinetobacter baumannii 1237202	55	1
Acinetobacter baumannii 1237893	55	1
Acinetobacter baumannii 1239920	55	1
Acinetobacter baumannii 1245249	54	0.981818		['COG0051']
Acinetobacter baumannii 1245593	55	1
Acinetobacter baumannii 1247182	55	1
Acinetobacter baumannii 1262761-105	55	1.01818	[('COG0468', 2)]
Acinetobacter baumannii 1262761-97	55	1
Acinetobacter baumannii 1264765	55	1
Acinetobacter baumannii 1264936	55	1
Acinetobacter baumannii 1266220	55	1
Acinetobacter baumannii 1267820	55	1
Acinetobacter baumannii 1271213	55	1
Acinetobacter baumannii 1271651	55	1
Acinetobacter baumannii 1276470-132	55	1
Acinetobacter baumannii 1276470-86	55	1
Acinetobacter baumannii 1277411	55	1.01818	[('COG0468', 2)]
Acinetobacter baumannii 1281984	55	1
Acinetobacter baumannii 1284800	55	1
Acinetobacter baumannii 1287985	55	1
Acinetobacter baumannii 1288284	53	1.52727	[('COG0012', 2), ('COG0013', 2), ('COG0016', 3), ('COG0018', 2), ('COG0048', 2), ('COG0051', 3), ('COG0087', 3), ('COG0088', 3), ('COG0089', 2), ('COG0091', 3), ('COG0092', 3), ('COG0094', 2), ('COG0099', 2), ('COG0173', 2), ('COG0184', 2), ('COG0185', 2), ('COG0197', 3), ('COG0228', 2), ('COG0255', 3), ('COG0261', 2), ('COG0268', 2), ('COG0468', 2), ('COG0495', 2)]	['COG0238', 'COG0360']
Acinetobacter baumannii 1289546	55	1
Acinetobacter baumannii 1289694	55	1.01818	[('COG0018', 2)]
Acinetobacter baumannii 1291820	55	1.01818	[('COG0468', 2)]
Acinetobacter baumannii 1293320	55	1.01818	[('COG0468', 2)]
Acinetobacter baumannii 1294217	55	1
Acinetobacter baumannii 1294222	55	1
Acinetobacter baumannii 1294243	55	1
Acinetobacter baumannii 1294596	55	1
Acinetobacter baumannii 1295259	55	1
Acinetobacter baumannii 1295549	55	1.01818	[('COG0468', 2)]
Acinetobacter baumannii 1295743	55	1
Acinetobacter baumannii 1296252	55	1
Acinetobacter baumannii 1297	55	1
Acinetobacter baumannii 1297549	55	1.01818	[('COG0468', 2)]
Acinetobacter baumannii 135867	55	1.05455	[('TIGR01063', 4)]
Acinetobacter baumannii 136706	55	1
Acinetobacter baumannii 1391434	55	1
Acinetobacter baumannii 1392509	55	1
Acinetobacter baumannii 1396970	54	0.981818		['TIGR01063']
Acinetobacter baumannii 1397084	53	0.963636		['COG0238', 'COG0360']
Acinetobacter baumannii 1397513	55	1
Acinetobacter baumannii 1406182	55	1
Acinetobacter baumannii 1406589	55	1
Acinetobacter baumannii 1406750	55	1
Acinetobacter baumannii 1412924	55	1
Acinetobacter baumannii 1413735	55	1
Acinetobacter baumannii 1417041	55	1
Acinetobacter baumannii 1419130	55	1
Acinetobacter baumannii 14216	55	1
Acinetobacter baumannii 1424608	55	1
Acinetobacter baumannii 1426993	55	1
Acinetobacter baumannii 1428368	55	1
Acinetobacter baumannii 1429530	55	1
Acinetobacter baumannii 1437282	55	1
Acinetobacter baumannii 1440422	55	1.01818	[('COG0468', 2)]
Acinetobacter baumannii 1440750	55	1
Acinetobacter baumannii 144107	55	1
Acinetobacter baumannii 1451147	55	1.01818	[('COG0018', 2)]
Acinetobacter baumannii 145660	55	1
Acinetobacter baumannii 1457504	55	1
Acinetobacter baumannii 1461402	55	1
Acinetobacter baumannii 1461963	55	1.01818	[('COG0468', 2)]
Acinetobacter baumannii 1462234	55	1
Acinetobacter baumannii 146457	55	1
Acinetobacter baumannii 1465485	53	0.981818	[('COG0184', 2)]	['COG0261', 'COG0268']
Acinetobacter baumannii 1471012	55	1
Acinetobacter baumannii 1475718	55	1.01818	[('COG0018', 2)]
Acinetobacter baumannii 1475764	55	1
Acinetobacter baumannii 1482820	55	1
Acinetobacter baumannii 1488685	55	1
Acinetobacter baumannii 1494580	55	1
Acinetobacter baumannii 1499986	55	1
Acinetobacter baumannii 1505311	55	1.01818	[('COG0468', 2)]
Acinetobacter baumannii 1525283	54	1	[('COG0468', 2)]	['COG0268']
Acinetobacter baumannii 1526966	55	1
Acinetobacter baumannii 1533268	55	1
Acinetobacter baumannii 1539026	55	1
Acinetobacter baumannii 1542444	55	1
Acinetobacter baumannii 1546444	54	0.981818		['TIGR01063']
Acinetobacter baumannii 1552389	55	1
Acinetobacter baumannii 1552818	55	1
Acinetobacter baumannii 1552865	55	1
Acinetobacter baumannii 1564232	55	1
Acinetobacter baumannii 1566109	55	1
Acinetobacter baumannii 1571545	55	1.92727	[('COG0051', 3), ('COG0087', 3), ('COG0088', 3), ('COG0089', 3), ('COG0090', 3), ('COG0091', 3), ('COG0092', 3), ('COG0093', 3), ('COG0094', 3), ('COG0096', 3), ('COG0097', 3), ('COG0098', 3), ('COG0099', 3), ('COG0100', 3), ('COG0185', 3), ('COG0186', 3), ('COG0197', 3), ('COG0198', 3), ('COG0200', 3), ('COG0201', 3), ('COG0203', 3), ('COG0255', 3), ('COG0256', 3), ('COG0468', 2), ('COG0522', 3)…
Acinetobacter baumannii 1575710	55	1
Acinetobacter baumannii 1578804	55	1
Acinetobacter baumannii 15827	55	1.07273	[('COG0173', 2), ('COG0186', 2), ('COG0197', 2), ('COG0255', 2)]
Acinetobacter baumannii 1592897	55	1
Acinetobacter baumannii 1593273	55	1
Acinetobacter baumannii 1598530	55	1
Acinetobacter baumannii 1605	55	1
Acinetobacter baumannii 161/07	55	1
Acinetobacter baumannii 16553_1	55	1
Acinetobacter baumannii 16553_10	55	1
Acinetobacter baumannii 16553_2	55	1
Acinetobacter baumannii 16553_3	55	1
Acinetobacter baumannii 16553_4	55	1
Acinetobacter baumannii 16553_6	55	1
Acinetobacter baumannii 16553_8	55	1
Acinetobacter baumannii 16553_9	55	1
Acinetobacter baumannii 1656-2	55	1
Acinetobacter baumannii 17534	55	1
Acinetobacter baumannii 18689	55	1.03636	[('COG0292', 3)]
Acinetobacter baumannii 2004ZJAB6	55	1
Acinetobacter baumannii 2011BJAB2	55	1
Acinetobacter baumannii 2011HNAB1	55	1.01818	[('COG0468', 2)]
Acinetobacter baumannii 21072	55	1.01818	[('COG0468', 2)]
Acinetobacter baumannii 213697	55	1
Acinetobacter baumannii 214216	55	1
Acinetobacter baumannii 216872	55	1.01818	[('TIGR02013', 2)]
Acinetobacter baumannii 21871	54	0.981818		['COG0124']
Acinetobacter baumannii 225588	55	1.01818	[('COG0018', 2)]
Acinetobacter baumannii 23037	55	1
Acinetobacter baumannii 230853	55	1
Acinetobacter baumannii 232184	55	1
Acinetobacter baumannii 233846	55	1
Acinetobacter baumannii 23671	55	1
Acinetobacter baumannii 24812_10	54	0.981818		['COG0012']
Acinetobacter baumannii 24812_2	55	1
Acinetobacter baumannii 24812_4	55	1
Acinetobacter baumannii 24812_6	55	1
Acinetobacter baumannii 24812_7	55	1
Acinetobacter baumannii 24812_8	55	1
Acinetobacter baumannii 24845_1	55	1
Acinetobacter baumannii 24845_10	54	0.981818		['COG0525']
Acinetobacter baumannii 24845_3	55	1
Acinetobacter baumannii 24845_4	55	1
Acinetobacter baumannii 24845_5	55	1
Acinetobacter baumannii 24845_6	54	1	[('TIGR02013', 2)]	['COG0100']
Acinetobacter baumannii 24845_7	55	1
Acinetobacter baumannii 24845_8	55	1.01818	[('TIGR02013', 2)]
Acinetobacter baumannii 24845_9	55	1
Acinetobacter baumannii 24860_1	55	1
Acinetobacter baumannii 24860_10	55	1
Acinetobacter baumannii 24860_2	55	1
Acinetobacter baumannii 24860_3	55	1
Acinetobacter baumannii 24860_4	55	1
Acinetobacter baumannii 24860_5	55	1
Acinetobacter baumannii 24860_6	55	1
Acinetobacter baumannii 24860_7	55	1
Acinetobacter baumannii 24860_8	55	1
Acinetobacter baumannii 24860_9	55	1
Acinetobacter baumannii 24975_1	55	1
Acinetobacter baumannii 24975_10	55	1
Acinetobacter baumannii 24975_4	55	1.01818	[('COG0203', 2)]
Acinetobacter baumannii 24975_5	55	1
Acinetobacter baumannii 24975_7	55	1
Acinetobacter baumannii 24975_9	55	1
Acinetobacter baumannii 25253_1	55	1
Acinetobacter baumannii 25253_10	55	1
Acinetobacter baumannii 25253_3	55	1
Acinetobacter baumannii 25253_4	55	1
Acinetobacter baumannii 25253_5	54	0.981818		['COG0088']
Acinetobacter baumannii 25253_6	55	1
Acinetobacter baumannii 25253_7	53	0.963636		['COG0097', 'COG0525']
Acinetobacter baumannii 25253_8	55	1
Acinetobacter baumannii 25307_1	55	1
Acinetobacter baumannii 25307_2	55	1
Acinetobacter baumannii 25307_3	55	1
Acinetobacter baumannii 25307_4	55	1
Acinetobacter baumannii 25307_5	55	1
Acinetobacter baumannii 25307_6	55	1
Acinetobacter baumannii 25307_8	55	1
Acinetobacter baumannii 25442_1	55	1
Acinetobacter baumannii 25442_5	55	1
Acinetobacter baumannii 25442_7	55	1
Acinetobacter baumannii 25442_9	55	1
Acinetobacter baumannii 25493_1	55	1
Acinetobacter baumannii 25493_10	55	1
Acinetobacter baumannii 25493_2	55	1
Acinetobacter baumannii 25493_3	55	1
Acinetobacter baumannii 25493_4	55	1
Acinetobacter baumannii 25493_5	55	1
Acinetobacter baumannii 25493_6	55	1
Acinetobacter baumannii 25493_8	55	1
Acinetobacter baumannii 25493_9	55	1
Acinetobacter baumannii 25561_1	55	1
Acinetobacter baumannii 25561_10	55	1
Acinetobacter baumannii 25561_2	55	1
Acinetobacter baumannii 25561_7	55	1
Acinetobacter baumannii 25569_1	55	1
Acinetobacter baumannii 25569_10	55	1
Acinetobacter baumannii 25569_2	55	1
Acinetobacter baumannii 25569_3	55	1
Acinetobacter baumannii 25569_4	55	1
Acinetobacter baumannii 25569_5	55	1
Acinetobacter baumannii 25569_6	55	1
Acinetobacter baumannii 25569_7	55	1
Acinetobacter baumannii 25569_8	55	1
Acinetobacter baumannii 25569_9	55	1
Acinetobacter baumannii 25681_2	55	1
Acinetobacter baumannii 25681_3	55	1
Acinetobacter baumannii 25681_5	55	1
Acinetobacter baumannii 25681_6	55	1
Acinetobacter baumannii 25681_8	55	1
Acinetobacter baumannii 25681_9	55	1
Acinetobacter baumannii 25691_1	55	1
Acinetobacter baumannii 25691_10	55	1
Acinetobacter baumannii 25691_2	55	1
Acinetobacter baumannii 25691_5	55	1
Acinetobacter baumannii 25691_6	55	1
Acinetobacter baumannii 25691_7	53	0.981818	[('COG0052', 2)]	['COG0228', 'COG0335']
Acinetobacter baumannii 25691_8	55	1.01818	[('COG0203', 2)]
Acinetobacter baumannii 25691_9	55	1.01818	[('COG0203', 2)]
Acinetobacter baumannii 25750_1	55	1
Acinetobacter baumannii 25750_6	55	1
Acinetobacter baumannii 25750_7	55	1
Acinetobacter baumannii 25750_8	55	1
Acinetobacter baumannii 25766_1	55	1
Acinetobacter baumannii 25766_10	55	1
Acinetobacter baumannii 25766_2	55	1
Acinetobacter baumannii 25766_3	55	1
Acinetobacter baumannii 25766_4	55	1
Acinetobacter baumannii 25766_5	55	1
Acinetobacter baumannii 25766_6	55	1
Acinetobacter baumannii 25766_7	55	1.01818	[('COG0203', 2)]
Acinetobacter baumannii 25766_9	55	1
Acinetobacter baumannii 25878_1	55	1
Acinetobacter baumannii 25878_2	55	1
Acinetobacter baumannii 25878_3	55	1
Acinetobacter baumannii 259052	55	1
Acinetobacter baumannii 25935_1	55	1.01818	[('COG0203', 2)]
Acinetobacter baumannii 25935_10	55	1
Acinetobacter baumannii 25935_2	55	1
Acinetobacter baumannii 25935_4	55	1
Acinetobacter baumannii 25935_5	55	1
Acinetobacter baumannii 25935_6	55	1
Acinetobacter baumannii 25935_7	55	1
Acinetobacter baumannii 25935_8	55	1
Acinetobacter baumannii 25935_9	55	1.01818	[('COG0052', 2)]
Acinetobacter baumannii 25977_1	55	1
Acinetobacter baumannii 25977_10	55	1
Acinetobacter baumannii 25977_2	55	1
Acinetobacter baumannii 25977_3	55	1
Acinetobacter baumannii 25977_4	55	1
Acinetobacter baumannii 25977_6	55	1
Acinetobacter baumannii 25977_7	55	1.03636	[('COG0087', 2), ('COG0197', 2)]
Acinetobacter baumannii 25977_8	55	1.05455	[('COG0096', 2), ('COG0097', 2), ('COG0256', 2)]
Acinetobacter baumannii 25977_9	55	1.03636	[('COG0012', 2), ('COG0089', 2)]
Acinetobacter baumannii 26016_1	55	1
Acinetobacter baumannii 26016_10	55	1
Acinetobacter baumannii 26016_2	55	1.05455	[('COG0173', 2), ('COG0184', 2), ('COG0268', 2)]
Acinetobacter baumannii 26016_3	55	1.03636	[('COG0238', 2), ('COG0360', 2)]
Acinetobacter baumannii 26016_4	55	1
Acinetobacter baumannii 26016_5	55	1.01818	[('COG0238', 2)]
Acinetobacter baumannii 26016_6	55	1
Acinetobacter baumannii 26016_7	55	1
Acinetobacter baumannii 26016_8	55	1.01818	[('COG0244', 2)]
Acinetobacter baumannii 26016_9	55	1.01818	[('TIGR02013', 2)]
Acinetobacter baumannii 263903-1	55	1
Acinetobacter baumannii 263903-2	54	1	[('COG0018', 2)]	['COG0201']
Acinetobacter baumannii 268680	55	1
Acinetobacter baumannii 269	55	1
Acinetobacter baumannii 272263	55	1
Acinetobacter baumannii 273929	55	1
Acinetobacter baumannii 277047	55	1.01818	[('COG0468', 2)]
Acinetobacter baumannii 2887	55	1
Acinetobacter baumannii 29280	54	0.981818		['COG0103']
Acinetobacter baumannii 299505	55	1
Acinetobacter baumannii 303002	55	1
Acinetobacter baumannii 318814	55	1
Acinetobacter baumannii 3207	55	1
Acinetobacter baumannii 323408	55	1
Acinetobacter baumannii 3390	55	1
Acinetobacter baumannii 339786	55	1
Acinetobacter baumannii 34001	55	1
Acinetobacter baumannii 341	55	1
Acinetobacter baumannii 342950	55	1
Acinetobacter baumannii 34654	53	0.963636		['COG0185', 'TIGR01063']
Acinetobacter baumannii 348935	54	0.981818		['COG0091']
Acinetobacter baumannii 3909	55	1
Acinetobacter baumannii 397971	55	1
Acinetobacter baumannii 3990	55	1
Acinetobacter baumannii 400834	55	1
Acinetobacter baumannii 4190	54	0.981818		['COG0096']
Acinetobacter baumannii 42057_2	55	1
Acinetobacter baumannii 42057_3	55	1.09091	[('COG0052', 2), ('COG0088', 2), ('COG0089', 2), ('COG0203', 3)]
Acinetobacter baumannii 42057_4	55	1
Acinetobacter baumannii 42057_5	55	1.01818	[('COG0018', 2)]
Acinetobacter baumannii 42057_6	54	0.981818		['COG0197']
Acinetobacter baumannii 426863	55	1.01818	[('COG0468', 2)]
Acinetobacter baumannii 42887	55	1
Acinetobacter baumannii 43557_1	55	1
Acinetobacter baumannii 4390	55	1
Acinetobacter baumannii 43926	55	1
Acinetobacter baumannii 44298_1	55	1
Acinetobacter baumannii 44298_10	55	1
Acinetobacter baumannii 44298_2	55	1
Acinetobacter baumannii 44298_3	55	1
Acinetobacter baumannii 44298_4	55	1
Acinetobacter baumannii 44298_5	55	1
Acinetobacter baumannii 44298_6	55	1
Acinetobacter baumannii 44298_7	54	0.981818		['COG0081']
Acinetobacter baumannii 44298_8	54	0.981818		['COG0081']
Acinetobacter baumannii 44298_9	55	1
Acinetobacter baumannii 44327_1	55	1
Acinetobacter baumannii 44327_2	55	1
Acinetobacter baumannii 44327_4	55	1
Acinetobacter baumannii 44327_5	55	1
Acinetobacter baumannii 44327_6	55	1
Acinetobacter baumannii 44327_7	55	1
Acinetobacter baumannii 44327_8	55	1
Acinetobacter baumannii 44362_1	55	1
Acinetobacter baumannii 44362_10	55	1
Acinetobacter baumannii 44362_2	54	0.981818		['COG0018']
Acinetobacter baumannii 44362_3	55	1
Acinetobacter baumannii 44362_4	55	1
Acinetobacter baumannii 44362_5	55	1
Acinetobacter baumannii 44362_6	55	1
Acinetobacter baumannii 44362_7	55	1
Acinetobacter baumannii 44362_8	55	1
Acinetobacter baumannii 44362_9	55	1
Acinetobacter baumannii 44437_3	55	1
Acinetobacter baumannii 44437_4	55	1
Acinetobacter baumannii 44437_5	55	1
Acinetobacter baumannii 44437_7	55	1
Acinetobacter baumannii 44437_8	55	1.01818	[('TIGR02013', 2)]
Acinetobacter baumannii 44437_9	55	1
Acinetobacter baumannii 44467_1	55	1
Acinetobacter baumannii 44467_10	55	1
Acinetobacter baumannii 44467_2	55	1
Acinetobacter baumannii 44467_3	54	0.981818		['COG0052']
Acinetobacter baumannii 44467_4	55	1
Acinetobacter baumannii 44467_5	55	1
Acinetobacter baumannii 44467_6	55	1
Acinetobacter baumannii 44467_7	55	1
Acinetobacter baumannii 44467_8	54	0.981818		['COG0261']
Acinetobacter baumannii 44467_9	54	0.981818		['COG0013']
Acinetobacter baumannii 44839_10	55	1
Acinetobacter baumannii 44839_8	55	1
Acinetobacter baumannii 44839_9	55	1
Acinetobacter baumannii 44857_10	55	1
Acinetobacter baumannii 44857_9	55	1
Acinetobacter baumannii 44895_1	55	1.01818	[('TIGR02013', 2)]
Acinetobacter baumannii 44895_10	55	1
Acinetobacter baumannii 44895_2	55	1
Acinetobacter baumannii 44895_3	55	1
Acinetobacter baumannii 44895_4	55	1
Acinetobacter baumannii 44895_5	55	1.01818	[('COG0268', 2)]
Acinetobacter baumannii 44895_6	55	1.01818	[('COG0203', 2)]
Acinetobacter baumannii 44895_8	54	0.981818		['COG0048']
Acinetobacter baumannii 44895_9	55	1
Acinetobacter baumannii 45002_10	54	0.981818		['COG0525']
Acinetobacter baumannii 45002_3	55	1
Acinetobacter baumannii 45002_4	55	1
Acinetobacter baumannii 45002_5	55	1
Acinetobacter baumannii 45002_6	55	1
Acinetobacter baumannii 45002_7	55	1
Acinetobacter baumannii 45002_8	55	1
Acinetobacter baumannii 45002_9	55	1
Acinetobacter baumannii 45052_1	55	1
Acinetobacter baumannii 45052_2	55	1
Acinetobacter baumannii 45052_3	55	1
Acinetobacter baumannii 45052_4	55	1
Acinetobacter baumannii 45052_5	55	1
Acinetobacter baumannii 45057_1	44	0.890909	[('COG0091', 2), ('COG0092', 2), ('COG0103', 2), ('COG0124', 2), ('COG0185', 2)]	['COG0093', 'COG0094', 'COG0096', 'COG0097', 'COG0098', 'COG0186', 'COG0198', 'COG0200', 'COG0201', 'COG0256', 'COG1841']
Acinetobacter baumannii 45057_4	55	1
Acinetobacter baumannii 45075_1	55	1
Acinetobacter baumannii 45075_10	55	1
Acinetobacter baumannii 45075_2	55	1
Acinetobacter baumannii 45075_3	55	1
Acinetobacter baumannii 45075_4	55	1
Acinetobacter baumannii 45075_5	55	1
Acinetobacter baumannii 45075_6	55	1
Acinetobacter baumannii 45075_8	55	1
Acinetobacter baumannii 45075_9	55	1
Acinetobacter baumannii 457946	55	1
Acinetobacter baumannii 458282	55	1
Acinetobacter baumannii 461	55	1
Acinetobacter baumannii 466215	55	1
Acinetobacter baumannii 466760	55	1
Acinetobacter baumannii 470922	55	1
Acinetobacter baumannii 472237-1196	55	1
Acinetobacter baumannii 472237-120	55	1
Acinetobacter baumannii 4749	55	1
Acinetobacter baumannii 478810	54	1	[('COG0018', 2)]	['COG0244']
Acinetobacter baumannii 479375	54	0.981818		['COG0185']
Acinetobacter baumannii 480175	55	1
Acinetobacter baumannii 48055	55	1
Acinetobacter baumannii 4857	53	0.963636		['COG0049', 'COG0525']
Acinetobacter baumannii 496487	55	1.01818	[('COG0184', 2)]
Acinetobacter baumannii 5021_13	55	1
Acinetobacter baumannii 50595	55	1.01818	[('COG0268', 2)]
Acinetobacter baumannii 5075	54	0.981818		['COG0049']
Acinetobacter baumannii 5256	55	1
Acinetobacter baumannii 532279	55	1.10909	[('COG0048', 4), ('COG0049', 4)]
Acinetobacter baumannii 532413	55	1
Acinetobacter baumannii 53264	55	1
Acinetobacter baumannii 541915	55	1
Acinetobacter baumannii 554515	55	1.01818	[('COG0018', 2)]
Acinetobacter baumannii 562700	55	1
Acinetobacter baumannii 564012	55	1
Acinetobacter baumannii 5711	55	1
Acinetobacter baumannii 573719	55	1
Acinetobacter baumannii 58452	55	1
Acinetobacter baumannii 6013113	54	0.981818		['COG0124']
Acinetobacter baumannii 6013150	54	0.981818		['COG0012']
Acinetobacter baumannii 6014059	55	1
Acinetobacter baumannii 607805	55	1
Acinetobacter baumannii 6112	55	1
Acinetobacter baumannii 6200	55	1.01818	[('COG0468', 2)]
Acinetobacter baumannii 625974	55	1
Acinetobacter baumannii 628418	55	1
Acinetobacter baumannii 647609	55	1
Acinetobacter baumannii 653020	55	1
Acinetobacter baumannii 655378	55	1.01818	[('COG0468', 2)]
Acinetobacter baumannii 655555	55	1
Acinetobacter baumannii 662545-1347	54	0.981818		['COG0268']
Acinetobacter baumannii 6870155	55	1
Acinetobacter baumannii 6935	55	1.98182	[('COG0051', 3), ('COG0087', 3), ('COG0088', 3), ('COG0089', 3), ('COG0090', 3), ('COG0091', 3), ('COG0092', 3), ('COG0093', 3), ('COG0094', 3), ('COG0096', 3), ('COG0097', 3), ('COG0098', 3), ('COG0099', 3), ('COG0100', 3), ('COG0185', 3), ('COG0186', 3), ('COG0197', 3), ('COG0198', 3), ('COG0200', 3), ('COG0201', 3), ('COG0203', 3), ('COG0228', 3), ('COG0255', 3), ('COG0256', 3), ('COG0335', 3)…
Acinetobacter baumannii 694762	55	1
Acinetobacter baumannii 70136	55	1
Acinetobacter baumannii 718532	49	0.890909		['COG0013', 'COG0048', 'COG0097', 'COG0256', 'COG0533', 'COG1841']
Acinetobacter baumannii 722310	55	1
Acinetobacter baumannii 723929	55	1.01818	[('COG0018', 2)]
Acinetobacter baumannii 72431	55	1.03636	[('COG0018', 2), ('COG0173', 2)]
Acinetobacter baumannii 724909	55	1
Acinetobacter baumannii 730795	55	1
Acinetobacter baumannii 73736	55	1
Acinetobacter baumannii 737393	55	1
Acinetobacter baumannii 741019	55	1
Acinetobacter baumannii 742879	55	1
Acinetobacter baumannii 754286	55	1.01818	[('COG0173', 2)]
Acinetobacter baumannii 755829	55	1
Acinetobacter baumannii 756476	55	1
Acinetobacter baumannii 766875	55	1
Acinetobacter baumannii 781407	55	1.16364	[('COG0080', 3), ('COG0081', 3), ('COG0244', 3), ('COG0468', 2), ('TIGR02013', 3)]
Acinetobacter baumannii 7893	55	1
Acinetobacter baumannii 796380-1375	55	1
Acinetobacter baumannii 796380-2102	54	0.981818		['COG0016']
Acinetobacter baumannii 809848	55	1.07273	[('COG0238', 3), ('COG0360', 3)]
Acinetobacter baumannii 825610	55	1
Acinetobacter baumannii 826659	55	1
Acinetobacter baumannii 831240	55	1.01818	[('COG0468', 2)]
Acinetobacter baumannii 83444	55	1
Acinetobacter baumannii 836190	55	1
Acinetobacter baumannii 846928	55	1
Acinetobacter baumannii 855125	55	1.01818	[('COG0468', 2)]
Acinetobacter baumannii 869535	55	1
Acinetobacter baumannii 883425	55	1
Acinetobacter baumannii 88816	55	1
Acinetobacter baumannii 907131	55	1
Acinetobacter baumannii 916567	55	1
Acinetobacter baumannii 923118	55	1
Acinetobacter baumannii 929679-2095	54	0.981818		['COG0186']
Acinetobacter baumannii 929679-598	55	1
Acinetobacter baumannii 940793	55	1.14545	[('COG0088', 2), ('COG0089', 2), ('COG0090', 2), ('COG0093', 2), ('COG0094', 2), ('COG0099', 2), ('COG0100', 2), ('COG0198', 2)]
Acinetobacter baumannii 942133	55	1
Acinetobacter baumannii 942194	55	1
Acinetobacter baumannii 947299	55	1
Acinetobacter baumannii 951631	55	1.03636	[('COG0228', 3)]
Acinetobacter baumannii 959073	54	0.981818		['COG0016']
Acinetobacter baumannii 96512	55	1
Acinetobacter baumannii 972082	55	1.01818	[('COG0468', 2)]
Acinetobacter baumannii 981176	55	1
Acinetobacter baumannii 983759	55	1.01818	[('TIGR02013', 2)]
Acinetobacter baumannii 984213	55	1
Acinetobacter baumannii 987421	55	1
Acinetobacter baumannii 98826	55	1
Acinetobacter baumannii 99063	55	1
Acinetobacter baumannii 993520	55	1
Acinetobacter baumannii A1	55	1
Acinetobacter baumannii A1 null replaces 98199	55	1
Acinetobacter baumannii A114	55	1.12727	[('COG0048', 2), ('COG0049', 2), ('COG0080', 2), ('COG0081', 2), ('COG0184', 2), ('COG0244', 2), ('TIGR02013', 2)]
Acinetobacter baumannii A118	52	0.945455		['COG0052', 'COG0173', 'COG0525']
Acinetobacter baumannii A155	55	1
Acinetobacter baumannii A186	55	1
Acinetobacter baumannii A33405	55	1
Acinetobacter baumannii A457	55	1
Acinetobacter baumannii AA-014	55	1
Acinetobacter baumannii Ab Crete	55	1
Acinetobacter baumannii AB_1536-8	55	1
Acinetobacter baumannii AB_1582-8	54	1	[('COG0468', 2)]	['COG0495']
Acinetobacter baumannii AB_1583-8	54	0.981818		['COG0495']
Acinetobacter baumannii AB_1594-8	54	0.981818		['COG0495']
Acinetobacter baumannii AB_1595_8	54	0.981818		['COG0495']
Acinetobacter baumannii AB_1649-8	55	1
Acinetobacter baumannii AB_1650-8	55	1
Acinetobacter baumannii AB_1766_8	54	1	[('COG0468', 2)]	['COG0495']
Acinetobacter baumannii AB_2007-09-110-01-7	55	1
Acinetobacter baumannii AB_2007-16-25-01-7	55	1
Acinetobacter baumannii AB_2007-16-27-01	55	1
Acinetobacter baumannii AB_2008-15-34-7	55	1
Acinetobacter baumannii AB_2008-15-45	55	1
Acinetobacter baumannii AB_2008-15-52	55	1
Acinetobacter baumannii AB_2008-15-69	55	1
Acinetobacter baumannii AB_2008-15-70	54	0.981818		['COG0525']
Acinetobacter baumannii AB_2008-15-71	55	1
Acinetobacter baumannii AB_2008-23-01-01-7	55	1
Acinetobacter baumannii AB_2008-23-07-01-7	55	1.01818	[('COG0468', 2)]
Acinetobacter baumannii AB_2009-04-01-7	55	1
Acinetobacter baumannii AB_2009-04-02-7	55	1.01818	[('COG0468', 2)]
Acinetobacter baumannii AB_515-8	54	0.981818		['COG0495']
Acinetobacter baumannii AB_908-12	55	1.01818	[('COG0468', 2)]
Acinetobacter baumannii AB_908-13	55	1
Acinetobacter baumannii AB_908-14-7	55	1
Acinetobacter baumannii AB_909-01-7	55	1
Acinetobacter baumannii AB_909-02-7	55	1
Acinetobacter baumannii AB_909-05	54	1	[('COG0468', 2)]	['COG0525']
Acinetobacter baumannii AB_909-14-7	54	0.981818		['COG0525']
Acinetobacter baumannii AB_TG19617	55	1
Acinetobacter baumannii AB_TG2018	55	1
Acinetobacter baumannii AB_TG2022	55	1.01818	[('COG0468', 2)]
Acinetobacter baumannii AB_TG2023	55	1.01818	[('COG0468', 2)]
Acinetobacter baumannii AB_TG2026	55	1.05455	[('COG0093', 2), ('COG0360', 2), ('COG0468', 2)]
Acinetobacter baumannii AB_TG2028	55	1
Acinetobacter baumannii AB_TG2030	55	1
Acinetobacter baumannii AB_TG2031	55	1
Acinetobacter baumannii AB_TG2032	55	1
Acinetobacter baumannii AB_TG2631	55	1
Acinetobacter baumannii AB_TG27323	55	1.01818	[('COG0468', 2)]
Acinetobacter baumannii AB_TG27327	55	1.01818	[('COG0468', 2)]
Acinetobacter baumannii AB_TG27331	55	1.01818	[('COG0468', 2)]
Acinetobacter baumannii AB_TG27335	55	1.01818	[('COG0468', 2)]
Acinetobacter baumannii AB_TG27339	55	1
Acinetobacter baumannii AB_TG27343	55	1
Acinetobacter baumannii AB_TG5064	55	1.01818	[('COG0468', 2)]
Acinetobacter baumannii AB-HKU3-08	55	1.01818	[('COG0468', 2)]
Acinetobacter baumannii AB-HKU3-10	55	1.01818	[('COG0468', 2)]
Acinetobacter baumannii AB0057	55	1
Acinetobacter baumannii Ab04-mff	55	1
Acinetobacter baumannii AB056	55	1
Acinetobacter baumannii AB058	55	1
Acinetobacter baumannii AB059	55	1
Acinetobacter baumannii Ab06	53	0.963636		['COG0200', 'COG0201']
Acinetobacter baumannii AB07	53	1.45455	[('COG0051', 2), ('COG0087', 2), ('COG0088', 2), ('COG0089', 2), ('COG0090', 2), ('COG0091', 2), ('COG0092', 2), ('COG0093', 2), ('COG0094', 2), ('COG0096', 2), ('COG0097', 2), ('COG0098', 2), ('COG0099', 2), ('COG0100', 2), ('COG0185', 2), ('COG0186', 2), ('COG0197', 2), ('COG0198', 2), ('COG0200', 2), ('COG0201', 2), ('COG0203', 2), ('COG0228', 2), ('COG0255', 2), ('COG0256', 2), ('COG0335', 2)…	['COG0048', 'COG0049']
Acinetobacter baumannii Ab1	55	1
Acinetobacter baumannii Ab11111	55	1.01818	[('COG0468', 2)]
Acinetobacter baumannii AB1H8	55	1
Acinetobacter baumannii AB210	55	1
Acinetobacter baumannii Ab23	52	0.945455		['COG0088', 'COG0201', 'COG0468']
Acinetobacter baumannii AB30	55	1
Acinetobacter baumannii AB307-0294	55	1
Acinetobacter baumannii AB31	55	1.16364	[('COG0097', 2), ('COG0098', 2), ('COG0099', 2), ('COG0100', 2), ('COG0200', 2), ('COG0201', 2), ('COG0203', 2), ('COG0522', 2), ('COG1841', 2)]
Acinetobacter baumannii Ab33333	55	1.01818	[('COG0018', 2)]
Acinetobacter baumannii AB405E4	55	1
Acinetobacter baumannii Ab421_GEIH-2010	52	0.945455		['COG0018', 'COG0052', 'COG0495']
Acinetobacter baumannii Ab44444	55	1
Acinetobacter baumannii AB4A3	55	1
Acinetobacter baumannii Ab5	53	0.963636		['COG0048', 'COG0049']
Acinetobacter baumannii AB5001	55	1
Acinetobacter baumannii AB5075	55	1
Acinetobacter baumannii AB5075-UW	55	1
Acinetobacter baumannii AB5197	55	1
Acinetobacter baumannii AB5674	55	1
Acinetobacter baumannii AB900	55	1.01818	[('COG0468', 2)]
Acinetobacter baumannii ABBL001	55	1
Acinetobacter baumannii ABBL003	55	1
Acinetobacter baumannii ABBL004	55	1
Acinetobacter baumannii ABBL006	55	1
Acinetobacter baumannii ABBL007	50	0.909091		['COG0098', 'COG0184', 'COG0256', 'COG0525', 'TIGR01063']
Acinetobacter baumannii ABBL008	55	1
Acinetobacter baumannii ABBL009	55	1.47273	[('COG0051', 2), ('COG0087', 2), ('COG0088', 2), ('COG0089', 2), ('COG0090', 2), ('COG0091', 2), ('COG0092', 2), ('COG0093', 2), ('COG0094', 2), ('COG0096', 2), ('COG0097', 2), ('COG0098', 2), ('COG0099', 2), ('COG0100', 2), ('COG0185', 2), ('COG0186', 2), ('COG0197', 2), ('COG0198', 2), ('COG0200', 2), ('COG0201', 2), ('COG0203', 2), ('COG0255', 2), ('COG0256', 2), ('COG0468', 2), ('COG0522', 2)…
Acinetobacter baumannii ABBL011	55	1.01818	[('COG0468', 2)]
Acinetobacter baumannii ABBL012	55	1
Acinetobacter baumannii ABBL013	55	1
Acinetobacter baumannii ABBL014	55	1
Acinetobacter baumannii ABBL017	55	1.03636	[('COG0048', 2), ('COG0049', 2)]
Acinetobacter baumannii ABBL018	55	1
Acinetobacter baumannii ABBL020	53	0.963636		['COG0048', 'COG0049']
Acinetobacter baumannii ABBL021	55	1
Acinetobacter baumannii ABBL022	53	0.963636		['COG0048', 'COG0049']
Acinetobacter baumannii ABBL023	54	0.981818		['COG0052']
Acinetobacter baumannii ABBL025	55	1.01818	[('COG0468', 2)]
Acinetobacter baumannii ABBL026	55	1
Acinetobacter baumannii ABBL027	54	0.981818		['COG0013']
Acinetobacter baumannii ABBL028	55	1
Acinetobacter baumannii ABBL029	53	0.963636		['COG0048', 'COG0049']
Acinetobacter baumannii ABBL030	53	0.963636		['COG0048', 'COG0049']
Acinetobacter baumannii ABBL034	53	0.963636		['COG0048', 'COG0049']
Acinetobacter baumannii ABBL035	55	1
Acinetobacter baumannii ABBL036	55	1.07273	[('COG0080', 2), ('COG0081', 2), ('COG0244', 2), ('TIGR02013', 2)]
Acinetobacter baumannii ABBL037	55	1.01818	[('COG0468', 2)]
Acinetobacter baumannii ABBL038	55	1
Acinetobacter baumannii ABBL039	55	1
Acinetobacter baumannii ABBL040	55	1
Acinetobacter baumannii ABBL041	54	1.01818	[('COG0048', 2), ('COG0049', 2)]	['COG0012']
Acinetobacter baumannii ABBL043	55	1
Acinetobacter baumannii ABBL044	55	1.03636	[('COG0048', 2), ('COG0049', 2)]
Acinetobacter baumannii ABBL045	55	1
Acinetobacter baumannii ABBL049	55	1
Acinetobacter baumannii ABBL050	55	1.03636	[('COG0048', 2), ('COG0049', 2)]
Acinetobacter baumannii ABBL051	53	0.963636		['COG0049', 'COG0292']
Acinetobacter baumannii ABBL052	54	0.981818		['COG0268']
Acinetobacter baumannii ABBL053	55	1
Acinetobacter baumannii ABBL055	53	0.963636		['COG0238', 'COG0360']
Acinetobacter baumannii ABBL056	53	0.963636		['COG0048', 'COG0049']
Acinetobacter baumannii ABBL057	55	1.45455	[('COG0051', 2), ('COG0087', 2), ('COG0088', 2), ('COG0089', 2), ('COG0090', 2), ('COG0091', 2), ('COG0092', 2), ('COG0093', 2), ('COG0094', 2), ('COG0096', 2), ('COG0097', 2), ('COG0098', 2), ('COG0099', 2), ('COG0100', 2), ('COG0185', 2), ('COG0186', 2), ('COG0197', 2), ('COG0198', 2), ('COG0200', 2), ('COG0201', 2), ('COG0203', 2), ('COG0255', 2), ('COG0256', 2), ('COG0522', 2), ('COG1841', 2)]
Acinetobacter baumannii ABBL058	55	1
Acinetobacter baumannii ABBL059	55	1
Acinetobacter baumannii ABBL060	55	1.05455	[('COG0048', 2), ('COG0049', 2), ('COG0468', 2)]
Acinetobacter baumannii ABBL061	54	0.981818		['COG0013']
Acinetobacter baumannii ABBL062	55	1
Acinetobacter baumannii ABBL063	55	1.07273	[('COG0080', 2), ('COG0081', 2), ('COG0244', 2), ('TIGR02013', 2)]
Acinetobacter baumannii ABBL066	55	1.01818	[('COG0468', 2)]
Acinetobacter baumannii ABBL067	51	0.945455	[('COG0468', 2)]	['COG0080', 'COG0081', 'COG0244', 'TIGR02013']
Acinetobacter baumannii ABBL067a	54	0.981818		['COG0173']
Acinetobacter baumannii ABBL067b	54	0.981818		['COG0016']
Acinetobacter baumannii ABBL067c	55	1.07273	[('COG0080', 2), ('COG0081', 2), ('COG0244', 2), ('TIGR02013', 2)]
Acinetobacter baumannii ABBL067e	55	1.07273	[('COG0080', 2), ('COG0081', 2), ('COG0244', 2), ('TIGR02013', 2)]
Acinetobacter baumannii ABBL067f	55	1
Acinetobacter baumannii ABBL067g	55	1
Acinetobacter baumannii ABBL067h	55	1.03636	[('COG0048', 2), ('COG0049', 2)]
Acinetobacter baumannii ABBL067i	55	1
Acinetobacter baumannii ABBL067j	55	1
Acinetobacter baumannii ABBL067k	51	0.927273		['COG0080', 'COG0081', 'COG0244', 'TIGR02013']
Acinetobacter baumannii ABBL067l	55	1
Acinetobacter baumannii ABBL068	55	1.03636	[('COG0048', 2), ('COG0049', 2)]
Acinetobacter baumannii ABBL069	55	1
Acinetobacter baumannii ABBL070	54	1	[('COG0533', 2)]	['COG0052']
Acinetobacter baumannii ABBL071	55	1.03636	[('COG0048', 2), ('COG0049', 2)]
Acinetobacter baumannii ABBL072	55	1.01818	[('COG0052', 2)]
Acinetobacter baumannii ABBL073	55	1.01818	[('COG0468', 2)]
Acinetobacter baumannii ABBL076	55	1
Acinetobacter baumannii ABBL079	55	1.01818	[('COG0468', 2)]
Acinetobacter baumannii ABBL082	51	0.927273		['COG0080', 'COG0081', 'COG0244', 'TIGR02013']
Acinetobacter baumannii ABBL083	55	1.03636	[('COG0048', 2), ('COG0049', 2)]
Acinetobacter baumannii ABBL085	55	1
Acinetobacter baumannii ABBL088	54	1.05455	[('COG0080', 2), ('COG0081', 2), ('COG0244', 2), ('TIGR02013', 2)]	['COG0468']
Acinetobacter baumannii ABBL089	55	1
Acinetobacter baumannii ABBL091	55	1.09091	[('COG0080', 2), ('COG0081', 2), ('COG0244', 2), ('COG0468', 2), ('TIGR02013', 2)]
Acinetobacter baumannii ABBL092	55	1
Acinetobacter baumannii ABBL093	55	1
Acinetobacter baumannii ABBL094	54	1.05455	[('COG0080', 2), ('COG0081', 2), ('COG0244', 2), ('TIGR02013', 2)]	['COG0184']
Acinetobacter baumannii ABBL095	55	1
Acinetobacter baumannii ABBL097	55	1.10909	[('COG0048', 2), ('COG0049', 2), ('COG0080', 2), ('COG0081', 2), ('COG0244', 2), ('TIGR02013', 2)]
Acinetobacter baumannii ABBL099	55	1
Acinetobacter baumannii ABBL100	55	1
Acinetobacter baumannii ABBL101	52	0.945455		['COG0048', 'COG0049', 'COG0052']
Acinetobacter baumannii ABBL102	53	0.963636		['COG0048', 'COG0049']
Acinetobacter baumannii ABBL105	55	1.01818	[('COG0468', 2)]
Acinetobacter baumannii ABBL106	55	1.09091	[('COG0080', 2), ('COG0081', 2), ('COG0244', 2), ('COG0468', 2), ('TIGR02013', 2)]
Acinetobacter baumannii ABBL107	55	1
Acinetobacter baumannii ABBL109	55	1.01818	[('COG0468', 2)]
Acinetobacter baumannii ABBL110	52	0.945455		['COG0048', 'COG0049', 'COG0052']
Acinetobacter baumannii ABBL113	55	1
Acinetobacter baumannii ABBL114	55	1.09091	[('COG0080', 2), ('COG0081', 2), ('COG0244', 2), ('COG0468', 2), ('TIGR02013', 2)]
Acinetobacter baumannii ABBL115	55	1.03636	[('COG0048', 2), ('COG0049', 2)]
Acinetobacter baumannii ABBL116	55	1.03636	[('COG0048', 2), ('COG0049', 2)]
Acinetobacter baumannii ABBL117	54	1.01818	[('COG0048', 2), ('COG0049', 2)]	['COG0184']
Acinetobacter baumannii ABBL118	55	1
Acinetobacter baumannii ABBL121	53	0.981818	[('COG0468', 2)]	['COG0048', 'COG0049']
Acinetobacter baumannii ABBL122	55	1.09091	[('COG0080', 2), ('COG0081', 2), ('COG0244', 2), ('COG0468', 2), ('TIGR02013', 2)]
Acinetobacter baumannii ABBL123	55	1
Acinetobacter baumannii ABBL124	55	1
Acinetobacter baumannii ABBL125	55	1
Acinetobacter baumannii ABBL127	55	1
Acinetobacter baumannii ABBL129	55	1.03636	[('COG0048', 2), ('COG0049', 2)]
Acinetobacter baumannii ABBL130	55	1
Acinetobacter baumannii ABBL131	55	1
Acinetobacter baumannii ABBL132	55	1
Acinetobacter baumannii ABBL133	55	1.07273	[('COG0080', 2), ('COG0081', 2), ('COG0244', 2), ('TIGR02013', 2)]
Acinetobacter baumannii ABBL134	55	1.10909	[('COG0048', 2), ('COG0049', 2), ('COG0080', 2), ('COG0081', 2), ('COG0244', 2), ('TIGR02013', 2)]
Acinetobacter baumannii ABBL137	54	0.981818		['COG0184']
Acinetobacter baumannii ABBL138	55	1
Acinetobacter baumannii ABBL140	54	1.01818	[('COG0048', 2), ('COG0049', 2)]	['COG0016']
Acinetobacter baumannii ABBL141	55	1.03636	[('COG0468', 3)]
Acinetobacter baumannii ABBL142	55	1.07273	[('COG0080', 2), ('COG0081', 2), ('COG0244', 2), ('TIGR02013', 2)]
Acinetobacter baumannii ABBL143	55	1
Acinetobacter baumannii ABBL144	55	1.05455	[('COG0080', 2), ('COG0081', 2), ('COG0244', 2)]
Acinetobacter baumannii ABBL147	55	1.03636	[('COG0048', 2), ('COG0049', 2)]
Acinetobacter baumannii ABBL149	55	1
Acinetobacter baumannii AbH12O-A2	55	1
Acinetobacter baumannii ABIsac_ColiR	55	1
Acinetobacter baumannii ABIsac_ColiS	55	1
Acinetobacter baumannii AbMDR-GLH6	55	1
Acinetobacter baumannii AbMDR-GLH7	55	1
Acinetobacter baumannii ABNIH1	54	0.981818		['COG0049']
Acinetobacter baumannii ABNIH10	51	0.927273		['COG0092', 'COG0495', 'COG0525', 'TIGR02013']
Acinetobacter baumannii ABNIH11	54	0.981818		['COG0049']
Acinetobacter baumannii ABNIH13	55	1.01818	[('COG0468', 2)]
Acinetobacter baumannii ABNIH14	54	1	[('COG0468', 2)]	['COG0049']
Acinetobacter baumannii ABNIH15	55	1.01818	[('COG0468', 2)]
Acinetobacter baumannii ABNIH16	54	1	[('COG0468', 2)]	['COG0049']
Acinetobacter baumannii ABNIH17	55	1.01818	[('COG0468', 2)]
Acinetobacter baumannii ABNIH18	54	0.981818		['COG0049']
Acinetobacter baumannii ABNIH19	55	1
Acinetobacter baumannii ABNIH2	54	1	[('COG0468', 2)]	['COG0090']
Acinetobacter baumannii ABNIH20	54	0.981818		['COG0049']
Acinetobacter baumannii ABNIH22	54	0.981818		['COG0049']
Acinetobacter baumannii ABNIH23	55	1
Acinetobacter baumannii ABNIH24	54	0.981818		['COG0049']
Acinetobacter baumannii ABNIH25	54	0.981818		['COG0049']
Acinetobacter baumannii ABNIH26	55	1.01818	[('COG0468', 2)]
Acinetobacter baumannii ABNIH3	55	1
Acinetobacter baumannii ABNIH4	55	1
Acinetobacter baumannii ABNIH5	53	0.963636		['COG0048', 'COG0541']
Acinetobacter baumannii ABNIH6	54	0.981818		['COG0013']
Acinetobacter baumannii ABNIH7	52	0.963636	[('TIGR02013', 2)]	['COG0018', 'COG0495', 'COG0525']
Acinetobacter baumannii ABOB01	55	1
Acinetobacter baumannii ABOB02	54	0.981818		['COG0052']
Acinetobacter baumannii ABOB03	55	1
Acinetobacter baumannii ABOB04	53	0.963636		['COG0048', 'COG0049']
Acinetobacter baumannii ABOB04_a	55	1.07273	[('COG0080', 2), ('COG0081', 2), ('COG0244', 2), ('TIGR02013', 2)]
Acinetobacter baumannii ABOB04_b	55	1.03636	[('COG0048', 2), ('COG0049', 2)]
Acinetobacter baumannii ABOB06	53	0.963636		['COG0048', 'COG0049']
Acinetobacter baumannii ABOB06_a	53	0.963636		['COG0468', 'TIGR02013']
Acinetobacter baumannii ABOB07	55	1
Acinetobacter baumannii ABOB08	52	0.945455		['COG0080', 'COG0081', 'COG0244']
Acinetobacter baumannii ABOB09	53	0.963636		['COG0016', 'COG0018']
Acinetobacter baumannii ABOB10	55	1.03636	[('COG0048', 2), ('COG0049', 2)]
Acinetobacter baumannii ABOB11	54	1.10909	[('COG0048', 2), ('COG0049', 2), ('COG0080', 2), ('COG0081', 2), ('COG0244', 2), ('COG0468', 2), ('TIGR02013', 2)]	['COG1841']
Acinetobacter baumannii ABOB12	53	0.963636		['COG0048', 'COG0049']
Acinetobacter baumannii ABOB15	55	1
Acinetobacter baumannii ABOB16	55	1.12727	[('COG0048', 2), ('COG0049', 2), ('COG0080', 2), ('COG0081', 2), ('COG0244', 2), ('COG0468', 2), ('TIGR02013', 2)]
Acinetobacter baumannii ABOBEN	55	1
Acinetobacter baumannii ABUH304350	55	1
Acinetobacter baumannii ABUH304352	55	1
Acinetobacter baumannii ABUH319118	55	1
Acinetobacter baumannii ABUH404571	55	1
Acinetobacter baumannii ABUH42783	55	1.01818	[('COG0468', 2)]
Acinetobacter baumannii ABUH463346	55	1
Acinetobacter baumannii ABUH4837	55	1
Acinetobacter baumannii ABUH497144	55	1
Acinetobacter baumannii ABUH504227	55	1.01818	[('COG0468', 2)]
Acinetobacter baumannii ABUH504238	55	1.01818	[('COG0468', 2)]
Acinetobacter baumannii ABUH518307	55	1.01818	[('COG0468', 2)]
Acinetobacter baumannii ABUH524354	55	1
Acinetobacter baumannii ABUH60486	55	1
Acinetobacter baumannii ABUH80286	55	1.01818	[('COG0468', 2)]
Acinetobacter baumannii AC12	55	1
Acinetobacter baumannii AC29	55	1
Acinetobacter baumannii AC30	55	1
Acinetobacter baumannii ACICU	55	1
Acinetobacter baumannii ANC 4097	55	1
Acinetobacter baumannii ATCC 17978	45	0.818182		['COG0018', 'COG0052', 'COG0100', 'COG0103', 'COG0185', 'COG0197', 'COG0244', 'COG0495', 'COG0522', 'COG0541']
Acinetobacter baumannii ATCC 17978-mff	55	1
Acinetobacter baumannii ATCC 19606, CIP 70.34	55	1
Acinetobacter baumannii ATCC 19606, CIP 70.34 #2	55	1
Acinetobacter baumannii AYE	55	1
Acinetobacter baumannii B11911	55	1
Acinetobacter baumannii B8300	55	1
Acinetobacter baumannii B8342	55	1
Acinetobacter baumannii BJAB07104	55	1
Acinetobacter baumannii BJAB0715	55	1
Acinetobacter baumannii BJAB0868	55	1
Acinetobacter baumannii BM4587	55	1
Acinetobacter baumannii BR097	55	1
Acinetobacter baumannii BZICU-2	55	1
Acinetobacter baumannii Canada BC-1	55	1
Acinetobacter baumannii Canada BC-5	55	1
Acinetobacter baumannii CCBH5233	55	1.01818	[('COG0468', 2)]
Acinetobacter baumannii CI77	55	1.01818	[('COG0468', 2)]
Acinetobacter baumannii CI78	55	1
Acinetobacter baumannii CI79	54	0.981818		['COG0185']
Acinetobacter baumannii CI86	55	1
Acinetobacter baumannii CIP 70.10	55	1
Acinetobacter baumannii CR17	55	1
Acinetobacter baumannii CR17 null replaces 78590	55	1
Acinetobacter baumannii CSO1 null replaces 78589	55	1
Acinetobacter baumannii D1279779	55	1
Acinetobacter baumannii D36	55	1
Acinetobacter baumannii DU202 (Acinetobacter baumannii DU202)	55	1
Acinetobacter baumannii EGD-HP18	55	1.01818	[('COG0052', 2)]
Acinetobacter baumannii FDAARGOS_123	55	1.01818	[('COG0468', 2)]
Acinetobacter baumannii FDAARGOS_131	55	1
Acinetobacter baumannii G7	55	1
Acinetobacter baumannii GTC 03322	55	1.01818	[('COG0468', 2)]
Acinetobacter baumannii GTC 03323	55	1.01818	[('COG0468', 2)]
Acinetobacter baumannii GTC 03324	55	1
Acinetobacter baumannii GTC 03325	55	1
Acinetobacter baumannii GTC 03328	55	1.01818	[('COG0468', 2)]
Acinetobacter baumannii GTC 03329	55	1
Acinetobacter baumannii HUMC1	55	1
Acinetobacter baumannii IOMTU433	55	1
Acinetobacter baumannii IS-116	55	1
Acinetobacter baumannii IS-123	55	1
Acinetobacter baumannii IS-143	55	1.01818	[('COG0468', 2)]
Acinetobacter baumannii IS-235	55	1
Acinetobacter baumannii IS-251	55	1
Acinetobacter baumannii IS-58	55	1
Acinetobacter baumannii JCM 6841	52	0.945455		['COG0088', 'COG0201', 'COG0522']
Acinetobacter baumannii KBN10P02143	55	1
Acinetobacter baumannii LAC-4	55	1
Acinetobacter baumannii LAC-4 #2	55	1
Acinetobacter baumannii LUH_6220	55	1
Acinetobacter baumannii LUH_7841	55	1
Acinetobacter baumannii LY1	54	0.981818		['COG0203']
Acinetobacter baumannii LY2	55	1
Acinetobacter baumannii LY3	55	1
Acinetobacter baumannii LY4	55	1
Acinetobacter baumannii LY5	55	1
Acinetobacter baumannii LY6	52	0.945455		['COG0087', 'COG0100', 'COG0525']
Acinetobacter baumannii LY7	54	0.981818		['COG0080']
Acinetobacter baumannii LY8	53	0.963636		['COG0100', 'COG0203']
Acinetobacter baumannii LY9	55	1.01818	[('COG0468', 2)]
Acinetobacter baumannii M3AC9-7	55	1.01818	[('COG0468', 2)]
Acinetobacter baumannii MAL	55	1
Acinetobacter baumannii MAR002	55	1
Acinetobacter baumannii MDR_MMC4	54	0.981818		['TIGR02013']
Acinetobacter baumannii MDR-TJ	55	1.01818	[('COG0468', 2)]
Acinetobacter baumannii MDR-ZJ06	55	1
Acinetobacter baumannii MEX11594	55	1
Acinetobacter baumannii MN12	55	1
Acinetobacter baumannii MRSN 3405	54	0.981818		['COG0049']
Acinetobacter baumannii MRSN 3405 #2	55	1
Acinetobacter baumannii MRSN 3527	55	1
Acinetobacter baumannii MRSN 3942	55	1
Acinetobacter baumannii MRSN 4106	55	1
Acinetobacter baumannii MRSN 57	55	1
Acinetobacter baumannii MRSN 58	55	1
Acinetobacter baumannii MRSN 58 #2	55	1
Acinetobacter baumannii MRSN 7339	55	1
Acinetobacter baumannii MRSN 7341	55	1
Acinetobacter baumannii MRSN15038	55	1
Acinetobacter baumannii MRSN15084	55	1
Acinetobacter baumannii MRSN16875	55	1
Acinetobacter baumannii MRSN16901	55	1
Acinetobacter baumannii MRSN20315	55	1
Acinetobacter baumannii MRSN20755	55	1
Acinetobacter baumannii MRSN3941	55	1
Acinetobacter baumannii MRSN4119	55	1
Acinetobacter baumannii MRSN5540	55	1
Acinetobacter baumannii MRSN6269	55	1
Acinetobacter baumannii MRSN6273	55	1
Acinetobacter baumannii MRSN7081	55	1
Acinetobacter baumannii MRY09-0642	55	1
Acinetobacter baumannii MRY10-0558	55	1
Acinetobacter baumannii MRY12-0277	55	1
Acinetobacter baumannii MSP4-16	55	1
Acinetobacter baumannii Naval-113	55	1.01818	[('COG0468', 2)]
Acinetobacter baumannii Naval-13	55	1
Acinetobacter baumannii Naval-17	55	1
Acinetobacter baumannii Naval-18	55	1
Acinetobacter baumannii Naval-2	55	1
Acinetobacter baumannii Naval-21	55	1
Acinetobacter baumannii Naval-57	55	1
Acinetobacter baumannii Naval-72	55	1
Acinetobacter baumannii Naval-78	55	1
Acinetobacter baumannii Naval-81	55	1
Acinetobacter baumannii Naval-82	55	1
Acinetobacter baumannii Naval-83	55	1
Acinetobacter baumannii NBRC 109757	55	1
Acinetobacter baumannii NBRC 110489	55	1.01818	[('COG0468', 2)]
Acinetobacter baumannii NBRC 110490	55	1.01818	[('COG0468', 2)]
Acinetobacter baumannii NBRC 110491	55	1.01818	[('COG0468', 2)]
Acinetobacter baumannii NBRC 110492	55	1
Acinetobacter baumannii NBRC 110493	55	1
Acinetobacter baumannii NBRC 110494	55	1
Acinetobacter baumannii NBRC 110495	55	1
Acinetobacter baumannii NIPH 1362	55	1
Acinetobacter baumannii NIPH 146	55	1
Acinetobacter baumannii NIPH 1669	55	1
Acinetobacter baumannii NIPH 1734	55	1
Acinetobacter baumannii NIPH 190	55	1
Acinetobacter baumannii NIPH 201	55	1.01818	[('COG0468', 2)]
Acinetobacter baumannii NIPH 2061	55	1
Acinetobacter baumannii NIPH 24	55	1
Acinetobacter baumannii NIPH 290	55	1
Acinetobacter baumannii NIPH 329	55	1.01818	[('COG0468', 2)]
Acinetobacter baumannii NIPH 335	55	1
Acinetobacter baumannii NIPH 410	55	1
Acinetobacter baumannii NIPH 527	55	1
Acinetobacter baumannii NIPH 528	55	1
Acinetobacter baumannii NIPH 60	55	1
Acinetobacter baumannii NIPH 601	55	1
Acinetobacter baumannii NIPH 615	55	1
Acinetobacter baumannii NIPH 67	55	1
Acinetobacter baumannii NIPH 70	55	1.01818	[('COG0468', 2)]
Acinetobacter baumannii NIPH 80	55	1.01818	[('COG0468', 2)]
Acinetobacter baumannii NM3	55	1
Acinetobacter baumannii OIFC0162	55	1
Acinetobacter baumannii OIFC021	55	1
Acinetobacter baumannii OIFC032	55	1
Acinetobacter baumannii OIFC035	55	1.01818	[('COG0468', 2)]
Acinetobacter baumannii OIFC047	55	1
Acinetobacter baumannii OIFC065	55	1
Acinetobacter baumannii OIFC074	55	1
Acinetobacter baumannii OIFC087	55	1
Acinetobacter baumannii OIFC098	55	1
Acinetobacter baumannii OIFC099	55	1
Acinetobacter baumannii OIFC109	54	0.981818		['TIGR01063']
Acinetobacter baumannii OIFC110	55	1
Acinetobacter baumannii OIFC111	55	1.01818	[('COG0468', 2)]
Acinetobacter baumannii OIFC137	55	1
Acinetobacter baumannii OIFC143	55	1
Acinetobacter baumannii OIFC180	55	1
Acinetobacter baumannii OIFC189	55	1.01818	[('COG0468', 2)]
Acinetobacter baumannii OIFC338	55	1
Acinetobacter baumannii ORAB01	55	1.01818	[('COG0468', 2)]
Acinetobacter baumannii ORAB02	55	1.01818	[('COG0468', 2)]
Acinetobacter baumannii ORAB03	55	1.01818	[('COG0468', 2)]
Acinetobacter baumannii ORAB08	55	1.01818	[('COG0468', 2)]
Acinetobacter baumannii ORAB09	55	1.01818	[('COG0468', 2)]
Acinetobacter baumannii ORAB10	55	1
Acinetobacter baumannii ORAB13	55	1.01818	[('COG0468', 2)]
Acinetobacter baumannii ORAB14	55	1.01818	[('COG0468', 2)]
Acinetobacter baumannii ORAB15	55	1.01818	[('COG0468', 2)]
Acinetobacter baumannii ORAB16	55	1.01818	[('COG0468', 2)]
Acinetobacter baumannii ORAB17	55	1.01818	[('COG0468', 2)]
Acinetobacter baumannii ORAB18	55	1.01818	[('COG0468', 2)]
Acinetobacter baumannii ORAB19	55	1.01818	[('COG0468', 2)]
Acinetobacter baumannii ORAB6b	55	1
Acinetobacter baumannii P630	55	1
Acinetobacter baumannii Perm	49	0.890909		['COG0012', 'COG0013', 'COG0049', 'COG0052', 'COG0268', 'COG0468']
Acinetobacter baumannii PR07	54	1	[('TIGR02013', 2)]	['COG0185']
Acinetobacter baumannii R1B	55	1
Acinetobacter baumannii R2090	55	1
Acinetobacter baumannii R2091	55	1
Acinetobacter baumannii R612	55	1
Acinetobacter baumannii RUH1486	55	1
Acinetobacter baumannii SDF	55	1
Acinetobacter baumannii SP1917	55	1
Acinetobacter baumannii TCDC-AB0715	54	0.981818		['COG0186']
Acinetobacter baumannii TCM206	55	1.01818	[('COG0468', 2)]
Acinetobacter baumannii TCM331	55	1
Acinetobacter baumannii TG00314	55	1.01818	[('COG0018', 2)]
Acinetobacter baumannii TG02011	55	1
Acinetobacter baumannii TG02017	55	1
Acinetobacter baumannii TG07725	55	1
Acinetobacter baumannii TG15233	55	1
Acinetobacter baumannii TG15234	55	1
Acinetobacter baumannii TG15236	55	1.01818	[('COG0468', 2)]
Acinetobacter baumannii TG15237	52	0.963636	[('COG0468', 2)]	['COG0012', 'COG0102', 'COG0103']
Acinetobacter baumannii TG15238	55	1
Acinetobacter baumannii TG15239	55	1
Acinetobacter baumannii TG15240	55	1
Acinetobacter baumannii TG15241	55	1
Acinetobacter baumannii TG15242	55	1
Acinetobacter baumannii TG19582	55	1
Acinetobacter baumannii TG2012	53	0.981818	[('COG0468', 2)]	['COG0052', 'COG0533']
Acinetobacter baumannii TG2013	55	1.03636	[('COG0468', 3)]
Acinetobacter baumannii TG2014	55	1.03636	[('COG0468', 3)]
Acinetobacter baumannii TG20277	55	1
Acinetobacter baumannii TG20546	55	1
Acinetobacter baumannii TG22110	55	1
Acinetobacter baumannii TG22112	55	1.10909	[('COG0238', 4), ('COG0360', 4)]
Acinetobacter baumannii TG22142	55	1
Acinetobacter baumannii TG22146	55	1
Acinetobacter baumannii TG22148	55	1.03636	[('COG0013', 2), ('COG0052', 2)]
Acinetobacter baumannii TG22150	55	1
Acinetobacter baumannii TG22190	55	1.01818	[('COG0541', 2)]
Acinetobacter baumannii TG22192	55	1.01818	[('COG0468', 2)]
Acinetobacter baumannii TG22194	55	1
Acinetobacter baumannii TG22196	54	1	[('COG0541', 2)]	['COG0052']
Acinetobacter baumannii TG22198	55	1.58182	[('COG0051', 2), ('COG0087', 2), ('COG0088', 2), ('COG0089', 2), ('COG0090', 2), ('COG0091', 2), ('COG0092', 2), ('COG0093', 2), ('COG0094', 2), ('COG0096', 2), ('COG0097', 2), ('COG0098', 2), ('COG0099', 2), ('COG0100', 2), ('COG0185', 2), ('COG0186', 2), ('COG0197', 2), ('COG0198', 2), ('COG0200', 2), ('COG0201', 2), ('COG0203', 2), ('COG0228', 2), ('COG0238', 2), ('COG0255', 2), ('COG0256', 2)…
Acinetobacter baumannii TG22202	55	1.01818	[('COG0468', 2)]
Acinetobacter baumannii TG22204	55	1
Acinetobacter baumannii TG22212	53	0.981818	[('COG0468', 2)]	['COG0052', 'COG0533']
Acinetobacter baumannii TG22214	55	1
Acinetobacter baumannii TG22332	55	1
Acinetobacter baumannii TG22336	55	1
Acinetobacter baumannii TG27295	55	1
Acinetobacter baumannii TG27299	55	1
Acinetobacter baumannii TG27307	55	1.01818	[('COG0052', 2)]
Acinetobacter baumannii TG27311	55	1
Acinetobacter baumannii TG27315	55	1.01818	[('COG0468', 2)]
Acinetobacter baumannii TG27319	55	1.01818	[('COG0468', 2)]
Acinetobacter baumannii TG27371	55	1.01818	[('COG0468', 2)]
Acinetobacter baumannii TG27379	55	1.01818	[('COG0468', 2)]
Acinetobacter baumannii TG27383	55	1.01818	[('COG0468', 2)]
Acinetobacter baumannii TG27387	55	1.01818	[('COG0468', 2)]
Acinetobacter baumannii TG27391	55	1
Acinetobacter baumannii TG27395	55	1
Acinetobacter baumannii TG27399	55	1
Acinetobacter baumannii TG27407	55	1.01818	[('COG0468', 2)]
Acinetobacter baumannii TG27411	55	1.01818	[('COG0468', 2)]
Acinetobacter baumannii TTU2014-131AME	55	1.01818	[('COG0468', 2)]
Acinetobacter baumannii TYTH-1	52	0.945455		['COG0018', 'COG0088', 'COG0268']
Acinetobacter baumannii TYTH-2	53	0.963636		['COG0238', 'COG0360']
Acinetobacter baumannii TYTH-3	53	0.963636		['COG0238', 'COG0360']
Acinetobacter baumannii TYTH-4	50	0.909091		['COG0080', 'COG0081', 'COG0238', 'COG0244', 'COG0360']
Acinetobacter baumannii TYTH-5	50	0.909091		['COG0080', 'COG0081', 'COG0238', 'COG0244', 'COG0360']
Acinetobacter baumannii TYTH-6	55	1
Acinetobacter baumannii TYTH-7	50	0.909091		['COG0080', 'COG0081', 'COG0238', 'COG0244', 'COG0360']
Acinetobacter baumannii UH0207	54	0.981818		['COG0016']
Acinetobacter baumannii UH0707	55	1
Acinetobacter baumannii UH0807	55	1
Acinetobacter baumannii UH10007	55	1
Acinetobacter baumannii UH1007	55	1.01818	[('COG0468', 2)]
Acinetobacter baumannii UH10107	55	1
Acinetobacter baumannii UH10707	55	1
Acinetobacter baumannii UH10707 #2	55	1
Acinetobacter baumannii UH11608	55	1
Acinetobacter baumannii UH12208	55	1
Acinetobacter baumannii UH12308	55	1.01818	[('COG0468', 2)]
Acinetobacter baumannii UH12408	55	1
Acinetobacter baumannii UH12808	55	1
Acinetobacter baumannii UH13908	55	1
Acinetobacter baumannii UH14508	55	1.01818	[('COG0468', 2)]
Acinetobacter baumannii UH15208	55	1.01818	[('COG0468', 2)]
Acinetobacter baumannii UH16008	55	1.01818	[('COG0468', 2)]
Acinetobacter baumannii UH16108	55	1
Acinetobacter baumannii UH16208	55	1
Acinetobacter baumannii UH18608	55	1.01818	[('COG0468', 2)]
Acinetobacter baumannii UH19608	55	1
Acinetobacter baumannii UH19908	55	1.01818	[('COG0468', 2)]
Acinetobacter baumannii UH20108	55	1
Acinetobacter baumannii UH2107	55	1.01818	[('COG0468', 2)]
Acinetobacter baumannii UH22908	55	1
Acinetobacter baumannii UH2307	55	1.01818	[('COG0468', 2)]
Acinetobacter baumannii UH2707	55	1
Acinetobacter baumannii UH2907	55	1
Acinetobacter baumannii UH3807	55	1
Acinetobacter baumannii UH5107	55	1
Acinetobacter baumannii UH5207	55	1.01818	[('COG0468', 2)]
Acinetobacter baumannii UH5307	55	1.01818	[('COG0468', 2)]
Acinetobacter baumannii UH5707	55	1
Acinetobacter baumannii UH6107	55	1
Acinetobacter baumannii UH6207	55	1
Acinetobacter baumannii UH6507	55	1
Acinetobacter baumannii UH6907	55	1
Acinetobacter baumannii UH7007	55	1
Acinetobacter baumannii UH7607	55	1
Acinetobacter baumannii UH7707	55	1
Acinetobacter baumannii UH7807	55	1
Acinetobacter baumannii UH7907	55	1
Acinetobacter baumannii UH8107	55	1.01818	[('COG0468', 2)]
Acinetobacter baumannii UH8407	55	1
Acinetobacter baumannii UH8707	55	1
Acinetobacter baumannii UH8807	55	1
Acinetobacter baumannii UH8907	54	0.981818		['COG0184']
Acinetobacter baumannii UH9007	55	1.01818	[('COG0468', 2)]
Acinetobacter baumannii UH9707	55	1.01818	[('COG0468', 2)]
Acinetobacter baumannii UH9907	55	1.01818	[('COG0468', 2)]
Acinetobacter baumannii UH9907 #2	55	1.01818	[('COG0468', 2)]
Acinetobacter baumannii UMB001	54	0.981818		['COG0049']
Acinetobacter baumannii UMB002	53	0.981818	[('COG0468', 2)]	['COG0049', 'COG0088']
Acinetobacter baumannii UMB003	54	0.981818		['COG0049']
Acinetobacter baumannii W6976	53	0.963636		['COG0012', 'COG0013']
Acinetobacter baumannii W7282	55	1
Acinetobacter baumannii WA2859	52	0.945455		['COG0016', 'COG0048', 'COG0468']
Acinetobacter baumannii WC-136	55	1.01818	[('COG0018', 2)]
Acinetobacter baumannii WC-141	55	1
Acinetobacter baumannii WC-323	55	1
Acinetobacter baumannii WC-348	55	1
Acinetobacter baumannii WC-487	55	1
Acinetobacter baumannii WC-692	55	1
Acinetobacter baumannii WC-A-694	55	1
Acinetobacter baumannii WC-A-92	55	1
Acinetobacter baumannii WM99c	54	1	[('COG0468', 2)]	['COG0049']
Acinetobacter baumannii XH856	55	1
Acinetobacter baumannii XH857	55	1
Acinetobacter baumannii XH858	55	1
Acinetobacter baumannii XH859	55	1
Acinetobacter baumannii XH860	55	1
Acinetobacter baumannii ZW85-1	55	1.01818	[('COG0468', 2)]
Acinetobacter baumannii ZWS1122	55	1
Acinetobacter baumannii ZWS1219	55	1
Acinetobacter baylyi ADP1	55	1
Acinetobacter baylyi DSM 14961	55	1
Acinetobacter baylyi DSM 14961 #2	55	1
Acinetobacter baylyi GTC 3695	55	1
Acinetobacter baylyi TG19579	55	1
Acinetobacter beijerinckii ANC 3835	55	1
Acinetobacter beijerinckii CIP 110307	55	1
Acinetobacter beijerinckii GTC 14628	55	1
Acinetobacter bereziniae Brisou 64, LMG 1003	54	0.981818		['COG0013']
Acinetobacter bereziniae Brisou 64, LMG 1003 #2	55	1
Acinetobacter bereziniae CHI-40-1	55	1
Acinetobacter bereziniae HPC229	55	1
Acinetobacter bereziniae KCTC 23199	55	1
Acinetobacter bereziniae NIPH 3	55	1
Acinetobacter boissieri ANC 4422	55	1
Acinetobacter bouvetii DSM 14964	55	1
Acinetobacter bouvetii DSM 14964 #2	55	1
Acinetobacter bouvetii GTC 3697	55	1
Acinetobacter brisouii ANC 4119	55	1
Acinetobacter brisouii CIP 110357	55	1
Acinetobacter brisouii CIP 110357 #2	55	1
Acinetobacter brisouii SM1	55	1
Acinetobacter calcoaceticus ANC 3680	55	1
Acinetobacter calcoaceticus anitratus XM1570	55	1
Acinetobacter calcoaceticus DSM 30006	55	1
Acinetobacter calcoaceticus DSM 30006 #2	51	0.927273		['COG0012', 'COG0013', 'COG0049', 'COG0522']
Acinetobacter calcoaceticus GK1	53	0.963636		['COG0013', 'COG0097']
Acinetobacter calcoaceticus GK2	55	1
Acinetobacter calcoaceticus KCTC 2357	55	1
Acinetobacter calcoaceticus NIPH 13	55	1
Acinetobacter calcoaceticus P23	55	1
Acinetobacter calcoaceticus PHEA-2	55	1
Acinetobacter calcoaceticus RUH2202	55	1
Acinetobacter calcoaceticus TG19585	55	1
Acinetobacter calcoaceticus TG19588	55	1
Acinetobacter calcoaceticus TG19593	55	1
Acinetobacter calcoaceticus WP19	55	1.01818	[('COG0018', 2)]
Acinetobacter calcoaceticus ZOR0008	55	1
Acinetobacter genomosp. NB14 JVAP01	55	1
Acinetobacter genomospecies 13TU A 267, NCTC 8102	54	0.981818		['COG0244']
Acinetobacter genomospecies 3 Tr II-3, DSM 9306	55	1.01818	[('COG0018', 2)]
Acinetobacter genomospecies 3, DSM 21653	53	0.981818	[('COG0018', 2)]	['COG0052', 'COG0525']
Acinetobacter gerneri DSM 14967	55	1
Acinetobacter gerneri KCTC 12415	55	1
Acinetobacter gerneri MTCC 9824	55	1
Acinetobacter guillouiae CIP 63.46	55	1
Acinetobacter guillouiae KCTC 23200	55	1
Acinetobacter guillouiae MSP4-18	55	1
Acinetobacter guillouiae NIPH 991	55	1
Acinetobacter gyllenbergii CIP 110306	55	1
Acinetobacter gyllenbergii GTC 14627	55	1
Acinetobacter gyllenbergii MTCC 11365	55	1
Acinetobacter gyllenbergii NIPH 230	55	1
Acinetobacter haemolyticus ATCC 17906	55	1
Acinetobacter haemolyticus ATCC 19194	55	1
Acinetobacter haemolyticus MTCC 9819	55	1
Acinetobacter haemolyticus NBRC 109758	55	1
Acinetobacter haemolyticus NIPH 261	55	1
Acinetobacter haemolyticus TG19599	53	0.981818	[('COG0186', 2)]	['COG0102', 'COG0255']
Acinetobacter haemolyticus TG19602	55	1.03636	[('COG0048', 2), ('COG0256', 2)]
Acinetobacter haemolyticus TG21157	55	1
Acinetobacter harbinensis HITLi 7	55	1
Acinetobacter indicus ANC 4215	55	1
Acinetobacter indicus CIP 110367	55	1
Acinetobacter indicus DSM 25388	55	1
Acinetobacter indicus KM7	55	1
Acinetobacter johnsonii ANC 3681	55	1
Acinetobacter johnsonii CIP 64.6	55	1
Acinetobacter johnsonii DSMZ 6963	55	1
Acinetobacter johnsonii SH046	55	1
Acinetobacter johnsonii TG19605	55	1
Acinetobacter johnsonii TG19625	55	1
Acinetobacter junii CIP 107470	55	1
Acinetobacter junii CIP 64.5	55	1
Acinetobacter junii KCTC 12416	55	1
Acinetobacter junii L20	55	1
Acinetobacter junii MTCC 11364	55	1
Acinetobacter junii NBRC 109759	55	1
Acinetobacter junii NBRC 110497	55	1
Acinetobacter junii NIPH 182	55	1
Acinetobacter junii SH205	55	1
Acinetobacter junii TG19608	55	1
Acinetobacter kookii ANC 4667	55	1
Acinetobacter kyonggiensis ANC 5109	55	1
Acinetobacter lwoffii CIP 70.31	55	1
Acinetobacter lwoffii NBRC 109760	55	1
Acinetobacter lwoffii NCTC 5866	55	1
Acinetobacter lwoffii NCTC 5866 #2	55	1
Acinetobacter lwoffii NIPH 478	55	1
Acinetobacter lwoffii NIPH 512	55	1
Acinetobacter lwoffii NIPH 715	55	1
Acinetobacter lwoffii SH145	55	1
Acinetobacter lwoffii TG19636	55	1
Acinetobacter lwoffii WJ10621	55	1
Acinetobacter nectaris CIP 110549	55	1
Acinetobacter nosocomialis 28F	55	1
Acinetobacter nosocomialis 6411	55	1
Acinetobacter nosocomialis Ab22222	55	1
Acinetobacter nosocomialis ABBL032	55	1
Acinetobacter nosocomialis ABBL048	55	1.01818	[('COG0468', 2)]
Acinetobacter nosocomialis ABBL080	55	1
Acinetobacter nosocomialis GTC 03312	55	1
Acinetobacter nosocomialis GTC 03313	55	1
Acinetobacter nosocomialis LMG 10619	55	1
Acinetobacter nosocomialis M2	55	1
Acinetobacter nosocomialis NBRC 110498	55	1
Acinetobacter nosocomialis NBRC 110499	55	1
Acinetobacter nosocomialis NBRC 110500	55	1
Acinetobacter nosocomialis NBRC 110501	55	1
Acinetobacter nosocomialis NBRC 110502	55	1
Acinetobacter nosocomialis NBRC 110503	55	1
Acinetobacter nosocomialis NIPH 2119	55	1
Acinetobacter nosocomialis NIPH 386	55	1
Acinetobacter nosocomialis TG19596	55	1
Acinetobacter nosocomialis TG21145	55	1
Acinetobacter oleivorans CIP 110421	55	1
Acinetobacter oleivorans DR1	55	1
Acinetobacter oleivorans KCTC 23045	55	1
Acinetobacter oleivorans PF1	53	0.963636		['COG0292', 'COG0525']
Acinetobacter pakistanensis ANC 5076	55	1
Acinetobacter parvus CM11	55	1.03636	[('COG0099', 2), ('COG0292', 2)]
Acinetobacter parvus GTC 3704	55	1
Acinetobacter parvus NIPH 1103	55	1
Acinetobacter parvus NIPH 384, DSM 16617	55	1
Acinetobacter parvus NIPH 384, DSM 16617 #2	55	1
Acinetobacter pittii 42F	55	1.01818	[('COG0018', 2)]
Acinetobacter pittii ABBL005	53	0.981818	[('COG0018', 2)]	['COG0048', 'COG0049']
Acinetobacter pittii ABBL010	55	1.01818	[('COG0018', 2)]
Acinetobacter pittii ABBL015	55	1
Acinetobacter pittii ABBL016	55	1
Acinetobacter pittii ABBL019	55	1
Acinetobacter pittii ABBL024	55	1
Acinetobacter pittii ABBL031	55	1.01818	[('COG0018', 2)]
Acinetobacter pittii ABBL033	55	1
Acinetobacter pittii ABBL042	51	0.927273		['COG0080', 'COG0081', 'COG0244', 'TIGR02013']
Acinetobacter pittii ABBL046	55	1
Acinetobacter pittii ABBL047	55	1.01818	[('COG0018', 2)]
Acinetobacter pittii ABBL064	55	1.01818	[('COG0018', 2)]
Acinetobacter pittii ABBL065	52	0.963636	[('COG0018', 2)]	['COG0211', 'COG0261', 'COG0525']
Acinetobacter pittii ABBL074	53	0.963636		['COG0048', 'COG0049']
Acinetobacter pittii ABBL075	55	1.07273	[('COG0080', 2), ('COG0081', 2), ('COG0244', 2), ('TIGR02013', 2)]
Acinetobacter pittii ABBL077	52	0.945455		['COG0211', 'COG0261', 'COG0525']
Acinetobacter pittii ABBL078	55	1.05455	[('COG0080', 2), ('COG0081', 2), ('COG0244', 2)]
Acinetobacter pittii ABBL086	52	1.01818	[('COG0080', 2), ('COG0081', 2), ('COG0244', 2), ('TIGR02013', 2)]	['COG0211', 'COG0261', 'COG0525']
Acinetobacter pittii ABBL090	50	0.981818	[('COG0080', 2), ('COG0081', 2), ('COG0244', 2), ('TIGR02013', 2)]	['COG0211', 'COG0238', 'COG0261', 'COG0360', 'COG0525']
Acinetobacter pittii ABBL096	51	0.945455	[('COG0018', 2)]	['COG0211', 'COG0261', 'COG0292', 'COG0525']
Acinetobacter pittii ABBL098	55	1
Acinetobacter pittii ABBL103	55	1.01818	[('COG0018', 2)]
Acinetobacter pittii ABBL111	55	1
Acinetobacter pittii ABBL120	54	1	[('COG0018', 2)]	['COG0525']
Acinetobacter pittii ABBL126	52	0.963636	[('COG0018', 2)]	['COG0211', 'COG0261', 'COG0525']
Acinetobacter pittii ABBL128	54	0.981818		['COG0525']
Acinetobacter pittii ABBL135	52	0.945455		['COG0211', 'COG0261', 'COG0525']
Acinetobacter pittii ABBL148	55	1
Acinetobacter pittii ANC 3678	55	1
Acinetobacter pittii CIP 70.29	55	1.01818	[('COG0018', 2)]
Acinetobacter pittii D499	55	1.01818	[('COG0018', 2)]
Acinetobacter pittii DSM 25618	55	1.01818	[('COG0018', 2)]
Acinetobacter pittii IEC338SC	55	1
Acinetobacter pittii LC510	55	1
Acinetobacter pittii NBRC 110504	55	1
Acinetobacter pittii NBRC 110505	55	1
Acinetobacter pittii NBRC 110506	55	1
Acinetobacter pittii NBRC 110507	55	1
Acinetobacter pittii NBRC 110508	55	1.01818	[('COG0018', 2)]
Acinetobacter pittii NBRC 110509	55	1
Acinetobacter pittii NBRC 110510	55	1.01818	[('COG0018', 2)]
Acinetobacter pittii TE2	55	1
Acinetobacter pittii TG6411	55	1
Acinetobacter puyangensis ANC 4466	55	1
Acinetobacter radioresistens CM38	55	1
Acinetobacter radioresistens FO-1, DSM 6976	55	1
Acinetobacter radioresistens FO-1, DSM 6976 #2	54	1	[('COG0468', 2)]	['COG0012']
Acinetobacter radioresistens NIPH 2130	55	1
Acinetobacter radioresistens SH164	55	1
Acinetobacter radioresistens SK82	55	1
Acinetobacter radioresistens TG02010	55	1
Acinetobacter radioresistens WC-A-157	55	1
Acinetobacter rudis CIP 110305	55	1
Acinetobacter rudis DSM 24031	55	1
Acinetobacter schindleri CIP 107287	55	1
Acinetobacter schindleri GTC 3703	55	1
Acinetobacter schindleri NIPH 900	55	1
Acinetobacter schindleri TG19614	55	1
Acinetobacter seohaensis ANC 3699	55	1
Acinetobacter soli	55	1
Acinetobacter soli ABBL054	55	1
Acinetobacter soli CIP 110264	55	1
Acinetobacter soli KCTC 22184	55	1
Acinetobacter soli NIPH 2899	55	1
Acinetobacter sp. 114	55	1
Acinetobacter sp. 528	55	1
Acinetobacter sp. A47	55	1
Acinetobacter sp. AG1	55	1
Acinetobacter sp. Ag2	55	1
Acinetobacter sp. ANC 3789	55	1
Acinetobacter sp. ANC 3811	55	1
Acinetobacter sp. ANC 3862	55	1
Acinetobacter sp. ANC 3880	55	1
Acinetobacter sp. ANC 3929	55	1
Acinetobacter sp. ANC 3994	55	1
Acinetobacter sp. ANC 4050	55	1
Acinetobacter sp. ANC 4052	55	1
Acinetobacter sp. ANC 4105	55	1
Acinetobacter sp. ATCC 27244	55	1
Acinetobacter sp. C15	55	1
Acinetobacter sp. CIP 101934	55	1
Acinetobacter sp. CIP 101966	55	1
Acinetobacter sp. CIP 102082	55	1
Acinetobacter sp. CIP 102129	55	1
Acinetobacter sp. CIP 102136	55	1
Acinetobacter sp. CIP 102143	55	1
Acinetobacter sp. CIP 102159	55	1
Acinetobacter sp. CIP 102529	55	1
Acinetobacter sp. CIP 102637	55	1
Acinetobacter sp. CIP 110321	55	1
Acinetobacter sp. CIP 51.11	55	1
Acinetobacter sp. CIP 53.82	55	1
Acinetobacter sp. CIP 56.2	55	1
Acinetobacter sp. CIP 64.2	55	1
Acinetobacter sp. CIP 64.7	55	1
Acinetobacter sp. CIP 70.18	55	1
Acinetobacter sp. CIP A162	55	1
Acinetobacter sp. CIP-A165	55	1
Acinetobacter sp. DSM 11652	55	1
Acinetobacter sp. DUT-2	53	0.963636		['COG0201', 'TIGR01063']
Acinetobacter sp. GG2	55	1
Acinetobacter sp. HA	53	0.963636		['COG0018', 'COG0090']
Acinetobacter sp. HR7	55	1
Acinetobacter sp. Hugh 2212, NCTC 10304	53	0.981818	[('COG0468', 2)]	['COG0495', 'TIGR01063']
Acinetobacter sp. Leaf130	55	1
Acinetobacter sp. MDS7A	54	0.981818		['COG0525']
Acinetobacter sp. MN12	55	1
Acinetobacter sp. NBRC 100985	54	0.981818		['COG0049']
Acinetobacter sp. NBRC 110496	55	1
Acinetobacter sp. NCTC 7422	55	1
Acinetobacter sp. NCu2D-2	55	1
Acinetobacter sp. neg1	55	1
Acinetobacter sp. NIPH 1847	55	1
Acinetobacter sp. NIPH 1859	55	1
Acinetobacter sp. NIPH 1867	55	1
Acinetobacter sp. NIPH 2036	55	1
Acinetobacter sp. NIPH 2100	55	1
Acinetobacter sp. NIPH 2168	55	1
Acinetobacter sp. NIPH 2171	55	1
Acinetobacter sp. NIPH 236	55	1
Acinetobacter sp. NIPH 284	55	1
Acinetobacter sp. NIPH 298	55	1
Acinetobacter sp. NIPH 3623	55	1
Acinetobacter sp. NIPH 542	55	1
Acinetobacter sp. NIPH 713	55	1
Acinetobacter sp. NIPH 758	55	1
Acinetobacter sp. NIPH 809	55	1
Acinetobacter sp. NIPH 817	55	1
Acinetobacter sp. NIPH 899	55	1
Acinetobacter sp. NIPH 973	55	1
Acinetobacter sp. P8-3-8	55	1
Acinetobacter sp. RIFCSPHIGHO2_12_41_5	38	0.690909		['COG0016', 'COG0052', 'COG0099', 'COG0100', 'COG0124', 'COG0184', 'COG0185', 'COG0200', 'COG0211', 'COG0268', 'COG0495', 'COG0525', 'COG0533', 'COG0541', 'COG1841', 'TIGR01063', 'TIGR02013']
Acinetobacter sp. Root1280	55	1
Acinetobacter sp. RUH2624	55	1
Acinetobacter sp. SH024	53	0.981818	[('COG0018', 2)]	['COG0533', 'TIGR02013']
Acinetobacter sp. TG19627	55	1
Acinetobacter sp. TG2027	55	1
Acinetobacter sp. TG27347	55	1
Acinetobacter sp. TGL-Y2	55	1
Acinetobacter sp. TTH0-4	55	1
Acinetobacter sp. UNC434CL69Tsu2S25	55	1
Acinetobacter sp. UNC436CL71CviS28	55	1
Acinetobacter sp. V2	54	0.981818		['COG0525']
Acinetobacter sp. Ver3	55	1
Acinetobacter sp. VT 511	54	1	[('COG0051', 2)]	['COG0048']
Acinetobacter sp. WC-743	55	1
Acinetobacter sp. YR461	55	1
Acinetobacter sp. YZS-X1-1	55	1
Acinetobacter tandoii DSM 14970	55	1
Acinetobacter tandoii DSM 14970 #2	55	1
Acinetobacter tandoii KCTC 12417	55	1
Acinetobacter tjernbergiae DSM 14971	55	1
Acinetobacter tjernbergiae DSM 14971 #2	55	1
Acinetobacter towneri DSM 14962	55	1
Acinetobacter towneri DSM 14962 #2	55	1
Acinetobacter towneri KCTC 12419	55	1
Acinetobacter ursingii ANC 3649	55	1
Acinetobacter ursingii E. Stranska, DSM 16037	55	1.01818	[('COG0197', 2)]
Acinetobacter ursingii E. Stranska, DSM 16037 #2	55	1
Acinetobacter ursingii GTC 3702	55	1
Acinetobacter ursingii NBRC 110511	55	1
Acinetobacter ursingii NBRC 110512	55	1
Acinetobacter ursingii NBRC 110605	55	1
Acinetobacter ursingii NIPH 706	55	1
Acinetobacter venetianus GTC 14626	55	1
Acinetobacter venetianus RAG-1	55	1
Acinetobacter venetianus RAG-1 #2	55	1
Acinetobacter venetianus VE-C3	55	1
Actibacterium mucosum KCTC 23349	53	0.963636		['COG0052', 'COG0087']
Actibacterium mucosum KCTC 23349 #2	55	1
Actinoalloteichus cyanogriseus DSM 43889	55	1.03636	[('COG0018', 2), ('COG0238', 2)]
Actinoalloteichus cyanogriseus DSM 43889 #2	55	1.03636	[('COG0018', 2), ('COG0238', 2)]
Actinoalloteichus spitiensis RMV-1378	55	1.03636	[('COG0018', 2), ('COG0238', 2)]
Actinobacillus capsulatus DSM 19761	55	1
Actinobacillus equuli 19392	55	1
Actinobacillus minor 202	54	0.981818		['COG0012']
Actinobacillus minor NM305	55	1
Actinobacillus muris Ackerman80-443D	55	1
Actinobacillus pleuropneumoniae S8	55	1
Actinobacillus pleuropneumoniae sv. 1 4074	53	0.963636		['COG0048', 'COG0102']
Actinobacillus pleuropneumoniae sv. 1 4074 #2	54	0.981818		['COG0093']
Actinobacillus pleuropneumoniae sv. 10 D13039	53	0.963636		['COG0093', 'COG0185']
Actinobacillus pleuropneumoniae sv. 11 56153	53	0.963636		['COG0093', 'COG0185']
Actinobacillus pleuropneumoniae sv. 12 1096	52	0.945455		['COG0093', 'COG0185', 'COG0238']
Actinobacillus pleuropneumoniae sv. 13 N273	53	0.963636		['COG0093', 'COG0238']
Actinobacillus pleuropneumoniae sv. 2 4226	55	1
Actinobacillus pleuropneumoniae sv. 2 S1536	52	0.945455		['COG0093', 'COG0185', 'COG0238']
Actinobacillus pleuropneumoniae sv. 3 JL03	54	0.981818		['COG0244']
Actinobacillus pleuropneumoniae sv. 4 M62	53	0.963636		['COG0093', 'COG0495']
Actinobacillus pleuropneumoniae sv. 5b L20	53	0.963636		['COG0093', 'COG0238']
Actinobacillus pleuropneumoniae sv. 6 Femo	55	1
Actinobacillus pleuropneumoniae sv. 6 Femo #2	54	0.981818		['COG0093']
Actinobacillus pleuropneumoniae sv. 7 AP76	55	1
Actinobacillus pleuropneumoniae sv. 8 str. 1022	53	0.963636		['COG0013', 'COG0268']
Actinobacillus pleuropneumoniae sv. 8 str. 460	53	0.963636		['COG0018', 'COG0203']
Actinobacillus pleuropneumoniae sv. 8 str. 518	54	1	[('TIGR02013', 2)]	['TIGR01063']
Actinobacillus pleuropneumoniae sv. 8 str. 5651	49	0.890909		['COG0013', 'COG0018', 'COG0088', 'COG0203', 'COG0268', 'TIGR01063']
Actinobacillus pleuropneumoniae sv. 8 str. 597	55	1
Actinobacillus pleuropneumoniae sv. 8 str. 780	53	0.981818	[('TIGR02013', 2)]	['COG0013', 'COG0203']
Actinobacillus pleuropneumoniae sv. 9 CVJ13261	53	0.963636		['COG0093', 'COG0238']
Actinobacillus pleuropneumoniae sv.8 MIDG2331	55	1
Actinobacillus succinogenes 130Z	55	1
Actinobacillus suis ATCC 33415	55	1
Actinobacillus suis H91-0380	54	0.981818		['COG0185']
Actinobacillus ureae ATCC 25976	53	0.963636		['COG0099', 'COG0184']
Actinobacteria bacterium FNE-F8 bin_29_2_acIII	51	0.927273		['COG0124', 'COG0173', 'COG0268', 'COG0495']
Actinobacteria bacterium FNE-F8 bin_7_acI-B2	32	0.654545	[('COG0012', 2), ('COG0335', 2), ('COG0495', 2), ('COG0533', 2)]	['COG0051', 'COG0052', 'COG0087', 'COG0088', 'COG0089', 'COG0090', 'COG0091', 'COG0092', 'COG0093', 'COG0094', 'COG0096', 'COG0097', 'COG0102', 'COG0103', 'COG0173', 'COG0184', 'COG0185', 'COG0186', 'COG0197', 'COG0198', 'COG0255', 'COG0268', 'TIGR01063']
Actinobacteria bacterium IMCC26207	55	1
Actinobacteria bacterium IMCC26256	55	1
Actinobacteria bacterium OV450	55	1.03636	[('COG0238', 2), ('COG0533', 2)]
Actinobacteria bacterium UC5.1-1B11	44	0.8		['COG0013', 'COG0090', 'COG0097', 'COG0124', 'COG0173', 'COG0197', 'COG0244', 'COG0495', 'COG0525', 'TIGR01063', 'TIGR02013']
Actinobacteria bacterium UC5.1-1C2	44	0.8		['COG0049', 'COG0087', 'COG0088', 'COG0091', 'COG0173', 'COG0197', 'COG0201', 'COG0261', 'COG0495', 'COG0525', 'TIGR01063']
Actinobacteria FNEB6 bin_1 acI-B	49	0.963636	[('COG0080', 2), ('COG0081', 2), ('COG0244', 2), ('TIGR02013', 2)]	['COG0051', 'COG0087', 'COG0088', 'COG0089', 'COG0100', 'COG0203']
Actinobacteria FNEB6 bin_2 acI-B	55	1
Actinobacteria FNEB6 bin_3 acI-B	29	0.527273		['COG0013', 'COG0018', 'COG0048', 'COG0049', 'COG0051', 'COG0087', 'COG0088', 'COG0089', 'COG0090', 'COG0091', 'COG0092', 'COG0093', 'COG0094', 'COG0096', 'COG0099', 'COG0100', 'COG0103', 'COG0124', 'COG0185', 'COG0186', 'COG0197', 'COG0198', 'COG0255', 'COG0525', 'COG0533', 'TIGR02013']
Actinobacteria FNEB6 bin_33 acI-A1	41	0.8	[('COG0091', 2), ('COG0092', 2), ('COG0185', 2)]	['COG0016', 'COG0052', 'COG0094', 'COG0096', 'COG0097', 'COG0173', 'COG0197', 'COG0211', 'COG0256', 'COG0261', 'COG0522', 'COG0533', 'TIGR01063', 'TIGR02013']
Actinobacteria FNEB6 bin_35 acI-B	27	0.672727	[('COG0013', 2), ('COG0016', 2), ('COG0052', 2), ('COG0124', 3), ('COG0173', 2), ('COG0184', 2), ('COG0228', 2), ('COG0525', 2), ('COG0541', 2)]	['COG0018', 'COG0051', 'COG0080', 'COG0081', 'COG0087', 'COG0088', 'COG0089', 'COG0090', 'COG0091', 'COG0092', 'COG0093', 'COG0094', 'COG0096', 'COG0099', 'COG0100', 'COG0185', 'COG0186', 'COG0197', 'COG0198', 'COG0238', 'COG0244', 'COG0255', 'COG0335', 'COG0360', 'COG0495', 'COG0522', 'COG0533', 'TIGR02013']
Actinobacteria FNEB6 bin_39 acI-B	16	0.327273	[('COG0335', 3)]	['COG0012', 'COG0013', 'COG0048', 'COG0049', 'COG0051', 'COG0080', 'COG0081', 'COG0087', 'COG0088', 'COG0089', 'COG0090', 'COG0091', 'COG0092', 'COG0093', 'COG0094', 'COG0096', 'COG0097', 'COG0098', 'COG0124', 'COG0173', 'COG0184', 'COG0185', 'COG0186', 'COG0197', 'COG0198', 'COG0200', 'COG0201', 'COG0211', 'COG0228', 'COG0244', 'COG0255', 'COG0256', 'COG0261', 'COG0268', 'COG0522', 'COG0541', 'C…
Actinobacteria FNEB6 bin_4 acIII	53	0.963636		['COG0124', 'COG0173']
Actinobacteria FNEB6 bin_54 acI-B	4	0.0727273		['COG0012', 'COG0013', 'COG0048', 'COG0049', 'COG0051', 'COG0052', 'COG0080', 'COG0081', 'COG0087', 'COG0088', 'COG0089', 'COG0090', 'COG0091', 'COG0092', 'COG0093', 'COG0094', 'COG0096', 'COG0097', 'COG0098', 'COG0099', 'COG0100', 'COG0102', 'COG0103', 'COG0124', 'COG0173', 'COG0184', 'COG0185', 'COG0186', 'COG0197', 'COG0198', 'COG0200', 'COG0201', 'COG0211', 'COG0228', 'COG0238', 'COG0244', 'C…
Actinobacteria FNEB6 bin_7 acI-B	25	0.454545		['COG0048', 'COG0049', 'COG0051', 'COG0080', 'COG0081', 'COG0087', 'COG0088', 'COG0089', 'COG0090', 'COG0091', 'COG0092', 'COG0093', 'COG0094', 'COG0096', 'COG0097', 'COG0098', 'COG0099', 'COG0100', 'COG0185', 'COG0186', 'COG0197', 'COG0198', 'COG0200', 'COG0201', 'COG0244', 'COG0255', 'COG0256', 'COG0525', 'COG1841', 'TIGR02013']
Actinobacteria FNEB7 bin_1 acI-B	49	0.890909		['COG0100', 'COG0102', 'COG0103', 'COG0203', 'COG0522', 'COG0533']
Actinobacteria FNEB7 bin_12 acI-B	43	0.818182	[('COG0238', 2), ('COG0360', 2)]	['COG0018', 'COG0051', 'COG0081', 'COG0087', 'COG0088', 'COG0089', 'COG0090', 'COG0091', 'COG0092', 'COG0185', 'COG0197', 'COG0228']
Actinobacteria FNEB7 bin_14 acI-B	23	0.545455	[('COG0016', 2), ('COG0102', 2), ('COG0203', 2), ('COG0238', 2), ('COG0292', 2), ('COG0360', 2), ('TIGR01063', 2)]	['COG0013', 'COG0018', 'COG0048', 'COG0049', 'COG0051', 'COG0080', 'COG0081', 'COG0087', 'COG0088', 'COG0089', 'COG0090', 'COG0091', 'COG0092', 'COG0093', 'COG0094', 'COG0096', 'COG0097', 'COG0098', 'COG0099', 'COG0100', 'COG0173', 'COG0185', 'COG0186', 'COG0197', 'COG0198', 'COG0244', 'COG0255', 'COG0256', 'COG0468', 'COG0495', 'COG0533', 'TIGR02013']
Actinobacteria FNEB7 bin_16 acI-A	42	1.16364	[('COG0013', 2), ('COG0080', 2), ('COG0081', 2), ('COG0091', 2), ('COG0092', 2), ('COG0093', 2), ('COG0094', 2), ('COG0124', 2), ('COG0184', 2), ('COG0185', 2), ('COG0186', 2), ('COG0197', 2), ('COG0198', 2), ('COG0211', 2), ('COG0228', 2), ('COG0244', 2), ('COG0255', 2), ('COG0261', 2), ('COG0335', 2), ('COG0525', 2), ('COG0533', 2), ('COG0541', 2)]	['COG0051', 'COG0087', 'COG0088', 'COG0089', 'COG0090', 'COG0096', 'COG0097', 'COG0098', 'COG0238', 'COG0256', 'COG0360', 'TIGR01063', 'TIGR02013']
Actinobacteria FNEB7 bin_2 acI-B	29	0.527273		['COG0018', 'COG0051', 'COG0087', 'COG0088', 'COG0089', 'COG0090', 'COG0091', 'COG0092', 'COG0093', 'COG0094', 'COG0096', 'COG0097', 'COG0098', 'COG0099', 'COG0100', 'COG0185', 'COG0186', 'COG0197', 'COG0198', 'COG0200', 'COG0201', 'COG0203', 'COG0255', 'COG0256', 'COG0525', 'COG1841']
Actinobacteria FNEB7 bin_22 acI-B	23	0.436364	[('COG0201', 2)]	['COG0048', 'COG0049', 'COG0051', 'COG0052', 'COG0080', 'COG0081', 'COG0087', 'COG0088', 'COG0089', 'COG0090', 'COG0091', 'COG0092', 'COG0093', 'COG0094', 'COG0096', 'COG0099', 'COG0100', 'COG0102', 'COG0103', 'COG0184', 'COG0185', 'COG0186', 'COG0197', 'COG0198', 'COG0211', 'COG0238', 'COG0244', 'COG0255', 'COG0261', 'COG0360', 'COG0522', 'TIGR02013']
Actinobacteria FNEB7 bin_37	33	0.6		['COG0013', 'COG0016', 'COG0090', 'COG0091', 'COG0092', 'COG0103', 'COG0124', 'COG0173', 'COG0184', 'COG0185', 'COG0200', 'COG0201', 'COG0228', 'COG0244', 'COG0268', 'COG0292', 'COG0335', 'COG0468', 'COG0495', 'COG0525', 'COG0541', 'COG1841']
Actinobacteria FNEB7 bin_4 acIII	53	0.963636		['COG0124', 'COG0173']
Actinobacteria FNEB7 bin_7 acI-B	22	0.4		['COG0013', 'COG0018', 'COG0048', 'COG0049', 'COG0051', 'COG0080', 'COG0081', 'COG0087', 'COG0088', 'COG0089', 'COG0090', 'COG0091', 'COG0092', 'COG0093', 'COG0094', 'COG0096', 'COG0097', 'COG0099', 'COG0100', 'COG0185', 'COG0186', 'COG0197', 'COG0198', 'COG0238', 'COG0244', 'COG0255', 'COG0256', 'COG0360', 'COG0468', 'COG0522', 'COG0525', 'TIGR01063', 'TIGR02013']
Actinobacteria FNEB7 bin_9 acI-B	40	0.745455	[('COG0018', 2)]	['COG0048', 'COG0049', 'COG0051', 'COG0080', 'COG0081', 'COG0087', 'COG0088', 'COG0089', 'COG0090', 'COG0197', 'COG0244', 'COG0268', 'COG0495', 'COG0533', 'TIGR02013']
Actinobacteria FNED7-bin-1	54	1	[('TIGR01063', 2)]	['COG0099']
Actinobacteria FNED7-bin-2	48	0.872727		['COG0048', 'COG0049', 'COG0051', 'COG0080', 'COG0081', 'COG0244', 'TIGR02013']
Actinobacteria FNED7-bin-3	53	0.963636		['COG0124', 'COG0173']
Actinobacteria FNED7-bin-5	10	0.181818		['COG0013', 'COG0016', 'COG0018', 'COG0048', 'COG0049', 'COG0051', 'COG0052', 'COG0080', 'COG0081', 'COG0087', 'COG0088', 'COG0089', 'COG0090', 'COG0091', 'COG0092', 'COG0093', 'COG0094', 'COG0096', 'COG0097', 'COG0098', 'COG0099', 'COG0100', 'COG0102', 'COG0103', 'COG0173', 'COG0184', 'COG0185', 'COG0186', 'COG0197', 'COG0198', 'COG0200', 'COG0201', 'COG0203', 'COG0238', 'COG0244', 'COG0255', 'C…
Actinobacteria FNED7-bin-55	19	0.381818	[('COG0238', 2), ('COG0360', 2)]	['COG0012', 'COG0013', 'COG0018', 'COG0051', 'COG0052', 'COG0080', 'COG0081', 'COG0087', 'COG0088', 'COG0089', 'COG0090', 'COG0091', 'COG0092', 'COG0093', 'COG0094', 'COG0096', 'COG0097', 'COG0098', 'COG0099', 'COG0100', 'COG0185', 'COG0186', 'COG0197', 'COG0198', 'COG0200', 'COG0201', 'COG0203', 'COG0228', 'COG0244', 'COG0255', 'COG0256', 'COG0468', 'COG0495', 'COG0522', 'COG1841', 'TIGR02013']
Actinobacteria FNED7-bin-6	36	0.654545		['COG0048', 'COG0049', 'COG0051', 'COG0080', 'COG0081', 'COG0087', 'COG0088', 'COG0089', 'COG0090', 'COG0091', 'COG0092', 'COG0185', 'COG0197', 'COG0228', 'COG0244', 'COG0268', 'COG0495', 'COG0541', 'TIGR02013']
Actinobacteria FNED7-bin-7	5	0.109091	[('COG0016', 2)]	['COG0012', 'COG0013', 'COG0018', 'COG0048', 'COG0049', 'COG0051', 'COG0052', 'COG0080', 'COG0081', 'COG0087', 'COG0088', 'COG0089', 'COG0090', 'COG0091', 'COG0092', 'COG0093', 'COG0094', 'COG0096', 'COG0097', 'COG0098', 'COG0099', 'COG0100', 'COG0102', 'COG0103', 'COG0124', 'COG0173', 'COG0184', 'COG0185', 'COG0186', 'COG0197', 'COG0198', 'COG0200', 'COG0201', 'COG0203', 'COG0228', 'COG0238', 'C…
Actinobacteria FNED7-bin-9	23	0.490909	[('COG0228', 2), ('COG0268', 2), ('COG0495', 2), ('COG0541', 2)]	['COG0048', 'COG0049', 'COG0051', 'COG0080', 'COG0081', 'COG0087', 'COG0088', 'COG0089', 'COG0090', 'COG0091', 'COG0092', 'COG0093', 'COG0094', 'COG0096', 'COG0097', 'COG0098', 'COG0099', 'COG0100', 'COG0185', 'COG0186', 'COG0197', 'COG0198', 'COG0200', 'COG0201', 'COG0238', 'COG0244', 'COG0255', 'COG0256', 'COG0360', 'COG1841', 'TIGR01063', 'TIGR02013']
Actinobacteria FNEF8-2 bin_12 acI-B	26	0.472727		['COG0048', 'COG0049', 'COG0051', 'COG0080', 'COG0081', 'COG0087', 'COG0088', 'COG0089', 'COG0090', 'COG0091', 'COG0092', 'COG0093', 'COG0094', 'COG0096', 'COG0097', 'COG0098', 'COG0099', 'COG0100', 'COG0185', 'COG0186', 'COG0197', 'COG0198', 'COG0200', 'COG0201', 'COG0244', 'COG0255', 'COG0256', 'COG1841', 'TIGR02013']
Actinobacteria FNEF8-2 bin_13 acI-B	28	0.527273	[('COG0184', 2)]	['COG0048', 'COG0049', 'COG0051', 'COG0080', 'COG0081', 'COG0087', 'COG0088', 'COG0089', 'COG0090', 'COG0091', 'COG0092', 'COG0093', 'COG0094', 'COG0096', 'COG0097', 'COG0099', 'COG0100', 'COG0185', 'COG0186', 'COG0197', 'COG0198', 'COG0200', 'COG0244', 'COG0255', 'COG0522', 'COG0525', 'TIGR02013']
Actinobacteria FNEF8-2 bin_7 acI-B	22	0.4		['COG0018', 'COG0051', 'COG0080', 'COG0087', 'COG0088', 'COG0089', 'COG0090', 'COG0091', 'COG0092', 'COG0093', 'COG0094', 'COG0096', 'COG0097', 'COG0098', 'COG0100', 'COG0102', 'COG0103', 'COG0185', 'COG0186', 'COG0197', 'COG0198', 'COG0200', 'COG0201', 'COG0203', 'COG0255', 'COG0256', 'COG0495', 'COG0522', 'COG0525', 'COG0533', 'COG1841', 'TIGR01063', 'TIGR02013']
Actinobacteria FSWF8 bin_1	55	1
Actinobacteria FSWF8 bin_16	17	0.309091		['COG0048', 'COG0049', 'COG0051', 'COG0087', 'COG0088', 'COG0089', 'COG0090', 'COG0091', 'COG0092', 'COG0093', 'COG0094', 'COG0096', 'COG0097', 'COG0098', 'COG0099', 'COG0100', 'COG0102', 'COG0103', 'COG0185', 'COG0186', 'COG0197', 'COG0198', 'COG0200', 'COG0201', 'COG0203', 'COG0211', 'COG0228', 'COG0238', 'COG0255', 'COG0256', 'COG0261', 'COG0360', 'COG0522', 'COG0533', 'COG0541', 'COG1841', 'T…
Actinobacteria FSWF8 bin_2	55	1
Actinobacteria FSWF8 bin_3	24	0.472727	[('COG0495', 2), ('COG0525', 2)]	['COG0012', 'COG0013', 'COG0049', 'COG0051', 'COG0087', 'COG0088', 'COG0089', 'COG0090', 'COG0091', 'COG0092', 'COG0093', 'COG0094', 'COG0096', 'COG0097', 'COG0098', 'COG0099', 'COG0100', 'COG0173', 'COG0185', 'COG0186', 'COG0197', 'COG0198', 'COG0200', 'COG0201', 'COG0203', 'COG0255', 'COG0256', 'COG0522', 'COG1841', 'TIGR01063', 'TIGR02013']
Actinobacteria gen. sp. DSM 45722	55	1.03636	[('COG0238', 2), ('COG0522', 2)]
Actinobacteria TBE6_bin-01_acI	50	0.909091		['COG0018', 'COG0173', 'COG0495', 'COG0533', 'TIGR01063']
Actinobacteria TBE6_bin-05_acI	39	0.709091		['COG0049', 'COG0051', 'COG0087', 'COG0088', 'COG0089', 'COG0090', 'COG0091', 'COG0092', 'COG0093', 'COG0094', 'COG0096', 'COG0185', 'COG0186', 'COG0197', 'COG0198', 'COG0255']
Actinobacteria TBE6_bin-20	55	1
Actinobacteria TBE6_bin-24_acI	21	0.381818		['COG0048', 'COG0049', 'COG0051', 'COG0081', 'COG0087', 'COG0088', 'COG0089', 'COG0090', 'COG0091', 'COG0092', 'COG0093', 'COG0094', 'COG0096', 'COG0097', 'COG0098', 'COG0185', 'COG0186', 'COG0197', 'COG0198', 'COG0200', 'COG0201', 'COG0238', 'COG0244', 'COG0255', 'COG0256', 'COG0335', 'COG0360', 'COG0468', 'COG0495', 'COG0522', 'COG0525', 'COG1841', 'TIGR01063', 'TIGR02013']
actinobacterium LLX17	55	1
actinobacterium SCGC AAA015-D07 (unscreened)	11	0.2		['COG0012', 'COG0016', 'COG0018', 'COG0048', 'COG0049', 'COG0051', 'COG0080', 'COG0081', 'COG0087', 'COG0088', 'COG0089', 'COG0090', 'COG0091', 'COG0092', 'COG0093', 'COG0094', 'COG0096', 'COG0097', 'COG0098', 'COG0099', 'COG0100', 'COG0102', 'COG0103', 'COG0124', 'COG0185', 'COG0186', 'COG0197', 'COG0198', 'COG0200', 'COG0201', 'COG0203', 'COG0228', 'COG0244', 'COG0255', 'COG0256', 'COG0292', 'C…
actinobacterium SCGC AAA015-M09 (unscreened)	37	0.672727		['COG0012', 'COG0013', 'COG0048', 'COG0049', 'COG0052', 'COG0080', 'COG0081', 'COG0124', 'COG0173', 'COG0184', 'COG0228', 'COG0244', 'COG0335', 'COG0468', 'COG0525', 'COG0541', 'TIGR01063', 'TIGR02013']
actinobacterium SCGC AAA023-D18 (unscreened)	22	0.4		['COG0012', 'COG0013', 'COG0018', 'COG0087', 'COG0088', 'COG0089', 'COG0090', 'COG0091', 'COG0092', 'COG0093', 'COG0094', 'COG0096', 'COG0097', 'COG0098', 'COG0124', 'COG0173', 'COG0184', 'COG0185', 'COG0186', 'COG0197', 'COG0198', 'COG0200', 'COG0201', 'COG0211', 'COG0228', 'COG0255', 'COG0256', 'COG0261', 'COG0268', 'COG0335', 'COG0468', 'COG0541', 'COG1841']
actinobacterium SCGC AAA023-J06 (unscreened)	14	0.254545		['COG0012', 'COG0013', 'COG0018', 'COG0048', 'COG0049', 'COG0051', 'COG0080', 'COG0081', 'COG0087', 'COG0088', 'COG0089', 'COG0090', 'COG0091', 'COG0092', 'COG0093', 'COG0094', 'COG0096', 'COG0097', 'COG0098', 'COG0099', 'COG0100', 'COG0102', 'COG0103', 'COG0124', 'COG0173', 'COG0184', 'COG0185', 'COG0186', 'COG0197', 'COG0198', 'COG0200', 'COG0201', 'COG0203', 'COG0244', 'COG0255', 'COG0256', 'C…
actinobacterium SCGC AAA024-D14 (unscreened)	45	0.818182		['COG0016', 'COG0102', 'COG0103', 'COG0124', 'COG0184', 'COG0203', 'COG0292', 'COG0522', 'COG0533', 'TIGR02013']
actinobacterium SCGC AAA027-D23 (contamination screened)	20	0.363636		['COG0012', 'COG0016', 'COG0049', 'COG0051', 'COG0052', 'COG0087', 'COG0088', 'COG0089', 'COG0090', 'COG0091', 'COG0092', 'COG0093', 'COG0094', 'COG0096', 'COG0097', 'COG0098', 'COG0099', 'COG0184', 'COG0185', 'COG0186', 'COG0197', 'COG0198', 'COG0200', 'COG0201', 'COG0228', 'COG0238', 'COG0255', 'COG0256', 'COG0292', 'COG0335', 'COG0360', 'COG0525', 'COG0541', 'COG1841', 'TIGR01063']
actinobacterium SCGC AAA027-D23 (unscreened)	22	0.418182	[('COG0268', 2)]	['COG0012', 'COG0016', 'COG0049', 'COG0051', 'COG0052', 'COG0087', 'COG0088', 'COG0089', 'COG0090', 'COG0091', 'COG0092', 'COG0093', 'COG0094', 'COG0096', 'COG0097', 'COG0098', 'COG0099', 'COG0184', 'COG0185', 'COG0186', 'COG0197', 'COG0198', 'COG0200', 'COG0201', 'COG0228', 'COG0255', 'COG0256', 'COG0292', 'COG0360', 'COG0525', 'COG0541', 'COG1841', 'TIGR01063']
actinobacterium SCGC AAA027-F04 (contamination screened)	2	0.0545455	[('COG0468', 2)]	['COG0012', 'COG0013', 'COG0016', 'COG0018', 'COG0048', 'COG0049', 'COG0051', 'COG0052', 'COG0080', 'COG0081', 'COG0087', 'COG0088', 'COG0089', 'COG0090', 'COG0091', 'COG0092', 'COG0093', 'COG0094', 'COG0096', 'COG0097', 'COG0098', 'COG0099', 'COG0100', 'COG0102', 'COG0103', 'COG0124', 'COG0173', 'COG0184', 'COG0185', 'COG0186', 'COG0197', 'COG0198', 'COG0200', 'COG0201', 'COG0203', 'COG0211', 'C…
actinobacterium SCGC AAA027-J17 (unscreened)	49	0.890909		['COG0016', 'COG0080', 'COG0268', 'COG0292', 'COG0335', 'COG0533']
actinobacterium SCGC AAA027-L06 (unscreened)	53	0.963636		['COG0268', 'COG0495']
actinobacterium SCGC AAA027-M14 (unscreened)	11	0.2		['COG0016', 'COG0048', 'COG0049', 'COG0051', 'COG0080', 'COG0081', 'COG0087', 'COG0088', 'COG0089', 'COG0090', 'COG0091', 'COG0092', 'COG0093', 'COG0094', 'COG0096', 'COG0097', 'COG0098', 'COG0099', 'COG0100', 'COG0102', 'COG0103', 'COG0184', 'COG0185', 'COG0186', 'COG0197', 'COG0198', 'COG0200', 'COG0201', 'COG0203', 'COG0228', 'COG0244', 'COG0255', 'COG0256', 'COG0268', 'COG0292', 'COG0335', 'C…
actinobacterium SCGC AAA028-A23 (unscreened)	45	0.818182		['COG0016', 'COG0052', 'COG0091', 'COG0097', 'COG0184', 'COG0238', 'COG0292', 'COG0335', 'COG0360', 'COG0495']
actinobacterium SCGC AAA028-C09 (contamination screened)	1	0.0181818		['COG0012', 'COG0013', 'COG0016', 'COG0018', 'COG0048', 'COG0049', 'COG0051', 'COG0052', 'COG0080', 'COG0081', 'COG0087', 'COG0088', 'COG0089', 'COG0090', 'COG0091', 'COG0092', 'COG0093', 'COG0094', 'COG0096', 'COG0097', 'COG0098', 'COG0099', 'COG0100', 'COG0102', 'COG0103', 'COG0124', 'COG0173', 'COG0184', 'COG0185', 'COG0186', 'COG0197', 'COG0198', 'COG0200', 'COG0201', 'COG0203', 'COG0211', 'C…
actinobacterium SCGC AAA028-G02 (contamination screened)	53	0.963636		['COG0197', 'COG0335']
actinobacterium SCGC AAA028-I14 (contamination screened)	10	0.181818		['COG0012', 'COG0018', 'COG0048', 'COG0049', 'COG0051', 'COG0052', 'COG0080', 'COG0081', 'COG0087', 'COG0088', 'COG0089', 'COG0090', 'COG0091', 'COG0092', 'COG0093', 'COG0094', 'COG0096', 'COG0097', 'COG0098', 'COG0099', 'COG0100', 'COG0102', 'COG0103', 'COG0184', 'COG0185', 'COG0186', 'COG0197', 'COG0198', 'COG0200', 'COG0201', 'COG0203', 'COG0211', 'COG0238', 'COG0244', 'COG0255', 'COG0256', 'C…
actinobacterium SCGC AAA028-I14 (unscreened)	12	0.218182		['COG0012', 'COG0018', 'COG0048', 'COG0049', 'COG0051', 'COG0052', 'COG0080', 'COG0081', 'COG0087', 'COG0088', 'COG0089', 'COG0090', 'COG0091', 'COG0092', 'COG0093', 'COG0094', 'COG0096', 'COG0097', 'COG0098', 'COG0099', 'COG0100', 'COG0102', 'COG0103', 'COG0185', 'COG0186', 'COG0197', 'COG0198', 'COG0200', 'COG0201', 'COG0203', 'COG0211', 'COG0238', 'COG0244', 'COG0255', 'COG0256', 'COG0261', 'C…
actinobacterium SCGC AAA028-K15 (contamination screened)	2	0.0363636		['COG0012', 'COG0013', 'COG0016', 'COG0018', 'COG0048', 'COG0049', 'COG0051', 'COG0052', 'COG0080', 'COG0081', 'COG0087', 'COG0088', 'COG0089', 'COG0090', 'COG0091', 'COG0092', 'COG0093', 'COG0094', 'COG0096', 'COG0097', 'COG0098', 'COG0099', 'COG0100', 'COG0102', 'COG0103', 'COG0124', 'COG0173', 'COG0184', 'COG0185', 'COG0186', 'COG0197', 'COG0198', 'COG0200', 'COG0201', 'COG0203', 'COG0228', 'C…
actinobacterium SCGC AAA028-N15 (contamination screened)	14	0.272727	[('COG0018', 2)]	['COG0012', 'COG0013', 'COG0016', 'COG0048', 'COG0049', 'COG0051', 'COG0081', 'COG0087', 'COG0088', 'COG0089', 'COG0090', 'COG0091', 'COG0092', 'COG0093', 'COG0094', 'COG0096', 'COG0097', 'COG0098', 'COG0099', 'COG0100', 'COG0102', 'COG0103', 'COG0124', 'COG0173', 'COG0185', 'COG0186', 'COG0197', 'COG0198', 'COG0200', 'COG0201', 'COG0203', 'COG0238', 'COG0244', 'COG0255', 'COG0256', 'COG0292', 'C…
actinobacterium SCGC AAA028-N15 (unscreened)	14	0.272727	[('COG0018', 2)]	['COG0012', 'COG0013', 'COG0016', 'COG0048', 'COG0049', 'COG0051', 'COG0081', 'COG0087', 'COG0088', 'COG0089', 'COG0090', 'COG0091', 'COG0092', 'COG0093', 'COG0094', 'COG0096', 'COG0097', 'COG0098', 'COG0099', 'COG0100', 'COG0102', 'COG0103', 'COG0124', 'COG0173', 'COG0185', 'COG0186', 'COG0197', 'COG0198', 'COG0200', 'COG0201', 'COG0203', 'COG0238', 'COG0244', 'COG0255', 'COG0256', 'COG0292', 'C…
actinobacterium SCGC AAA041-L13 (unscreened)	19	0.363636	[('COG0468', 2)]	['COG0018', 'COG0048', 'COG0049', 'COG0051', 'COG0080', 'COG0081', 'COG0087', 'COG0088', 'COG0089', 'COG0090', 'COG0091', 'COG0092', 'COG0093', 'COG0094', 'COG0096', 'COG0097', 'COG0098', 'COG0099', 'COG0100', 'COG0102', 'COG0103', 'COG0185', 'COG0186', 'COG0197', 'COG0198', 'COG0200', 'COG0201', 'COG0203', 'COG0244', 'COG0255', 'COG0256', 'COG0335', 'COG0522', 'COG0533', 'COG1841', 'TIGR02013']
actinobacterium SCGC AAA044-D11 (contamination screened)	48	0.872727		['COG0012', 'COG0013', 'COG0052', 'COG0124', 'COG0173', 'COG0211', 'COG0261']
actinobacterium SCGC AAA044-D11 (unscreened)	50	0.909091		['COG0012', 'COG0013', 'COG0052', 'COG0124', 'COG0173']
actinobacterium SCGC AAA044-N04 (unscreened)	34	0.618182		['COG0048', 'COG0049', 'COG0051', 'COG0080', 'COG0081', 'COG0087', 'COG0088', 'COG0089', 'COG0090', 'COG0092', 'COG0093', 'COG0094', 'COG0096', 'COG0097', 'COG0185', 'COG0186', 'COG0197', 'COG0198', 'COG0244', 'COG0255', 'TIGR02013']
actinobacterium SCGC AAA044-O16 (contamination screened)	48	0.872727		['COG0098', 'COG0261', 'COG0268', 'COG0335', 'COG0495', 'COG0525', 'TIGR01063']
actinobacterium SCGC AAA278-I18 (unscreened)	27	0.490909		['COG0012', 'COG0016', 'COG0048', 'COG0049', 'COG0051', 'COG0087', 'COG0088', 'COG0089', 'COG0090', 'COG0091', 'COG0092', 'COG0094', 'COG0096', 'COG0097', 'COG0098', 'COG0100', 'COG0102', 'COG0103', 'COG0185', 'COG0197', 'COG0198', 'COG0201', 'COG0203', 'COG0256', 'COG0292', 'COG0522', 'COG0533', 'COG1841']
actinobacterium SCGC AAA278-O22 (unscreened)	48	0.872727		['COG0012', 'COG0013', 'COG0124', 'COG0228', 'COG0335', 'COG0541', 'TIGR01063']
Actinobaculum massiliae ACS-171-V-Col2	55	1
Actinobaculum schaalii CCUG 27420	55	1
Actinobaculum schaalii DSM 15541	55	1
Actinobaculum schaalii FB123-CNA-2	55	1
Actinobaculum sp. P1 oral taxon 183 F0552	54	0.981818		['COG0100']
Actinobaculum suis DSM 20639	55	1
Actinobaculum urinale DSM 15805	55	1
Actinokineospora diospyrosa DSM 44255	55	1.01818	[('COG0016', 2)]
Actinokineospora enzanensis DSM 44649	55	1.01818	[('COG0525', 2)]
Actinokineospora globicatena DSM 44256	55	1.01818	[('COG0525', 2)]
Actinokineospora inagensis DSM 44258	55	1.03636	[('COG0013', 2), ('COG0525', 2)]
Actinokineospora sp. EG49	52	0.981818	[('COG0238', 2), ('COG0525', 2)]	['COG0048', 'COG0091', 'COG0102']
Actinokineospora terrae DSM 44260	55	1.01818	[('COG0525', 2)]
Actinomadura atramentaria DSM 43919	55	1.07273	[('COG0013', 2), ('COG0468', 2), ('COG0522', 2), ('COG0525', 2)]
Actinomadura chibensis NBRC 106107	55	1.03636	[('COG0013', 2), ('COG0525', 2)]
Actinomadura echinospora DSM 43163	55	1.03636	[('COG0495', 2), ('COG0525', 2)]
Actinomadura flavalba DSM 45200	55	1.09091	[('COG0013', 2), ('COG0238', 2), ('COG0522', 2), ('COG0525', 2), ('TIGR02013', 2)]
Actinomadura glauciflava DSM 44770	54	1.05455	[('COG0013', 2), ('COG0018', 2), ('COG0522', 2), ('COG0525', 2)]	['TIGR02013']
Actinomadura madurae DSM 43067	54	1.03636	[('COG0013', 2), ('COG0522', 2), ('COG0525', 2)]	['TIGR02013']
Actinomadura madurae LIID-AJ290	55	1.07273	[('COG0013', 2), ('COG0522', 2), ('COG0525', 2), ('TIGR02013', 2)]
Actinomadura meyerae DSM 44715	55	1.07273	[('COG0013', 2), ('COG0124', 2), ('COG0522', 2), ('COG0525', 2)]
Actinomadura oligospora ATCC 43269	54	1.01818	[('COG0522', 2), ('COG0525', 2)]	['COG0201']
Actinomadura rifamycini DSM 43936	55	1.09091	[('COG0013', 2), ('COG0124', 2), ('COG0201', 2), ('COG0522', 2), ('COG0525', 2)]
Actinomyces graevenitzii F0530	55	1
Actinomyces cardiffensis F0333	55	1
Actinomyces coleocanis DSM 15436	55	1
Actinomyces dentalis DSM 19115	55	1
Actinomyces denticolens PA	55	1
Actinomyces europaeus ACS-120-V-Col10b	55	1
Actinomyces georgiae DSM 6843	55	1
Actinomyces georgiae F0490	54	0.981818		['COG0094']
Actinomyces gerencseriae DSM 6844	55	1
Actinomyces graevenitzii C83	55	1
Actinomyces israelii DSM 43320	55	1
Actinomyces johnsonii F0542	55	1
Actinomyces johnsonii F0510	55	1
Actinomyces massiliensis 4401292	55	1.01818	[('COG0228', 2)]
Actinomyces massiliensis F0489	55	1
Actinomyces meyeri DSM 20733	55	1.01818	[('COG0268', 2)]
Actinomyces meyeri W712	55	1
Actinomyces naeslundii Howell 279, ATCC 12104	55	1
Actinomyces nasicola KPR-1	55	1
Actinomyces neuii BVS029A5	55	1
Actinomyces neuii neuii DSM 8576	55	1
Actinomyces odontolyticus ATCC 17982	55	1
Actinomyces odontolyticus F0309	55	1
Actinomyces odontolyticus XH001	55	1
Actinomyces oris K20	53	0.963636		['COG0088', 'COG0541']
Actinomyces oris T14V	55	1
Actinomyces radicidentis CCUG 36733	55	1
Actinomyces radingae DSM 9169	55	1.01818	[('COG0238', 2)]
Actinomyces ruminicola DSM 27982	55	1
Actinomyces ruminicola KPR-7B	55	1
Actinomyces slackii ATCC 49928	55	1
Actinomyces sp. F0330	55	1
Actinomyces sp. F0384	55	1
Actinomyces sp. F0588	55	1
Actinomyces sp. HPA0247	55	1
Actinomyces sp. ICM39	55	1
Actinomyces sp. ICM47	55	1
Actinomyces sp. ICM54	55	1
Actinomyces sp. MS2	50	0.909091		['COG0012', 'COG0048', 'COG0052', 'COG0087', 'COG0268']
Actinomyces sp. oral taxon 170 F0386	55	1
Actinomyces sp. oral taxon 171 F0337	52	0.945455		['COG0013', 'COG0088', 'COG0211']
Actinomyces sp. oral taxon 172 F0311	55	1
Actinomyces sp. oral taxon 178 F0338	55	1
Actinomyces sp. oral taxon 180 F0310	55	1
Actinomyces sp. oral taxon 181 F0379	55	1
Actinomyces sp. oral taxon 448 F0400	54	0.981818		['COG0048']
Actinomyces sp. oral taxon 848 F0332	55	1
Actinomyces sp. oral taxon 877 F0543	55	1
Actinomyces sp. ph3	55	1
Actinomyces sp. S4-C9	55	1
Actinomyces sp. S6-Spd3	55	1.03636	[('COG0051', 2), ('COG0198', 2)]
Actinomyces sp. SD1	55	1
Actinomyces suimastitidis DSM 15538	55	1
Actinomyces timonensis 7400942, CCUG 55928	55	1
Actinomyces turicensis ACS-279-V-Col4	55	1
Actinomyces urogenitalis DORA_12	19	0.345455		['COG0013', 'COG0016', 'COG0018', 'COG0051', 'COG0052', 'COG0087', 'COG0088', 'COG0089', 'COG0090', 'COG0091', 'COG0092', 'COG0093', 'COG0098', 'COG0099', 'COG0100', 'COG0102', 'COG0103', 'COG0124', 'COG0184', 'COG0185', 'COG0197', 'COG0200', 'COG0201', 'COG0203', 'COG0211', 'COG0238', 'COG0244', 'COG0261', 'COG0268', 'COG0360', 'COG0468', 'COG0495', 'COG0525', 'COG0533', 'TIGR01063', 'TIGR02013']
Actinomyces urogenitalis DSM 15434	54	0.981818		['COG0048']
Actinomyces urogenitalis S6-C4	55	1.05455	[('COG0211', 2), ('COG0261', 2), ('TIGR01063', 2)]
Actinomyces vaccimaxillae DSM 15804	55	1
Actinomyces viscosus C505	55	1
Actinomycetales bacterium JGI 008 (unscreened)	0	0		['COG0012', 'COG0013', 'COG0016', 'COG0018', 'COG0048', 'COG0049', 'COG0051', 'COG0052', 'COG0080', 'COG0081', 'COG0087', 'COG0088', 'COG0089', 'COG0090', 'COG0091', 'COG0092', 'COG0093', 'COG0094', 'COG0096', 'COG0097', 'COG0098', 'COG0099', 'COG0100', 'COG0102', 'COG0103', 'COG0124', 'COG0173', 'COG0184', 'COG0185', 'COG0186', 'COG0197', 'COG0198', 'COG0200', 'COG0201', 'COG0203', 'COG0211', 'C…
Actinomycetospora chiangmaiensis DSM 45062	55	1.01818	[('COG0238', 2)]
Actinophytocola xinjiangensis CGMCC 4.4663	55	1
Actinoplanes atraurantiacus CGMCC 4.6857	55	1.05455	[('COG0018', 2), ('COG0522', 2), ('COG0525', 2)]
Actinoplanes derwentensis DSM 43941	55	1.03636	[('COG0018', 2), ('COG0525', 2)]
Actinoplanes friuliensis DSM 7358	55	1.05455	[('COG0018', 2), ('COG0522', 2), ('COG0525', 2)]
Actinoplanes globisporus DSM 43857	55	1.05455	[('COG0018', 2), ('COG0522', 2), ('COG0525', 2)]
Actinoplanes missouriensis NBRC 102363	55	1.05455	[('COG0018', 2), ('COG0522', 2), ('COG0525', 2)]
Actinoplanes philippinensis DSM 43019	55	1.09091	[('COG0013', 2), ('COG0018', 2), ('COG0522', 2), ('COG0525', 2), ('COG0533', 2)]
Actinoplanes sp. N902-109	55	1.07273	[('COG0016', 2), ('COG0018', 2), ('COG0522', 2), ('COG0525', 2)]
Actinoplanes sp. SE50/110	55	1.05455	[('COG0018', 2), ('COG0522', 2), ('COG0525', 2)]
Actinoplanes utahensis NRRL 12052	55	1.05455	[('COG0018', 2), ('COG0522', 2), ('COG0525', 2)]
Actinoplanes xinjiangensis DSM 45184	55	1.05455	[('COG0018', 2), ('COG0522', 2), ('COG0525', 2)]
Actinopolymorpha alba DSM 45243	55	1.07273	[('COG0013', 2), ('COG0018', 3), ('COG0525', 2)]
Actinopolymorpha cephalotaxi CPCC 202808	55	1.03636	[('COG0013', 2), ('COG0525', 2)]
Actinopolymorpha singaporensis DSM 22024	55	1.03636	[('COG0013', 2), ('COG0525', 2)]
Actinopolyspora alba DSM 45004	55	1.01818	[('COG0124', 2)]
Actinopolyspora erythraea YIM90600	55	1.01818	[('COG0124', 2)]
Actinopolyspora halophila DSM 43834	55	1
Actinopolyspora iraqiensis IQ-H1	53	0.963636		['COG0088', 'COG0533']
Actinopolyspora mortivallis HS-1, DSM 44261	55	1
Actinopolyspora mzabensis DSM 45460	55	1
Actinopolyspora righensis DSM 45501	55	1.01818	[('COG0124', 2)]
Actinopolyspora saharensis DSM 45459	55	1
Actinopolyspora xinjiangensis DSM 46732	55	1.01818	[('COG0124', 2)]
Actinospica robiniae DSM 44927	55	1.07273	[('COG0018', 2), ('COG0522', 2), ('COG0525', 3)]
Actinosynnema mirum 101, DSM 43827	55	1.01818	[('COG0238', 2)]
Actinosynnema pretiosum DSM 44132	55	1.03636	[('COG0238', 2), ('COG0525', 2)]
Actinotalea fermentans ATCC 43279, JCM 9966, DSM 3133	54	0.981818		['COG0173']
Actinotalea ferrariae CF5-4	54	0.981818		['COG0238']
Adhaeribacter aquaticus MBRG1.5, DSM 16391	54	0.981818		['COG0495']
Adlercreutzia equolifaciens DSM 19450	55	1
Advenella kashmirensis W13003	55	1
Advenella kashmirensis WT001	47	0.854545		['COG0013', 'COG0018', 'COG0081', 'COG0097', 'COG0495', 'COG0525', 'COG0541', 'TIGR02013']
Advenella mimigardefordensis DPN7 (MIMI)	54	0.981818		['COG0255']
Aequorivita capsosiphonis DSM 23843	54	0.981818		['COG0495']
Aequorivita sublithincola QSSC9-3, DSM 14238	55	1.01818	[('COG0468', 2)]
Aequorivita viscosa CGMCC 1.11023	54	0.981818		['COG0268']
Aequorivita viscosa DSM 26349	55	1
Aeribacillus pallidus GS3372	55	1.03636	[('COG0124', 2), ('COG0533', 2)]
Aerococcus christensenii CCUG28831	55	1
Aerococcus christensenii KA00635	55	1
Aerococcus sanguinicola CCUG43001	55	1.01818	[('COG0018', 2)]
Aerococcus suis DSM 21500	55	1.01818	[('COG0018', 2)]
Aerococcus urinae ACS-120-V-Col10a	55	1
Aerococcus urinae CCUG 36881	55	1.01818	[('COG0201', 2)]
Aerococcus urinae NBRC 15544	55	1.01818	[('COG0201', 2)]
Aerococcus urinaeequi CCUG28094	55	1
Aerococcus urinaeequi DSM 20341	55	1
Aerococcus urinaeequi USDA-ARS-USMARC-56713	55	1
Aerococcus urinaehominis CCUG42038B	55	1
Aerococcus urinaehominis DSM 15634	55	1
Aerococcus viridans ATCC 11563	55	1
Aerococcus viridans CCUG4311	55	1
Aerococcus viridans LL1	55	1
Aeromicrobium choanae 9H-4	55	1
Aeromicrobium erythreum AR18	55	1
Aeromicrobium marinum DSM 15272	49	0.890909		['COG0013', 'COG0016', 'COG0088', 'COG0124', 'COG0525', 'COG0533']
Aeromicrobium massiliense JC14	55	1.92727	[('COG0012', 2), ('COG0016', 2), ('COG0018', 2), ('COG0048', 2), ('COG0049', 2), ('COG0051', 2), ('COG0052', 2), ('COG0080', 2), ('COG0081', 2), ('COG0087', 2), ('COG0088', 2), ('COG0089', 2), ('COG0090', 2), ('COG0091', 2), ('COG0092', 2), ('COG0093', 2), ('COG0094', 2), ('COG0096', 2), ('COG0097', 2), ('COG0098', 2), ('COG0099', 2), ('COG0100', 2), ('COG0102', 2), ('COG0103', 2), ('COG0124', 2)…
Aeromicrobium sp. Leaf245	55	1
Aeromicrobium sp. Leaf272	53	0.963636		['COG0090', 'TIGR01063']
Aeromicrobium sp. Leaf289	55	1
Aeromicrobium sp. Leaf291	55	1
Aeromicrobium sp. Root236	55	1
Aeromicrobium sp. Root344	55	1
Aeromicrobium sp. Root472D3	55	1
Aeromicrobium sp. Root495	55	1
Aeromonas allosaccharophila BVH88	55	1
Aeromonas allosaccharophila CECT 4199	55	1
Aeromonas allosaccharophila TTU2014-159ASC	55	1
Aeromonas aquariorum AAK1	53	0.963636		['COG0103', 'COG0200']
Aeromonas australiensis CECT 8023	55	1
Aeromonas bestiarum CECT 4227	54	0.981818		['COG0256']
Aeromonas bivalvium CECT 7113	53	0.963636		['COG0256', 'COG0261']
Aeromonas caviae 429865	54	0.981818		['COG0256']
Aeromonas caviae 8LM	54	0.981818		['COG0256']
Aeromonas caviae A23	54	0.981818		['COG0256']
Aeromonas caviae Ae398	54	0.981818		['COG0268']
Aeromonas caviae CECT 4221	54	0.981818		['COG0256']
Aeromonas caviae CECT 838	54	0.981818		['COG0256']
Aeromonas caviae L12	54	0.981818		['COG0256']
Aeromonas caviae YL12	55	1
Aeromonas dhakensis CECT 7289	54	0.981818		['COG0256']
Aeromonas dhakensis CIP 107500	55	1
Aeromonas dhakensis SSU	55	1
Aeromonas diversa 2478-85, CECT 4254	55	1
Aeromonas diversa CECT 4254	55	1
Aeromonas encheleia CECT 4342	52	0.945455		['COG0087', 'COG0256', 'COG1841']
Aeromonas enteropelogenes 1999lcr	52	0.945455		['COG0268', 'COG0525', 'TIGR01063']
Aeromonas enteropelogenes CECT 4255	55	1
Aeromonas enteropelogenes CECT 4487	55	1
Aeromonas enteropelogenes LK14	54	0.981818		['COG0256']
Aeromonas eucrenophila CECT 4224	54	0.981818		['COG0256']
Aeromonas fluvialis LMG 24681	55	1
Aeromonas hydrophila 113	54	0.981818		['COG0256']
Aeromonas hydrophila 14	54	0.981818		['COG0256']
Aeromonas hydrophila 145	55	1
Aeromonas hydrophila 173	54	0.981818		['COG0256']
Aeromonas hydrophila 187	55	1
Aeromonas hydrophila 226	54	0.981818		['COG0256']
Aeromonas hydrophila 259	54	0.981818		['COG0256']
Aeromonas hydrophila 277	55	1
Aeromonas hydrophila 4AK4	44	0.8		['COG0048', 'COG0080', 'COG0091', 'COG0099', 'COG0100', 'COG0102', 'COG0184', 'COG0185', 'COG0200', 'COG0256', 'COG0261']
Aeromonas hydrophila AD9	55	1
Aeromonas hydrophila Ae34	54	0.981818		['COG0256']
Aeromonas hydrophila AH10	54	0.981818		['COG0256']
Aeromonas hydrophila AL06-06	54	0.981818		['COG0256']
Aeromonas hydrophila AL09-71	55	1
Aeromonas hydrophila AL09-79	54	0.981818		['COG0256']
Aeromonas hydrophila AL10-121	54	0.981818		['COG0256']
Aeromonas hydrophila BWH65	48	0.872727		['COG0048', 'COG0049', 'COG0080', 'COG0081', 'COG0244', 'COG0256', 'TIGR02013']
Aeromonas hydrophila D4	54	0.981818		['COG0256']
Aeromonas hydrophila FDAARGOS_78	54	0.981818		['COG0256']
Aeromonas hydrophila hydrophila ATCC 7966	55	1
Aeromonas hydrophila HZM	54	0.981818		['COG0256']
Aeromonas hydrophila J-1	54	0.981818		['COG0256']
Aeromonas hydrophila JBN2301	54	0.981818		['COG0256']
Aeromonas hydrophila KOR1	54	0.981818		['COG0256']
Aeromonas hydrophila L14f	55	1
Aeromonas hydrophila M013	54	0.981818		['COG0256']
Aeromonas hydrophila M023	54	0.981818		['COG0256']
Aeromonas hydrophila M062	54	0.981818		['COG0256']
Aeromonas hydrophila ML09-119	54	0.981818		['COG0200']
Aeromonas hydrophila ML09-121	54	0.981818		['COG0256']
Aeromonas hydrophila NF1	54	0.981818		['COG0256']
Aeromonas hydrophila NF2	54	0.981818		['COG0256']
Aeromonas hydrophila NJ-35	54	0.981818		['COG0256']
Aeromonas hydrophila pc104A	55	1
Aeromonas hydrophila ranae CIP 107985	54	0.981818		['COG0256']
Aeromonas hydrophila RB-AH	54	0.981818		['COG0256']
Aeromonas hydrophila SNUFPC-A8	54	0.981818		['COG0256']
Aeromonas hydrophila SSU	55	1
Aeromonas hydrophila YL17	55	1
Aeromonas hydrophilia RU34A	54	0.981818		['COG0256']
Aeromonas jandaei CECT 4228	54	0.981818		['COG0533']
Aeromonas jandaei L14h	55	1
Aeromonas jandaei Riv2	55	1
Aeromonas media ARB13	54	0.981818		['COG0256']
Aeromonas media ARB20	54	0.981818		['COG0256']
Aeromonas media CECT 4232	54	0.981818		['COG0256']
Aeromonas media WS	39	0.709091		['COG0048', 'COG0049', 'COG0098', 'COG0099', 'COG0100', 'COG0102', 'COG0185', 'COG0197', 'COG0198', 'COG0200', 'COG0201', 'COG0211', 'COG0228', 'COG0256', 'COG0261', 'COG0268']
Aeromonas molluscorum 848T, CECT 5864	55	1
Aeromonas piscicola LMG 24783	55	1
Aeromonas popoffii CIP 105493	55	1
Aeromonas rivuli DSM 22539	54	0.981818		['COG0261']
Aeromonas salmonicida achromogenes AS03	55	1.05455	[('COG0080', 2), ('COG0081', 2), ('COG0244', 2)]
Aeromonas salmonicida CBA100	53	0.963636		['COG0102', 'COG0256']
Aeromonas salmonicida masoucida NBRC 13784	55	1
Aeromonas salmonicida pectinolytica 34mel	54	0.981818		['COG0541']
Aeromonas salmonicida salmonicida 01-B526	54	0.981818		['COG0268']
Aeromonas salmonicida salmonicida A449	55	1
Aeromonas salmonicida salmonicida CIP 103209	55	1
Aeromonas sanarellii LMG 24682	53	0.963636		['COG0256', 'COG1841']
Aeromonas schubertii ATCC 43700	55	1
Aeromonas schubertii CECT 4240	55	1
Aeromonas schubertii WL1483	55	1
Aeromonas simiae CIP 107798	55	1
Aeromonas sobria CECT 4245	55	1
Aeromonas sp. 159	52	0.945455		['COG0013', 'COG0018', 'COG0468']
Aeromonas sp. L_1B5_3	55	1
Aeromonas sp. MDS8	54	0.981818		['COG0098']
Aeromonas sp. RU34C	54	0.981818		['COG0256']
Aeromonas sp. RU39B	55	1
Aeromonas sp. ZOR0001	55	1
Aeromonas sp. ZOR0002	53	0.963636		['COG0013', 'COG0256']
Aeromonas taiwanensis LMG 24683	53	0.963636		['COG0173', 'COG0256']
Aeromonas taiwanensis LMG 24683 #2	52	0.945455		['COG0016', 'COG0256', 'COG1841']
[truncated: 42,764 more rows]
