# Supplementary material for: Uneven distribution of cobamide biosynthesis and dependence in bacteria predicted by comparative genomics
Source: ISME J. 2018 Nov 14;13(3):789–804. doi: 10.1038/s41396-018-0304-9 (PMC6461909; doi:10.1038/s41396-018-0304-9)
Supplement: Supplementary file 5 — Supplementary Table 4 [file 41396_2018_304_MOESM5_ESM.xlsx]

## Sheet: Cba-dep and -ind enzymes list
Process name	Gene symbols	Pathway	Annotation used	Reference
ribonucletotide reductase (B12-independent)	NrdAB, NrdDG	deoxyribonucleotide synthesis	TIGR02487, TIGR02506, or TIGR02491	Roth JR, Lawrence JG, Bobik TA. (1996). Cobalamin (Coenzyme B12): Synthesis and Biological Significance. Annu Rev Microbiol 50: 137-181.
ribonucletotide reductase (B12-dependent)	NrdJ	deoxyribonucleotide synthesis	TIGR02504, TIGR02505	Roth JR, Lawrence JG, Bobik TA. (1996). Cobalamin (Coenzyme B12): Synthesis and Biological Significance. Annu Rev Microbiol 50: 137-181.
methionine synthase (B12-dependent)	MetH	methionine synthesis	EC:2.1.1.13	Roth JR, Lawrence JG, Bobik TA. (1996). Cobalamin (Coenzyme B12): Synthesis and Biological Significance. Annu Rev Microbiol 50: 137-181.
methionine synthase (B12-independent)	MetE	methionine synthesis	EC:2.1.1.14	Roth JR, Lawrence JG, Bobik TA. (1996). Cobalamin (Coenzyme B12): Synthesis and Biological Significance. Annu Rev Microbiol 50: 137-181.
glutamate mutase	GlmES	glutamate metabolism	EC:5.4.99.1	Banerjee R, Ragsdale SW. (2003). THE MANY FACES OF VITAMIN B12: CATALYSIS BY COBALAMIN-DEPENDENT ENZYMES. Annu Rev Biochem 72: 209-247.
methylmalonyl-CoA mutase family	MCM, MutA, MeaA, IcmAB	propionate metabolism (MCM)	(TIGR0640 and TIGR0641) or EC:5.4.99.2	Roth JR, Lawrence JG, Bobik TA. (1996). Cobalamin (Coenzyme B12): Synthesis and Biological Significance. Annu Rev Microbiol 50: 137-181.
methylcitrate pathway (B12-independent)	PrpBCDF, AcnBD, SucD	propionate metabolism (methylcitrate)	EC:2.3.3.5, EC:4.1.3.30, EC:4.2.1.3, EC:4.2.1.99, (methylcitrate dehydratase: either EC:4.2.1.79, EC:4.2.1.117), (succinyl-CoA synthase alph subunit: either EC:6.2.1.4, EC:6.2.1.5) -at least 4 steps	Textor S, Wendisch VF, De Graaf AA, Müller U, Linder MI, Linder D, et al. (1997). Propionate oxidation in Escherichia coli: Evidence for operation of a methylcitrate cycle in bacteria. Arch Microbiol 168: 428-436.
ethanolamine ammonia lyase	EutBC	ethanolamine utilization as nitrogen or carbon source	EC:4.3.1.7	Roth JR, Lawrence JG, Bobik TA. (1996). Cobalamin (Coenzyme B12): Synthesis and Biological Significance. Annu Rev Microbiol 50: 137-181.
B12-dependent glycerol/diol dehydratase	PduCDE, DhaBCD	propanediol utilization, glycerol fermentation	pfam02286, pfam02287, pfam02288	Roth JR, Lawrence JG, Bobik TA. (1996). Cobalamin (Coenzyme B12): Synthesis and Biological Significance. Annu Rev Microbiol 50: 137-181.
beta-lysine 5,6-aminomutase	KamED	lysine degradation	EC:5.4.3.3	Banerjee R, Ragsdale SW. (2003). THE MANY FACES OF VITAMIN B12: CATALYSIS BY COBALAMIN-DEPENDENT ENZYMES. Annu Rev Biochem 72: 209-247.
D-ornithine 4,5-aminomutase	OraSE	ornithine degradation	EC:5.4.3.5	Banerjee R, Ragsdale SW. (2003). THE MANY FACES OF VITAMIN B12: CATALYSIS BY COBALAMIN-DEPENDENT ENZYMES. Annu Rev Biochem 72: 209-247.
epoxyqueuosine reductase	QueG	queuosine synthesis	TIGR00276	Roth JR, Lawrence JG, Bobik TA. (1996). Cobalamin (Coenzyme B12): Synthesis and Biological Significance. Annu Rev Microbiol 50: 137-181.
reductive dehalogenase	PceA	reductive dehalogenation	TIGR02486	Banerjee R, Ragsdale SW. (2003). THE MANY FACES OF VITAMIN B12: CATALYSIS BY COBALAMIN-DEPENDENT ENZYMES. Annu Rev Biochem 72: 209-247.
Wood-Ljungdahl corrinoid protein	AcsCDE	acetogenesis	TIGR00381, TIGR00316, EC:2.1.1.258, EC:2.1.1.245	Roth JR, Lawrence JG, Bobik TA. (1996). Cobalamin (Coenzyme B12): Synthesis and Biological Significance. Annu Rev Microbiol 50: 137-181.
corrinoid methyltransferase families	MtaAB, MtbAB, MtmB, MttB, MtqAB	acetogenesis, methanogenesis, 1-C metabolism	EC:2.1.1.246, EC:2.1.1.247, EC:2.1.1.248, EC:2.1.1.249, EC:2.1.1.250, EC:2.1.1.252, EC:2.1.1.253, or EC:2.1.1.90	Roth JR, Lawrence JG, Bobik TA. (1996). Cobalamin (Coenzyme B12): Synthesis and Biological Significance. Annu Rev Microbiol 50: 137-181.
bacteriochlorophyll cyclase	BchE	bacteriochlorophyll biosynthesis	TIGR02026	Gough SP, Petersen BO, Duus JO. (2000). Anaerobic chlorophyll isocyclic ring formation in Rhodobacter capsulatus requires a cobalamin cofactor. Proc Natl Acad Sci U S A 97: 6908-13.
rSAM-B12 proteins		various	pfam02310 and pfam04055 in same ORF	Broderick JB, Du BR, Duschene KS, Shepard EM. (2014). Radical S-Adenosylmethionine Enzymes. Chem Rev 114: 4229-4317.
corrinoid binding domain		various	pfam02310, pfam02607
Process name	Gene symbols	Pathway	Query used in BLASTP	Settings for BLASTP	Reference
ethanolamine nitrogen utilization pathway (B12-independent)	Csal_0675, Csal_0679, Csal_0680, Csal_0681	ethanolamine utilization as nitrogen source	Chromohalobacter salexigens genes Csal_0675, Csal_0679, Csal_0680, Csal_0681 (IMG gene_oid:637965845, 637965849, 637965850, 637965851)	1-way BLASTP with minimum evalue=1e-10, minimum percent identity = 40%, genome had to have all four genes	Vetting MW, Al-Obaidi N, Zhao S, San Francisco B, Kim J, Wichelecki DJ, et al. (2015). Experimental strategies for functional annotation and metabolism discovery: Targeted screening of solute binding proteins and unbiased panning of metabolomes. Biochemistry 54: 909-931.
B12-independent glycerol/diol dehydratase	DhaB, RiDD	propanediol utilization, glycerol fermentation	Clostiridum butryicum GRE (IMG gene_oid: 2688143584)or Roseburia inulinivorans GRE (IMG gene_oid: 644270222) or Rhodopseudomonas palustrus Bis188 GRE (IMG gene_oid:637924274)	1-way BLASTP with minimum evalue=1e-10, minimum percent identity=50%	Brien JRO, Raynaud C, Croux C, Girbal L, Soucaille P, Lanzilotta WN, et al. (2004). Insight into the Mechanism of the B12-Independent Glycerol Dehydratase from Clostridium butryicum: Preliminary Biochemical and Structural Characterization. Biochemistry 43: 4635-4645, LaMattina JW, Keul ND, Reitzer P, Kapoor S, Galzerani F, Koch DJ, et al. (2016). 1,2-propanediol Dehydration in Roseburia inulinivo…
mercury methylation	HgcAB	mercury methylation	Desufovibrio desulfuricans ND-132 HgcAB (IMG gene_oid: 2503785873 and 2503785874)	1-way BLASTP with minimum evalue=1e-10, minimum percent identity=30%	Parks JM, Johs A, Podar M, Bridou R, Hurt RA, Smith SD, et al. (2013). The Genetic Basis for Bacterial Mercury Methylation. Science 339 (6215): 1332-1335.
