# Supplementary material for: Uneven distribution of cobamide biosynthesis and dependence in bacteria predicted by comparative genomics
Source: ISME J. 2018 Nov 14;13(3):789–804. doi: 10.1038/s41396-018-0304-9 (PMC6461909; doi:10.1038/s41396-018-0304-9)
Supplement: Supplementary file 7 — Supplementary Table 6 [file 41396_2018_304_MOESM7_ESM.xlsx]

## Sheet: Experimental cobamide producers
Organism name	Pathway phenotype	Type of cobamides produced	Genome Used in Analysis	Reference
Acetobacterium woodii DSM 1030	anaerobic	cobalamin		Stupperich E, Eisinger HJ, Kräutler B. (1988). Diversity of corrinoids in acetogenic bacteria. P-cresolylcobamide from Sporomusa ovata, 5-methoxy-6-methylbenzimidazolylcobamide from Clostridium formicoaceticum and vitamin B12 from Acetobacterium woodii. Eur J Biochem 172: 459-464.
Agrobacterium tumefaciens C58	aerobic	not determined	C58-UWASH	Cameron B, Briggs K, Pridmore S, Brefort G, Crouzet J. (1989). Cloning and analysis of genes involved in coenzyme B12 biosynthesis in Pseudomonas denitrificans. J Bacteriol 171: 547-557.
Aphanizomenon flos-aquae	unknown	pseudocobalamin	NIES-81	Miyamoto E, Tanioka Y, Nakao T, Barla F, Inui H, Fujita T, et al. (2006). Purification and characterization of a corrinoid-compound in an edible cyanobacterium Aphanizomenon flos-aquae as a nutritional supplementary food. J Agric Food Chem 54: 9604-9607.
Bacillus megaterium	anaerobic	pseudocobalamin	ATCC 14581/ATCC 10778	Wolf JB, Brey RN. (1986). Isolation and genetic characterizations of Bacillus megaterium cobalamin biosynthesis-deficient mutants. J Bacteriol 166: 51-58.
Blautia hydrogenotrophica DSM 10507	anaerobic	not determined		this study
Clostridium cochlearium DSM 1285	anaerobic	pseudocobalamin, 2-methyladenylcobamide	NLAE-zl-C224	Hoffmann B, Oberhuber M, Stupperich E, Bothe H, Buckel W, Konrat R, et al. (2000). Native corrinoids from Clostridium cochlearium are adeninylcobamides: Spectroscopic analysis and identification of pseudovitamin B12 and factor A. J Bacteriol 182: 4773-4782.
Clostridium kluyveri DSM 555	anaerobic	not determined		this study
Clostridium phytofermentans ISDg	anaerobic	not determined		this study
Clostridium tetanomorphum	unknown	pseudocobalamin	DSM 665	Barker HA, Weissbach H, Smyth RD. (1958). A coenzyme containing pseudovitamin B(12). Proc Natl Acad Sci U S A 44: 1093-1097.
Crocosphaera watsonii WH 8501	unknown	not determined		Bonnet S, Webb EA, Panzeca C, Karl DM, Capone DG, Wilhelmy SAS. (2010). Vitamin B12 excretion by cultures of the marine cyanobacteria Crocosphaera and Synechococcus. Limnol Oceanogr 55: 1959-1964.
Dehalobacter restrictus CF	anaerobic	unknown, cobalamin if DMB added		Wang P-H, Tang S, Nemr K, Flick R, Yan J, Mahadevan R, et al. (2016). Refined experimental annotation reveals conserved corrinoid autotrophy in chloroform-respiring Dehalobacter isolates. ISME J 1-15.
Desulfitobacterium hafniense Y51	anaerobic	purinylcobamide		Yan J, Bi M, Bourdon AK, Farmer AT, Wang P-H, Molenda O, et al. (2017). Purinyl-cobamide is a native prosthetic group of reductive dehalogenases. Nat Chem Biol. e-pub ahead of print, doi: 10.1038/nchembio.2512.
Desulfitobacterium sp. PCE1 (DSM 10344)	anaerobic	purinylcobamide		Yan J, Bi M, Bourdon AK, Farmer AT, Wang P-H, Molenda O, et al. (2017). Purinyl-cobamide is a native prosthetic group of reductive dehalogenases. Nat Chem Biol. e-pub ahead of print, doi: 10.1038/nchembio.2512.
Desulfobacterium autotrophicum HRM2	anaerobic	5’-methylbenzimidazolylcobamide		Kräutler B, Kohler HP, Stupperich E. (1988). 5'-Methylbenzimidazolyl-cobamides are the corrinoids from some sulfate-reducing and sulfur-metabolizing bacteria. Eur J Biochem 176: 461-469.
Desulfobulbus propionicus DSM 2032	anaerobic	5’-methylbenzimidazolylcobamide		Kräutler B, Kohler HP, Stupperich E. (1988). 5'-Methylbenzimidazolyl-cobamides are the corrinoids from some sulfate-reducing and sulfur-metabolizing bacteria. Eur J Biochem 176: 461-469.
Desulfotomaculum reducens MI-1	anaerobic	not determined		this study
Desulfovibrio desulfuricans LS	anaerobic	cobalamin	ND132	Choi SC, Bartha R. (1993). Cobalamin-mediated mercury methylation by Desulfovibrio desulfuricans LS. Appl Environ Microbiol 59: 290-295.
Desulfovibrio vulgaris DSM 644 (strain Hildenborough)	anaerobic	Guaninyl cobamide, hypoxanthylcobamide		Guimarães DH, Weber A, Klaiber I, Vogler B, Renz P. (1994). Guanylcobamide and hypoxanthylcobamide-Corrinoids formed by Desulfovibrio vulgaris. Arch Microbiol 162: 272-276.
Dinoroseobacter shibae DFL12T	aerobic	cobalamin		Helliwell KE, Lawrence AD, Holzer A, Kudahl UJ, Sasso S, Kräutler B, et al. (2016). Cyanobacteria and Eukaryotic Algae Use Different Chemical Variants of Vitamin B12. Curr Biol 1-10.
Eubacterium (Clostridium) barkeri	anaerobic	cobalamin	VPI 5359	Höllriegl V, Lamm L, Rowold J, Hörig J, Renz P. (1982). Biosynthesis of vitamin B12 - Different pathways in some aerobic and anaerobic microorganisms. Arch Microbiol 132: 155-158.
Eubacterium hallii DSM 3353	anaerobic	pseudocobalamin		Engels C, Ruscheweyh HJ, Beerenwinkel N, Lacroix C, Schwab C. (2016). The common gut microbe Eubacterium hallii also contributes to intestinal propionate formation. Front Microbiol 7: 1-12., Belzer C, Chia LW, Aalvink S, Chamlagain B, Piironen V, Knol J, et al. (2017). Microbial Metabolic Networks at the Mucus Layer Lead to Diet-Independent Butyrate and Vitamin B12 Production by Intestinal Symbio…
Eubacterium limosum DSM 20517	anaerobic	cobalamin	KIST612	Schulze B, Vogler B, Renz P. (1998). Biosynthesis of vitamin B12 in anaerobic bacteria--experiments with Eubacterium limosum on the transformation of 5-hydroxy-6-methyl-benzimidazole, its nucleoside, its cobamide, and of 5-hydroxybenzimidazolylcobamide in vitamin B12. Eur J Biochem 254: 620-625.
Geobacter lovleyi SZ	anaerobic	not determined		Yan J, Ritalahti KM, Wagner DD, Löffler FE. (2012). Unexpected specificity of interspecies cobamide transfer from Geobacter spp. to organohalide-respiring Dehalococcoides mccartyi strains. Appl Environ Microbiol 78: 6630-6636.
Geobacter sulfurreducens PCA	anaerobic	5’-hydroxybenzimidazolylcobamide		Hazra AB, Han AW, Mehta AP, Mok KC, Osadchiy V, Begley TP, et al. (2015). Anaerobic biosynthesis of the lower ligand of vitamin B12. Proc Natl Acad Sci 112:(34) 10792-10797
Lactobacillus coryniformis CRL 1001	anaerobic	pseudocobalamin	DSM 20001	Torres AC, Vannini V, Bonacina J, Font G, Saavedra L, Taranto MP. (2016). Cobalamin production by Lactobacillus coryniformis: biochemical identification of the synthetized corrinoid and genomic analysis of the biosynthetic cluster. BMC Microbiol 16: 240.
Lactobacillus reuteri DSM 20016	anaerobic	strain CRL 1016 produces pseudocobalamin		Bhushan B, Tomar SK, Mandal S. (2016). Phenotypic and genotypic screening of human-originated lactobacilli for vitamin B12 production potential: process validation by micro-assay and UFLC. Appl Microbiol Biotechnol 100: 6791-6803., ﻿1. Santos F, Vera JL, Lamosa P, de Valdez GF, de Vos WM, Santos H, et al. Pseudovitamin B12 is the corrinoid produced by Lactobacillus reuteri CRL1098 under anaerobic…
Lactobacillus rossiae DSM 15814	anaerobic	not determined		De Angelis M, Bottacini F, Fosso B, Kelleher P, Calasso M, Di Cagno R, et al. (2014). Lactobacillus rossiae, a vitamin B12 producer, represents a metabolically versatile species within the genus lactobacillus. PLoS One 9: 1-11.
Listeria monocytogenes	anaerobic	not determined	v. 1/2a 10403S	this study
Methylobacter luteus	aerobic	not determined	IMV-B-3098	Iguchi H, Yurimoto H, Sakai Y. (2011). Stimulation of methanotrophic growth in cocultures by cobalamin excreted by rhizobia. Appl Environ Microbiol 77: 8509-8515.
Methylobacterium dichloromethanicum (extorquens) DM4 VKM B-2191T (DSM 6343)	aerobic	not determined		Ivanova EG, Fedorov DN, Doronina N V, Trotsenko YA. (2006). Production of vitamin B12 in aerobic methylotrophic bacteria. Microbiology 75: 494-496.
Methylobacterium extorquens AM1 VKM B-2067 (NCIMB 9133)	aerobic	not determined		Ivanova EG, Fedorov DN, Doronina N V, Trotsenko YA. (2006). Production of vitamin B12 in aerobic methylotrophic bacteria. Microbiology 75: 494-496.
Methylococcus capsulatus Bath	aerobic	not determined		Iguchi H, Yurimoto H, Sakai Y. (2011). Stimulation of methanotrophic growth in cocultures by cobalamin excreted by rhizobia. Appl Environ Microbiol 77: 8509-8515.
Methylosinus trichosporium OB3b VKM B-2117T (ATCC 35070)	aerobic	not determined		Ivanova EG, Fedorov DN, Doronina N V, Trotsenko YA. (2006). Production of vitamin B12 in aerobic methylotrophic bacteria. Microbiology 75: 494-496.
Moorella thermoacetica	anaerobic	5’-methoxybenzimidazolylcobamide	ATCC 39073	Irion E, Ljungdahl L. (1965). Isolation of factor IIIm coenzyme and cobyric acid coenzyme plus other B12 factors from Clostridium thermoaceticum. Biochemistry 4: 2780-2790.
Pelobacter propionicus DSM 2379	anaerobic	5’-hydroxybenzimidazolylcobamide		Stupperich E, Eisinger HJ. (1989). Function and the biosynthesis of unusual corrinoids by a novel activation mechanism of aromatic compounds in anaerobic bacteria. Adv Sp Res 9: 117-125.
Pelosinus fermentans R7	anaerobic	p-cresolylcobamide, phenolylcobamide		Men Y, Seth EC, Yi S, Allen RH, Taga ME, Alvarez-Cohen L. (2014). Sustainable growth of Dehalococcoides mccartyi 195 by corrinoid salvaging and remodeling in defined lactate-fermenting consortia. Appl Environ Microbiol 80: 2133–2141.
Prochlorococcus sp. MIT9313	anaerobic	pseudocobalamin		Heal KR, Qin W, Ribalet F, Bertagnolli AD, Coyote-Maestas W, Hmelo LR, et al. (2017). Two distinct pools of B12 analogs reveal community interdependencies in the ocean. Proc Natl Acad Sci 114: 364-369.
Propionibacterium acidipropionici DSM 20273	anaerobic	pseudocobalamin with added adenine	ATCC 4875	Hoffmann B, Oberhuber M, Stupperich E, Bothe H, Buckel W, Konrat R, et al. (2000). Native corrinoids from Clostridium cochlearium are adeninylcobamides: Spectroscopic analysis and identification of pseudovitamin B12 and factor A. J Bacteriol 182: 4773-4782.
Propionibacterium freudenreichii DSM4902	anaerobic	cobalamin, pseudocobalamin	DSM 20271	Deptula P, Kylli P, Chamlagain B, Holm L, Kostiainen R, Piironen V, et al. (2015). BluB/CobT2 fusion enzyme activity reveals mechanisms responsible for production of active form of vitamin B12 by Propionibacterium freudenreichii. Microb Cell Fact 14: 186.
Propionibacterium freudenreichii subspecies shermanii	anaerobic	cobalamin	JS	Martens JH, Barg H, Warren MJ, Jahn D. (2002). Microbial production of vitamin B12. Appl Microbiol Biotechnol 58: 275-285.
Pseudomonas denitrificans SC510	aerobic	cobalamin	ATCC 13867	Cameron B, Briggs K, Pridmore S, Brefort G, Crouzet J. (1989). Cloning and analysis of genes involved in coenzyme B12 biosynthesis in Pseudomonas denitrificans. J Bacteriol 171: 547-557.
Pseudomonas putida KT2440	aerobic	not determined		Cameron B, Briggs K, Pridmore S, Brefort G, Crouzet J. (1989). Cloning and analysis of genes involved in coenzyme B12 biosynthesis in Pseudomonas denitrificans. J Bacteriol 171: 547-557.
Rhodobacter capsulatus SB1003	aerobic	cobalamin		McGoldrick H, Deery E, Warren M, Heathcote P. (2002). Cobalamin (vitamin B12) biosynthesis in Rhodobacter capsulatus. Biochem Soc Trans 30: 646-648.
Rhodobacter sphaeroides 2.4.1	aerobic	cobalamin		Gray MJ, Escalante-Semerena JC. (2009). In vivo analysis of cobinamide salvaging in Rhodobacter sphaeroides strain 2.4.1. J Bacteriol 191: 3842-3851.
Rhodospirillum rubrum	aerobic	cobalamin	ATCC 11170	Gray MJ, Escalante-semerena JC. (2007). Single-enzyme conversion of FMNH 2 to 5, 6-dimethylbenzimidazole, the lower ligand of B12. Proc Natl Acad Sci 104: 6?11.
Ruegeria pomeryoi DSS-3	aerobic	cobalamin		Heal KR, Qin W, Ribalet F, Bertagnolli AD, Coyote-Maestas W, Hmelo LR, et al. (2017). Two distinct pools of B12 analogs reveal community interdependencies in the ocean. Proc Natl Acad Sci 114: 364-369.
Salmonella typhimurium LT2	anaerobic	pseudocobalamin, 2-methyladenylcobamide		Keck B, Renz P. (2000). Salmonella typhimurium forms adenylcobamide and 2-methyladenylcobamide, but no detectable cobalamin during strictly anaerobic growth. Arch Microbiol 173: 76-77.
Sinorhizobium meliloti RM1021	aerobic	cobalamin		Campbell GRO, Taga ME, Mistry K, Lloret J, Anderson PJ, Roth JR, et al. (2006). Sinorhizobium meliloti bluB is necessary for production of 5,6-dimethylbenzimidazole, the lower ligand of B12. Proc Natl Acad Sci U S A 103: 4634-4639.
Sporomusa ovata DSM 2662	anaerobic	p-cresolylcobamide		Stupperich E, Eisinger HJ, Kräutler B. (1988). Diversity of corrinoids in acetogenic bacteria. P-cresolylcobamide from Sporomusa ovata, 5-methoxy-6-methylbenzimidazolylcobamide from Clostridium formicoaceticum and vitamin B12 from Acetobacterium woodii. Eur J Biochem 172: 459-464.
Streptomyces coelicolor A3 (2)	aerobic	not determined		Takano H, Hagiwara K, Ueda K. (2015). Fundamental role of cobalamin biosynthesis in the developmental growth of Streptomyces coelicolor A3 (2). Appl Microbiol Biotechnol 99: 2329-2337.
Streptomyces griseus ATCC 11009	aerobic	not determined	DSM 40236	Perlman D, O'Brien E, Bayan AP, Greenfield RB. (1955). Antibiotic and vitamin B12 production by a steroid oxidizing actinomycete. J Bacteriol 69: 347-352.
Sulfuorospirillum multivorans DSM 12446	anaerobic	norpseudocobalamin		Kräutler B, Fieber W, Ostermann S, Fasching M, Ongania KH, Gruber K, et al. (2003). The Cofactor of Tetrachloroethene Reductive Dehalogenase of Dehalospirillum multivorans Is Norpseudo-B12, a New Type of a Natural Corrinoid. Helv Chim Acta 86: 3698-3716.
Synechococcus elongatus PCC7942	anaerobic	pseudocobalamin		Helliwell KE, Lawrence AD, Holzer A, Kudahl UJ, Sasso S, Kräutler B, et al. (2016). Cyanobacteria and Eukaryotic Algae Use Different Chemical Variants of Vitamin B12. Curr Biol 1-10.
Synechococcus sp. CC9311	anaerobic	pseudocobalamin		Helliwell KE, Lawrence AD, Holzer A, Kudahl UJ, Sasso S, Kräutler B, et al. (2016). Cyanobacteria and Eukaryotic Algae Use Different Chemical Variants of Vitamin B12. Curr Biol 1-10.
Synechococcus sp. WH5701	anaerobic	pseudocobalamin		Helliwell KE, Lawrence AD, Holzer A, Kudahl UJ, Sasso S, Kräutler B, et al. (2016). Cyanobacteria and Eukaryotic Algae Use Different Chemical Variants of Vitamin B12. Curr Biol 1-10.
Synechococcus sp. WH7803	anaerobic	pseudocobalamin		Heal KR, Qin W, Ribalet F, Bertagnolli AD, Coyote-Maestas W, Hmelo LR, et al. (2017). Two distinct pools of B12 analogs reveal community interdependencies in the ocean. Proc Natl Acad Sci 114: 364-369.
Synechococcus sp. WH7805	anaerobic	pseudocobalamin		Helliwell KE, Lawrence AD, Holzer A, Kudahl UJ, Sasso S, Kräutler B, et al. (2016). Cyanobacteria and Eukaryotic Algae Use Different Chemical Variants of Vitamin B12. Curr Biol 1-10.
Synechococcus sp. WH8102	anaerobic	pseudocobalamin		Heal KR, Qin W, Ribalet F, Bertagnolli AD, Coyote-Maestas W, Hmelo LR, et al. (2017). Two distinct pools of B12 analogs reveal community interdependencies in the ocean. Proc Natl Acad Sci 114: 364-369.
Synechocystis sp. PCC6803	anaerobic	pseudocobalamin		Helliwell KE, Lawrence AD, Holzer A, Kudahl UJ, Sasso S, Kräutler B, et al. (2016). Cyanobacteria and Eukaryotic Algae Use Different Chemical Variants of Vitamin B12. Curr Biol 1-10.
Thermosipho africanus H1760334	anaerobic	cobalamin		Swithers KS, Petrus AK, Secinaro M a, Nesbø CL, Gogarten JP, Noll KM, et al. (2012). Vitamin B(12) synthesis and salvage pathways were acquired by horizontal gene transfer to the Thermotogales. Genome Biol Evol 4: 730-739.
Thermosipho africanus TCF52B	anaerobic	not determined		Swithers KS, Petrus AK, Secinaro M a, Nesbø CL, Gogarten JP, Noll KM, et al. (2012). Vitamin B(12) synthesis and salvage pathways were acquired by horizontal gene transfer to the Thermotogales. Genome Biol Evol 4: 730-739.
Veillonella parvula DSM 2008	anaerobic	p-cresolylcobamide, benzimidazolylcobamide		Crofts TS, Seth EC, Hazra AB, Taga ME. (2013). Cobamide structure depends on both lower ligand availability and CobT substrate specificity. Chem Biol 20: 1265-1274.
Yersinia enterocolitica 8081	anaerobic	not determined		Prentice MB, Cuccui J, Thomson N, Parkhill J, Deery E, Warren MJ. (2004). Cobalamin synthesis in Yersinia enterocolitica 8081. Functional aspects of a putative metabolic island. In: Shurnik M, Bengoechea JA, Granfors K (eds) Vol. 529. The Genus Yersinia. Advances in Experimental Medicine and Biology. pp 43-46.
