# Supplementary material for: Uneven distribution of cobamide biosynthesis and dependence in bacteria predicted by comparative genomics
Source: ISME J. 2018 Nov 14;13(3):789–804. doi: 10.1038/s41396-018-0304-9 (PMC6461909; doi:10.1038/s41396-018-0304-9)
Supplement: Supplementary file 8 — Supplementary Table 7 [file 41396_2018_304_MOESM8_ESM.xlsx]

## Sheet: Cobamide pathway definitions
Pathway section	Steps
Complete aerobic biosynthesis (23 total)	ALA synthesis (either EC:2.3.1.37 or both EC:1.2.1.70 and EC:5.4.3.8), EC:4.2.1.24, EC:2.5.1.61, EC:4.2.1.75, EC:2.1.1.107, EC:2.1.1.130, EC: 1.14.13.83, EC:2.1.1.131, EC:2.1.1.133, EC:2.1.1.152, EC:1.3.1.54, EC:2.1.1.132, EC:5.4.99.61, EC:6.3.5.9, EC:6.6.1.2, EC:2.5.1.17, EC:6.3.5.10, EC:6.3.1.10, EC:2.7.1.156, cobinamide activation (EC:2.7.7.62 or TIGR00454 or COG2266), cobalamin phosphatase (E…
Complete anaerobic biosynthesis (25 total)	ALA synthesis (either EC:2.3.1.37 or both EC:1.2.1.70 and EC:5.4.3.8), EC:4.2.1.24, EC:2.5.1.61, EC:4.2.1.75, EC:2.1.1.107, EC:1.3.1.76, EC:4.99.1.3, EC:2.1.1.151, EC:2.1.1.131, EC:2.1.1.271, EC:3.7.1.12, EC:2.1.195, EC:1.3.1.106, EC:2.1.1.196, EC:2.1.1.289, EC:5.4.99.60, EC:6.3.5.11, EC:2.5.1.17, EC:6.3.5.10, EC:6.3.1.10, EC:2.7.1.156, cobinamide activation (EC:2.7.7.62 or TIGR00454 or COG2266),…
Tetrapyrrole precursor biosynthesis (5 total)	ALA synthesis (either EC:2.3.1.37 or both EC:1.2.1.70 and EC:5.4.3.8), EC:4.2.1.24, EC:2.5.1.61, EC:4.2.1.75, EC:2.1.1.107
Combined corrin ring biosynthesis (9 total)	(EC:2.1.1.130 or EC:2.1.1.151), (EC:2.1.1.131 or both EC:2.1.1.131 and EC:1.14.13.54), (EC:2.1.1.133 or EC:2.1.1.271), (EC:2.1.1.152 or both EC:3.7.1.12 and EC:2.1.1.195), (EC:1.3.1.106 or EC:1.3.1.54 ), (EC:2.1.1.132 or both EC:2.1.1.289 and EC:2.1.1.196), (EC:5.4.99.61 or EC:5.4.99.60), (EC:6.3.5.9 or EC:6.3.5.11), and (EC:6.6.1.2 or EC:4.99.1.3).
Aminopropanol Linker	EC:2.7.1.177, EC:4.1.1.81
Adenosylation	EC:2.5.1.17
Nucleotide loop assembly (7 total)	EC:6.3.5.10, EC:6.3.1.10, EC:2.7.1.156, cobinamide activation (EC:2.7.7.62 or TIGR00454 or COG2266), cobalamin phosphatase (EC:3.1.3.73 or TIGR03161), EC:2.7.8.26
Core biosynthesis genes (8 total)	(EC:2.1.1.130 or EC:2.1.1.151), (EC:2.1.1.133 or EC:2.1.1.271), (EC:5.4.99.61 or EC:5.4.99.60), EC:6.3.5.10, EC:6.3.1.10, EC:2.7.1.156, cobinamide activation (EC:2.7.7.62 or TIGR00454 or COG2266), EC:2.7.8.26

## Sheet: Biosynthesis classification
Classification	Category in Figure 4	Criteria
very likely cobamide producer	complete biosynthesis	25/25 anaerobic steps or 23/23 aerobic steps
likely cobamide producer	complete biosynthesis	≥4/5 tetrapyrrole precursor biosynthesis steps and (either ≥90% anaerobic steps or ≥90% aerobic steps)
possible cobamide producer	complete biosynthesis	≥6/9 corrin ring biosynthesis steps and (either ≥18/25 anaerobic steps or ≥16/23 aerobic steps) or ≥16/21 (tetrapyrrole precursor + corrin ring + nucleotide loop assembly steps)
tetrapyrrole precursor salvager	partial biosynthesis	missing ALA synthesis (either EC:2.3.1.37 or both Ec:1.2.1.70 and EC:5.4.3.8) and has ≥5/9 corrin ring steps and (any of ≥18/25 anaerobic steps, ≥16/23 aerobic steps or ≥14/16 (corrin ring + nucleotide loop assembly steps))
cobinamide (cbi) salvage	partial biosynthesis	not any of the producer categories nor tetrapyrrole precursor salvager and has ≥5 nucleotide loop assembly steps
likely non-producer	no biosynthesis	dit not fit any other category
very likely non-producer	no biosynthesis	not any of the complete biosynthesis categories or partial biosynthesis categories and has ≤5/9 corrin ring steps
