# Supplementary material for: Uneven distribution of cobamide biosynthesis and dependence in bacteria predicted by comparative genomics
Source: ISME J. 2018 Nov 14;13(3):789–804. doi: 10.1038/s41396-018-0304-9 (PMC6461909; doi:10.1038/s41396-018-0304-9)
Supplement: Supplementary file 9 — Supplementary Table 8 [file 41396_2018_304_MOESM9_ESM.xlsx]

## Sheet: BzaABCDEF per genome
IMG Genome ID	Genome Name	bzaABCDEF	Genbank Accession	Refseq Accession
2562617177	Abiotrophia defectiva ATCC 49176	not found	GCA_000160075.2_ASM16007v2	GCF_000160075.2_ASM16007v2
2517572146	Acaricomes phytoseiuli DSM 14247	not found	not searched	GCF_000376245.1_ASM37624v1
641228474	Acaryochloris marina MBIC11017	not found	GCA_000018105.1_ASM1810v1	GCF_000018105.1_ASM1810v1
2513237397	Acaryochloris sp CCMEE 5410	not found	not searched	GCF_000238775.1_ASM23877v2
2667527408	Acetanaerobacterium elongatum CGMCC 1.5012	not found	GCA_900103835.1_IMG-taxon_2667527408_annotated_assembly	GCF_900103835.1_IMG-taxon_2667527408_annotated_assembly
2651870361	Acetitomaculum ruminis DSM 5522	not found	GCA_900112085.1_IMG-taxon_2651870361_annotated_assembly	GCF_900112085.1_IMG-taxon_2651870361_annotated_assembly
2510461053	Acetivibrio cellulolyticus CD2, DSM 1870 (ORNL annotation)	not found	not searched	GCF_000179595.2_ASM17959v2
2588253727	Acetoanaerobium noterae ATCC 35199	not found	GCA_900168025.1_IMG-taxon_2588253727_annotated_assembly	GCF_900168025.1_IMG-taxon_2588253727_annotated_assembly
649633033	Clostridium sticklandii DSM 519	not found	GCA_000196455.1_ASM19645v1	GCF_000196455.1_ASM19645v1
2516653054	Acetobacter aceti ATCC 23746	not found	not searched	GCF_000379545.1_ASM37954v1
2675903422	Acetobacter ghanensis LMG 23848	not found	GCA_001499675.1_Acetobacter_ghanensis	GCF_001499675.1_Acetobacter_ghanensis
2675903295	Acetobacter malorum LMG 1699	not found	GCA_001581035.1_ASM158103v1	GCF_001581035.1_ASM158103v1
2522572157	Acetobacter nitrogenifigens DSM 23921	not found	not searched	GCF_000429165.1_ASM42916v1
2579778976	Acetobacter sp. JCM 25146	not found	not searched	GCF_000613865.1_ASM61386v1
2582581005	Acetobacter sp. JCM 25143	not found	not searched	GCF_000613285.1_ASM61328v1
646862304	Acetobacter pasteurianus IFO 3283-12	not found	GCA_000010965.1_ASM1096v1	GCF_000010965.1_ASM1096v1
2596583685	Acetobacter peroxydans ATCC 12874	not searched	not searched	not searched
2579778724	Acetobacter sp. JCM 25330	not found	not searched	GCF_000613905.1_ASM61390v1
2617271320	Acetobacter pomorum DmCS_004	not found	GCA_000755675.1_ASM75567v1	GCF_000755675.1_ASM75567v1
2684622587	Acetobacter senegalensis 108B	not found	GCA_001499615.1_Acetobacter_senegalensis_108B	GCF_001499615.1_Acetobacter_senegalensis_108B
2667527850	Acetobacter tropicalis NBRC 16470	not found	GCA_000787635.2_ASM78763v2	GCF_000787635.2_ASM78763v2
2513237288	Acetobacteraceae bacterium AT-5844	not found	GCA_000245075.1_ASM24507v1	GCF_000245075.1_ASM24507v1
2654587740	Acetobacterium bakii DSM 8239	bzaACDE	GCA_001263355.1_ASM126335v1	GCF_001263355.1_ASM126335v1
2513237154	Acetobacterium dehalogenans DSM 11527	bzaACCDE	not searched	GCF_000472665.1_ASM47266v1
2512047040	Acetobacterium woodii WB1, DSM 1030	not searched	not searched	not searched
648028002	Acetohalobium arabaticum Z-7288, DSM 5501	bzaAB	GCA_000144695.1_ASM14469v1	GCF_000144695.1_ASM14469v1
2695420966	Acetomicrobium flavidum DSM 20664	not found	GCA_900129645.1_IMG-taxon_2695420966_annotated_assembly	GCF_900129645.1_IMG-taxon_2695420966_annotated_assembly
2517487012	Anaerobaculum hydrogeniformans OS1, ATCC BAA-1850 (MSI sequence)	not found	GCA_000160455.2_ASM16045v2	GCF_000160455.2_ASM16045v2
2509601011	Anaerobaculum mobile NGA, DSM 13181	not found	GCA_000266925.1_ASM26692v1	GCF_000266925.1_ASM26692v1
2599185146	Anaerobaculum thermoterrenum DSM 13490	not found	GCA_900107215.1_IMG-taxon_2599185146_annotated_assembly	GCF_900107215.1_IMG-taxon_2599185146_annotated_assembly
651324002	Acetonema longum APO-1, DSM 6540	not found	GCA_000219125.2_ASM21912v1	GCF_000219125.1_ASM21912v1
2523533587	Acholeplasma axanthum ATCC 25176	not found	not searched	GCF_000428705.1_ASM42870v1
2619619113	Acholeplasma brassicae 0502, ATCC 49388	not searched	not searched	not searched
2556921630	Acholeplasma equifetale ATCC 29724	not found	not searched	GCF_000687735.1_ASM68773v1
2545824542	Acholeplasma granularum ATCC 19168	not found	not searched	GCF_000526235.1_ASM52623v1
2561511033	Acholeplasma hippikon ATCC 29725	not found	not searched	GCF_000702765.1_ASM70276v1
641522601	Acholeplasma laidlawii PG-8A	not found	GCA_000018785.1_ASM1878v1	GCF_000018785.1_ASM1878v1
2558860159	Acholeplasma modicum ATCC 29102	not found	not searched	GCF_000687835.1_ASM68783v1
2596583628	Acholeplasma morum 72-043	not searched	not searched	not searched
2534682370	Acholeplasma multilocale ATCC 49900	not found	not searched	GCF_000483165.1_ASM48316v1
2619619111	Acholeplasma oculi 19L, ATCC 27350	not searched	not searched	not searched
2619619112	Acholeplasma palmae J233, ATCC 49389	not found	GCA_000968055.1_ASM96805v1	GCF_000968055.1_ASM96805v1
2513237326	Achromobacter arsenitoxydans SY8	not found	GCA_000236785.2_ASM23678v2	GCF_000236785.1_ASM23678v2
2681812971	Achromobacter piechaudii NBRC 102461	not found	not searched	GCF_001571245.1_ASM157124v1
2657245062	Achromobacter sp. 2789STDY5608606	not found	GCA_001299055.1_11861_6_1	GCF_001299055.1_11861_6_1
2667527699	Achromobacter sp. CF52	not found	GCA_001299135.1_11861_6_2	GCF_001299135.1_11861_6_2
2660238473	Achromobacter sp. 2789STDY5608608	not found	GCA_001299395.1_11861_6_3	GCF_001299395.1_11861_6_3
2657245425	Achromobacter sp. 2789STDY5608609	not found	GCA_001299235.1_11861_6_4	GCF_001299235.1_11861_6_4
2667527776	Achromobacter sp. 2789STDY5608611	not found	GCA_001298915.1_11861_6_5	GCF_001298915.1_11861_6_5
2663762935	Achromobacter sp. 2789STDY5608612	not found	GCA_001299035.1_11861_6_6	GCF_001299035.1_11861_6_6
2695420370	Achromobacter sp. 2789STDY5608614	not found	GCA_001298835.1_11861_6_7	GCF_001298835.1_11861_6_7
2667527686	Achromobacter sp. 2789STDY5608615	not found	GCA_001298995.1_11861_6_9	GCF_001298995.1_11861_6_9
2675903668	Achromobacter sp. 2789STDY5608616	not found	GCA_001299265.1_11861_6_10	GCF_001299265.1_11861_6_10
2690315973	Achromobacter sp. 2789STDY5608617	not found	GCA_001298855.1_11861_6_11	GCF_001298855.1_11861_6_11
2711768080	Achromobacter sp. 2789STDY5608618	not found	GCA_001299115.1_11861_6_12	GCF_001299115.1_11861_6_12
2675903401	Achromobacter sp. 2789STDY5608619	not found	GCA_001299175.1_11861_6_13	GCF_001299175.1_11861_6_13
2681813068	Achromobacter sp. 2789STDY5608620	not found	GCA_001298795.1_11861_6_14	GCF_001298795.1_11861_6_14
2671181065	Achromobacter sp. 2789STDY5608621	not found	GCA_001299375.1_11861_6_15	GCF_001299375.1_11861_6_15
2700989357	Achromobacter sp. 2789STDY5608622	not found	GCA_001299095.1_11861_6_16	GCF_001299095.1_11861_6_16
2660238638	Achromobacter sp. 2789STDY5608623	not found	GCA_001299295.1_11861_6_17	GCF_001299295.1_11861_6_17
2660238356	Achromobacter sp. 2789STDY5608624	not found	GCA_001299195.1_11861_6_18	GCF_001299195.1_11861_6_18
2700989241	Achromobacter sp. 2789STDY5608625	not found	GCA_001299355.1_11861_6_19	GCF_001299355.1_11861_6_19
2657245457	Achromobacter sp. A10	not found	GCA_001299435.1_11861_6_21	GCF_001299435.1_11861_6_21
2700989239	Achromobacter sp. 2789STDY5608629	not found	GCA_001299155.1_11861_6_22	GCF_001299155.1_11861_6_22
2657245016	Achromobacter sp. 2789STDY5608630	not found	GCA_001298935.1_11861_6_23	GCF_001298935.1_11861_6_23
2700989240	Achromobacter sp. 2789STDY5608632	not found	GCA_001299015.1_11861_6_24	GCF_001299015.1_11861_6_24
2700989242	Achromobacter sp. 2789STDY5608633	not found	GCA_001298975.1_11861_6_25	GCF_001298975.1_11861_6_25
2700989243	Bordetella sp. 2789STDY5608636	not found	GCA_001298875.1_11861_6_27	GCF_001298875.1_11861_6_27
2671180663	Achromobacter sp. 2789STDY5663426	not found	GCA_001298895.1_11861_6_69	GCF_001298895.1_11861_6_69
2667527731	Achromobacter sp. 2789STDY5663429	not found	GCA_001299415.1_11861_6_70	GCF_001299415.1_11861_6_70
2695420400	Achromobacter sp. 2789STDY5663443	not found	GCA_001299335.1_11861_6_71	GCF_001299335.1_11861_6_71
2660238403	Achromobacter sp. 2789STDY5663447	not found	GCA_001299215.1_11861_6_72	GCF_001299215.1_11861_6_72
2695420680	Achromobacter sp. ATCC31444	not found	GCA_001298955.1_11861_6_29	GCF_001298955.1_11861_6_29
2582581007	Alcaligenes sp. DH1f	not found	not searched	GCF_000633435.1_de_novo
2648501678	Achromobacter sp. DMS1	not found	GCA_001270295.1_ASM127029v1	GCF_001270295.1_ASM127029v1
2630968815	Achromobacter sp. LC458	not found	GCA_001005835.1_ASM100583v1	GCF_001005835.1_ASM100583v1
2681813522	Achromobacter sp. MFA1 R4	not found	GCA_900156745.1_IMG-taxon_2681813522_annotated_assembly	GCF_900156745.1_IMG-taxon_2681813522_annotated_assembly
2599185292	Achromobacter sp. NFACC18-2	not found	GCA_900108985.1_IMG-taxon_2599185292_annotated_assembly	GCF_900108985.1_IMG-taxon_2599185292_annotated_assembly
2643221594	Achromobacter sp. Root170	not found	GCA_001428165.1_Root170	GCF_001428165.1_Root170
2643221569	Achromobacter sp. Root565	not found	GCA_001427425.1_Root565	GCF_001427425.1_Root565
2643221621	Achromobacter sp. Root83	not found	GCA_001428845.1_Root83	GCF_001428845.1_Root83
2617271298	Achromobacter sp. RTa	not found	GCA_000757485.1_ACRTA	GCF_000757485.1_ACRTA
2654587547	Achromobacter spanius CGMCC9173	not found	GCA_001189595.1_ASM118959v1	GCF_001189595.1_ASM118959v1
2667527651	Achromobacter xylosoxidans A7	not found	GCA_001275845.1_ASM127584v1	GCF_001275845.1_ASM127584v1
2599185234	Acidaminobacter hydrogenoformans DSM 2784	not found	GCA_900103005.1_IMG-taxon_2599185234_annotated_assembly	GCF_900103005.1_IMG-taxon_2599185234_annotated_assembly
2593339211	Acidaminococcus fermentans pGA-4	not found	GCA_900115425.1_IMG-taxon_2593339211_annotated_assembly	GCF_900115425.1_IMG-taxon_2593339211_annotated_assembly
2654588173	Acidaminococcus fermentens WCC6	not found	GCA_900107075.1_IMG-taxon_2654588173_annotated_assembly	GCF_900107075.1_IMG-taxon_2654588173_annotated_assembly
2524614855	Acidaminococcus intestini DSM 21505	not found	not searched	GCF_000425045.1_ASM42504v1
2558860385	Acidaminococcus sp. BV3L6	not found	GCA_000468835.1_AspBV3L6v1.0	GCF_000468835.1_AspBV3L6v1.0
643886056	Acidaminococcus sp. D21	not found	GCA_000174215.1_ASM17421v1	GCF_000174215.1_ASM17421v1
2541047012	Acidaminococcus sp. HPA0509	not found	GCA_000411395.1_Acid_sp_HPA0509_V1	GCF_000411395.1_Acid_sp_HPA0509_V1
2648501264	Thiobacillus prosperus DSM 5130	not found	GCA_000754095.2_ASM75409v2	GCF_000754095.2_ASM75409v2
644736322	Acidimicrobium ferrooxidans ICP, DSM 10331	not found	GCA_000023265.1_ASM2326v1	GCF_000023265.1_ASM2326v1
2561511102	Acidiphilium angustum ATCC 35903	not found	not searched	GCF_000701585.1_ASM70158v1
640427101	Acidiphilium cryptum JF-5	not found	GCA_000016725.1_ASM1672v1	GCF_000016725.1_ASM1672v1
650716002	Acidiphilium multivorum AIU301	not found	GCA_000202835.1_ASM20283v1	GCF_000202835.1_ASM20283v1
2681812815	Acidiphilium rubrum ATCC 35905	not found	GCA_900156265.1_IMG-taxon_2681812815_annotated_assembly	GCF_900156265.1_IMG-taxon_2681812815_annotated_assembly
2571042905	Acidiphilium sp. JA12-A1 (ACIDI)	not found	GCA_000724705.2_ASM72470v2	GCF_000724705.2_ASM72470v2
651324003	Acidiphilium sp. PM, DSM 24941	not found	GCA_000219295.2_Acry_PM_v3	GCF_000219295.1_Acry_PM_v3
2671180803	Propionibacterium acidipropionici ATCC 55737	not found	GCA_001602115.1_ASM160211v1	GCF_001602115.1_ASM160211v1
2523533551	Propionibacterium jensenii DSM 20535	not found	not searched	GCF_000425285.1_ASM42528v1
2523231069	Propionibacterium thoenii DSM 20276	not found	not searched	GCF_000423445.1_ASM42344v1
650716003	Acidithiobacillus caldus SM-1	not found	GCA_000221025.1_ASM22102v1	GCF_000221025.1_ASM22102v1
2510436001	Acidithiobacillus ferrivorans SS3	not found	GCA_000214095.3_ASM21409v3	GCF_000214095.2_ASM21409v3
2684622546	Acidithiobacillus ferrooxidans Hel18	not found	not searched	GCF_001559335.1_ASM155933v1
2571042229	Acidithiobacillus thiooxidans A01	not found	not searched	GCF_000559045.1_AcidThiA01
2585428127	Acidithrix ferrooxidans Py-F3 (AFO)	not found	GCA_000949295.1_ASM94929v1	GCF_000949295.1_ASM94929v1
2710723991	Acidobacteria bacterium RIFCSPLOWO2_02_FULL_61_28	not found	GCA_001767035.1_ASM176703v1	not searched
2710724058	Acidobacteria bacterium RIFCSPLOWO2_02_FULL_64_15	not found	GCA_001767165.1_ASM176716v1	not searched
2710724060	Acidobacteria bacterium RIFCSPLOWO2_02_FULL_65_29	not found	GCA_001767435.1_ASM176743v1	not searched
2710723992	Acidobacteria bacterium RIFCSPLOWO2_02_FULL_67_21	not found	GCA_001767195.1_ASM176719v1	not searched
2710724059	Acidobacteria bacterium RIFCSPLOWO2_02_FULL_67_36	not found	GCA_001767055.1_ASM176705v1	not searched
2711768225	Acidobacteria bacterium RIFCSPLOWO2_02_FULL_68_18	not found	GCA_001767065.1_ASM176706v1	not searched
2711768313	Acidobacteria bacterium RIFCSPLOWO2_12_FULL_54_10	not found	GCA_001767075.1_ASM176707v1	not searched
2711768360	Acidobacteria bacterium RIFCSPLOWO2_12_FULL_59_11	not found	GCA_001767115.1_ASM176711v1	not searched
2711768415	Acidobacteria bacterium RIFCSPLOWO2_12_FULL_65_11	not found	GCA_001767495.1_ASM176749v1	not searched
2711768361	Acidobacteria bacterium RIFCSPLOWO2_12_FULL_66_21	not found	GCA_001767455.1_ASM176745v1	not searched
2711768315	Acidobacteria bacterium RIFCSPLOWO2_12_FULL_67_14	not found	GCA_001767515.1_ASM176751v1	not searched
2711768416	Acidobacteria bacterium RIFCSPLOWO2_12_FULL_68_19	not found	GCA_001767525.1_ASM176752v1	not searched
2519899651	Acidobacteriaceae bacterium KBS 83	not found	not searched	GCF_000381585.1_ASM38158v1
2522125061	Acidobacteriaceae bacterium KBS 89, DSM 24296	not found	not searched	GCF_000381605.1_ASM38160v1
2522125054	Acidobacteriaceae bacterium KBS 96, DSM 24297	not found	not searched	GCF_000381625.1_ASM38162v1
2654587641	Acidobacteriaceae bacterium S15	not found	not searched	GCF_001006305.1_ASM100630v1
2648501865	Acidobacteriaceae bacterium S55	not found	not searched	GCF_001449115.1_ASM144911v1
2524614882	Acidobacteriaceae bacterium TAA 166	not found	not searched	GCF_000421065.1_ASM42106v1
2556921018	Acidobacteriaceae bacterium URHE0068	not found	not searched	GCF_000620725.1_ASM62072v1
2556793019	Acidobacteriaceae sp. KBS 146	not found	not searched	GCF_000688615.1_ASM68861v1
2558860986	Acidobacterium sp. PMMR2	not found	not searched	GCF_000688455.1_ASM68845v1
643692001	Acidobacterium capsulatum ATCC 51196	not found	GCA_000022565.1_ASM2256v1	GCF_000022565.1_ASM2256v1
2582581264	Acidocella aminolytica DSM 11237	not found	GCA_900129125.1_IMG-taxon_2582581264_annotated_assembly	GCF_900129125.1_IMG-taxon_2582581264_annotated_assembly
2556921625	Acidocella facilis ATCC 35904	not found	not searched	GCF_000687875.1_ASM68787v1
2531839705	Acidocella sp. MX-AZ02	not found	GCA_000306035.1_ASM30603v1	GCF_000306035.1_ASM30603v1
639633001	Acidothermus cellulolyticus 11B	not found	GCA_000015025.1_ASM1502v1	GCF_000015025.1_ASM1502v1
2636415976	Acidovorax anthurii DSM 16745	not searched	not searched	not searched
650716004	Acidovorax avenae avenae ATCC 19860	not found	GCA_000176855.2_ASM17685v2	GCF_000176855.2_ASM17685v2
2634166357	Acidovorax caeni DSM 19327	not found	GCA_900116825.1_IMG-taxon_2634166357_annotated_assembly	GCF_900116825.1_IMG-taxon_2634166357_annotated_assembly
2634166355	Acidovorax cattleyae DSM 17101	not found	GCA_900104515.1_IMG-taxon_2634166355_annotated_assembly	GCF_900104515.1_IMG-taxon_2634166355_annotated_assembly
2634166347	Acidovorax citrulli DSM 17060	not found	GCA_900100305.1_IMG-taxon_2634166347_annotated_assembly	GCF_900100305.1_IMG-taxon_2634166347_annotated_assembly
645058786	Acidovorax delafieldii 2AN	not found	GCA_000175235.1_ASM17523v1	GCF_000175235.1_ASM17523v1
643348541	Acidovorax ebreus TPSY	not found	GCA_000022305.1_ASM2230v1	GCF_000022305.1_ASM2230v1
2634166315	Acidovorax konjaci DSM 7481	not found	GCA_900112675.1_IMG-taxon_2634166315_annotated_assembly	GCF_900112675.1_IMG-taxon_2634166315_annotated_assembly
2563366540	Acidovorax oryzae ATCC 19882	not found	not searched	GCF_000687165.1_ASM68716v1
2547132375	Acidovorax radicis N35v	not found	not searched	GCF_000204215.1_ASM20421v2
2675903230	Acidovorax soli DSM 25157	not found	GCA_900107605.1_IMG-taxon_2675903230_annotated_assembly	GCF_900107605.1_IMG-taxon_2675903230_annotated_assembly
2511231001	Acidovorax sp. CF316	not found	GCA_000276605.1_Acidovorax.strCF316_v1.0	GCF_000276605.1_Acidovorax.strCF316_v1.0
2695420315	Acidovorax sp. GW101-3H11	not found	GCA_001633105.1_ASM163310v1	GCF_001633105.1_ASM163310v1
2540341243	Acidovorax sp. JHL-3	not found	not searched	GCF_000526295.1_ASM52629v1
2526164764	Acidovorax sp. JHL-9	not found	not searched	GCF_000426205.1_ASM42620v1
639633003	Acidovorax sp. JS42	not found	GCA_000015545.1_ASM1554v1	GCF_000015545.1_ASM1554v1
2519899535	Acidovorax sp. KKS102	not found	GCA_000302535.1_ASM30253v1	GCF_000302535.1_ASM30253v1
2643221907	Acidovorax sp. Leaf160	not found	GCA_001424265.1_Leaf160	GCF_001424265.1_Leaf160
2643221925	Acidovorax sp. Leaf191	not found	GCA_001424425.1_Leaf191	GCF_001424425.1_Leaf191
2643221788	Acidovorax sp. Leaf76	not found	GCA_001422065.1_Leaf76	GCF_001422065.1_Leaf76
2643221789	Acidovorax sp. Leaf78	not found	GCA_001422735.1_Leaf78	GCF_001422735.1_Leaf78
2643221792	Acidovorax sp. Leaf84	not found	GCA_001422105.1_Leaf84	GCF_001422105.1_Leaf84
2547132197	Acidovorax sp. MR-S7	not found	GCA_000400995.2_ASM40099v2	GCF_000400995.2_ASM40099v2
2513237334	Acidovorax sp. NO-1	not found	GCA_000238595.2_ASM23859v2	GCF_000238595.1_ASM23859v2
2643221609	Acidovorax sp. Root217	not found	GCA_001428645.1_Root217	GCF_001428645.1_Root217
2643221611	Acidovorax sp. Root219	not found	GCA_001428665.1_Root219	GCF_001428665.1_Root219
2643221717	Acidovorax sp. Root267	not found	GCA_001429215.1_Root267	GCF_001429215.1_Root267
2671180696	Acidovorax sp. Root275	not found	GCA_001428965.1_Root275	GCF_001428965.1_Root275
2643221652	Acidovorax sp. Root402	not found	GCA_001425125.1_Root402	GCF_001425125.1_Root402
2643221570	Acidovorax sp. Root568	not found	GCA_001427445.1_Root568	GCF_001427445.1_Root568
2643221596	Acidovorax sp. Root70	not found	GCA_001428225.1_Root70	GCF_001428225.1_Root70
2627854134	Acidovorax temperans KY4	not found	GCA_000935585.1_ASM93558v1	GCF_000935585.1_ASM93558v1
2615840716	Acidovorax valerianellae DSM 16619	not found	GCA_900102625.1_IMG-taxon_2615840716_annotated_assembly	GCF_900102625.1_IMG-taxon_2615840716_annotated_assembly
2634166330	Acidovorax wautersii DSM 27981	not found	GCA_900113035.1_IMG-taxon_2634166330_annotated_assembly	GCF_900113035.1_IMG-taxon_2634166330_annotated_assembly
2634166222	Acidovorax-123 (UID4000)	not searched	not searched	not searched
2634166264	Acidovorax-79 (UID4214)	not searched	not searched	not searched
2671180230	Acinetobacter albensis ANC 4874	not found	GCA_900095025.1_IMG-taxon_2671180230_annotated_assembly	GCF_900095025.1_IMG-taxon_2671180230_annotated_assembly
2690315601	Acinetobacter apis ANC 5114	not found	GCA_900197575.1_IMG-taxon_2690315601_annotated_assembly	GCF_900197575.1_IMG-taxon_2690315601_annotated_assembly
2579779101	Acinetobacter baumanii BIDMC 57	not found	GCA_000694975.1_Acin_baum_BIDMC_57_V1	GCF_000694975.1_Acin_baum_BIDMC_57_V1
2582580838	Acinetobacter baumannii 6112	not found	GCA_000682335.1_ASM68233v1	GCF_000682335.1_ASM68233v1
2556921654	Acinetobacter baylyi DSM 14961	not found	not searched	GCF_000621045.1_ASM62104v1
2671180604	Acinetobacter beijerinckii GTC 14628	not found	not searched	GCF_000931715.1_ASM93171v1
2654587542	Acinetobacter bereziniae HPC229	not found	GCA_001500155.2_AbHPC229_1.0	GCF_001500155.1_AbHPC229_1.0
2565956688	Acinetobacter sp. ANC 3994	not found	GCA_000367925.1_Acin_sp_ANC_3994_V1	GCF_000367925.1_Acin_sp_ANC_3994_V1
2671180229	Acinetobacter boissieri ANC 4422	not found	GCA_900096955.1_IMG-taxon_2671180229_annotated_assembly	GCF_900096955.1_IMG-taxon_2671180229_annotated_assembly
2517093005	Acinetobacter bouvetii DSM 14964	not found	not searched	GCF_000373725.1_ASM37372v1
2565956695	Acinetobacter brisouii ANC 4119	not found	GCA_000368645.1_Acin_bris_ANC_4119_V1	GCF_000368645.1_Acin_bris_ANC_4119_V1
2531839648	Acinetobacter sp. ANC 3811	not found	GCA_000399665.1_Acin_calc_ANC_3811_V1	GCF_000399665.1_Acin_calc_ANC_3811_V1
2534682019	Acinetobacter calcoaceticus NIPH 13	not found	GCA_000367865.1_Acin_calc_NIPH_13_V1	GCF_000367865.1_Acin_calc_NIPH_13_V1
2690315737	Acinetobacter genomosp. NB14 JVAP01	not found	GCA_001595745.2_ASM159574v2	GCF_001595745.1_ASM159574v2
2648501117	Acinetobacter sp. 114	not found	GCA_001307195.1_ASM130719v1	GCF_001307195.1_ASM130719v1
2547132304	Acinetobacter genomospecies 3 Tr II-3, DSM 9306	not searched	not searched	not searched
2667527992	Acinetobacter gerneri KCTC 12415	not found	not searched	GCF_000747725.1_ASM74772v1
2545824739	Acinetobacter guillouiae MSP4-18	not found	GCA_000414055.1_Acinetobacter_guillouiae	GCF_000414055.1_Acinetobacter_guillouiae
2700989177	Acinetobacter gyllenbergii GTC 14627	not found	not searched	GCF_000931695.1_ASM93169v1
2551306343	Acinetobacter haemolyticus TG21157	not found	not searched	GCF_000301715.1_ASM30171v1
2627854244	Acinetobacter harbinensis HITLi 7	not found	GCA_000816495.1_ASM81649v1	GCF_000816495.1_ASM81649v1
2663763131	Acinetobacter indicus DSM 25388	not found	not searched	GCF_000830155.1_ASM83015v1
2657245534	Acinetobacter johnsonii DSMZ 6963	not found	not searched	GCF_000949655.1_ASM94965v1
2551306345	Acinetobacter junii TG19608	not found	not searched	GCF_000302355.1_ASM30235v1
2671180219	Acinetobacter kookii ANC 4667	not found	GCA_900096895.1_IMG-taxon_2671180219_annotated_assembly	GCF_900096895.1_IMG-taxon_2671180219_annotated_assembly
2675903034	Acinetobacter kyonggiensis ANC 5109	not found	GCA_900107285.1_IMG-taxon_2675903034_annotated_assembly	GCF_900107285.1_IMG-taxon_2675903034_annotated_assembly
2547132300	Acinetobacter lwoffii NCTC 5866	not found	not searched	GCF_000248355.1_ASM24835v2
2671180220	Acinetobacter seohaensis ANC 3699	not found	GCA_900096915.1_IMG-taxon_2671180220_annotated_assembly	GCF_900096915.1_IMG-taxon_2671180220_annotated_assembly
2582580904	Acinetobacter nectaris CIP 110549	not found	GCA_000488215.1_Acin_nect_CIP110549_V2	GCF_000488215.1_Acin_nect_CIP110549_V2
2537561557	Acinetobacter nosocomialis NIPH 2119	not found	GCA_000368085.1_Acin_noso_NIPH_2119_V1	GCF_000368085.1_Acin_noso_NIPH_2119_V1
2579779125	Acinetobacter oleivorans CIP 110421	not found	GCA_000488235.1_Acin_olei_CIP110421_V2	GCF_000488235.1_Acin_olei_CIP110421_V2
2675903032	Acinetobacter pakistanensis ANC 5076	not found	GCA_900116265.1_IMG-taxon_2675903032_annotated_assembly	GCF_900116265.1_IMG-taxon_2675903032_annotated_assembly
2565956643	Acinetobacter parvus NIPH 1103	not found	GCA_000368005.1_Acin_parv_NIPH_1103_V1	GCF_000368005.1_Acin_parv_NIPH_1103_V1
2537562011	Acinetobacter pittii ANC 3678	not found	GCA_000369025.1_Acin_pitt_ANC_3678_V1	GCF_000369025.1_Acin_pitt_ANC_3678_V1
2531839649	Acinetobacter sp. ANC 4050	not found	GCA_000399685.1_Acin_pitt_ANC_4050_V1	GCF_000399685.1_Acin_pitt_ANC_4050_V1
2531839647	Acinetobacter sp. ANC 4052	not found	GCA_000399705.1_Acin_pitt_ANC_4052_V1	GCF_000399705.1_Acin_pitt_ANC_4052_V1
2671180233	Acinetobacter puyangensis ANC 4466	not searched	not searched	not searched
2529293102	Acinetobacter radioresistens NIPH 2130	not found	GCA_000368885.1_Acin_radi_NIPH_2130_V1	GCF_000368885.1_Acin_radi_NIPH_2130_V1
2671181009	Acinetobacter rudis DSM 24031	not found	not searched	GCF_000829675.1_ASM82967v1
2565956681	Acinetobacter schindleri CIP 107287	not found	GCA_000368625.1_Acin_schi_CIP107287_V1	GCF_000368625.1_Acin_schi_CIP107287_V1
2565956690	Acinetobacter sp. NIPH 973	not found	GCA_000368065.1_Acin_sp_NIPH_973_V1	not searched
2565956696	Acinetobacter soli CIP 110264	not found	GCA_000368705.1_Acin_soli_CIP_110264_V1	GCF_000368705.1_Acin_soli_CIP_110264_V1
2551306351	Acinetobacter sp. 528	not found	not searched	GCF_000302395.1_ASM30239v1
2645727700	Acinetobacter sp. A47	not found	not searched	GCF_000805455.1_ASM80545v1
2636415918	Acinetobacter sp. AG1	not found	GCA_001005525.1_ASM100552v1	GCF_001005525.1_ASM100552v1
2627853653	Acinetobacter sp. Ag2	not found	GCA_001005515.1_ASM100551v1	GCF_001005515.1_ASM100551v1
2565956691	Acinetobacter sp. ANC 3789	not found	GCA_000368265.1_Acin_sp_ANC_3789_V1	GCF_000368265.1_Acin_sp_ANC_3789_V1
2565956658	Acinetobacter sp. ANC 3862	not found	GCA_000369565.1_Acin_sp_ANC_3862_V1	GCF_000369565.1_Acin_sp_ANC_3862_V1
2565956652	Acinetobacter sp. ANC 3880	not found	GCA_000369845.1_Acin_sp_ANC_3880_V1	GCF_000369845.1_Acin_sp_ANC_3880_V1
2565956667	Acinetobacter sp. ANC 3929	not found	GCA_000369405.1_Acin_sp_ANC_3929_V1	GCF_000369405.1_Acin_sp_ANC_3929_V1
2565956662	Acinetobacter sp. ANC 4105	not found	GCA_000369485.1_Acin_sp_ANC_4105_V1	GCF_000369485.1_Acin_sp_ANC_4105_V1
643886214	Acinetobacter sp. ATCC 27244	not found	GCA_000156555.1_ASM15655v1	GCF_000156555.1_ASM15655v1
2681813192	Acinetobacter sp. C15	not found	GCA_001276505.1_ASM127650v1	GCF_001276505.1_ASM127650v1
2565956657	Acinetobacter sp. CIP 101934	not found	GCA_000369585.1_Acin_sp_CIP_101934_V1	GCF_000369585.1_Acin_sp_CIP_101934_V1
2565956646	Acinetobacter sp. CIP 101966	not found	GCA_000369725.1_Acin_sp_CIP_101966_V1	GCF_000369725.1_Acin_sp_CIP_101966_V1
2565956672	Acinetobacter sp. CIP 102082	not found	GCA_000368365.1_Acin_sp_CIP_102082_V1	GCF_000368365.1_Acin_sp_CIP_102082_V1
2565956675	Acinetobacter sp. CIP 102129	not found	GCA_000368305.1_Acin_sp_CIP_102129_V1	GCF_000368305.1_Acin_sp_CIP_102129_V1
2565956644	Acinetobacter sp. CIP 102136	not found	GCA_000369685.1_Acin_sp_CIP_102136_V1	GCF_000369685.1_Acin_sp_CIP_102136_V1
2565956653	Acinetobacter sp. CIP 102143	not found	GCA_000369865.1_Acin_sp_CIP_102143_V1	GCF_000369865.1_Acin_sp_CIP_102143_V1
2565956676	Acinetobacter sp. CIP 102159	not found	GCA_000368285.1_Acin_sp_CIP_102159_V1	GCF_000368285.1_Acin_sp_CIP_102159_V1
2565956674	Acinetobacter sp. CIP 102529	not found	GCA_000368325.1_Acin_sp_CIP_102529_V1	GCF_000368325.1_Acin_sp_CIP_102529_V1
2565956669	Acinetobacter sp. CIP 102637	not found	GCA_000368425.1_Acin_sp_CIP_102637_V1	GCF_000368425.1_Acin_sp_CIP_102637_V1
2565956654	Acinetobacter sp. CIP 110321	not found	GCA_000400715.1_Acin_sp_CIP_110321_V1	GCF_000400715.1_Acin_sp_CIP_110321_V1
2565956645	Acinetobacter sp. CIP 51.11	not found	GCA_000369665.1_Acin_sp_CIP_51_11_V1	GCF_000369665.1_Acin_sp_CIP_51_11_V1
2565956663	Acinetobacter sp. CIP 53.82	not found	GCA_000369465.1_Acin_sp_CIP_53_82_V1	GCF_000369465.1_Acin_sp_CIP_53_82_V1
2565956668	Acinetobacter sp. CIP 56.2	not found	GCA_000368445.1_Acin_sp_CIP_56_2_V1	GCF_000368445.1_Acin_sp_CIP_56_2_V1
2565956660	Acinetobacter sp. CIP 64.2	not found	GCA_000369645.1_Acin_sp_CIP_64_2_V1	GCF_000369645.1_Acin_sp_CIP_64_2_V1
2565956647	Acinetobacter sp. CIP 64.7	not found	GCA_000369745.1_Acin_sp_CIP_64_7_V1	GCF_000369745.1_Acin_sp_CIP_64_7_V1
2565956678	Acinetobacter sp. CIP 70.18	not found	GCA_000369525.1_Acin_sp_CIP_70_18_V1	GCF_000369525.1_Acin_sp_CIP_70_18_V1
2565956685	Acinetobacter sp. CIP A162	not found	GCA_000367905.1_Acin_sp_CIP_A162_V1	GCF_000367905.1_Acin_sp_CIP_A162_V1
2565956689	Acinetobacter sp. CIP-A165	not found	GCA_000367985.1_Acin_sp_CIP_A165_V1	GCF_000367985.1_Acin_sp_CIP_A165_V1
2651870317	Acinetobacter sp. DSM 11652	not found	GCA_900109815.1_IMG-taxon_2651870317_annotated_assembly	GCF_900109815.1_IMG-taxon_2651870317_annotated_assembly
2684623098	Acinetobacter sp. DUT-2	not found	GCA_001581975.1_ASM158197v1	not searched
2551306352	Acinetobacter sp. GG2	not found	not searched	GCF_000292385.1_ASM29238v1
2531839311	Acinetobacter sp. HA	not found	GCA_000264725.1_ASM26472v1	GCF_000264725.1_ASM26472v1
2634166387	Acinetobacter sp. HR7	not found	GCA_000773685.1_ASM77368v1	GCF_000773685.1_ASM77368v1
2547132309	Acinetobacter sp. Hugh 2212, NCTC 10304	not searched	not searched	not searched
2643221895	Acinetobacter sp. Leaf130	not found	GCA_001423205.1_Leaf130	GCF_001423205.1_Leaf130
2547132187	Acinetobacter sp. MDS7A	not found	not searched	GCF_000386005.1_Ac7Aver1
2617271315	Acinetobacter sp. MN12	not found	not searched	GCF_000764915.1_Acinetobater_Genome_Assembly
2531839536	Acinetobacter sp. NBRC 100985	not found	GCA_000241225.2_ASM24122v2	GCF_000241225.1_ASM24122v2
2700989281	Acinetobacter sp. NBRC 110496	not found	not searched	GCF_000876115.1_ASM87611v1
2547132308	Acinetobacter sp. NCTC 7422	not searched	not searched	not searched
2687453584	Acinetobacter sp. NCu2D-2	not found	GCA_001647675.1_ASM164767v1	GCF_001647675.1_ASM164767v1
2645727634	Acinetobacter sp. neg1	not found	GCA_000788125.1_ac.159.2	GCF_000788125.1_ac.159.2
2565956656	Acinetobacter sp. NIPH 1847	not found	GCA_000369605.1_Acin_sp_NIPH_1847_V1	GCF_000369605.1_Acin_sp_NIPH_1847_V1
2565956648	Acinetobacter sp. NIPH 1859	not found	GCA_000369765.1_Acin_sp_NIPH_1859_V1	GCF_000369765.1_Acin_sp_NIPH_1859_V1
2565956659	Acinetobacter sp. NIPH 1867	not found	GCA_000369545.1_Acin_sp_NIPH_1867_V1	GCF_000369545.1_Acin_sp_NIPH_1867_V1
2565956665	Acinetobacter sp. NIPH 2036	not found	GCA_000413935.1_Acin_sp_NIPH_2036_V1	GCF_000413935.1_Acin_sp_NIPH_2036_V1
2565956650	Acinetobacter sp. NIPH 2100	not found	GCA_000369805.1_Acin_sp_NIPH_2100_V1	GCF_000369805.1_Acin_sp_NIPH_2100_V1
2565956661	Acinetobacter sp. NIPH 2168	not found	GCA_000369705.1_Acin_sp_NIPH_2168_V1	GCF_000369705.1_Acin_sp_NIPH_2168_V1
2565956655	Acinetobacter sp. NIPH 2171	not found	GCA_000369625.1_Acin_sp_NIPH_2171_V1	GCF_000369625.1_Acin_sp_NIPH_2171_V1
2565956686	Acinetobacter sp. NIPH 236	not found	GCA_000367965.1_Acin_sp_NIPH_236_V1	GCF_000367965.1_Acin_sp_NIPH_236_V1
2565956666	Acinetobacter sp. NIPH 284	not found	GCA_000369425.1_Acin_sp_NIPH_284_V1	GCF_000369425.1_Acin_sp_NIPH_284_V1
2565956677	Acinetobacter sp. NIPH 298	not found	GCA_000369505.1_Acin_sp_NIPH_298_V1	GCF_000369505.1_Acin_sp_NIPH_298_V1
2565956649	Acinetobacter sp. NIPH 3623	not found	GCA_000369785.1_Acin_sp_NIPH_3623_V1	GCF_000369785.1_Acin_sp_NIPH_3623_V1
2565956651	Acinetobacter sp. NIPH 542	not found	GCA_000369825.1_Acin_sp_NIPH_542_V1	GCF_000369825.1_Acin_sp_NIPH_542_V1
2565956664	Acinetobacter sp. NIPH 713	not found	GCA_000369445.1_Acin_sp_NIPH_713_V1	GCF_000369445.1_Acin_sp_NIPH_713_V1
2565956673	Acinetobacter sp. NIPH 758	not found	GCA_000368345.1_Acin_sp_NIPH_758_V1	GCF_000368345.1_Acin_sp_NIPH_758_V1
2565956687	Acinetobacter sp. NIPH 809	not found	GCA_000367945.1_Acin_sp_NIPH_809_V1	GCF_000367945.1_Acin_sp_NIPH_809_V1
2565956670	Acinetobacter sp. NIPH 817	not found	GCA_000368405.1_Acin_sp_NIPH817_V1	GCF_000368405.1_Acin_sp_NIPH817_V1
2565956671	Acinetobacter sp. NIPH 899	not found	GCA_000368385.1_Acin_sp_NIPH_899_V1	GCF_000368385.1_Acin_sp_NIPH_899_V1
2547132100	Acinetobacter sp. P8-3-8	not found	not searched	GCF_000214135.1_ASM21413v1
2643221665	Acinetobacter sp. Root1280	not found	GCA_001425285.1_Root1280	GCF_001425285.1_Root1280
2562617172	Acinetobacter sp. RUH2624	not found	GCA_000162375.2_Acin_sp_RUH2624_V1	GCF_000162375.2_Acin_sp_RUH2624_V1
647533108	Acinetobacter sp. SH024	not found	GCA_000163635.1_ASM16363v1	GCF_000163635.1_ASM16363v1
2551306358	Acinetobacter sp. TG19627	not found	not searched	GCF_000302415.1_ASM30241v1
2551306362	Acinetobacter sp. TG2027	not found	not searched	GCF_000302435.1_ASM30243v1
2551306323	Acinetobacter sp. TG27347	not found	not searched	GCF_000301635.1_ASM30163v1
2687453267	Acinetobacter sp. TGL-Y2	not found	GCA_001612555.1_ASM161255v1	GCF_001612555.1_ASM161255v1
2645727723	Acinetobacter sp. TTH0-4	not found	GCA_001278715.1_ASM127871v1	GCF_001278715.1_ASM127871v1
2593339129	Acinetobacter sp. UNC434CL69Tsu2S25	not found	GCA_900110525.1_IMG-taxon_2593339129_annotated_assembly	GCF_900110525.1_IMG-taxon_2593339129_annotated_assembly
2558860101	Acinetobacter sp. UNC436CL71CviS28	not found	not searched	GCF_000620525.1_ASM62052v1
2639762935	Acinetobacter sp. V2	not found	GCA_001188385.1_ASM118838v1	not searched
2579778870	Acinetobacter sp. Ver3	not found	GCA_000632455.1_AcinetoVer3_1.0	GCF_000632455.1_AcinetoVer3_1.0
2639762950	Acinetobacter sp. VT 511	not found	GCA_001077515.1_ASM107751v1	GCF_001077515.1_ASM107751v1
2537562058	Acinetobacter sp. WC-743	not found	GCA_000335555.1_gacin40v1.0	GCF_000335555.1_gacin40v1.0
2615840642	Acinetobacter sp. YR461	not found	GCA_900110445.1_IMG-taxon_2615840642_annotated_assembly	GCF_900110445.1_IMG-taxon_2615840642_annotated_assembly
2630968940	Acinetobacter sp. YZS-X1-1	not found	not searched	GCF_000804305.1_ASM80430v1
2667527684	Acinetobacter tandoii KCTC 12417	not found	not searched	GCF_000760555.1_ASM76055v1
2700989278	Acinetobacter tjernbergiae DSM 14971	not found	not searched	GCF_000759995.1_ASM75999v1
2700989176	Acinetobacter towneri KCTC 12419	not found	not searched	GCF_000760575.1_ASM76057v1
2657244925	Acinetobacter ursingii NBRC 110512	not found	not searched	GCF_000949815.1_ASM94981v1
2551306081	Acinetobacter venetianus RAG-1	not found	not searched	GCF_000271425.1_A._venetianus_RAG-1_v._1.0
2582580855	Shimia sp. 22II-S11-Z10	not found	GCA_000671395.1_SOAPdenovo_v1.05	GCF_000671395.1_SOAPdenovo_v1.05
2667527933	Actibacterium mucosum KCTC 23349	not found	GCA_000647975.1_SOAPdenovo_v1.05	GCF_000647975.1_SOAPdenovo_v1.05
2524614639	Actinoalloteichus cyanogriseus DSM 43889	not found	not searched	GCF_000429185.1_ASM42918v1
2563366745	Actinoalloteichus spitiensis RMV-1378	not found	not searched	GCF_000239155.1_ASM23915v2
2519899771	Actinobacillus capsulatus DSM 19761	not found	not searched	GCF_000374285.1_ASM37428v1
2627854058	Actinobacillus equuli 19392	not found	GCA_000801145.1_ASM80114v1	GCF_000801145.1_ASM80114v1
645058770	Actinobacillus minor NM305	not found	GCA_000175195.1_ASM17519v1	GCF_000175195.1_ASM17519v1
2684623187	Actinobacillus pleuropneumoniae sv.8 MIDG2331	not found	GCA_001460855.1_MIDG2331	GCF_001460855.1_MIDG2331
640753001	Actinobacillus succinogenes 130Z	not found	GCA_000017245.1_ASM1724v1	GCF_000017245.1_ASM1724v1
2597489880	Actinobacillus suis ATCC 33415	not found	GCA_000739435.1_ASM73943v1	GCF_000739435.1_ASM73943v1
649989900	Actinobacillus ureae ATCC 25976	not found	GCA_000188255.1_ASM18825v1	GCF_000188255.1_ASM18825v1
2596583567	Actinobacteria bacterium FNE-F8 bin_29_2_acIII	not searched	not searched	not searched
2630968948	Actinobacteria bacterium IMCC26207	not found	GCA_001025035.1_ASM102503v1	GCF_001025035.1_ASM102503v1
2654587632	Actinobacteria bacterium IMCC26256	not found	GCA_001023575.1_ASM102357v1	GCF_001023575.1_ASM102357v1
2639762959	Streptomyces sp. OK074	not found	GCA_001298575.1_Actinobacteria.strain_OK074_v1.0	GCF_001298575.1_Actinobacteria.strain_OK074_v1.0
2634166429	Streptomyces sp. OV320	not found	GCA_001298545.1_Actinobacteria.strain_OV320_v1.0	GCF_001298545.1_Actinobacteria.strain_OV320_v1.0
2639763148	Actinobacteria bacterium OV450	not found	GCA_001298555.1_Actinobacteria.strain_OV450_v1.0	GCF_001298555.1_Actinobacteria.strain_OV450_v1.0
2651869523	Actinobacteria FNEB6 bin_2 acI-B	not searched	not searched	not searched
2651869507	Actinobacteria FNEB7 bin_4 acIII	not searched	not searched	not searched
2648501552	Actinobacteria FNED7-bin-1	not searched	not searched	not searched
2648501553	Actinobacteria FNED7-bin-2	not searched	not searched	not searched
2648501554	Actinobacteria FNED7-bin-3	not searched	not searched	not searched
2648501572	Actinobacteria FSWF8 bin_2	not searched	not searched	not searched
2602042045	Actinobacteria gen. sp. DSM 45722	not found	GCA_900101025.1_IMG-taxon_2602042045_annotated_assembly	GCF_900101025.1_IMG-taxon_2602042045_annotated_assembly
2642422581	Actinobacteria TBE6_bin-01_acI	not searched	not searched	not searched
2642422575	Actinobacteria TBE6_bin-20	not searched	not searched	not searched
2585427695	actinobacterium LLX17	not found	not searched	GCF_000471045.1_LLX17V1
2505679121	actinobacterium SCGC AAA027-L06 (unscreened)	not found	GCA_000294575.1_ASM29457v1	not searched
2529293003	Actinobaculum massiliae ACS-171-V-Col2	not found	GCA_000315465.1_Acti_mass_ACS-171-V-COL2_V1	GCF_000315465.1_Acti_mass_ACS-171-V-COL2_V1
2541047092	Actinobaculum sp. P1 oral taxon 183 F0552	not found	GCA_000466165.1_ASM46616v1	GCF_000466165.1_ASM46616v1
2675903157	Actinobaculum suis DSM 20639	not found	GCA_900102025.1_IMG-taxon_2675903157_annotated_assembly	GCF_900102025.1_IMG-taxon_2675903157_annotated_assembly
2596583538	Actinokineospora diospyrosa DSM 44255	not searched	not searched	not searched
2518285603	Actinokineospora enzanensis DSM 44649	not found	not searched	GCF_000374445.1_ASM37444v1
2596583621	Actinokineospora globicatena DSM 44256	not searched	not searched	not searched
2528768220	Actinokineospora inagensis DSM 44258	not found	not searched	GCF_000482865.1_ASM48286v1
2590828683	Actinokineospora sp. EG49	not found	GCA_000564855.1_ActEG49	GCF_000564855.1_ActEG49
2616644847	Actinokineospora terrae DSM 44260	not found	GCA_900111175.1_IMG-taxon_2616644847_annotated_assembly	GCF_900111175.1_IMG-taxon_2616644847_annotated_assembly
2519899649	Actinomadura atramentaria DSM 43919	not found	not searched	GCF_000381885.1_ASM38188v1
2675903560	Actinomadura chibensis NBRC 106107	not found	not searched	GCF_001552135.1_ASM155213v1
2634166348	Actinomadura echinospora DSM 43163	not searched	not searched	not searched
2518645623	Actinomadura flavalba DSM 45200	not found	not searched	GCF_000374305.1_ASM37430v1
2571042017	Actinomadura glauciflava DSM 44770	not searched	not searched	not searched
2576861049	Actinomadura madurae LIID-AJ290	not found	not searched	GCF_000468475.2_Amad2
2700988714	Actinomadura meyerae DSM 44715	not found	GCA_900188445.1_IMG-taxon_2700988714_annotated_assembly	GCF_900188445.1_IMG-taxon_2700988714_annotated_assembly
2540341222	Actinomadura oligospora ATCC 43269	not found	not searched	GCF_000518265.1_ASM51826v1
2523533532	Actinomadura rifamycini DSM 43936	not found	not searched	GCF_000425065.1_ASM42506v1
2534682138	Actinomyces cardiffensis F0333	not found	GCA_000364865.1_ASM36486v1	GCF_000364865.1_ASM36486v1
643886017	Actinomyces coleocanis DSM 15436	not found	GCA_000159015.1_ASM15901v1	GCF_000159015.1_ASM15901v1
2523533597	Actinomyces dentalis DSM 19115	not found	not searched	GCF_000429225.1_ASM42922v1
2651870314	Actinomyces denticolens PA	not found	GCA_900141725.1_IMG-taxon_2651870314_annotated_assembly	GCF_900141725.1_IMG-taxon_2651870314_annotated_assembly
2541046977	Actinomyces europaeus ACS-120-V-Col10b	not found	GCA_000411155.1_Acti_euro_ACS-120-V-COL10B_V1	GCF_000411155.1_Acti_euro_ACS-120-V-COL10B_V1
2523231019	Actinomyces georgiae DSM 6843	not found	not searched	GCF_000429245.1_ASM42924v1
2524023137	Actinomyces gerencseriae DSM 6844	not found	not searched	GCF_000429265.1_ASM42926v1
2513237375	Actinomyces graevenitzii C83	not found	GCA_000239695.1_Acti_grae_C83_V1	GCF_000239695.1_Acti_grae_C83_V1
2690315694	Actinomyces sp. SD1	not found	not searched	GCF_001457875.1_Actinomyces_ihumii
2565956542	Actinomyces israelii DSM 43320	not found	not searched	GCF_000711965.1_ASM71196v1
2541047505	Actinomyces johnsonii F0510	not found	GCA_000466205.2_ASM46620v2	GCF_000466205.2_ASM46620v2
2537561942	Actinomyces massiliensis F0489	not found	GCA_000296275.1_AmassiliensisF0489v1.0	GCF_000296275.1_AmassiliensisF0489v1.0
2687453390	Actinomyces meyeri W712	not found	GCA_001262055.1_ASM126205v1	GCF_001262055.1_ASM126205v1
2531839542	Actinomyces naeslundii Howell 279, ATCC 12104	not found	GCA_000285995.1_AneasH279v1.0	GCF_000285995.1_AneasH279v1.0
2593339153	Actinomyces nasicola KPR-1	not found	GCA_900107735.1_IMG-taxon_2593339153_annotated_assembly	GCF_900107735.1_IMG-taxon_2593339153_annotated_assembly
2534682015	Actinomyces neuii BVS029A5	not found	GCA_000296485.1_Acti_neui_BVS029A5_V1	GCF_000296485.1_Acti_neui_BVS029A5_V1
640963058	Actinomyces odontolyticus ATCC 17982	not found	GCA_000154225.1_ASM15422v1	GCF_000154225.1_ASM15422v1
2684623058	Actinomyces oris T14V	not found	GCA_001553935.1_ASM155393v1	GCF_001553935.1_ASM155393v1
2627853889	Actinomyces sp. MS2	not found	not searched	GCF_000820725.1_Actinomyces_polynesiensis
2687453525	Actinomyces radicidentis CCUG 36733	not found	GCA_001553565.1_ASM155356v1	GCF_001553565.1_ASM155356v1
2630968294	Actinomyces radingae DSM 9169	not found	GCA_900106055.1_IMG-taxon_2630968294_annotated_assembly	GCF_900106055.1_IMG-taxon_2630968294_annotated_assembly
2608642100	Actinomyces ruminicola KPR-7B	not found	GCA_900103565.1_IMG-taxon_2608642100_annotated_assembly	GCF_900103565.1_IMG-taxon_2608642100_annotated_assembly
2524614860	Actinomyces slackii ATCC 49928	not found	not searched	GCF_000428685.1_ASM42868v1
2513237386	Actinomyces sp. F0330	not found	GCA_000239715.1_Actinomyces_sp_F0330_V1	GCF_000239715.1_Actinomyces_sp_F0330_V1
2512047052	Actinomyces sp. F0384	not found	GCA_000223355.2_ASM22335v1	GCF_000223355.1_ASM22335v1
2687453141	Actinomyces sp. F0588	not found	GCA_001278845.1_ASM127884v1	GCF_001278845.1_ASM127884v1
2541047011	Actinomyces sp. HPA0247	not found	GCA_000411415.1_Acti_sp_HPA0247_V1	GCF_000411415.1_Acti_sp_HPA0247_V1
2537562196	Actinomyces sp. ICM39	not found	GCA_000282935.1_AspICM39v1.0	GCF_000282935.1_AspICM39v1.0
2537561777	Actinomyces sp. ICM47	not found	GCA_000278725.1_AspICM47v1.0	GCF_000278725.1_AspICM47v1.0
2558860919	Actinomyces sp. ICM54	not found	GCA_000565035.1_AspICM54v1.0	GCF_000565035.1_AspICM54v1.0
2537561773	Atopobium sp. ICM58	not found	GCA_000283035.1_AspICM58v1.0	GCF_000283035.1_AspICM58v1.0
651324005	Actinomyces sp. oral taxon 170 F0386	not found	GCA_000195595.1_ASM19559v1	GCF_000195595.1_ASM19559v1
649989902	Actinomyces sp. oral taxon 171 F0337	not found	GCA_000186965.1_ASM18696v1	GCF_000186965.1_ASM18696v1
2541048003	Actinomyces sp. oral taxon 172 F0311	not found	GCA_000466265.1_ASM46626v1	GCF_000466265.1_ASM46626v1
649989903	Actinomyces sp. oral taxon 178 F0338	not found	GCA_000186685.1_ASM18668v1	GCF_000186685.1_ASM18668v1
649989904	Actinomyces sp. oral taxon 180 F0310	not found	GCA_000185285.1_ASM18528v1	GCF_000185285.1_ASM18528v1
2537562090	Actinomyces sp. oral taxon 181 F0379	not found	GCA_000318335.2_ASM31833v2	GCF_000318335.2_ASM31833v2
651324006	Actinomyces sp. oral taxon 448 F0400	not found	GCA_000220835.1_ASM22083v1	GCF_000220835.1_ASM22083v1
645951824	Actinomyces sp. oral taxon 848 F0332	not found	GCA_000162895.1_ASM16289v1	GCF_000162895.1_ASM16289v1
2541047506	Actinomyces sp. oral taxon 877 F0543	not found	GCA_000466305.1_ASM46630v1	GCF_000466305.1_ASM46630v1
2548876842	Actinomyces sp. ph3	not found	not searched	GCF_000308055.1_ASM30805v1
2600255108	Actinomyces sp. S4-C9	not found	GCA_000758775.1_04_NF40_HMP1628v01	GCF_000758775.1_04_NF40_HMP1628v01
2600255107	Actinomyces sp. S6-Spd3	not found	GCA_000758755.1_04_NF40_HMP1627v01	GCF_000758755.1_04_NF40_HMP1627v01
2523231055	Actinomyces suimastitidis DSM 15538	not found	not searched	GCF_000429105.1_ASM42910v1
2548877015	Actinomyces timonensis 7400942, CCUG 55928	not found	not searched	GCF_000295095.1_ASM29509v1
2534682016	Actinomyces turicensis ACS-279-V-Col4	not found	GCA_000296505.1_Acti_turi_ACS-279-V-COL4_V1	GCF_000296505.1_Acti_turi_ACS-279-V-COL4_V1
2600255104	Actinomyces urogenitalis S6-C4	not found	GCA_000758745.1_04_NF40v01	GCF_000758745.1_04_NF40v01
2523533527	Actinomyces vaccimaxillae DSM 15804	not found	not searched	GCF_000420425.1_ASM42042v1
2562617184	Actinomyces viscosus C505	not found	GCA_000175315.3_Acti_vis_C505_V3	GCF_000175315.3_Acti_vis_C505_V3
2515154015	Actinomycetospora chiangmaiensis DSM 45062	not found	not searched	GCF_000379625.1_ASM37962v1
2681812964	Actinophytocola xinjiangensis CGMCC 4.4663	not found	GCA_001921215.1_ASM192121v1	GCF_001921215.1_ASM192121v1
2675903134	Actinoplanes atraurantiacus CGMCC 4.6857	not searched	not searched	not searched
2634166338	Actinoplanes derwentensis DSM 43941	not found	GCA_900104725.1_IMG-taxon_2634166338_annotated_assembly	GCF_900104725.1_IMG-taxon_2634166338_annotated_assembly
2554235379	Actinoplanes friuliensis DSM 7358	not found	GCA_000494755.1_ASM49475v1	GCF_000494755.1_ASM49475v1
2515154017	Actinoplanes globisporus DSM 43857	not found	not searched	GCF_000379645.1_ASM37964v1
2513237176	Actinoplanes missouriensis NBRC 102363	not searched	not searched	not searched
2675903218	Actinoplanes philippinensis DSM 43019	not found	GCA_900113015.1_IMG-taxon_2675903218_annotated_assembly	GCF_900113015.1_IMG-taxon_2675903218_annotated_assembly
2554235409	Actinoplanes sp. N902-109	not found	GCA_000389965.1_ASM38996v1	GCF_000389965.1_ASM38996v1
2511231151	Actinoplanes sp. SE50/110	not found	GCA_000237145.1_ASM23714v1	GCF_900119315.1_ACP50
2636415654	Actinoplanes utahensis NRRL 12052	not found	GCA_000785985.1_ASM78598v1	GCF_000785985.1_ASM78598v1
2695420963	Actinoplanes xinjiangensis DSM 45184	not searched	not searched	not searched
2515154155	Actinopolymorpha alba DSM 45243	not found	not searched	GCF_000373925.1_ASM37392v1
2675903058	Actinopolymorpha cephalotaxi CPCC 202808	not found	GCA_900113145.1_IMG-taxon_2675903058_annotated_assembly	GCF_900113145.1_IMG-taxon_2675903058_annotated_assembly
2636416006	Actinopolymorpha singaporensis DSM 22024	not found	GCA_900104745.1_IMG-taxon_2636416006_annotated_assembly	GCF_900104745.1_IMG-taxon_2636416006_annotated_assembly
2619619028	Actinopolyspora alba DSM 45004	not found	GCA_900112765.1_IMG-taxon_2619619028_annotated_assembly	GCF_900112765.1_IMG-taxon_2619619028_annotated_assembly
2630968685	Actinopolyspora erythraea YIM90600	not found	GCA_000763095.1_ASM76309v1	GCF_000763095.1_ASM76309v1
2517287026	Actinopolyspora halophila DSM 43834	not found	not searched	GCF_000371785.1_ASM37178v1
2517287016	Actinopolyspora iraqiensis IQ-H1	not found	not searched	GCF_000430445.1_ASM43044v1
2516493031	Actinopolyspora mortivallis HS-1, DSM 44261	not found	not searched	GCF_000384035.1_ASM38403v1
2619619027	Actinopolyspora mzabensis DSM 45460	not found	GCA_900101095.1_IMG-taxon_2619619027_annotated_assembly	GCF_900101095.1_IMG-taxon_2619619027_annotated_assembly
2616644808	Actinopolyspora righensis DSM 45501	not found	GCA_900116555.1_IMG-taxon_2616644808_annotated_assembly	GCF_900116555.1_IMG-taxon_2616644808_annotated_assembly
2634166628	Actinopolyspora saharensis DSM 45459	not found	GCA_900100925.1_IMG-taxon_2634166628_annotated_assembly	GCF_900100925.1_IMG-taxon_2634166628_annotated_assembly
2619619031	Actinopolyspora xinjiangensis DSM 46732	not found	GCA_900104475.1_IMG-taxon_2619619031_annotated_assembly	GCF_900104475.1_IMG-taxon_2619619031_annotated_assembly
2510065062	Actinospica robiniae DSM 44927	not found	GCA_000504285.1_ASM50428v1	GCF_000504285.1_ASM50428v1
644736323	Actinosynnema mirum 101, DSM 43827	not found	GCA_000023245.1_ASM2324v1	GCF_000023245.1_ASM2324v1
2596583522	Actinosynnema pretiosum DSM 44132	not searched	not searched	not searched
2636415524	Actinotalea fermentans ATCC 43279, JCM 9966, DSM 3133	not found	GCA_000767215.1_ASM76721v1	not searched
2588254172	Actinotalea ferrariae CF5-4	not found	GCA_000603945.1_genome	GCF_000603945.1_genome
2585427650	Actinobaculum schaalii CCUG 27420	not found	GCA_000724605.1_ASM72460v1	GCF_000724605.1_ASM72460v1
2524614758	Actinobaculum urinale DSM 15805	not found	not searched	GCF_000420445.1_ASM42044v1
2511231049	Adhaeribacter aquaticus MBRG1.5, DSM 16391	not found	not searched	GCF_000473365.1_ASM47336v1
2597489914	Adlercreutzia equolifaciens DSM 19450	not found	GCA_000478885.1_ASM47888v1	GCF_000478885.1_ASM47888v1
2568526256	Advenella kashmirensis W13003	not found	GCA_000506985.1_Advkasv1.0	GCF_000506985.1_Advkasv1.0
2548877156	Advenella mimigardefordensis DPN7 (MIMI)	not searched	not searched	not searched
2524023070	Aequorivita capsosiphonis DSM 23843	not found	not searched	GCF_000429125.1_ASM42912v1
2509276063	Aequorivita sublithincola QSSC9-3, DSM 14238	not found	GCA_000265385.1_ASM26538v1	GCF_000265385.1_ASM26538v1
2622736533	Aequorivita viscosa DSM 26349	not found	GCA_900141955.1_IMG-taxon_2622736533_annotated_assembly	GCF_900141955.1_IMG-taxon_2622736533_annotated_assembly
2627853707	Vitellibacter vladivostokensis KMM 3516	not found	GCA_000952855.1_ASM95285v1	GCF_000952855.1_ASM95285v1
2630968693	Aeribacillus pallidus GS3372	not found	not searched	GCF_000948185.1_BFA_1_A
2687453475	Aerococcus christensenii CCUG28831	not found	GCA_001543105.1_ASM154310v1	GCF_001543105.1_ASM154310v1
2687453481	Aerococcus sanguinicola CCUG43001	not found	GCA_001543145.1_ASM154314v1	GCF_001543145.1_ASM154314v1
2622736423	Aerococcus suis DSM 21500	not found	GCA_900176325.1_IMG-taxon_2622736423_annotated_assembly	GCF_900176325.1_IMG-taxon_2622736423_annotated_assembly
650716005	Aerococcus urinae ACS-120-V-Col10a	not found	GCA_000193205.1_ASM19320v1	GCF_000193205.1_ASM19320v1
2671180343	Aerococcus urinaeequi CCUG28094	not found	GCA_001543205.1_ASM154320v1	GCF_001543205.1_ASM154320v1
2687453476	Aerococcus urinaehominis CCUG42038B	not found	GCA_001543245.1_ASM154324v1	GCF_001543245.1_ASM154324v1
2684623177	Aerococcus viridans CCUG4311	not found	GCA_001543285.1_ASM154328v1	GCF_001543285.1_ASM154328v1
2708742384	Aeromicrobium choanae 9H-4	not found	GCA_900167475.1_IMG-taxon_2708742384_annotated_assembly	GCF_900167475.1_IMG-taxon_2708742384_annotated_assembly
2687453509	Aeromicrobium erythreum AR18	not found	GCA_001509405.1_ASM150940v1	GCF_001509405.1_ASM150940v1
645951844	Aeromicrobium marinum DSM 15272	not found	GCA_000160775.2_ASM16077v2	GCF_000160775.2_ASM16077v2
2636416159	Aeromicrobium massiliense JC14	not found	not searched	GCF_000312105.1_ASM31210v1
2643221834	Aeromicrobium sp. Leaf245	not found	GCA_001422765.1_Leaf245	GCF_001422765.1_Leaf245
2643221800	Aeromicrobium sp. Leaf272	not found	GCA_001422865.1_Leaf272	GCF_001422865.1_Leaf272
2690315757	Aeromicrobium sp. Leaf289	not found	GCA_001423335.1_Leaf289	GCF_001423335.1_Leaf289
2643221878	Aeromicrobium sp. Leaf291	not found	GCA_001423365.1_Leaf291	GCF_001423365.1_Leaf291
2643221961	Aeromicrobium sp. Root236	not found	GCA_001428805.1_Root236	GCF_001428805.1_Root236
2643221962	Aeromicrobium sp. Root344	not found	GCA_001425755.1_Root344	GCF_001425755.1_Root344
2643221681	Aeromicrobium sp. Root472D3	not found	GCA_001426485.1_Root472D3	GCF_001426485.1_Root472D3
2643221697	Aeromicrobium sp. Root495	not found	GCA_001426755.1_Root495	GCF_001426755.1_Root495
2648501309	Aeromonas allosaccharophila CECT 4199	not found	not searched	GCF_000819685.1_PRJEB7019
2524614826	Aeromonas aquariorum AAK1	not found	GCA_000315195.1_ASM31519v1	GCF_000315195.1_ASM31519v1
2639763046	Aeromonas australiensis CECT 8023	not found	not searched	GCF_000819725.1_PRJEB7021
2654587583	Aeromonas bestiarum CECT 4227	not found	not searched	GCF_000819745.1_PRJEB7022
2639762879	Aeromonas bivalvium CECT 7113	not found	not searched	GCF_000819765.1_PRJEB7023
2585427854	Aeromonas caviae YL12	not found	GCA_000721855.1_ASM72185v1	not searched
2648501391	Aeromonas dhakensis CIP 107500	not found	not searched	GCF_000820305.1_PRJEB7048
2534681677	Aeromonas diversa 2478-85, CECT 4254	not found	GCA_000367845.1_Adiv1.0	GCF_000367845.1_Adiv1.0
2639762835	Aeromonas encheleia CECT 4342	not found	not searched	GCF_000819825.1_PRJEB7027
2651869850	Aeromonas enteropelogenes CECT 4487	not found	not searched	GCF_000819845.1_PRJEB7028
2645727995	Aeromonas eucrenophila CECT 4224	not found	not searched	GCF_000819865.1_PRJEB7029
2639762841	Aeromonas fluvialis LMG 24681	not found	not searched	GCF_000819885.1_PRJEB7030
2565956755	Aeromonas hydrophila 145	not found	not searched	GCF_000586035.1_de_novo_assembly
2708742399	Aeromonas hydrophilia RU34A	not found	GCA_900155975.1_IMG-taxon_2708742399_annotated_assembly	GCF_900155975.1_IMG-taxon_2708742399_annotated_assembly
2609460199	Aeromonas jandaei Riv2	not found	not searched	GCF_000708125.1_RIV2
2617271313	Aeromonas media ARB20	not found	not searched	GCF_000754925.1_ASM75492v1
2534681676	Aeromonas molluscorum 848T, CECT 5864	not found	GCA_000388115.1_Amol1.0	GCF_000388115.1_Amol1.0
2648501384	Aeromonas piscicola LMG 24783	not found	not searched	GCF_000820005.1_PRJEB7033
2648501773	Aeromonas popoffii CIP 105493	not found	not searched	GCF_000820025.1_PRJEB7034
2645728067	Aeromonas rivuli DSM 22539	not found	not searched	GCF_000820045.1_PRJEB7035
2576861489	Aeromonas salmonicida masoucida NBRC 13784	not found	GCA_000647955.1_ASM64795v1	GCF_000647955.1_ASM64795v1
2639763092	Aeromonas sanarellii LMG 24682	not found	not searched	GCF_000820085.1_PRJEB7037
2639763128	Aeromonas schubertii CECT 4240	not found	not searched	GCF_000820105.1_PRJEB7038
2648501404	Aeromonas simiae CIP 107798	not found	not searched	GCF_000820125.1_PRJEB7039
2639763156	Aeromonas sobria CECT 4245	not found	not searched	GCF_000820145.1_PRJEB7040
2551306478	Aeromonas sp. 159	not found	not searched	GCF_000292325.1_ASM29232v1
2630968955	Aeromonas sp. L_1B5_3	not found	GCA_000836735.1_ASM83673v1	GCF_000836735.1_ASM83673v1
2551306561	Aeromonas sp. MDS8	not searched	not searched	not searched
2708742462	Aeromonas sp. RU34C	not found	GCA_900156325.1_IMG-taxon_2708742462_annotated_assembly	GCF_900156325.1_IMG-taxon_2708742462_annotated_assembly
2708742413	Aeromonas sp. RU39B	not found	GCA_900156095.1_IMG-taxon_2708742413_annotated_assembly	GCF_900156095.1_IMG-taxon_2708742413_annotated_assembly
2526164560	Aeromonas sp. ZOR0001	not found	not searched	GCF_000801015.1_ZOR0001.1
2526164561	Aeromonas sp. ZOR0002	not found	not searched	GCF_000801005.1_ZOR0002.1
2585427983	Aeromonas taiwanensis LMG 24683	not found	not searched	GCF_000699185.1_ASM69918v1
2645727543	Aeromonas tecta CECT 7082	not found	not searched	GCF_000820185.1_PRJEB7042
2529292915	Aeromonas veronii AMC34	not found	GCA_000298015.1_Aero_vero_AMC34_V1	GCF_000298015.1_Aero_vero_AMC34_V1
2675903007	Aestuariibacter aggregatus CGMCC 1.8995	not found	GCA_900129565.1_IMG-taxon_2675903007_annotated_assembly	GCF_900129565.1_IMG-taxon_2675903007_annotated_assembly
2524614540	Aestuariibacter salexigens DSM 15300	not found	not searched	GCF_000429145.1_ASM42914v1
2523533600	Aestuariimicrobium kwangyangense DSM 21549	not found	not searched	GCF_000421525.1_ASM42152v1
2645727674	Aestuariivita sp. 22II-S11-z3	not found	GCA_001205715.1_ASM120571v1	GCF_001205715.1_ASM120571v1
2648501248	Aestuariivita boseongensis BS-B2	not found	not searched	GCF_001262635.1_ASM126263v1
2595699009	Afifella marina DSM 2698	not found	GCA_900102695.1_IMG-taxon_2595699009_annotated_assembly	GCF_900102695.1_IMG-taxon_2595699009_annotated_assembly
2556921008	Afifella pfennigii DSM 17143	not found	not searched	GCF_000688515.1_ASM68851v1
2551306146	Afipia birgiae 34632	not found	not searched	GCF_000308295.2_Ab_34632
2537561905	Afipia broomeae ATCC 49717	not found	GCA_000314675.2_Afip_broo_ATCC_49717_V1	GCF_000314675.2_Afip_broo_ATCC_49717_V1
2537561906	Afipia clevelandensis ATCC 49720	not found	GCA_000336555.1_Afip_clev_ATCC49720_G12581_V1	GCF_000336555.1_Afip_clev_ATCC49720_G12581_V1
2537561903	Afipia felis felis ATCC 53690	not found	GCA_000314735.2_Afip_feli_felis_ATCC_53690_V1	GCF_000314735.2_Afip_feli_felis_ATCC_53690_V1
2636415688	Afipia massiliensis LC387	not found	GCA_001006325.1_ASM100632v1	GCF_001006325.1_ASM100632v1
648276616	Afipia sp. 1NLS2	not found	GCA_000178995.1_ASM17899v1	GCF_000178995.1_ASM17899v1
2690315678	Afipia sp. GAS231	not found	GCA_900103365.1_IMG-taxon_2690315678_annotated_assembly	GCF_900103365.1_IMG-taxon_2690315678_annotated_assembly
2568526116	Afipia sp. NBIMC_P1-C1	not found	not searched	GCF_000568595.1_NBIMC_P1-C1
2571042287	Afipia sp. NBIMC_P1-C2	not found	not searched	GCF_000568615.1_NBIMC_P1-C2
2579778598	Afipia sp. NBIMC_P1-C3	not found	not searched	GCF_000568515.1_NBIMC_P1-C3
2571042730	Afipia sp. OHSU_I-C4	not found	not searched	GCF_000497635.1_OHSU_J-C4
2579778826	Afipia sp. OHSU_I-C6	not found	not searched	GCF_000497655.1_OHSU_J-C6
2568526295	Afipia sp. OHSU_I-uncloned	not found	not searched	GCF_000497615.1_OHSU_J_uncloned
2568526514	Afipia sp. OHSU_II-C1	not found	not searched	GCF_000497575.1_OHSU_S-C1
2582580976	Afipia sp. OHSU_II-C2	not found	not searched	GCF_000497595.1_OHSU_S-C2
2568526096	Afipia sp. OHSU_II-uncloned	not found	not searched	GCF_000497555.1_OHSU_uncloned
2576861693	Afipia sp. P52-10	not found	GCA_000516555.1_P52-10	GCF_000516555.1_P52-10
2643221651	Afipia sp. Root123D2	not found	GCA_001425835.1_Root123D2	GCF_001425835.1_Root123D2
2602041858	Agarivorans albus MKT 106	not found	GCA_000414175.1_ASM41417v1	GCF_000414175.1_ASM41417v1
2515154019	Aggregatibacter actinomycetemcomitans sv. C DSM 8324	not found	not searched	GCF_000372365.1_ASM37236v1
2636415601	Aggregatibacter aphrophilus NJ8700	not found	GCA_001188835.1_ASM118883v1	GCF_001188835.1_ASM118883v1
649989906	Aggregatibacter segnis ATCC 33393	not found	GCA_000185305.1_ASM18530v1	GCF_000185305.1_ASM18530v1
2541047094	Aggregatibacter sp. oral taxon 458 W10330	not found	GCA_000466335.1_ASM46633v1	GCF_000466335.1_ASM46633v1
2630968525	Agreia bicolorata VKM Ac-1804	not found	GCA_000938265.1_ASM93826v1	GCF_000938265.1_ASM93826v1
2708742401	Agreia calamagrosti VKM Ac-2052	not found	GCA_900167545.1_IMG-taxon_2708742401_annotated_assembly	GCF_900167545.1_IMG-taxon_2708742401_annotated_assembly
2708742470	Agreia elymi VKM Ac-1783	not found	GCA_900177765.1_IMG-taxon_2708742470_annotated_assembly	GCF_900177765.1_IMG-taxon_2708742470_annotated_assembly
2708742395	Agreia pratensis VKM Ac-2510	not found	GCA_900177685.1_IMG-taxon_2708742395_annotated_assembly	GCF_900177685.1_IMG-taxon_2708742395_annotated_assembly
2643221748	Agreia sp. Leaf210	not found	GCA_001421485.1_Leaf210	GCF_001421485.1_Leaf210
2643221787	Agreia sp. Leaf244	not found	GCA_001422695.1_Leaf244	GCF_001422695.1_Leaf244
2643221872	Agreia sp. Leaf283	not found	GCA_001422485.1_Leaf283	GCF_001422485.1_Leaf283
2643221902	Agreia sp. Leaf335	not found	GCA_001423605.1_Leaf335	GCF_001423605.1_Leaf335
2516143110	Agrobacterium albertimagni AOL15	not found	GCA_000300855.1_ASM30085v1	GCF_000300855.1_ASM30085v1
2639762849	Agrobacterium sp. KFB 330	not found	GCA_000949895.1_ASM94989v1	GCF_000949895.1_ASM94989v1
2609460070	Agrobacterium rhizogenes ATCC 15834	not found	GCA_000705135.2_Draft_genome_assembly_of_Agrobacterium_rhizogenes_ATCC15834	GCF_000705135.2_Draft_genome_assembly_of_Agrobacterium_rhizogenes_ATCC15834
2521172663	Agrobacterium sp. 10MFCol1.1	not found	not searched	GCF_000381165.1_ASM38116v1
2521172624	Agrobacterium sp. 224MFTsu3.1	not found	not searched	GCF_000384555.1_ASM38455v1
2561511224	Agrobacterium sp. 33MFTa1.1	not found	not searched	GCF_000702405.1_ASM70240v1
651324008	Agrobacterium sp. ATCC 31749	not found	GCA_000214615.2_Agro31749_1.0	GCF_000214615.1_Agro31749_1.0
650716007	Agrobacterium sp. H13-3	not found	GCA_000192635.1_ASM19263v1	GCF_000192635.1_ASM19263v1
2681812995	Agrobacterium sp. JL28	not found	GCA_001526565.1_ASM152656v1	GCF_001526565.1_ASM152656v1
2630968434	Agrobacterium sp. LC34	not found	GCA_001005815.1_ASM100581v1	GCF_001005815.1_ASM100581v1
2651869794	Agrobacterium sp. SUL3	not found	GCA_001263295.1_SUL3v1	GCF_001263295.1_SUL3v1
2529292583	Agrobacterium sp. UNC420CL41Cvi	not found	not searched	GCF_000482285.1_ASM48228v1
2654588028	Agrobacterium tumefaciens Ach5 null replaces 81723	not found	GCA_000971565.1_ASM97156v1	GCF_000971565.1_ASM97156v1
643348505	Agrobacterium vitis bv. III S4	not found	GCA_000016285.1_ASM1628v1	GCF_000016285.1_ASM1628v1
2623620613	Agrococcus baldri IAM 15147	not found	GCA_900114805.1_IMG-taxon_2623620613_annotated_assembly	GCF_900114805.1_IMG-taxon_2623620613_annotated_assembly
2634166154	Agrococcus carbonis DSM 22965	not found	GCA_900104705.1_IMG-taxon_2634166154_annotated_assembly	GCF_900104705.1_IMG-taxon_2634166154_annotated_assembly
2634166279	Agrococcus jejuensis DSM 22002	not found	GCA_900099705.1_IMG-taxon_2634166279_annotated_assembly	GCF_900099705.1_IMG-taxon_2634166279_annotated_assembly
2524023149	Agrococcus lahaulensis DSM 17612	not found	not searched	GCF_000425105.1_ASM42510v1
2597489936	Agrococcus pavilionensis RW1	not found	GCA_000400485.1_k0-k1250	GCF_000400485.1_k0-k1250
2698536811	Agromyces cerinus cerinus DSM 8595	not found	GCA_900142065.1_IMG-taxon_2698536811_annotated_assembly	GCF_900142065.1_IMG-taxon_2698536811_annotated_assembly
2634166342	Agromyces flavus DSM 22059	not found	GCA_900104685.1_IMG-taxon_2634166342_annotated_assembly	GCF_900104685.1_IMG-taxon_2634166342_annotated_assembly
2524023150	Agromyces italicus DSM 16388	not found	not searched	GCF_000421545.1_ASM42154v1
2690315658	Agromyces sp. CF514	not found	GCA_900113185.1_IMG-taxon_2690315658_annotated_assembly	GCF_900113185.1_IMG-taxon_2690315658_annotated_assembly
2643221754	Agromyces sp. Leaf222	not found	GCA_001421565.1_Leaf222	GCF_001421565.1_Leaf222
2643221549	Agromyces sp. Root1464	not found	GCA_001427265.1_Root1464	GCF_001427265.1_Root1464
2643221619	Agromyces sp. Root81	not found	GCA_001429165.1_Root81	GCF_001429165.1_Root81
2643221700	Agromyces sp. Soil535	not found	GCA_001428255.1_Soil535	GCF_001428255.1_Soil535
2524023187	Agromyces subbeticus DSM 16689	not found	not searched	GCF_000421565.1_ASM42156v1
2654587732	Ahrensia sp. LZD062	not found	GCA_001293565.1_ASM129356v1	GCF_001293565.1_ASM129356v1
2556921675	Ahrensia sp. 13_GOM-1096m	not found	not searched	GCF_000620605.1_ASM62060v1
648276617	Ahrensia sp. R2A130	not found	GCA_000179775.1_ASM17977v1	GCF_000179775.1_ASM17977v1
2693429859	Aidingimonas halophila DSM 19219	not found	GCA_900106955.1_IMG-taxon_2693429859_annotated_assembly	GCF_900106955.1_IMG-taxon_2693429859_annotated_assembly
642555104	Akkermansia muciniphila ATCC BAA-835	not found	GCA_000020225.1_ASM2022v1	GCF_000020225.1_ASM2022v1
2615840603	Albidiferax sp. OV413	not found	GCA_900104385.1_IMG-taxon_2615840603_annotated_assembly	GCF_900104385.1_IMG-taxon_2615840603_annotated_assembly
2593339279	Albidovulum inexpectatum DSM 12048	not searched	not searched	not searched
2593339294	Albidovulum xiamenense DSM 24422	not searched	not searched	not searched
2693429856	Albimonas donghaensis DSM 17890	not found	GCA_900106695.1_IMG-taxon_2693429856_annotated_assembly	GCF_900106695.1_IMG-taxon_2693429856_annotated_assembly
2667527406	Albimonas pacifica CGMCC 1.11030	not found	GCA_900113695.1_IMG-taxon_2667527406_annotated_assembly	GCF_900113695.1_IMG-taxon_2667527406_annotated_assembly
2524023144	Alcaligenes faecalis phenolicus DSM 16503	not found	not searched	GCF_000429385.1_ASM42938v1
2562617045	Alcaligenes sp. EGD-AK7	not found	GCA_000465875.3_ASM46587v3	GCF_000465875.3_ASM46587v3
2558860243	Alcaligenes sp. HPC1271	not found	GCA_000313875.1_ASM31387v1	GCF_000313875.1_ASM31387v1
637000004	Alcanivorax borkumensis SK2	not found	GCA_000009365.1_ASM936v1	GCF_000009365.1_ASM936v1
2521172691	Alcanivorax dieselolei B5	not found	GCA_000300005.1_ASM30000v1	GCF_000300005.1_ASM30000v1
2531839231	Alcanivorax hongdengensis A-11-3	not found	GCA_000300995.1_ASM30099v1	GCF_000300995.1_ASM30099v1
2600255029	Alcanivorax jadensis T9	not found	GCA_000756655.1_ASM75665v1	GCF_000756655.1_ASM75665v1
2600255028	Alcanivorax sp. 19-m-6	not found	GCA_000756665.1_ASM75666v1	GCF_000756665.1_ASM75666v1
2537562047	Alcanivorax pacificus W11-5	not found	GCA_000299335.2_ASM29933v2	GCF_000299335.2_ASM29933v2
2546825531	Alcanivorax sp. 43B_GOM-46m	not found	not searched	GCF_000518385.1_ASM51838v1
2568526460	Alcanivorax sp. 97CO-5	not found	GCA_000524665.1_97_5_for_version_1_of_the_Alcanivorax_sp._97CO-5_genome	GCF_000524665.1_97_5_for_version_1_of_the_Alcanivorax_sp._97CO-5_genome
647533109	Alcanivorax sp. DG881	not found	GCA_000155615.1_ASM15561v1	GCF_000155615.1_ASM15561v1
2634166299	Alcanivorax sp. DSM 26293	not searched	not searched	not searched
2690315904	Alcanivorax sp. PN-3	not found	GCA_000475175.1_De_Novo_assembly	GCF_000475175.1_De_Novo_assembly
2654587648	Algibacter sp. HZ22	not found	GCA_001310225.1_ASM131022v1	GCF_001310225.1_ASM131022v1
2634166310	Algibacter lectus DSM 15365	not found	GCA_900112395.1_IMG-taxon_2634166310_annotated_assembly	GCF_900112395.1_IMG-taxon_2634166310_annotated_assembly
2615840709	Algibacter pectinivorans DSM 25730	not found	GCA_900112595.1_IMG-taxon_2615840709_annotated_assembly	GCF_900112595.1_IMG-taxon_2615840709_annotated_assembly
2627853599	Algibacter sp. RHA_19	not searched	not searched	not searched
2519899678	Algicola sagamiensis DSM 14643	not found	not searched	GCF_000374485.1_ASM37448v1
2574179776	Algiphilus aromaticivorans DG1253	not found	not searched	GCF_000733765.1_ASM73376v1
2675903033	Algoriella xinjiangensis XJ109	not found	GCA_900115015.1_IMG-taxon_2675903033_annotated_assembly	GCF_900115015.1_IMG-taxon_2675903033_annotated_assembly
2595698204	Algoriphagus alkaliphilus DSM 22703	not found	GCA_900103735.1_IMG-taxon_2595698204_annotated_assembly	GCF_900103735.1_IMG-taxon_2595698204_annotated_assembly
2634166319	Algoriphagus aquimarinus DSM 23399	not found	GCA_900112005.1_IMG-taxon_2634166319_annotated_assembly	GCF_900112005.1_IMG-taxon_2634166319_annotated_assembly
2599185235	Algoriphagus boritolerans DSM 17298	not searched	not searched	not searched
2593339285	Algoriphagus chordae DSM 19830	not searched	not searched	not searched
2622736587	Algoriphagus faecimaris DSM 23095	not found	GCA_900101705.1_IMG-taxon_2622736587_annotated_assembly	GCF_900101705.1_IMG-taxon_2622736587_annotated_assembly
2698536714	Algoriphagus halophilus DSM 15292	not found	GCA_900129785.1_IMG-taxon_2698536714_annotated_assembly	GCF_900129785.1_IMG-taxon_2698536714_annotated_assembly
2622736517	Algoriphagus hitonicola DSM 19315	not found	GCA_900113375.1_IMG-taxon_2622736517_annotated_assembly	GCF_900113375.1_IMG-taxon_2622736517_annotated_assembly
2639762564	Algoriphagus locisalis DSM 23445	not found	GCA_900116615.1_IMG-taxon_2639762564_annotated_assembly	GCF_900116615.1_IMG-taxon_2639762564_annotated_assembly
640612202	Algoriphagus sp. PR1	not found	GCA_000166275.1_ASM16627v1	GCF_000166275.1_ASM16627v1
2523533553	Algoriphagus mannitolivorans DSM 15301	not found	not searched	GCF_000429425.1_ASM42942v1
2523533625	Algoriphagus marincola DSM 16067	not found	not searched	GCF_000429405.1_ASM42940v1
2540341230	Hongiella marincola HL-49	not found	not searched	GCF_000526355.1_ASM52635v1
2622736437	Algoriphagus ornithinivorans DSM 15282	not found	GCA_900115305.1_IMG-taxon_2622736437_annotated_assembly	GCF_900115305.1_IMG-taxon_2622736437_annotated_assembly
2593339288	Algoriphagus ratkowskyi DSM 22686	not found	not searched	GCF_002150505.1_ASM215050v1
2667527547	Algoriphagus sp. M8-2	not found	GCA_001593605.1_ASM159360v1	GCF_001593605.1_ASM159360v1
2523231064	Algoriphagus terrigena DSM 22685	not found	not searched	GCF_000429445.1_ASM42944v1
2523231017	Algoriphagus vanfongensis DSM 17529	not found	not searched	GCF_000429465.1_ASM42946v1
2593339292	Algoriphagus yeomjeoni DSM 23446	not searched	not searched	not searched
2617270825	Algoriphagus zhangzhouensis DSM 25035	not found	GCA_900148515.1_IMG-taxon_2617270825_annotated_assembly	GCF_900148515.1_IMG-taxon_2617270825_annotated_assembly
2523533543	Aliagarivorans marinus DSM 23064	not found	not searched	GCF_000429485.1_ASM42948v1
2524614757	Aliagarivorans taiwanensis DSM 22990	not found	not searched	GCF_000429505.1_ASM42950v1
649633004	Alicycliphilus denitrificans BC	not found	GCA_000179015.2_ASM17901v2	GCF_000179015.2_ASM17901v2
2671180222	Alicycliphilus propanilivorax EPL6	not found	GCA_900103645.1_IMG-taxon_2671180222_annotated_assembly	GCF_900103645.1_IMG-taxon_2671180222_annotated_assembly
2648501912	Alicycliphilus sp. B1	not found	GCA_000974645.1_ASM97464v1	GCF_000974645.1_ASM97464v1
2511231141	Alicyclobacillus acidocaldarius acidocaldarius Tc-4-1	not searched	not searched	not searched
2558860250	Alicyclobacillus acidoterrestris ATCC 49025	not found	GCA_000444055.1_Alicyclobac_acidoter_v1	GCF_000444055.1_Alicyclobac_acidoter_v1
2667527379	Alicyclobacillus andinensis USBA-503	not found	GCA_900142255.1_IMG-taxon_2667527379_annotated_assembly	GCF_900142255.1_IMG-taxon_2667527379_annotated_assembly
2524023143	Alicyclobacillus contaminans DSM 17975	not found	not searched	GCF_000429525.1_ASM42952v1
2523533552	Alicyclobacillus herbarius DSM 13609	not found	not searched	GCF_000430585.1_ASM43058v1
2634166329	Alicyclobacillus hesperidum DSM 12489	not found	GCA_900107035.1_IMG-taxon_2634166329_annotated_assembly	GCF_900107035.1_IMG-taxon_2634166329_annotated_assembly
2675903231	Alicyclobacillus macrosporangiidus DSM 17980	not found	GCA_900116805.1_IMG-taxon_2675903231_annotated_assembly	GCF_900116805.1_IMG-taxon_2675903231_annotated_assembly
2513237116	Alicyclobacillus pomorum DSM 14955	not found	not searched	GCF_000472905.1_ASM47290v1
2711768491	Alicyclobacillus sp. RIFOXYA1_FULL_53_8	not found	GCA_001767765.1_ASM176776v1	not searched
2681813550	Alicyclobacillus vulcanalis DSM 16176	not found	GCA_900156755.1_IMG-taxon_2681813550_annotated_assembly	GCF_900156755.1_IMG-taxon_2681813550_annotated_assembly
2654588195	Aliicoccus persicus IBRC-M10081	not found	GCA_900110815.1_IMG-taxon_2654588195_annotated_assembly	GCF_900110815.1_IMG-taxon_2654588195_annotated_assembly
2695420936	Aliifodinibius roseus DSM 21986	not found	GCA_900129315.1_IMG-taxon_2695420936_annotated_assembly	GCF_900129315.1_IMG-taxon_2695420936_annotated_assembly
2531839189	Glaciecola lipolytica E3	not found	GCA_000314975.1_ASM31497v1	GCF_000314975.1_ASM31497v1
2585428139	Aliihoeflea sp. 2WW	not found	not searched	GCF_000497755.1_Alii2WW1
2645727822	Aliiroseovarius crassostreae CV919-312	not found	GCA_001307765.1_ASM130776v1	GCF_001307765.1_ASM130776v1
2619619030	Roseovarius crassostreae DSM 16950	not found	GCA_900116725.1_IMG-taxon_2619619030_annotated_assembly	GCF_900116725.1_IMG-taxon_2619619030_annotated_assembly
2617270828	Roseovarius halocynthiae DSM 27840	not searched	not searched	not searched
2687453744	Roseovarius sediminilitoris DSM 29439	not found	GCA_900109955.1_IMG-taxon_2687453744_annotated_assembly	GCF_900109955.1_IMG-taxon_2687453744_annotated_assembly
2706794652	Aliivibrio fischeri 5LC	not found	not searched	GCF_000985635.1_5LC
2551306056	Aliivibrio logei 5S-186	not found	GCA_000286935.2_ASM28693v2	GCF_000286935.2_ASM28693v2
643348506	Aliivibrio salmonicida LFI1238	not found	GCA_000196495.1_ASM19649v1	GCF_000196495.1_ASM19649v1
2684622603	Aliivibrio wodanis CL5	not found	not searched	GCF_001557915.1_ASM155791v1
2531839095	Alishewanella aestuarii B11	not found	GCA_000280055.1_ASM28005v1	GCF_000280055.1_ASM28005v1
2534682187	Alishewanella agri BL06	not found	GCA_000272005.1_ASM27200v1	GCF_000272005.1_ASM27200v1
2513237355	Alishewanella jeotgali KCTC 22429	not found	GCA_000245735.2_ASM24573v2	GCF_000245735.1_ASM24573v2
2509601035	Alistipes finegoldii AHN 2437, DSM 17242	not found	GCA_000265365.1_ASM26536v1	GCF_000265365.1_ASM26536v1
2551306355	Alistipes ihumii AP11	not found	not searched	GCF_000321205.1_ASM32120v1
2513237277	Alistipes indistinctus YIT 12060	not found	GCA_000231275.1_Alis_indi_YIT_V1	GCF_000231275.1_Alis_indi_YIT_V1
2651869761	Alistipes sp. 627	not found	GCA_000786575.1_ASM78657v1	GCF_000786575.1_ASM78657v1
2547132153	Alistipes obesi ph8	not found	not searched	GCF_000311925.1_ASM31192v1
2517572213	Alistipes onderdonkii WAL 8169, DSM 19147	not found	not searched	GCF_000374505.1_ASM37450v1
641736205	Alistipes putredinis DSM 17216	not found	GCA_000154465.1_ASM15446v1	GCF_000154465.1_ASM15446v1
2547132124	Alistipes senegalensis JC50	not found	not searched	GCF_000312145.1_ASM31214v1
2617271230	Alistipes sp. AL-1	not found	not searched	GCF_000751455.1_Alistipes_jeddahmassiliense
2512047053	Alistipes sp. HGB5	not found	GCA_000183485.2_ASM18348v1	GCF_000183485.2_ASM18348v1
2526164725	Alistipes sp. ZOR0009	not found	not searched	GCF_000798815.1_ZOR0009.1
2693429854	Alistipes timonensis DSM 25383	not found	GCA_900107675.1_IMG-taxon_2693429854_annotated_assembly	GCF_900107675.1_IMG-taxon_2693429854_annotated_assembly
2551306147	Alkalibacillus haloalkaliphilus C5	not found	not searched	GCF_000269905.1_ASM26990v1
2582581275	Alkalibacter saccharofermentans DSM 14828	not found	GCA_900128885.1_IMG-taxon_2582581275_annotated_assembly	GCF_900128885.1_IMG-taxon_2582581275_annotated_assembly
2616644817	Alkalibacterium gilvum DSM 25751	not found	GCA_900109085.1_IMG-taxon_2616644817_annotated_assembly	GCF_900109085.1_IMG-taxon_2616644817_annotated_assembly
2619619008	Alkalibacterium pelagium DSM 19183	not found	GCA_900109325.1_IMG-taxon_2619619008_annotated_assembly	GCF_900109325.1_IMG-taxon_2619619008_annotated_assembly
2619619007	Alkalibacterium putridalgicola DSM 19182	not found	GCA_900109825.1_IMG-taxon_2619619007_annotated_assembly	GCF_900109825.1_IMG-taxon_2619619007_annotated_assembly
2609459999	Alkalibacterium sp. AK22	not found	GCA_000585255.1_AlkLun1.0	GCF_000585255.1_AlkLun1.0
2616644818	Alkalibacterium subtropicum DSM 23664	not found	GCA_900112455.1_IMG-taxon_2616644818_annotated_assembly	GCF_900112455.1_IMG-taxon_2616644818_annotated_assembly
2619619006	Alkalibacterium thalassium DSM 19181	not found	GCA_900101165.1_IMG-taxon_2619619006_annotated_assembly	GCF_900101165.1_IMG-taxon_2619619006_annotated_assembly
2509276023	Alkaliflexus imshenetskii Z-7010, DSM 15055	not found	not searched	GCF_000517065.1_ASM51706v1
637000005	Alkalilimnicola ehrlichii MLHE-1	not found	GCA_000014785.1_ASM1478v1	GCF_000014785.1_ASM1478v1
2617270770	Alkalimonas amylolytica CGMCC 1.3430	not found	GCA_900107845.1_IMG-taxon_2617270770_annotated_assembly	GCF_900107845.1_IMG-taxon_2617270770_annotated_assembly
640753002	Alkaliphilus metalliredigens QYMF	not found	GCA_000016985.1_ASM1698v1	GCF_000016985.1_ASM1698v1
641228475	Alkaliphilus oremlandii OhILAs	not found	GCA_000018325.1_ASM1832v1	GCF_000018325.1_ASM1832v1
2599185223	Alkaliphilus peptidifermentans DSM 18978	not found	GCA_900101495.1_IMG-taxon_2599185223_annotated_assembly	GCF_900101495.1_IMG-taxon_2599185223_annotated_assembly
2558309003	Alkaliphilus transvaalensis ATCC 700919	not found	not searched	GCF_000621485.1_ASM62148v1
2595698211	Alkalitalea saponilacus DSM 24412	not found	GCA_900168165.1_IMG-taxon_2595698211_annotated_assembly	GCF_900168165.1_IMG-taxon_2595698211_annotated_assembly
2558860994	Alkanindiges illinoisensis DSM 15370	not found	not searched	GCF_000619845.1_ASM61984v1
2595698240	Allisonella histaminiformans DSM 15230	not found	GCA_900103425.1_IMG-taxon_2595698240_annotated_assembly	GCF_900103425.1_IMG-taxon_2595698240_annotated_assembly
2675903054	Alloactinosynnema album CPCC 201030	not found	GCA_900099755.1_IMG-taxon_2675903054_annotated_assembly	GCF_900099755.1_IMG-taxon_2675903054_annotated_assembly
2651870117	Alloactinosynnema iranicum IBRC-M 10403	not found	GCA_900101685.1_IMG-taxon_2651870117_annotated_assembly	GCF_900101685.1_IMG-taxon_2651870117_annotated_assembly
2687453533	Alloactinosynnema sp. L-07	not found	GCA_900070365.1_Alloactinosynnema_sp._L-07	GCF_900070365.1_Alloactinosynnema_sp._L-07
2516493028	Allobaculum stercoricanis DSM 13633	not found	not searched	GCF_000384195.1_ASM38419v1
646564502	Allochromatium vinosum DSM 180	not found	GCA_000025485.1_ASM2548v1	GCF_000025485.1_ASM2548v1
2675903030	Allochromatium warmingii DSM 173	not found	GCA_900107145.1_IMG-taxon_2675903030_annotated_assembly	GCF_900107145.1_IMG-taxon_2675903030_annotated_assembly
2518285549	Allofustis seminis DSM 15817	not found	not searched	GCF_000374325.1_ASM37432v1
2537561904	Alloiococcus otitis ATCC 51267	not found	GCA_000315445.1_Allo_otit_ATCC_51267_V1	GCF_000315445.1_Allo_otit_ATCC_51267_V1
2634166198	Allokutzneria albata DSM 44149	not found	GCA_900103775.1_IMG-taxon_2634166198_annotated_assembly	GCF_900103775.1_IMG-taxon_2634166198_annotated_assembly
2513237313	Alloprevotella rava F0323	not found	GCA_000234115.1_Prevotella_sp_F0323_V1	GCF_000234115.1_Prevotella_sp_F0323_V1
645951840	Prevotella tannerae ATCC 51259	not found	GCA_000159995.1_ASM15999v1	GCF_000159995.1_ASM15999v1
2636415737	Allosalinactinospora lopnorensis CA15-2	not found	not searched	GCF_000981225.1_ASM98122v1
2519103191	Alloscardovia criceti DSM 17774	not found	not searched	GCF_000376885.1_ASM37688v1
2523533599	Alloscardovia omnicolens DSM 21503	not found	not searched	GCF_000420505.1_ASM42050v1
2585427693	alpha proteobacterium LLX12A	not found	not searched	GCF_000335755.1_LLX12A.1.0
2609460248	Alpha proteobacterium Q-1	not found	GCA_000710935.1_ASM71093v1	GCF_000710935.1_ASM71093v1
2708742578	Alphaproteobacteria bacterium GWA1_45_9	not found	GCA_001767775.1_ASM176777v1	not searched
2708742859	Alphaproteobacteria bacterium RIFCSPHIGHO2_01_FULL_41_14	not found	GCA_001767855.1_ASM176785v1	not searched
2710264654	Alphaproteobacteria bacterium RIFCSPHIGHO2_02_FULL_40_34	not found	GCA_001767865.1_ASM176786v1	not searched
2710264580	Alphaproteobacteria bacterium RIFCSPHIGHO2_02_FULL_42_30	not found	GCA_001767885.1_ASM176788v1	not searched
2710264505	Alphaproteobacteria bacterium RIFCSPHIGHO2_02_FULL_46_13	not found	GCA_001767915.1_ASM176791v1	not searched
2710723503	Alphaproteobacteria bacterium RIFCSPHIGHO2_12_42_13	not found	GCA_001768825.1_ASM176882v1	not searched
2710723566	Alphaproteobacteria bacterium RIFCSPHIGHO2_12_FULL_42_100	not found	GCA_001768845.1_ASM176884v1	not searched
2710723594	Alphaproteobacteria bacterium RIFCSPHIGHO2_12_FULL_63_12	not found	GCA_001767925.1_ASM176792v1	not searched
2710723511	Alphaproteobacteria bacterium RIFCSPHIGHO2_12_FULL_66_14	not found	GCA_001767945.1_ASM176794v1	not searched
2710723693	Alphaproteobacteria bacterium RIFCSPLOWO2_01_FULL_40_26	not found	GCA_001767955.1_ASM176795v1	not searched
2710723971	Alphaproteobacteria bacterium RIFCSPLOWO2_02_42_7	not found	GCA_001767995.1_ASM176799v1	not searched
2710723993	Alphaproteobacteria bacterium RIFCSPLOWO2_02_FULL_40_19	not found	GCA_001768015.1_ASM176801v1	not searched
2710724009	Alphaproteobacteria bacterium RIFCSPLOWO2_02_FULL_43_54	not found	GCA_001768895.1_ASM176889v1	not searched
2711768362	Alphaproteobacteria bacterium RIFCSPLOWO2_12_FULL_40_11	not found	GCA_001768925.1_ASM176892v1	not searched
2711768417	Alphaproteobacteria bacterium RIFCSPLOWO2_12_FULL_42_29	not found	GCA_001768955.1_ASM176895v1	not searched
2639762714	Alphaproteobacteria bacterium SCGC AB-629-F11 - v2 (unscreened)	not searched	not searched	not searched
2639762711	Alphaproteobacteria bacterium SCGC AB-629-G21 - v2 (unscreened)	not searched	not searched	not searched
2651869520	Alphaproteobacteria FNEB6 bin_10	not searched	not searched	not searched
2654587990	Altererythrobacter atlanticus 26DY36 null replaces 81820	not found	GCA_001008165.2_ASM100816v2	GCF_001008165.2_ASM100816v2
2648501698	Altererythrobacter epoxidivorans CGMCC 1.7731	not found	GCA_001281485.1_ASM128148v1	GCF_001281485.1_ASM128148v1
2596583651	Altererythrobacter ishigakiensis ATCC BAA-2084	not searched	not searched	not searched
2648501407	Altererythrobacter marensis KCTC 22370	not found	GCA_001028625.1_ASM102862v1	GCF_001028625.1_ASM102862v1
2671180971	Altererythrobacter sp. MH-B5	not found	GCA_001625325.1_ASM162532v1	GCF_001625325.1_ASM162532v1
2643221588	Altererythrobacter sp. Root672	not found	GCA_001427865.1_Root672	GCF_001427865.1_Root672
2654587895	Alteribacillus bidgolensis IBRC-M10614	not found	GCA_900099745.1_IMG-taxon_2654587895_annotated_assembly	GCF_900099745.1_IMG-taxon_2654587895_annotated_assembly
2651870176	Bacillus iranensis DSM 23995	not found	GCA_900113025.1_IMG-taxon_2651870176_annotated_assembly	GCF_900113025.1_IMG-taxon_2651870176_annotated_assembly
2654588171	Alteribacillus persepolensis DSM 21632	not found	GCA_900099605.1_IMG-taxon_2654588171_annotated_assembly	GCF_900099605.1_IMG-taxon_2654588171_annotated_assembly
2574179784	Alteromonadaceae bacterium 1081L.S.0a.03	not searched	not searched	not searched
2579779156	Alteromonadaceae bacterium 2753L.S.0a.02	not searched	not searched	not searched
2545555829	Alteromonadaceae bacterium Bs12	not found	not searched	GCF_000966245.1_ASM96624v1
2687453643	Alteromonas addita R10SW13	not found	GCA_001562195.1_ASM156219v1	GCF_001562195.1_ASM156219v1
2585427644	Alteromonas australica H17	not searched	not searched	not searched
2561511204	Alteromonas macleodii 'Ionian Sea UM7'	not searched	not searched	not searched
2687453526	Alteromonas mediterranea U10	not found	GCA_001562295.1_ASM156229v1	not searched
2504136012	Alteromonas sp. SN2	not found	GCA_000213655.1_ASM21365v1	GCF_000213655.1_ASM21365v1
2524614846	Alteromonas sp. ALT199	not found	GCA_000597705.1_ASM59770v1	GCF_000597705.1_ASM59770v1
2710724218	Alteromonas sp. I10	not searched	not searched	not searched
2687453355	Alteromonas sp. Mac1	not found	GCA_001562125.1_ASM156212v1	GCF_001562125.1_ASM156212v1
2687453434	Alteromonas sp. Mac2	not found	GCA_001562155.1_ASM156215v1	not searched
2684623042	Alteromonas stellipolaris LMG21856	not found	GCA_001433715.1_ASM143371v1	GCF_001433715.1_ASM143371v1
2571042010	Alysiella crassa DSM 2578	not found	not searched	GCF_000745955.1_ASM74595v1
2574179727	Alysiella filiformis DSM 16848	not searched	not searched	not searched
2648501275	Amantichitinum ursilacus IGB-41	not found	GCA_001294205.1_ASM129420v1	GCF_001294205.1_ASM129420v1
2527291519	Aminicenantes bacterium SCGC AAA252-A02 (contamination screened) (Combined_Assembly_OP8_1__OP8)	not searched	not searched	not searched
2541046957	Aminiphilus circumscriptus DSM 16581	not found	not searched	GCF_000526375.1_ASM52637v1
2684622649	Aminobacter aminovorans KCTC 2477	not found	GCA_001605015.1_ASM160501v1	GCF_001605015.1_ASM160501v1
2508501037	Aminobacter sp. J41	not found	not searched	GCF_000526635.1_ASM52663v1
2643221623	Aminobacter sp. Root100	not found	GCA_001424795.1_Root100	GCF_001424795.1_Root100
646564503	Aminobacterium colombiense ALA-1, DSM 12261	not found	GCA_000025885.1_ASM2588v1	GCF_000025885.1_ASM2588v1
2541046969	Aminobacterium mobile DSM 12262	not found	not searched	GCF_000526395.1_ASM52639v1
2502790015	Aminomonas paucivorans GLU-3, DSM 12260	not found	GCA_000165795.1_ASM16579v1	GCF_000165795.1_ASM16579v1
646311904	Ammonifex degensii KC4	not found	GCA_000024605.1_ASM2460v1	GCF_000024605.1_ASM2460v1
2517572147	Amorphus coralli DSM 19760	not found	not searched	GCF_000374525.1_ASM37452v1
2547132169	Amphibacillus jilinensis Y1	not found	not searched	GCF_000306965.1_ASM30696v1
2617270769	Amphibacillus marinus CGMCC 1.10434	not found	GCA_900110345.1_IMG-taxon_2617270769_annotated_assembly	GCF_900110345.1_IMG-taxon_2617270769_annotated_assembly
2524023219	Amphibacillus xylanus NBRC 15112	not found	GCA_000307165.1_ASM30716v1	GCF_000307165.1_ASM30716v1
2599185211	Amphritea atlantica DSM 18887	not found	GCA_900111095.1_IMG-taxon_2599185211_annotated_assembly	GCF_900111095.1_IMG-taxon_2599185211_annotated_assembly
2519899692	Amphritea japonica ATCC BAA-1530	not found	not searched	GCF_000381785.1_ASM38178v1
2516143008	Amycolatopsis alba DSM 44262	not found	not searched	GCF_000384215.1_ASM38421v1
2642422517	Amycolatopsis australiensis DSM 44671	not found	GCA_900119165.1_IMG-taxon_2642422517_annotated_assembly	GCF_900119165.1_IMG-taxon_2642422517_annotated_assembly
2537562147	Amycolatopsis azurea DSM 43854	not found	GCA_000340415.1_Amycolatopsis_azurea	GCF_000340415.1_Amycolatopsis_azurea
2517434013	Amycolatopsis balhimycina FH 1894	not found	not searched	GCF_000384295.1_ASM38429v1
2517287020	Amycolatopsis benzoatilytica DSM 43387	not found	not searched	GCF_000383915.1_ASM38391v1
2545824682	Amycolatopsis decaplanina DSM 44594	not found	GCA_000342005.1_Whole_genome_assembly	GCF_000342005.1_Whole_genome_assembly
2512564011	Amycolatopsis halophila YIM 93223, DSM 45216	not found	GCA_000504245.1_ASM50424v1	GCF_000504245.1_ASM50424v1
2585427649	Amycolatopsis japonica MG417-CF17, DSM 44213	not found	GCA_000732925.1_ASM73292v1	GCF_000732925.1_ASM73292v1
2634166275	Amycolatopsis keratiniphila nogabecina DSM 44586	not found	GCA_900105855.1_IMG-taxon_2634166275_annotated_assembly	GCF_900105855.1_IMG-taxon_2634166275_annotated_assembly
2634166339	Amycolatopsis lurida DSM 43134	not found	GCA_900105055.1_IMG-taxon_2634166339_annotated_assembly	GCF_900105055.1_IMG-taxon_2634166339_annotated_assembly
2667527405	Amycolatopsis marina CGMCC 4.3568	not found	GCA_900111885.1_IMG-taxon_2667527405_annotated_assembly	GCF_900111885.1_IMG-taxon_2667527405_annotated_assembly
2582581013	Amycolatopsis mediterranei DSM 40773 (unscreened)	not found	GCA_000696405.1_ASM69640v1	GCF_000696405.1_ASM69640v1
2597490168	Amycolatopsis methanolica 239	not found	GCA_000739085.1_ASM73908v1	GCF_000739085.1_ASM73908v1
2515075013	Amycolatopsis nigrescens CSC17Ta-90, DSM 44992	not found	not searched	GCF_000384315.1_ASM38431v1
2627854290	Amycolatopsis niigatensis DSM 45165	not searched	not searched	not searched
2554235157	Amycolatopsis orientalis DSM 46075	not found	not searched	GCF_000411995.1_AO46075_01
2675903153	Amycolatopsis pretoriensis DSM 44654	not found	GCA_900107925.1_IMG-taxon_2675903153_annotated_assembly	GCF_900107925.1_IMG-taxon_2675903153_annotated_assembly
2634166327	Amycolatopsis regifaucium DSM 45072	not found	GCA_900113515.1_IMG-taxon_2634166327_annotated_assembly	GCF_900113515.1_IMG-taxon_2634166327_annotated_assembly
2582581014	Amycolatopsis rifamycinica 46095 (unscreened)	not found	GCA_000695625.1_ASM69562v1	GCF_000695625.1_ASM69562v1
2675903692	Amycolatopsis rubida DSM 44637	not found	GCA_900115345.1_IMG-taxon_2675903692_annotated_assembly	GCF_900115345.1_IMG-taxon_2675903692_annotated_assembly
2634166333	Amycolatopsis saalfeldensis DSM 44993	not found	GCA_900110575.1_IMG-taxon_2634166333_annotated_assembly	GCF_900110575.1_IMG-taxon_2634166333_annotated_assembly
2675903226	Amycolatopsis sacchari DSM 44468	not found	GCA_900114035.1_IMG-taxon_2675903226_annotated_assembly	GCF_900114035.1_IMG-taxon_2675903226_annotated_assembly
2513237078	Amycolatopsis sp. 75iv2, ATCC 39116	not found	not searched	GCF_000231075.2_ASM23107v3
2648501782	Amycolatopsis sp. MJM2582	not found	GCA_000754115.1_ASM75411v1	GCF_000754115.1_ASM75411v1
2630968289	Amycolatopsis sulphurea DSM 46092	not searched	not searched	not searched
2515154032	Amycolatopsis taiwanensis DSM 45107	not found	not searched	GCF_000519205.1_ASM51920v1
2512564010	Amycolatopsis thermoflava N1165, DSM 44574	not found	not searched	GCF_000473265.1_ASM47326v1
2634166899	Amycolatopsis tolypomycina DSM 44544	not found	GCA_900105945.1_IMG-taxon_2634166899_annotated_assembly	GCF_900105945.1_IMG-taxon_2634166899_annotated_assembly
2545824680	Amycolatopsis vancoresmycina DSM 44592	not found	GCA_000388135.1_Whole_genome_assembly	GCF_000388135.1_Whole_genome_assembly
2675903050	Amycolatopsis xylanica CPCC 202699	not found	GCA_900107045.1_IMG-taxon_2675903050_annotated_assembly	GCF_900107045.1_IMG-taxon_2675903050_annotated_assembly
2503982047	Anabaena cylindrica PCC 7122	not found	GCA_000317695.1_ASM31769v1	GCF_000317695.1_ASM31769v1
2675903261	Anabaena sp. 4-3	not found	not searched	GCF_001597745.1_ASM159774v1
2561511140	Anabaena sp. 90	not found	GCA_000312705.1_ASM31270v1	GCF_000312705.1_ASM31270v1
2506485002	Anabaena sp. PCC 7108	not found	not searched	GCF_000332135.1_ASM33213v1
2651869734	Anabaena sp. wa102	not found	GCA_001277295.1_ASM127729v1	GCF_001277295.1_ASM127729v1
646564504	Anabaena variabilis ATCC 29413	not found	GCA_000204075.1_ASM20407v1	not searched
2524614635	Anaeroarcus burkinensis DSM 6283	not found	not searched	GCF_000430605.1_ASM43060v1
2630968384	Anaerobacillus macyae DSM 16346	not found	GCA_001039475.1_ASM103947v1	GCF_001039475.1_ASM103947v1
2528768184	Anaerobiospirillum succiniciproducens DSM 6400	not found	not searched	GCF_000482845.1_ASM48284v1
2675903067	Anaerobium acetethylicum GluBS11, DSM 29698	not found	GCA_900096945.1_IMG-taxon_2675903067_annotated_assembly	GCF_900096945.1_IMG-taxon_2675903067_annotated_assembly
2585428191	Anaerobranca californiensis DSM 14826	not found	GCA_900142275.1_IMG-taxon_2585428191_annotated_assembly	GCF_900142275.1_IMG-taxon_2585428191_annotated_assembly
2602042032	Anaerobranca gottschalkii DSM 13577	not found	GCA_900111575.1_IMG-taxon_2602042032_annotated_assembly	GCF_900111575.1_IMG-taxon_2602042032_annotated_assembly
651324009	Anaerococcus hydrogenalis ACS-025-V-Sch4	not found	GCA_000191745.2_ASM19174v1	GCF_000191745.1_ASM19174v1
2600255105	Anaerococcus lactolyticus S7-1-13	not found	GCA_000758765.1_04_NF40_HMP1630v01	GCF_000758765.1_04_NF40_HMP1630v01
2548876840	Anaerococcus sp. ph10	not found	not searched	GCF_000311745.1_ASM31174v1
644736326	Anaerococcus prevotii PC 1, DSM 20548	not found	GCA_000024105.1_ASM2410v1	GCF_000024105.1_ASM2410v1
2600255036	Anaerococcus sp. 9402080	not found	not searched	GCF_000312365.2_ASM31236v2
2547132134	Anaerococcus senegalensis JC48	not found	not searched	GCF_000321005.1_ASM32100v2
2690315956	Anaerococcus sp. SB3	not found	not searched	GCF_001182725.1_Anaerococcus_jeddahense
643886055	Anaerococcus tetradius ATCC 35098	not found	GCA_000159095.1_ASM15909v1	GCF_000159095.1_ASM15909v1
645058761	Anaerococcus vaginalis ATCC 51170	not found	GCA_000163295.1_ASM16329v1	GCF_000163295.1_ASM16329v1
2588253509	Anaerosporobacter mobilis DSM 15930	not found	GCA_900142955.1_IMG-taxon_2588253509_annotated_assembly	GCF_900142955.1_IMG-taxon_2588253509_annotated_assembly
641736227	Anaerostipes caccae DSM 14662	not found	GCA_000154305.1_ASM15430v1	GCF_000154305.1_ASM15430v1
2534681714	Anaerostipes hadrus comb. nov. VPI 82-52, DSM 3319	not found	GCA_000332875.2_ASM33287v2	GCF_000332875.2_ASM33287v2
641736193	Anaerofustis stercorihominis DSM 17244	not found	GCA_000154825.1_ASM15482v1	GCF_000154825.1_ASM15482v1
2513237300	Anaeroglobus geminatus F0357	not found	GCA_000239275.1_ASM23927v1	GCF_000239275.1_ASM23927v1
649633005	Anaerolinea thermophila UNI-1	not found	GCA_000199675.1_ASM19967v1	GCF_000199675.1_ASM19967v1
2654587933	Anaerolineae bacterium SM23_ 63	not found	GCA_001303965.1_ASM130396v1	not searched
2654587934	Anaerolineae bacterium SM23_84	not found	GCA_001304175.1_ASM130417v1	not searched
2518285615	Anaeromusa acidaminophila DSM 3853	not found	not searched	GCF_000374545.1_ASM37454v1
637000007	Anaeromyxobacter dehalogenans 2CP-C	not found	GCA_000013385.1_ASM1338v1	GCF_000013385.1_ASM1338v1
640753003	Anaeromyxobacter sp. Fw109-5	not found	GCA_000017505.1_ASM1750v1	GCF_000017505.1_ASM1750v1
642555106	Anaeromyxobacter sp. K	not found	GCA_000020805.1_ASM2080v1	GCF_000020805.1_ASM2080v1
2639762817	Anaeromyxobacter sp. PSR-1	not found	GCA_000964525.1_ASM96452v1	GCF_000964525.1_ASM96452v1
2515154051	Anaerophaga thermohalophila Fru22, DSM 12881	not found	not searched	GCF_000191885.1_ASM19188v1
2588253517	Anaeroplasma bactoclasticum ATCC 27112	not searched	not searched	not searched
2588254259	Anaerorhabdus furcosa ATCC 25662	not found	GCA_900167375.1_IMG-taxon_2588254259_annotated_assembly	GCF_900167375.1_IMG-taxon_2588254259_annotated_assembly
2617271274	Anaerosalibacter sp. ND1	not found	not searched	GCF_000751555.1_Anaerosalibacter_massiliensis_ND1
2585428066	Anaerosphaera aminiphila DSM 21120	not found	GCA_900129925.1_IMG-taxon_2585428066_annotated_assembly	GCF_900129925.1_IMG-taxon_2585428066_annotated_assembly
649989907	Anaerostipes sp. 3_2_56FAA	not found	GCA_000185825.1_ASM18582v1	GCF_000185825.1_ASM18582v1
2562617096	Blautia hansenii VPI C7-24, DSM 20583	not found	GCA_000156675.1_ASM15667v1	GCF_000156675.1_ASM15667v1
643886199	Blautia hydrogenotrophica DSM 10507	not found	GCA_000157975.1_ASM15797v1	GCF_000157975.1_ASM15797v1
650377990	Clostridiales sp. SSC/2	not found	GCA_000210695.1_ASM21069v1	not searched
2515154176	Blautia producta ATCC 27340	not found	not searched	GCF_000373885.1_ASM37388v1
641736271	Anaerotruncus colihominis DSM 17241	not found	GCA_000154565.1_ASM15456v1	GCF_000154565.1_ASM15456v1
2690315908	Anaerotruncus sp. MT15	not found	not searched	GCF_900078395.1_PRJEB13168
2563367172	Anaerotruncus sp. G3(2012)	not found	GCA_000403395.2_Anae_bact_G3_V1	GCF_000403395.2_Anae_bact_G3_V1
2585428091	Anaerovibrio lipolyticus DSM 3074	not found	GCA_900141865.1_IMG-taxon_2585428091_annotated_assembly	GCF_900141865.1_IMG-taxon_2585428091_annotated_assembly
2558860135	Anaerovibrio sp. RM50	not found	not searched	GCF_000622005.1_ASM62200v1
2706794911	Anaerovirgula multivorans SCA	bzaABCDE	GCA_900188145.1_IMG-taxon_2706794911_annotated_assembly	GCF_900188145.1_IMG-taxon_2706794911_annotated_assembly
2524614531	Anaerovorax odorimutans DSM 5092	not found	not searched	GCF_000426305.1_ASM42630v1
646311905	Anaplasma centrale Israel	not searched	not searched	not searched
2547132094	Anaplasma marginale Washington Okanogan	not found	not searched	GCF_000215545.1_ASM21554v2
2565956754	Anaplasma phagocytophilum CRT38	not found	GCA_000478445.1_ASM47844v1	GCF_000478445.1_ASM47844v1
2596583652	Ancylobacter rudongense CGMCC 1.1761	not found	GCA_900100155.1_IMG-taxon_2596583652_annotated_assembly	GCF_900100155.1_IMG-taxon_2596583652_annotated_assembly
2517434012	Ancylobacter sp. FA202	not found	not searched	GCF_000380205.1_ASM38020v1
2585427961	Anditalea andensis LY1	not found	GCA_000714815.1_Anditalea_andensis_genome	GCF_000714815.1_Anditalea_andensis_genome
2565956517	Andreprevotia chitinilytica DSM 18519	not found	not searched	GCF_000711875.1_ASM71187v1
2563366762	Aneurinibacillus aneurinilyticus ATCC 12856	not found	GCA_000466385.1_ASM46638v1	GCF_000466385.1_ASM46638v1
2645727852	Aneurinibacillus migulanus DSM 2895	not found	GCA_001274715.1_ASM127471v1	GCF_001274715.1_ASM127471v1
2687453353	Aneurinibacillus sp. XH2	not found	GCA_001439585.2_ASM143958v2	GCF_001439585.2_ASM143958v2
2524614808	Aneurinibacillus terranovensis DSM 18919	not found	not searched	GCF_000430625.1_ASM43062v1
2634166356	Aneurinibacillus thermoaerophilus DSM 10154	not found	GCA_900099925.1_IMG-taxon_2634166356_annotated_assembly	GCF_900099925.1_IMG-taxon_2634166356_annotated_assembly
2706794561	Aneurinibacillus tyrosinisolvens LL-002	not found	GCA_001015055.1_ASM101505v1	GCF_001015055.1_ASM101505v1
2643221679	Angustibacter sp. Root456	not found	GCA_001426435.1_Root456	GCF_001426435.1_Root456
2690315950	Anoxybacillus amylolyticus DSM 15939	not found	GCA_001634285.1_ASM163428v1	GCF_001634285.1_ASM163428v1
2627854187	Anoxybacillus flavithermus yunnanensis E13	not found	not searched	GCF_000753835.1_ASM75383v1
2639762962	Anoxybacillus sp. ATCC BAA-2555	not found	not searched	GCF_000948315.1_BFA_5_A
2627854177	Anoxybacillus gonensis G2	not found	GCA_000770375.1_ASM77037v1	GCF_001187595.1_ASM118759v1
2551306365	Anoxybacillus kamchatkensis G10	not found	not searched	GCF_000283415.1_G10_01
2654588147	Anoxybacillus pushchinoensis K1	not found	GCA_900111795.1_IMG-taxon_2654588147_annotated_assembly	GCF_900111795.1_IMG-taxon_2654588147_annotated_assembly
2687453591	Anoxybacillus sp. B2M1	not found	GCA_001634265.1_ASM163426v1	GCF_001634265.1_ASM163426v1
2690315955	Anoxybacillus sp. B7M1	not found	GCA_001634305.1_ASM163430v1	GCF_001634305.1_ASM163430v1
2531839499	Anoxybacillus sp. DT3-1	not found	GCA_000346275.1_DT3-1dn	GCF_000346275.1_DT3-1dn
2597490245	Anoxybacillus sp. KU2-6(11)	not found	GCA_000753875.1_ASM75387v1	GCF_000753875.1_ASM75387v1
2541047509	Anoxybacillus sp. SK3-4	not found	GCA_000443775.1_SK3-4dn	GCF_000443775.1_SK3-4dn
2615840616	Anoxybacillus suryakundensis DSM 27374	not found	GCA_001517225.1_JGI_assembly	GCF_001418025.1_ASM141802v1
2556921100	Anoxybacillus tepidamans PS2	not found	not searched	GCF_000620165.1_ASM62016v1
2648501677	Anoxybacillus thermarum AF/04, DSM 17141	not found	GCA_000836725.1_ASM83672v1	GCF_000836725.1_ASM83672v1
2706794923	Anoxynatronum buryatense Su22	not searched	not searched	not searched
2619619037	Antarctobacter heliothermus DSM 11445	not found	GCA_900188425.1_IMG-taxon_2619619037_annotated_assembly	GCF_900188425.1_IMG-taxon_2619619037_annotated_assembly
2585427799	Aphanizomenon flos-aquae NIES-81	not found	not searched	GCF_000521175.1_Aflos454contigs199p
2627853929	Aphanocapsa montana BDHKU210001	not found	GCA_000817745.1_ASM81774v1	not searched
2615840617	Bacteroidetes sp. R-53146	not found	GCA_900018365.1_IMG-taxon_2615840617_annotated_assembly	GCF_900018365.1_IMG-taxon_2615840617_annotated_assembly
2684622550	Aquabacterium parvum B6	not found	not searched	GCF_001447195.1_ASM144719v1
2630968981	Aquabacterium sp. NJ1	not found	GCA_000768065.1_ASM76806v1	GCF_000768065.1_ASM76806v1
2595699008	Aquamicrobium aerolatum DSM 21857	not found	GCA_900113935.1_IMG-taxon_2595699008_annotated_assembly	GCF_900113935.1_IMG-taxon_2595699008_annotated_assembly
2574180179	Aquamicrobium defluvii W13Z1	not found	GCA_000585625.1_Aqudef_v9	GCF_000585625.1_Aqudef_v9
2648501116	Aquamicrobium sp. SK-2	not searched	not searched	not searched
2524614869	Aquaspirillum serpens DSM 68	not found	not searched	GCF_000420525.1_ASM42052v1
637000010	Aquifex aeolicus VF5	not found	GCA_000008625.1_ASM862v1	GCF_000008625.1_ASM862v1
2551306140	Aquimarina agarilytica ZC1	not found	not searched	GCF_000255455.1_ASM25545v1
2622736580	Aquimarina amphilecti DSM 25232	not found	GCA_900109375.1_IMG-taxon_2622736580_annotated_assembly	GCF_900109375.1_IMG-taxon_2622736580_annotated_assembly
2576861499	Aquimarina sp. 22II-S11-z7	not found	GCA_000626715.1_SOAPdenovo_v1.05	GCF_000626715.1_SOAPdenovo_v1.05
2693429858	Aquimarina intermedia DSM 17527	not searched	not searched	not searched
2523533620	Aquimarina latercula DSM 2041	not found	not searched	GCF_000430645.1_ASM43064v1
2667528136	Aquimarina longa SW024	not found	not searched	GCF_001401755.1_ASM140175v1
2585427800	Aquimarina macrocephali JAMB N27	not found	not searched	GCF_000520995.1_of_Aquimarina_macrocephali
2585427830	Aquimarina megaterium XH134	not found	not searched	GCF_000520975.1_of_Aquimarina_megaterium
2524023059	Aquimarina muelleri DSM 19832	not found	not searched	GCF_000430665.1_ASM43066v1
2579778789	Aquimarina sp. SW150	not found	not searched	GCF_000520955.1_of_Aquimarina_pacifica
2630968263	Aquimarina sp. Mar_2010_214	not searched	not searched	not searched
2622736502	Aquimarina spongiae DSM 22623	not found	GCA_900141785.1_IMG-taxon_2622736502_annotated_assembly	GCF_900141785.1_IMG-taxon_2622736502_annotated_assembly
2622736515	Aquimonas voraii DSM 16957	not found	GCA_900101825.1_IMG-taxon_2622736515_annotated_assembly	GCF_900101825.1_IMG-taxon_2622736515_annotated_assembly
2648501111	Aquincola tertiaricarbonis MIMtkpLc11	not found	not searched	GCF_000969605.1_ASM96960v1
2617270766	Aquisalimonas asiatica CGMCC 1.6291	not found	GCA_900110585.1_IMG-taxon_2617270766_annotated_assembly	GCF_900110585.1_IMG-taxon_2617270766_annotated_assembly
2639763060	Aquitalea magnusonii SM6	not found	GCA_000964065.1_ASM96406v1	GCF_000964065.1_ASM96406v1
2703718753	Aquitalea pelogenes CCM 7557	not found	not searched	GCF_001515305.1_ASM151530v1
2651870123	Arachidicoccus rhizosphaerae Vu-144	not found	GCA_900107765.1_IMG-taxon_2651870123_annotated_assembly	GCF_900107765.1_IMG-taxon_2651870123_annotated_assembly
2684623007	Arachidicoccus sp. BS20	not found	GCA_001659705.1_ASM165970v1	GCF_001659705.1_ASM165970v1
2693429500	Arboriscoccus pini B29T1	not found	GCA_900187945.1_IMG-taxon_2693429500_annotated_assembly	GCF_900187945.1_IMG-taxon_2693429500_annotated_assembly
646564505	Arcanobacterium haemolyticum CCM, DSM 20595	not found	GCA_000092365.1_ASM9236v1	GCF_000092365.1_ASM9236v1
2634166335	Arcanobacterium phocae DSM 10002	not found	GCA_900105865.1_IMG-taxon_2634166335_annotated_assembly	GCF_900105865.1_IMG-taxon_2634166335_annotated_assembly
2600255109	Arcanobacterium sp. S3PF19	not found	GCA_000758825.1_04_NF40_HMP1631v01	GCF_000758825.1_04_NF40_HMP1631v01
2654587630	Archangium gephyra DSM 2261	not found	GCA_001027285.1_ASM102728v1	GCF_001027285.1_ASM102728v1
2590828685	Cystobacter violaceus Cb vi76	not found	GCA_000733295.1_ASM73329v1	GCF_000733295.1_ASM73329v1
2595698202	Arcicella aurantiaca DSM 22214	not searched	not searched	not searched
2630968480	Arcobacter anaerophilus IR-1	not found	not searched	GCF_000935065.1_ASM93506v1
2667527636	Arcobacter butzleri L351	not found	GCA_001010615.1_A.butzleri_L351_1.0	GCF_001010615.1_A.butzleri_L351_1.0
2576861106	Arcobacter cibarius LMG 21996	not found	not searched	GCF_000522465.1_Arcobacter_cibarius_LMG21996
2568526144	Arcobacter faecis AF1078	not found	not searched	GCF_000585155.1_Arcobacter_septicus_AF1078
2579778782	Arcobacter sp. AF1430	not found	not searched	GCF_000648635.1_Arcobacter_lanthierii_AF1430
2585427831	Arcobacter lanthieri AF1440	not found	not searched	GCF_000585115.1_Arcobacter_lanthierii_AF1440
2579778692	Arcobacter sp. AF1581	not found	not searched	GCF_000585195.1_Arcobacter_lanthierii_AF1581
2700989666	Arcobacter marinus MIP3H_Col16	not searched	not searched	not searched
646564506	Arcobacter nitrofigilis DSM 7299	not found	GCA_000092245.1_ASM9224v1	GCF_000092245.1_ASM9224v1
2684622609	Arcobacter skirrowii L403	not found	not searched	GCF_001572925.1_ASM157292v1
2579778741	Arcobacter sp. AF1028	not found	not searched	GCF_000585175.1_Arcobacter_septicus_AF1028
2511231177	Arcobacter sp. L	not found	GCA_000284235.1_ASM28423v1	GCF_000284235.1_ASM28423v1
2541047992	Arcticibacter svalbardensis MN12-7	not found	GCA_000403135.1_ArSv1	GCF_000403135.1_ArSv1
2651869644	Ardenticatena maritima 110S	not found	GCA_001306175.1_ASM130617v1	GCF_001306175.1_ASM130617v1
2574179777	Arenibacter algicola TG409	not found	not searched	GCF_000733925.1_ASM73392v1
2523231023	Arenibacter certesii DSM 19833	not found	not searched	GCF_000429545.1_ASM42954v1
2593339296	Arenibacter echinorum DSM 23522	not searched	not searched	not searched
2524614597	Arenibacter latericius DSM 15913	not found	not searched	GCF_000424985.1_ASM42498v1
2617270930	Arenibacter nanhaiticus CGMCC 1.8863	not found	GCA_900141935.1_IMG-taxon_2617270930_annotated_assembly	GCF_900141935.1_IMG-taxon_2617270930_annotated_assembly
2634166303	Arenibacter palladensis DSM 17539	not found	GCA_900129275.1_IMG-taxon_2634166303_annotated_assembly	GCF_900129275.1_IMG-taxon_2634166303_annotated_assembly
2595699007	Arenibacter troitsensis DSM 19835	not found	GCA_900177645.1_IMG-taxon_2595699007_annotated_assembly	GCF_900177645.1_IMG-taxon_2595699007_annotated_assembly
2524614513	Arenimonas composti TR7-09, DSM 18010	not found	not searched	GCF_000426365.1_ASM42636v1
2597489983	Arenimonas donghaensis DSM 18148, HO3-R19	not found	GCA_000743535.1_ASM74353v1	GCF_000743535.1_ASM74353v1
2627854023	Arenimonas malthae CC-JY-1	not found	GCA_000747075.1_ASM74707v1	GCF_000747075.1_ASM74707v1
2645728050	Arenimonas metalli CF5-1	not found	GCA_000747155.1_ASM74715v1	GCF_000747155.1_ASM74715v1
2524614729	Arenimonas oryziterrae YC6267, DSM 21050	not found	not searched	GCF_000420545.1_ASM42054v1
2667528186	Arenitalea lutea CGMCC 1.12213	not found	GCA_900141715.1_IMG-taxon_2667528186_annotated_assembly	GCF_900141715.1_IMG-taxon_2667528186_annotated_assembly
2519899679	Arhodomonas aquaeolei DSM 8974	not found	not searched	GCF_000374645.1_ASM37464v1
2703719178	Armatimonadetes bacterium JGI M3C4D3-002-C13 (contamination screened)	not searched	not searched	not searched
637000012	Aromatoleum aromaticum EbN1	not found	GCA_000025965.1_ASM2596v1	GCF_000025965.1_ASM2596v1
2524614535	Arsenicicoccus bolidensis DSM 15745	not found	not searched	GCF_000426385.1_ASM42638v1
2687453142	Arsenicicoccus sp. F0371	not found	GCA_001189535.1_ASM118953v1	GCF_001189535.1_ASM118953v1
2606217112	Arsenophonus endosymbiont Hangzhou of Nilaparvata lugens	not found	not searched	GCF_000757905.1_ASM75790v1
2524614872	Arsenophonus nasoniae DSM 15247	not found	not searched	GCF_000429565.1_ASM42956v1
2657245413	Candidatus Arsenophonus lipopteni, strain CB	not found	GCA_001534665.1_ASM153466v1	GCF_001534665.1_ASM153466v1
2711768198	Arsukibacterium ikkense GCM72	not found	GCA_000987775.1_ASM98777v1	GCF_000987775.1_ASM98777v1
2684622524	Arsukibacterium sp. MJ3	not found	GCA_000987765.1_ASM98776v1	GCF_000987765.1_ASM98776v1
2645727552	Arthrobacter alpinus R3.8	not found	GCA_001294625.1_ASM129462v1	GCF_001294625.1_ASM129462v1
2524023227	Arthrobacter castelli DSM 16402	not found	not searched	GCF_000430705.1_ASM43070v1
2537561592	Arthrobacter crystallopoietes BAB-32	not found	GCA_000328305.2_Arthrobacter_crystallopoitesv3.1	GCF_000328305.2_Arthrobacter_crystallopoitesv3.1
2663762744	Arthrobacter cupressi CGMCC 1.10783	not found	GCA_900099975.1_IMG-taxon_2663762744_annotated_assembly	GCF_900099975.1_IMG-taxon_2663762744_annotated_assembly
2675903326	Arthrobacter enclensis NIO-1008	not found	GCA_001457025.1_ASM145702v1	GCF_001457025.1_ASM145702v1
2519899568	Arthrobacter globiformis NBRC 12137	not found	GCA_000238915.2_ASM23891v2	GCF_000238915.1_ASM23891v2
2616645010	Arthrobacter indicum NIO-1057	not found	GCA_900094805.1_IMG-taxon_2616645010_annotated_assembly	GCF_900094805.1_IMG-taxon_2616645010_annotated_assembly
2698536637	Arthrobacter koreensis 5J12A	not found	not searched	GCF_001373495.1_Arthrobacter_koreensis_5J12A
2510461014	Arthrobacter nitroguajacolicus Rue61a	not found	GCA_000294695.2_ASM29469v2	GCF_000294695.2_ASM29469v2
2706795028	Arthrobacter permensis VKM Ac-2550	not searched	not searched	not searched
2517572122	Arthrobacter sp. 131MFCol6.1	not found	not searched	GCF_000374925.1_ASM37492v1
2517572123	Arthrobacter sp. 135MFCol5.1	not found	not searched	GCF_000374865.1_ASM37486v1
2517572124	Arthrobacter sp. 161MFSha2.1	not found	not searched	GCF_000374945.1_ASM37494v1
2517572214	Arthrobacter sp. 162MFSha1.1	not found	not searched	GCF_000374905.1_ASM37490v1
2546826728	Arthrobacter sp. 31Y	not found	not searched	GCF_000526335.1_ASM52633v1
2519899711	Arthrobacter sp. 35/47 (Draft 1)	not found	not searched	GCF_000520475.1_AsbDRAFT
2528768210	Arthrobacter sp. 35W	not found	not searched	GCF_000482545.1_ASM48254v1
2556921097	Arthrobacter sp. 9MFCol3.1	not found	not searched	GCF_000620385.1_ASM62038v1
2617271319	Arthrobacter sp. A3	not searched	not searched	not searched
2667527555	Arthrobacter sp. A3 null replaces 59185	not found	GCA_000755585.2_ASM75558v2	GCF_000755585.2_ASM75558v2
2562617041	Arthrobacter sp. AK-YN10	not found	GCA_000465895.2_ASM46589v2	GCF_000465895.2_ASM46589v2
2710724203	Arthrobacter sp. B3	not searched	not searched	not searched
2519103017	Arthrobacter sp. Br18 (Draft 1)	not found	not searched	GCF_000520555.1_Abr18DRAFT
2571042271	Arthrobacter sp. CAL618	not found	not searched	GCF_000468215.1_ASM46821v1
2615840536	Arthrobacter sp. CF158	not found	GCA_900106835.1_IMG-taxon_2615840536_annotated_assembly	GCF_900106835.1_IMG-taxon_2615840536_annotated_assembly
2645727986	Arthrobacter sp. Edens01	not found	GCA_001307035.1_ASM130703v1	GCF_001307035.1_ASM130703v1
2684622611	Arthrobacter sp. EpRS66	not found	GCA_001512275.1_ASM151227v1	GCF_001512275.1_ASM151227v1
2690315828	Arthrobacter sp. EpRS71	not found	GCA_001512285.1_ASM151228v1	GCF_001512285.1_ASM151228v1
2690315846	Arthrobacter sp. EPSL27	not found	GCA_001512305.1_ASM151230v1	GCF_001512305.1_ASM151230v1
2684623226	Arthrobacter sp. ERGS1:01	not found	GCA_001281315.1_ASM128131v1	GCF_001281315.1_ASM128131v1
639633006	Arthrobacter sp. FB24	not found	GCA_000196235.1_ASM19623v1	GCF_000196235.1_ASM19623v1
2519899712	Arthrobacter sp. H14 (Draft 1)	not found	not searched	GCF_000520495.1_Ah14DRAFT
2518645508	Arthrobacter sp. H20 (Assembly 1)	not found	not searched	GCF_000520515.1_Ah20DRAFT
2519899713	Arthrobacter sp. H5 (Draft 1)	not found	not searched	GCF_000520595.1_Ah5DRAFT
2684622508	Arthrobacter sp. HG	not found	not searched	GCF_001375615.1_Draft_genome_sequence_of_an_Arthrobacter_sp.
2518645509	Arthrobacter sp. I3 (Assembly 1)	not found	not searched	GCF_000520575.1_Ai3DRAFT
2654588025	Arthrobacter sp. IHBB 11108 null replaces 81707	not found	GCA_000950575.1_ASM95057v1	GCF_000950575.1_ASM95057v1
2639762764	Arthrobacter sp. L77	not found	not searched	GCF_000816565.1_ASM81656v1
2643221808	Arthrobacter sp. Leaf137	not found	GCA_001423525.1_Leaf137	GCF_001423525.1_Leaf137
2643221810	Arthrobacter sp. Leaf141	not found	GCA_001424565.1_Leaf141	GCF_001424565.1_Leaf141
2643221899	Arthrobacter sp. Leaf145	not found	GCA_001423565.1_Leaf145	GCF_001423565.1_Leaf145
2643221784	Arthrobacter sp. Leaf234	not found	GCA_001422665.1_Leaf234	GCF_001422665.1_Leaf234
2643221913	Arthrobacter sp. Leaf337	not found	GCA_001423745.1_Leaf337	GCF_001423745.1_Leaf337
2643221781	Arthrobacter sp. Leaf69	not found	GCA_001422645.1_Leaf69	GCF_001422645.1_Leaf69
2645727772	Arthrobacter sp. LS16	not found	GCA_001281115.1_ASM128111v1	GCF_001281115.1_ASM128111v1
2551306098	Arthrobacter sp. M2012083	not found	not searched	GCF_000281065.1_ASM28106v1
2517287032	Arthrobacter sp. MA-N2	not found	not searched	GCF_000517125.1_ASM51712v1
2645727834	Arthrobacter sp. MWB30	not found	GCA_000812065.1_ASM81206v1	GCF_000812065.1_ASM81206v1
2609459768	Arthrobacter sp. OK362	not found	GCA_900102785.1_IMG-taxon_2609459768_annotated_assembly	GCF_900102785.1_IMG-taxon_2609459768_annotated_assembly
2609459742	Arthrobacter sp. OK909	not found	GCA_900104405.1_IMG-taxon_2609459742_annotated_assembly	GCF_900104405.1_IMG-taxon_2609459742_annotated_assembly
2609459726	Arthrobacter sp. OV118	not found	GCA_900116495.1_IMG-taxon_2609459726_annotated_assembly	GCF_900116495.1_IMG-taxon_2609459726_annotated_assembly
2609459738	Arthrobacter sp. OV407	not found	GCA_900102895.1_IMG-taxon_2609459738_annotated_assembly	GCF_900102895.1_IMG-taxon_2609459738_annotated_assembly
2687453691	Arthrobacter sp. OV608	not found	GCA_900110595.1_IMG-taxon_2687453691_annotated_assembly	GCF_900110595.1_IMG-taxon_2687453691_annotated_assembly
2690315906	Arthrobacter sp. OY3WO11	not found	GCA_001641125.1_ASM164112v1	GCF_001641125.1_ASM164112v1
2710724208	Arthrobacter sp. P2b	not found	GCA_900168295.1_IMG-taxon_2710724208_annotated_assembly	GCF_900168295.1_IMG-taxon_2710724208_annotated_assembly
2554235227	Arthrobacter sp. PAO19	not found	not searched	GCF_000414345.1_contig
2654587575	Arthrobacter sp. RIT-PI-e	not found	GCA_001187915.1_ASM118791v1	GCF_001187915.1_ASM118791v1
2643221705	Arthrobacter sp. Soil736	not found	GCA_001428005.1_Soil736	GCF_001428005.1_Soil736
2643221706	Arthrobacter sp. Soil761	not found	GCA_001428325.1_Soil761	GCF_001428325.1_Soil761
2643221707	Arthrobacter sp. Soil762	not found	GCA_001428335.1_Soil762	GCF_001428335.1_Soil762
2643221708	Arthrobacter sp. Soil763	not found	GCA_001428365.1_Soil763	GCF_001428365.1_Soil763
2643221845	Arthrobacter sp. Soil764	not found	GCA_001428075.1_Soil764	GCF_001428075.1_Soil764
2643221851	Arthrobacter sp. Soil782	not found	GCA_001428435.1_Soil782	GCF_001428435.1_Soil782
2654587724	Arthrobacter sp. SPG23	not found	GCA_000876655.1_ASM87665v1	GCF_000876655.1_ASM87665v1
2551306361	Arthrobacter sp. TB 23	not found	not searched	GCF_000294595.1_ASM29459v1
2554235101	Arthrobacter sp. TB 26	not found	not searched	GCF_000427315.1_ArtTB261.0
2563366511	Arthrobacter sp. UNC362MFTsu5.1	not found	not searched	GCF_000685965.1_ASM68596v1
2593339130	Arthrobacter sp. UNCCL28	not found	GCA_900102805.1_IMG-taxon_2593339130_annotated_assembly	GCF_900102805.1_IMG-taxon_2593339130_annotated_assembly
2630968364	Arthrobacter sp. W1	not found	GCA_000812545.1_ASM81254v1	GCF_000812545.1_ASM81254v1
2687453626	Arthrobacter sp. YC-RL1	not found	GCA_001454985.1_ASM145498v1	GCF_001454985.1_ASM145498v1
2615840638	Arthrobacter sp. YR096	not found	GCA_900108925.1_IMG-taxon_2615840638_annotated_assembly	GCF_900108925.1_IMG-taxon_2615840638_annotated_assembly
2648501646	Arthrobacter sp. ZBG10	not found	GCA_001238605.1_ASM123860v1	GCF_001238605.1_ASM123860v1
2642422544	Arthrobacter subterraneus NP_1H	not found	GCA_900099735.1_IMG-taxon_2642422544_annotated_assembly	GCF_900099735.1_IMG-taxon_2642422544_annotated_assembly
2639762519	Arthrobacter woluwensis DSM 10495	not found	GCA_900105345.1_IMG-taxon_2639762519_annotated_assembly	GCF_900105345.1_IMG-taxon_2639762519_annotated_assembly
642979357	Arthrospira maxima CS-328	not found	GCA_000173555.1_ASM17355v1	GCF_000173555.1_ASM17355v1
650377906	Arthrospira platensis NIES-39	not found	GCA_000210375.1_ASM21037v1	GCF_000210375.1_ASM21037v1
648276619	Arthrospira sp. PCC 8005	not found	GCA_000176895.2_ASM17689v2	GCF_000176895.2_ASM17689v2
2645728008	Arthrospira sp. TJSD091	not found	not searched	GCF_000974245.1_ASM97424v1
2574179708	Asaccharobacter celatus DSM 18785	not searched	not searched	not searched
2634166349	Clostridium irregulare DSM 2635	not found	GCA_900129815.1_IMG-taxon_2634166349_annotated_assembly	GCF_900129815.1_IMG-taxon_2634166349_annotated_assembly
2585427931	Asaia astilbes JCM 15831	not found	not searched	GCF_000613845.1_ASM61384v1
2687453310	Asaia bogorensis NBRC 16594	not found	GCA_001547995.1_ASM154799v1	GCF_001547995.1_ASM154799v1
2574180177	Asaia platycodi SF2.1	not found	GCA_000505765.1_AsaiaSF2.1v1	GCF_000505765.1_AsaiaSF2.1v1
2585427933	Asaia prunellae JCM 25354	not found	not searched	GCF_000613885.1_ASM61388v1
2675903059	Asanoa hainanensis CGMCC 4.5593	not found	GCA_900188485.1_IMG-taxon_2675903059_annotated_assembly	GCF_900188485.1_IMG-taxon_2675903059_annotated_assembly
2690315652	Asanoa ishikariensis DSM 44718	not found	GCA_900107455.1_IMG-taxon_2690315652_annotated_assembly	GCF_900107455.1_IMG-taxon_2690315652_annotated_assembly
2509887033	Asinibacterium sp. OR43	not found	not searched	GCF_000427525.1_ASM42752v1
2516143025	Asinibacterium sp. OR53	not found	not searched	GCF_000515315.1_ASM51531v1
2515154077	Asticcacaulis benevestitus DSM 16100, ATCC BAA-896	not found	not searched	GCF_000376105.1_ASM37610v1
651285000	Asticcacaulis biprosthecum C19, ATCC 27554	not found	GCA_000204015.1_ASM20401v1	GCF_000204015.1_ASM20401v1
649633007	Asticcacaulis excentricus CB 48	not found	GCA_000175215.2_ASM17521v2	GCF_000175215.2_ASM17521v2
2576861669	Asticcacaulis sp. AC402	not found	GCA_000495835.1_AspAC402.1.0	GCF_000495835.1_AspAC402.1.0
2574180013	Asticcacaulis sp. AC460	not found	GCA_000495795.1_AspAC460.1.0	GCF_000495795.1_AspAC460.1.0
2571042840	Asticcacaulis sp. AC466	not found	GCA_000495815.1_AspAC466.1.0	GCF_000495815.1_AspAC466.1.0
2576861656	Asticcacaulis sp. YBE204	not found	GCA_000495855.1_AspACYBE204.1.0	GCF_000495855.1_AspACYBE204.1.0
2596583650	Asticcacaulis taihuensis CGMCC 1.3431	not found	GCA_900100255.1_IMG-taxon_2596583650_annotated_assembly	GCF_900100255.1_IMG-taxon_2596583650_annotated_assembly
2514752030	Escherichia hermannii NBRC 105704	not found	GCA_000248015.2_ASM24801v2	GCF_000248015.1_ASM24801v2
2574180435	Salmonella subterranea DSM 16208	not searched	not searched	not searched
2546825536	Atopobacter phocae ATCC BAA-285	not found	not searched	GCF_000526675.1_ASM52667v1
2523231056	Atopobium fossor DSM 15642	not found	not searched	GCF_000483125.1_ASM48312v1
2531839302	Atopobium minutum 10063974	not found	GCA_000364325.1_Atop_minu_V1	GCF_000364325.1_Atop_minu_V1
2600255119	Atopobium parvulum DNF00906	not found	GCA_000758945.1_04_NF40_HMP1647v01	GCF_000758945.1_04_NF40_HMP1647v01
643886019	Atopobium rimae ATCC 49626	not found	GCA_000174015.1_ASM17401v1	GCF_000174015.1_ASM17401v1
2558860920	Atopobium sp. BS2	not found	GCA_000565075.1_AspBS2v1.0	GCF_000565075.1_AspBS2v1.0
2558860386	Atopobium sp. BV3AC4	not found	GCA_000468815.1_AspBV3AC4v1.0	GCF_000468815.1_AspBV3AC4v1.0
2558860921	Atopobium sp. ICM42b	not found	GCA_000564995.1_AspICM42bv1.0	GCF_000564995.1_AspICM42bv1.0
2541047018	Atopobium sp. oral taxon 199 F0494	not found	GCA_000411555.1_Atop_sp_oral_taxon_199_F0494_V1	GCF_000411555.1_Atop_sp_oral_taxon_199_F0494_V1
2541047095	Atopobium sp. oral Taxon 810 F0209	not found	GCA_000466405.1_ASM46640v1	GCF_000466405.1_ASM46640v1
648276620	Atopobium vaginae DSM 15829	not found	not searched	GCF_000178335.1_ASM17833v1
2524023159	Atopococcus tabaci DSM 17538	not found	not searched	GCF_000429585.1_ASM42958v1
2582581273	Atopostipes suicloacalis DSM 15692	not found	GCA_900129085.1_IMG-taxon_2582581273_annotated_assembly	GCF_900129085.1_IMG-taxon_2582581273_annotated_assembly
2660238272	Aurantimonas coralicida DSM 14790	not found	not searched	GCF_001463825.1_ASM146382v1
2700989460	Aurantimonas manganoxydans DSM 21871	not found	not searched	GCF_001463865.1_ASM146386v1
2643221945	Aurantimonas sp. Leaf443	not found	GCA_001425575.1_Leaf443	GCF_001425575.1_Leaf443
2657245368	Aurantimonas sp. USBA 369	not found	GCA_900167365.1_IMG-taxon_2657245368_annotated_assembly	GCF_900167365.1_IMG-taxon_2657245368_annotated_assembly
2636415982	Auraticoccus monumenti DSM 23257	not found	GCA_900101785.1_IMG-taxon_2636415982_annotated_assembly	GCF_900101785.1_IMG-taxon_2636415982_annotated_assembly
2627854086	Aureimonas altamirensis ON-56566	not found	GCA_000800175.1_ASM80017v1	GCF_000800175.1_ASM80017v1
2700989461	Aureimonas frigidaquae JCM 14755	not found	not searched	GCF_001463905.1_ASM146390v1
2651870106	Aureimonas jatrophae L7-484	not found	GCA_900104035.1_IMG-taxon_2651870106_annotated_assembly	GCF_900104035.1_IMG-taxon_2651870106_annotated_assembly
2654587881	Aureimonas phyllosphaerae L9-753	not found	GCA_900113065.1_IMG-taxon_2654587881_annotated_assembly	GCF_900113065.1_IMG-taxon_2654587881_annotated_assembly
2663763345	Aureimonas sp. AU12	not found	not searched	GCF_001463705.1_ASM146370v1
2684623194	Aureimonas sp. AU20	not found	GCA_001442755.1_ASM144275v1	GCF_001442755.1_ASM144275v1
2663763149	Aureimonas sp. AU22	not found	not searched	GCF_001463745.1_ASM146374v1
2660238343	Aureimonas sp. AU4	not found	not searched	GCF_001463765.1_ASM146376v1
2671180612	Aureimonas sp. AU40	not found	not searched	GCF_001463785.1_ASM146378v1
2657245154	Aureimonas sp. D3	not found	not searched	GCF_001463805.1_ASM146380v1
2643221807	Aureimonas sp. Leaf324	not found	GCA_001423245.1_Leaf324	GCF_001423245.1_Leaf324
2643221939	Aureimonas sp. Leaf427	not found	GCA_001425485.1_Leaf427	GCF_001425485.1_Leaf427
2643221829	Aureimonas sp. Leaf454	not found	GCA_001424685.1_Leaf454	GCF_001424685.1_Leaf454
2643221941	Aureimonas sp. Leaf460	not found	GCA_001425525.1_Leaf460	GCF_001425525.1_Leaf460
2671180476	Aureimonas sp. N4	not found	not searched	GCF_001463925.1_ASM146392v1
2515154138	Aureimonas ureilytica DSM 18598	not found	not searched	GCF_000382705.1_ASM38270v1
2585427989	Aureispira sp. CCB-QB1	not found	not searched	GCF_000724545.1_Aureispira_sp._CCB-QB1_genome
2537562210	Austwickia chelonae NBRC 105200	not found	GCA_000298175.1_ASM29817v1	GCF_000298175.1_ASM29817v1
2651869797	Avibacterium paragallinarum JF4211	not found	GCA_000442905.1_AviparaA_JF4211	GCF_000442905.1_AviparaA_JF4211
2574179768	Azoarcus communis DSM 12120	not searched	not searched	not searched
639633007	Azoarcus sp. BH72	not found	GCA_000061505.1_ASM6150v1	GCF_000061505.1_ASM6150v1
2648501830	Azoarcus sp. CIB	not found	GCA_001190925.1_ASM119092v1	GCF_001190925.1_ASM119092v1
2563366569	Azoarcus sp. KH32C	not found	GCA_000349945.1_ASM34994v1	GCF_000349945.1_ASM34994v1
2596583641	Azoarcus sp. PA01 (First draft assembly)	not found	GCA_001274695.1_ASM127469v1	GCF_001274695.1_ASM127469v1
2518645585	Azoarcus toluclasticus ATCC 700605	not found	not searched	GCF_000378245.1_ASM37824v1
2681812808	Azoarcus tolulyticus ATCC 51758	not found	GCA_900156155.1_IMG-taxon_2681812808_annotated_assembly	GCF_900156155.1_IMG-taxon_2681812808_annotated_assembly
2526164741	Azohydromonas australica DSM 1124	not found	not searched	GCF_000430725.1_ASM43072v1
2596583523	Azomonas agilis DSM 375	not searched	not searched	not searched
2524023152	Azonexus hydrophilus DSM 23864	not found	not searched	GCF_000429605.1_ASM42960v1
641228476	Azorhizobium caulinodans ORS 571	not found	GCA_000010525.1_ASM1052v1	GCF_000010525.1_ASM1052v1
2513237087	Azorhizobium doebereinerae UFLA1-100	not found	not searched	GCF_000473085.1_ASM47308v1
2508501046	Azospira suillum PS	not found	GCA_000236665.1_ASM23666v1	GCF_000236665.1_ASM23666v1
2597490356	Azospirillum brasilense sp7	not searched	not searched	not searched
2522572158	Azospirillum halopraeferens DSM 3675	not found	not searched	GCF_000429625.1_ASM42962v1
2687453243	Azospirillum humicireducens SgZ-5	not found	GCA_001639105.1_ASM163910v1	GCF_001639105.1_ASM163910v1
2622736628	Azospirillum lipoferum R1C	not found	GCA_900177475.1_IMG-taxon_2622736628_annotated_assembly	GCF_900177475.1_IMG-taxon_2622736628_annotated_assembly
2622736610	Azospirillum oryzae A2P	not found	GCA_900177515.1_IMG-taxon_2622736610_annotated_assembly	GCF_900177515.1_IMG-taxon_2622736610_annotated_assembly
2551306655	Azospirillum sp. B4	not found	not searched	GCF_000333275.1_ASM33327v1
2551306538	Azospirillum sp. B506	not found	not searched	GCF_000333595.1_ASM33359v1
646311907	Azospirillum sp. B510	not found	GCA_000010725.1_ASM1072v1	GCF_000010725.1_ASM1072v1
2708742415	Azospirillum sp. RU37A	not found	GCA_900188305.1_IMG-taxon_2708742415_annotated_assembly	GCF_900188305.1_IMG-taxon_2708742415_annotated_assembly
2708742412	Azospirillum sp. RU38E	not found	GCA_900188385.1_IMG-taxon_2708742412_annotated_assembly	GCF_900188385.1_IMG-taxon_2708742412_annotated_assembly
2645728001	Azospirillum thiophilum BV-S	not found	GCA_001305595.1_ASM130559v1	GCF_001305595.1_ASM130559v1
2597490340	Azotobacter beijerinckii DSM 378	not found	GCA_900110885.1_IMG-taxon_2597490340_annotated_assembly	GCF_900110885.1_IMG-taxon_2597490340_annotated_assembly
2639762859	Azotobacter chroococcum NCIMB 8003	not found	GCA_000817975.1_ASM81797v1	GCF_000817975.1_ASM81797v1
2597490339	Azotobacter vinelandii DSM 279	not found	GCA_900119555.1_IMG-taxon_2597490339_annotated_assembly	GCF_900119555.1_IMG-taxon_2597490339_annotated_assembly
2526164512	Azovibrio restrictus DSM 23866	not found	not searched	GCF_000429665.1_ASM42966v1
2690315779	Bacillaceae bacterium mt6	not found	not searched	GCF_001049895.1_Rubeoparvulum_massiliensis
2671180904	Bacillaceae bacterium mt8	not found	not searched	GCF_001375675.1_Massilibacterium_senegalense
2639763053	Bacillaceae bacterium MTCC 10057	not found	GCA_000818665.2_ASM81866v2	GCF_000818665.2_ASM81866v2
2627853837	Bacillaceae bacterium MTCC 8252	not found	GCA_000818695.2_ASM81869v2	GCF_000818695.2_ASM81869v2
2654587591	Bacilli bacterium VT-13-104	not found	GCA_000974285.1_ASM97428v1	GCF_000974285.1_ASM97428v1
2519899659	Bacillus acidiproducens DSM 23148	not found	not searched	GCF_000374345.1_ASM37434v1
2627853824	Bacillus aerophilus C772	not found	not searched	GCF_000831655.1_ASM83165v1
2522572065	Bacillus aidingensis DSM 18341	not found	not searched	GCF_000429685.1_ASM42968v1
2609459843	Bacillus akibai JCM 9157	not found	GCA_000513135.1_ASM51313v1	GCF_001315085.1_ASM131508v1
2519899572	Bacillus alcalophilus ATCC 27647	not found	GCA_000292245.2_ASM29224v2	GCF_000292245.2_ASM29224v2
2576861487	Bacillus altitudinis 41KF2b	not found	GCA_000691145.1_ASM69114v1	GCF_000691145.1_ASM69114v1
2630968204	Bacillus alveayuensis 24KAM51	not found	not searched	GCF_000948175.1_BFA_2_A
2576861599	Bacillus amyloliquefaciens EGD-AQ14	not found	GCA_000465655.1_GS_De_Novo_Assembly	GCF_000465655.1_GS_De_Novo_Assembly
2551306505	Bacillus anthracis 3154	not searched	not searched	not searched
2627853720	Bacillus aquimaris JM7	not found	not searched	GCF_000935355.1_ASM93535v1
2636415962	Bacillus aryabhattai B8W22	not found	GCA_000956595.1_ASM95659v1	GCF_000956595.1_ASM95659v1
2654587512	Bacillus sp. T61	not found	not searched	GCF_001025015.1_ASM102501v1
2547132230	Bacillus atrophaeus globigii ATCC 49822-2	not found	not searched	GCF_000204865.1_ASM20486v2
2524614609	Bacillus aurantiacus DSM 18675	not found	not searched	GCF_000429705.1_ASM42970v1
2524023181	Bacillus azotoformans LMG 9581	not found	GCA_000307855.1_BAZO1.0	GCF_000307855.1_BAZO1.0
2639763179	Bacillus badius DSM 30822	not found	GCA_000829555.1_ASM82955v1	GCF_000829555.1_ASM82955v1
2537561923	Bacillus bataviensis LMG 21833	not found	GCA_000307875.1_BABA1.0	GCF_000307875.1_BABA1.0
2556921655	Bacillus bogoriensis ATCC BAA-922	not found	not searched	GCF_000621445.1_ASM62144v1
2636415661	Bacillus bombysepticus Wang	not found	GCA_000831065.1_ASM83106v1	GCF_000831065.1_ASM83106v1
2609459902	Bacillus boroniphilus JCM 21738	not found	GCA_000517385.1_ASM51738v1	GCF_000517385.1_ASM51738v1
2645727660	Bacillus butanolivorans DSM 18926	not found	GCA_001273755.1_ASM127375v1	GCF_001273755.1_ASM127375v1
2630968476	Bacillus campisalis SA2-6	not found	GCA_000986785.1_ASM98678v1	GCF_000986785.1_ASM98678v1
2675903024	Bacillus caseinilyticus SP	not found	GCA_900107275.1_IMG-taxon_2675903024_annotated_assembly	GCF_900107275.1_IMG-taxon_2675903024_annotated_assembly
649633010	Bacillus cellulosilyticus N-4, DSM 2522	not found	GCA_000177235.2_ASM17723v2	GCF_000177235.2_ASM17723v2
2684623095	Bacillus cereus ATCC 4342 Genome sequencing	not found	GCA_000832845.1_ASM83284v1	GCF_000832845.1_ASM83284v1
2524614595	Bacillus chagannorensis DSM 18086	not found	not searched	GCF_000429725.1_ASM42972v1
2571042748	Bacillus sp. FJAT-14515	not found	not searched	GCF_000504145.1_SOAPdenovo_for_version2.04_of_Bacillus_sp._FJAT-14515_genome
2671180323	Bacillus circulans RIT379	not found	GCA_001029855.1_RIT379_V1	GCF_001029855.1_RIT379_V1
637000019	Bacillus clausii KSM-K16	not found	GCA_000009825.1_ASM982v1	GCF_000009825.1_ASM982v1
2554235021	Bacillus coagulans XZL9	not found	not searched	GCF_000333915.1_XZL9_v1
642979338	Bacillus coahuilensis m4-4	not found	not searched	GCF_000171615.1_ASM17161v1
2648501634	Bacillus cytotoxicus CVUAS 2833	not found	GCA_001050335.1_ASM105033v1	GCF_001050335.1_ASM105033v1
2617270767	Bacillus daliensis CGMCC 1.10369	not found	GCA_900103955.1_IMG-taxon_2617270767_annotated_assembly	GCF_900103955.1_IMG-taxon_2617270767_annotated_assembly
2619619271	Bacillus dielmoensis FF4	not found	not searched	GCF_000612665.1_FF4
2708743148	Bacillus encimensis V-25	not searched	not searched	not searched
2617270721	Bacillus enclensis SGD-1123	not found	GCA_900094975.1_IMG-taxon_2617270721_annotated_assembly	GCF_900094975.1_IMG-taxon_2617270721_annotated_assembly
2599185264	Bacillus endophyticus DSM 13796	not found	GCA_900115845.1_IMG-taxon_2599185264_annotated_assembly	GCF_900115845.1_IMG-taxon_2599185264_annotated_assembly
2708742534	Bacillus filamentosus SGD-14	not found	GCA_900177535.1_IMG-taxon_2708742534_annotated_assembly	GCF_900177535.1_IMG-taxon_2708742534_annotated_assembly
2568526233	Bacillus firmus DS1	not found	GCA_000565285.1_pBF	GCF_000565285.1_pBF
2582580961	Bacillus flexus T6186-2	not found	not searched	GCF_000612165.1_BacFle1.0
2517572148	Bacillus fordii DSM 16014	not found	not searched	GCF_000374565.1_ASM37456v1
2585428004	Bacillus gaemokensis JCM 15801	not found	GCA_000712615.1_ASM71261v1	GCF_000712615.1_ASM71261v1
2508501036	Bacillus ginsengihumi J57	not found	not searched	GCF_000526655.1_ASM52665v1
2639762716	Bacillus glycinifermentans TH008	not found	GCA_000970445.1_ASM97044v1	GCF_000970445.1_ASM97044v1
2651869764	Bacillus sp. FJAT-4402	not found	GCA_001278705.1_ASM127870v1	GCF_001278705.1_ASM127870v1
637000020	Bacillus halodurans C-125	not found	GCA_000011145.1_ASM1114v1	GCF_000011145.1_ASM1114v1
2609459771	Bacillus hemicellulosilyticus JCM 9152	not found	GCA_000513115.1_ASM51311v1	GCF_001315065.1_ASM131506v1
2619619115	Bacillus cibi DSM 16189	not found	GCA_000709935.2_ASM70993v2	GCF_000709935.2_ASM70993v2
2619619114	Bacillus indicus LMG 22858	not found	GCA_000708755.2_ASM70875v2	GCF_000708755.2_ASM70875v2
2554235446	Bacillus infantis NRRL B-14911	not found	GCA_000473245.1_ASM47324v1	GCF_000473245.1_ASM47324v1
2630968313	Bacillus invictae DSM 26896	not found	GCA_000949525.1_ASM94952v1	GCF_000949525.1_ASM94952v1
2619619236	Bacillus jeddahensis	not found	not searched	GCF_000612625.1_JCE
2648501744	Bacillus koreensis DSM 16467	not found	GCA_001274935.1_ASM127493v1	GCF_001274935.1_ASM127493v1
2524023229	Bacillus kribbensis DSM 17871	not found	not searched	GCF_000430765.1_ASM43076v1
2585427654	Bacillus lehensis G1	not found	GCA_000706725.1_ASM70672v1	GCF_000706725.1_ASM70672v1
2585427934	Bacillus licheniformis F1-1	not found	not searched	GCF_000603965.1_Bacillus_licheniformis_strain_F1-1
2551306660	Bacillus sp. L1(2012)	not found	not searched	GCF_000334155.1_L1
2671180223	Bacillus lonarensis 25nlg	not found	GCA_900096965.1_IMG-taxon_2671180223_annotated_assembly	GCF_900096965.1_IMG-taxon_2671180223_annotated_assembly
2675903408	Bacillus malacitensis NRRL B-41618	not found	GCA_001517135.1_ASM151713v1	GCF_001517135.1_ASM151713v1
2585428017	Bacillus manliponensis JCM 15802	not found	GCA_000712595.1_ASM71259v1	GCF_000712595.1_ASM71259v1
2565956590	Bacillus mannanilyticus JCM 10596	not found	not searched	GCF_000615945.1_ASM61594v1
2639763006	Bacillus marisflavi	not found	GCA_001038695.1_ASM103869v1	GCF_001038695.1_ASM103869v1
2563367048	Bacillus marmarensis DSM 21297	not found	GCA_000474275.2_Bmar1.0	GCF_000474275.2_Bmar1.0
2619619269	Bacillus massilioalgeriensis EB01	not found	not searched	GCF_000613125.1_EB01T
2547132168	Bacillus massilioanorexius AP8	not found	not searched	GCF_000321185.1_ASM32118v1
2600255092	Bacillus massiliogorillae G2	not found	not searched	GCF_000380245.2_ASM38024v2
2547132161	Bacillus massiliosenegalensis JC6	not found	not searched	GCF_000311725.1_ASM31172v1
2675903329	Bacillus megaterium PE5-112	not found	GCA_001541965.1_ASM154196v1	GCF_001541965.1_ASM154196v1
2585427643	Bacillus methanolicus MGA3	not found	GCA_000262735.1_ASM26273v1	GCF_000262735.1_ASM26273v1
2630968707	Bacillus methylotrophicus JS25R	not found	GCA_000769555.1_ASM76955v1	GCF_000769555.1_ASM76955v1
2579778565	Bacillus mojavensis RO-H-1, KCTC 3706	not found	not searched	GCF_000507105.1_KCTC_3706_01
2639763118	Bacillus murimartini LMG21005	not found	GCA_001274705.1_ASM127470v1	not searched
2609460097	Bacillus mycoides BHP	not found	GCA_000746925.1_BHP_1	GCF_000746925.1_BHP_1
2596583586	Bacillus nanhaiisediminis CGMCC 1.10116	not searched	not searched	not searched
2619619270	Bacillus sp. FF3	not found	not searched	GCF_000612805.1_FF3
2541047554	Bacillus nealsonii AAU1_buffalo	not found	GCA_000401235.1_BacNeaAAU1	GCF_000401235.1_BacNeaAAU1
2675903663	Bacillus niacini NBRC 15566	not found	not searched	GCF_001591505.1_ASM159150v1
2681812999	Bacillus novalis NBRC 102450	not found	not searched	GCF_001591805.1_ASM159180v1
2551306096	Bacillus oceanisediminis 2691	not found	GCA_000294775.2_ASM29477v2	GCF_000294775.2_ASM29477v2
2636415927	Bacillus okhensis Kh10-101T	not found	GCA_000787375.1_ASM78737v1	GCF_000787375.1_ASM78737v1
2648501690	Bacillus okuhidensis DSM 13666	not found	GCA_001274915.1_ASM127491v1	GCF_001274915.1_ASM127491v1
2547132184	Bacillus sp. ZYK	not found	not searched	GCF_000331575.1_ASM33157v1
2524614636	Bacillus panaciterrae DSM 19096	not found	not searched	GCF_000430785.1_ASM43078v1
2684623143	Bacillus paralicheniformis BL-09	not found	GCA_000876525.1_ASM87652v1	GCF_000876525.1_ASM87652v1
2636415507	Bacillus sp. KJ-16	not found	GCA_001042485.2_ASM104248v2	GCF_001042485.2_ASM104248v2
2651870116	Bacillus persicus DSM 25386	not found	not searched	GCF_900109925.1_IMG-taxon_2651870116_annotated_assembly
2645727886	Bacillus plakortidis DSM 19153	not found	GCA_001420645.1_ASM142064v1	GCF_001420645.1_ASM142064v1
2630968651	Bacillus pseudalcaliphilus DSM 8725	not found	GCA_001038565.1_ASM103856v1	GCF_001038565.1_ASM103856v1
646311908	Bacillus pseudofirmus OF4	not found	GCA_000005825.2_ASM582v2	GCF_000005825.2_ASM582v2
643886172	Bacillus pseudomycoides DSM 12442	not found	GCA_000161455.1_ASM16145v1	GCF_000161455.1_ASM16145v1
2547132175	Bacillus psychrosaccharolyticus ATCC 23296	not found	not searched	GCF_000305495.1_BacPsy2.0
2579779127	Bacillus pumilus	not found	not searched	GCF_000604385.1_B.pum_Fairview_1.0
2654588196	Bacillus rhizosphaerae SC-N012	not found	GCA_900142675.1_IMG-taxon_2654588196_annotated_assembly	GCF_900142675.1_IMG-taxon_2654588196_annotated_assembly
2617271261	Bacillus sp. MT2	not found	not searched	GCF_000752035.1_Bacillus_rubiinfantis
2576861488	Bacillus safensis FO-36b	not found	GCA_000691165.1_ASM69116v1	GCF_000691165.1_ASM69116v1
2651870172	Bacillus salsus IBRC-M10078	not found	GCA_900104555.1_IMG-taxon_2651870172_annotated_assembly	GCF_900104555.1_IMG-taxon_2651870172_annotated_assembly
2645727668	Bacillus selenatarsenatis SF-1	not found	GCA_000813125.1_ASM81312v1	GCF_000813125.1_ASM81312v1
646564509	Bacillus selenitireducens MLS10	not found	GCA_000093085.1_ASM9308v1	GCF_000093085.1_ASM9308v1
2651869806	Bacillus shackletonii LMG 18435	not found	GCA_001420715.1_ASM142071v1	GCF_001420715.1_ASM142071v1
2548877022	Bacillus siamensis KCTC 13613	not found	not searched	GCF_000262045.1_KCTC_13613_01
2671180330	Bacillus simplex SH-B26	not found	GCA_001578185.1_ASM157818v1	GCF_001578185.1_ASM157818v1
2654588021	Bacillus smithii DSM 4216 null replaces 81704	not found	GCA_001050115.1_ASM105011v1	GCF_001050115.1_ASM105011v1
2648501128	Bacillus sp. FJAT-18043	not found	GCA_001420595.1_ASM142059v1	GCF_001420595.1_ASM142059v1
2571042128	Bacillus sonorensis NBRC 101234, KCTC 13918	not found	not searched	GCF_000507125.1_KCTC_13918_01
2636416172	Bacillus sp. 103MF	not found	GCA_900116295.1_IMG-taxon_2636416172_annotated_assembly	GCF_900116295.1_IMG-taxon_2636416172_annotated_assembly
2517572206	Bacillus sp. 105MF	not found	not searched	GCF_000374885.1_ASM37488v1
2639762568	Bacillus sp. 112MF	not found	GCA_900107515.1_IMG-taxon_2639762568_annotated_assembly	GCF_900107515.1_IMG-taxon_2639762568_annotated_assembly
2521172627	Bacillus sp. 123MFChir2	not found	not searched	GCF_000383235.1_ASM38323v1
2636416173	Bacillus sp. 166AMFTsu	not found	GCA_900107445.1_IMG-taxon_2636416173_annotated_assembly	GCF_900107445.1_IMG-taxon_2636416173_annotated_assembly
2522125150	Bacillus sp. 171095_106	not found	not searched	GCF_000514175.1_ASM51417v1
2558860351	Bacillus sp. 17376	not found	GCA_000498695.1_AUBTEML1	GCF_000498695.1_AUBTEML1
2639762634	Bacillus sp. 196MF	not searched	not searched	not searched
2506520047	Bacillus sp. 1NLA3E	not found	GCA_000242895.3_ASM24289v3	GCF_000242895.2_ASM24289v3
649989909	Bacillus sp. 2_A_57_CT2	not found	GCA_000186145.1_Bacillus_sp_2_A_57_CT2_V1	GCF_000186145.1_Bacillus_sp_2_A_57_CT2_V1
2522125078	Bacillus sp. 278922_107	not found	not searched	GCF_000514135.1_ASM51413v1
2516493005	Bacillus sp. 37MA	not found	not searched	GCF_000372765.1_ASM37276v1
2636416083	Bacillus sp. 491MF	not found	GCA_900112415.1_IMG-taxon_2636416083_annotated_assembly	GCF_900112415.1_IMG-taxon_2636416083_annotated_assembly
2513237296	Bacillus sp. 5B6	not found	GCA_000259405.1_ASM25940v1	GCF_000259405.1_ASM25940v1
2636416171	Bacillus sp. 5MFCol3.1	not found	GCA_900114335.1_IMG-taxon_2636416171_annotated_assembly	GCF_900114335.1_IMG-taxon_2636416171_annotated_assembly
2513237325	Bacillus sp. 7_6_55CFAA_CT2	not found	GCA_000238655.1_Bacillus_sp_7_6_55CFAA_CT2_V1	GCF_000238655.1_Bacillus_sp_7_6_55CFAA_CT2_V1
2636416174	Bacillus sp. 71MF	not found	GCA_900113855.1_IMG-taxon_2636416174_annotated_assembly	GCF_900113855.1_IMG-taxon_2636416174_annotated_assembly
2574179736	Bacillus sp. 72	not found	not searched	GCF_000744645.1_ASM74464v1
2534681946	Bacillus sp. 916	not found	GCA_000275785.1_ASM27578v1	GCF_000275785.1_ASM27578v1
2517572209	Bacillus sp. 95MFCvi2.1	not found	not searched	GCF_000374965.1_ASM37496v1
2634166502	Bacillus sp. A053 (contamination screened)	not found	GCA_000819585.1_ASM81958v1	GCF_000819585.1_ASM81958v1
2551306105	Bacillus sp. Aph1	not found	not searched	GCF_000409525.1_Aph1
2627854039	Bacillus sp. B-jedd	not found	GCA_000821085.1_PRJEB5955_assembly_1	GCF_000821085.1_PRJEB5955_assembly_1
2615840537	Bacillus sp. BC15	not found	GCA_900142585.1_IMG-taxon_2615840537_annotated_assembly	GCF_900142585.1_IMG-taxon_2615840537_annotated_assembly
2639763045	Bacillus sp. BH072	not found	GCA_000827045.1_ASM82704v1	GCF_000827045.1_ASM82704v1
2651869648	Bacillus sp. BS34A	not found	GCA_000952895.1_BS34ACh	GCF_000952895.1_BS34ACh
649989910	Bacillus sp. BT1B_CT2	not found	GCA_000186125.1_Bacillus_BT1B_CT2_V1	GCF_000186125.1_Bacillus_BT1B_CT2_V1
2645728055	Bacillus sp. CHD6a	not found	GCA_001293645.1_ASM129364v1	GCF_001293645.1_ASM129364v1
2639762527	Bacillus sp. CL115	not found	GCA_900107565.1_IMG-taxon_2639762527_annotated_assembly	GCF_900107565.1_IMG-taxon_2639762527_annotated_assembly
2639762622	Bacillus sp. CL25	not found	GCA_900142155.1_IMG-taxon_2639762622_annotated_assembly	GCF_900142155.1_IMG-taxon_2639762622_annotated_assembly
2642422539	Bacillus sp. CL95	not found	GCA_900115925.1_IMG-taxon_2642422539_annotated_assembly	GCF_900115925.1_IMG-taxon_2642422539_annotated_assembly
2639762528	Bacillus sp. CL96	not found	GCA_900100505.1_IMG-taxon_2639762528_annotated_assembly	GCF_900100505.1_IMG-taxon_2639762528_annotated_assembly
2630968610	Bacillus sp. CMAA 1185 (contamination screened)	not found	GCA_000970655.1_ASM97065v1	GCF_000970655.1_ASM97065v1
2695420354	Bacillus sp. Co1-6	not found	not searched	GCF_001175005.1_Co1-6
2562617116	Bacillus sp. CPSM8	not found	GCA_000409505.2_CPSM8.1	GCF_000409505.2_CPSM8.1
2615840658	Bacillus sp. ES.034	not searched	not searched	not searched
2615840685	Bacillus sp. ES.036	not searched	not searched	not searched
2548877017	Bacillus sp. FJAT-13831	not found	not searched	GCF_000299035.1_ASM29903v1
2568526414	Bacillus sp. FJAT-14578	not found	not searched	GCF_000504165.1_SOAPdenovo_for_version2.04_of_Bacillus_sp._FJAT-14578_genome
2645727787	Bacillus sp. FJAT-18017	not found	GCA_001278805.1_ASM127880v1	GCF_001278805.1_ASM127880v1
2645727912	Bacillus sp. FJAT-18019	not found	GCA_001275645.1_ASM127564v1	GCF_001275645.1_ASM127564v1
2645727568	Bacillus sp. FJAT-21351	not found	GCA_001275665.1_ASM127566v1	GCF_001275665.1_ASM127566v1
2645727994	Bacillus sp. FJAT-21352	not found	GCA_001277355.1_ASM127735v1	GCF_001277355.1_ASM127735v1
2645727926	Bacillus sp. FJAT-21945	not found	GCA_001275655.1_ASM127565v1	GCF_001275655.1_ASM127565v1
2648501284	Bacillus sp. FJAT-21955	not found	GCA_001420655.1_ASM142065v1	GCF_001420655.1_ASM142065v1
2648501376	Bacillus sp. FJAT-22058	not found	GCA_001277335.1_ASM127733v1	GCF_001277335.1_ASM127733v1
2648501746	Bacillus sp. FJAT-22090	not found	GCA_001278755.1_ASM127875v1	GCF_001278755.1_ASM127875v1
2645728070	Bacillus sp. FJAT-25509	not found	GCA_001420605.1_ASM142060v1	GCF_001420605.1_ASM142060v1
2645728005	Bacillus sp. FJAT-26652	not found	not searched	GCF_001273895.1_ASM127389v1
2636415827	Bacillus sp. FJAT-27231	not found	GCA_001183975.1_ASM118397v1	GCF_001183975.1_ASM118397v1
2654587872	Bacillus sp. FJAT-27238	not found	GCA_001184755.1_ASM118475v1	GCF_001184755.1_ASM118475v1
2654587627	Bacillus sp. FJAT-27245	not found	not searched	GCF_001273955.1_ASM127395v1
2648501205	Bacillus sp. FJAT-27251	not found	not searched	GCF_001273925.1_ASM127392v1
2636415614	Bacillus sp. FJAT-27445	not found	GCA_001183905.1_ASM118390v1	GCF_001183905.1_ASM118390v1
2636415861	Bacillus sp. FJAT-27916	not found	GCA_001183965.1_ASM118396v1	GCF_001183965.1_ASM118396v1
2636415473	Bacillus sp. FJAT-27997	not found	GCA_001183985.1_ASM118398v1	GCF_001183985.1_ASM118398v1
2648501122	Bacillus sp. FJAT-28004	not found	not searched	GCF_001280845.1_ASM128084v1
2630968906	Bacillus sp. GeD10	not found	GCA_000382845.1_ASM38284v1	GCF_000382845.1_ASM38284v1
2579778757	Bacillus sp. H1a	not found	not searched	GCF_000633475.1_de_novo
2579778543	Bacillus sp. H1m	not found	not searched	GCF_000633295.1_de_novo
2675903372	Bacillus sp. IHB B 7164	not found	GCA_001648135.1_ASM164813v1	GCF_001648135.1_ASM164813v1
2509276012	Bacillus sp. J13	not found	not searched	GCF_000518945.1_ASM51894v1
2508501029	Bacillus sp. J33	not found	not searched	GCF_000518885.1_ASM51888v1
2508501026	Bacillus sp. J37	not found	not searched	GCF_000518865.1_ASM51886v1
2648501240	Bacillus sp. JCA	not found	not searched	GCF_000820865.1_Bacillus_saudimassiliensis_JCA
2576861788	Bacillus sp. JCM 19045	not found	GCA_000576325.1_ASM57632v1	GCF_000576325.1_ASM57632v1
2576861765	Bacillus sp. JCM 19046	not found	GCA_000576345.1_ASM57634v1	GCF_000576345.1_ASM57634v1
2568526046	Bacillus sp. JCM 19047	not found	GCA_000576365.1_ASM57636v1	GCF_000576365.1_ASM57636v1
2648501244	Bacillus sp. JFL15	not found	not searched	GCF_001184225.1_ASM118422v1
2703719265	Bacillus sp. JKS001846	not found	GCA_900176455.1_IMG-taxon_2703719265_annotated_assembly	GCF_900176455.1_IMG-taxon_2703719265_annotated_assembly
2513237216	Bacillus sp. JS	not found	GCA_000259365.1_ASM25936v1	GCF_000259365.1_ASM25936v1
2636415592	Bacillus sp. L_1B0_12	not found	GCA_000986655.1_ASM98665v1	GCF_000986655.1_ASM98665v1
2627853654	Bacillus sp. L_1B0_5	not found	GCA_000836715.1_ASM83671v1	GCF_000836715.1_ASM83671v1
2627853968	Bacillus sp. L_1B0_8	not found	GCA_000836745.1_ASM83674v1	GCF_000836745.1_ASM83674v1
2643221949	Bacillus sp. Leaf13	not found	GCA_001426005.1_Leaf13	GCF_001426005.1_Leaf13
2643221959	Bacillus sp. Leaf406	not found	GCA_001426105.1_Leaf406	GCF_001426105.1_Leaf406
2643221950	Bacillus sp. Leaf49	not found	GCA_001426125.1_Leaf49	GCF_001426125.1_Leaf49
2643221951	Bacillus sp. Leaf75	not found	GCA_001426025.1_Leaf75	GCF_001426025.1_Leaf75
2645727614	Bacillus sp. LF1	not found	GCA_001048695.1_PRJEB8581_assembly_1	GCF_001048695.1_PRJEB8581_assembly_1
2630968977	Bacillus sp. LK10	not found	GCA_001043795.1_ASM104379v1	GCF_001043795.1_ASM104379v1
2636415929	Bacillus sp. LK2	not found	GCA_001043575.1_ASM104357v1	GCF_001043575.1_ASM104357v1
2636415867	Bacillus sp. LK7	not found	GCA_001043515.1_ASM104351v1	GCF_001043515.1_ASM104351v1
2639763103	Bacillus sp. LL01	not found	GCA_001037965.1_Bacillus_LL01_1.0	GCF_001037965.1_Bacillus_LL01_1.0
2537562209	Bacillus sp. M 2-6	not found	GCA_000264255.1_ASM26425v1	GCF_000264255.1_ASM26425v1
649989911	Bacillus sp. M3-13	not found	not searched	GCF_000175075.1_ASM17507v1
2561511143	Bacillus sp. MB2021	not found	not searched	GCF_000701605.1_ASM70160v1
2634166497	Bacillus sp. MSP13	not found	not searched	GCF_000815295.1_ASM81529v1
2636415559	Bacillus sp. MSP5.4	not found	not searched	GCF_000815365.1_ASM81536v1
2615840606	Bacillus sp. NIO-1130	not found	GCA_900094985.1_IMG-taxon_2615840606_annotated_assembly	GCF_900094985.1_IMG-taxon_2615840606_annotated_assembly
638341014	Bacillus sp. NRRL B-14911	not found	GCA_000153365.1_ASM15336v1	GCF_000153365.1_ASM15336v1
2576861039	Bacillus sp. NSP2.1	not found	not searched	GCF_000470975.1_GS_De_Novo_Assembly
2571042557	Bacillus sp. NSP22.2	not found	not searched	GCF_000485775.1_ASM48577v1
2554235235	Bacillus sp. NSP9.1	not found	not searched	GCF_000465465.1_GS_De_Novo_Assembly
2687453680	Bacillus sp. OK048	not found	GCA_900103525.1_IMG-taxon_2687453680_annotated_assembly	GCF_900103525.1_IMG-taxon_2687453680_annotated_assembly
2615840539	Bacillus sp. OK061	not searched	not searched	not searched
2615840538	Bacillus sp. OK634	not found	GCA_900115885.1_IMG-taxon_2615840538_annotated_assembly	GCF_900115885.1_IMG-taxon_2615840538_annotated_assembly
2687453793	Bacillus sp. OK838	not found	GCA_900188495.1_IMG-taxon_2687453793_annotated_assembly	GCF_900188495.1_IMG-taxon_2687453793_annotated_assembly
2684622999	Bacillus sp. OV194	not found	GCA_900112635.1_IMG-taxon_2684622999_annotated_assembly	GCF_900112635.1_IMG-taxon_2684622999_annotated_assembly
2693429828	Bacillus sp. OV322	not found	GCA_900112495.1_IMG-taxon_2693429828_annotated_assembly	GCF_900112495.1_IMG-taxon_2693429828_annotated_assembly
2627853737	Bacillus sp. Pc3 (contamination screened)	not found	GCA_000815145.1_ASM81514v1	GCF_000815145.1_ASM81514v1
2627853879	Bacillus sp. REN51N	not found	not searched	GCF_000815345.1_ASM81534v1
2643221729	Bacillus sp. Root11	not found	GCA_001429465.1_Root11	GCF_001429465.1_Root11
2643221730	Bacillus sp. Root131	not found	GCA_001429475.1_Root131	GCF_001429475.1_Root131
2643221731	Bacillus sp. Root147	not found	GCA_001429365.1_Root147	GCF_001429365.1_Root147
2643221732	Bacillus sp. Root239	not found	GCA_001429385.1_Root239	GCF_001429385.1_Root239
2643221735	Bacillus sp. Root920	not found	GCA_001429445.1_Root920	GCF_001429445.1_Root920
2571042037	Bacillus sp. RP1137	not found	not searched	GCF_000500145.1_Bacillus_sp._strain_RP1137
2681812863	Bacillus sp. RRD69	not found	GCA_900156275.1_IMG-taxon_2681812863_annotated_assembly	GCF_900156275.1_IMG-taxon_2681812863_annotated_assembly
2708742398	Bacillus sp. RU27A	not found	GCA_900188195.1_IMG-taxon_2708742398_annotated_assembly	GCF_900188195.1_IMG-taxon_2708742398_annotated_assembly
2708742419	Bacillus sp. RU2C	not found	GCA_900156115.1_IMG-taxon_2708742419_annotated_assembly	GCF_900156115.1_IMG-taxon_2708742419_annotated_assembly
2606217744	Bacillus sp. RU9509.4	not found	GCA_900119345.1_IMG-taxon_2606217744_annotated_assembly	GCF_900119345.1_IMG-taxon_2606217744_annotated_assembly
2708743157	Bacillus sp. RUPDJ	not found	GCA_900156485.1_IMG-taxon_2708743157_annotated_assembly	GCF_900156485.1_IMG-taxon_2708743157_annotated_assembly
2710724122	Bacillus sp. RUTrin4	not found	GCA_900168355.1_IMG-taxon_2710724122_annotated_assembly	GCF_900168355.1_IMG-taxon_2710724122_annotated_assembly
2554235236	Bacillus sp. SB47	not found	not searched	GCF_000465445.1_GS_De_Novo_Assembly
2579778569	Bacillus sp. SB49	not found	not searched	GCF_000469135.1_ASM46913v1
2684623176	Bacillus sp. SDLI1	not found	GCA_001553895.1_ASM155389v1	GCF_001553895.1_ASM155389v1
2609459993	Bacillus sp. SJS	not found	GCA_000732485.2_ASM73248v2	GCF_000732485.2_ASM73248v2
2643221877	Bacillus sp. Soil531	not found	GCA_001429825.1_Soil531	GCF_001429825.1_Soil531
2643221709	Bacillus sp. Soil745	not found	GCA_001429835.1_Soil745	GCF_001429835.1_Soil745
2643221710	Bacillus sp. Soil768D1	not found	GCA_001429855.1_Soil768D1	GCF_001429855.1_Soil768D1
2648501739	Bacillus sp. TH007	not found	GCA_001444735.1_ASM144473v1	GCF_001444735.1_ASM144473v1
2576861273	Bacillus sp. TS-2	not found	GCA_000586495.1_ASM58649v1	GCF_000586495.1_ASM58649v1
2639762946	Bacillus sp. UMTAT18	not found	GCA_000971535.1_ASM97153v1	GCF_000971535.1_ASM97153v1
2561511073	Bacillus sp. UNC125MFCrub1.1	not found	not searched	GCF_000701305.1_ASM70130v1
2574179748	Bacillus sp. UNC322MFChir4.1	not found	not searched	GCF_000746135.1_ASM74613v1
2563366514	Bacillus sp. UNC41MFS5	not found	not searched	GCF_000686805.1_ASM68680v1
2529292578	Bacillus sp. UNC437CL72CviS29	not found	not searched	GCF_000482345.1_ASM48234v1
2528768222	Bacillus sp. UNC438CL73TsuS30	not found	not searched	GCF_000482325.1_ASM48232v1
2574179747	Bacillus sp. UNC69MF	not found	not searched	GCF_000746035.1_ASM74603v1
2639762621	Bacillus sp. UNCCL13	not found	GCA_900112075.1_IMG-taxon_2639762621_annotated_assembly	GCF_900112075.1_IMG-taxon_2639762621_annotated_assembly
2593339131	Bacillus sp. UNCCL81	not found	GCA_900112535.1_IMG-taxon_2593339131_annotated_assembly	GCF_900112535.1_IMG-taxon_2593339131_annotated_assembly
2522572150	Bacillus sp. URHB0009	not found	not searched	GCF_000426085.1_ASM42608v1
2617270740	Bacillus sp. V-76	not found	GCA_900094875.1_IMG-taxon_2617270740_annotated_assembly	GCF_900094875.1_IMG-taxon_2617270740_annotated_assembly
2708743150	Bacillus sp. V-88	not found	GCA_900168275.1_IMG-taxon_2708743150_annotated_assembly	GCF_900168275.1_IMG-taxon_2708743150_annotated_assembly
2551306418	Bacillus sp. WBUNB001_A	not searched	not searched	not searched
2551306519	Bacillus sp. WBUNB004	not searched	not searched	not searched
2551306518	Bacillus sp. WBUNB009	not searched	not searched	not searched
2630968715	Bacillus sp. WP8	not found	GCA_000800825.1_ASM80082v1	GCF_000800825.1_ASM80082v1
2603880214	Bacillus sp. YF23	not searched	not searched	not searched
2645727745	Bacillus sp. YP1	not found	GCA_000877815.1_ASM87781v1	GCF_000877815.1_ASM87781v1
2615840594	Bacillus sp. YR331	not found	GCA_900100415.1_IMG-taxon_2615840594_annotated_assembly	GCF_900100415.1_IMG-taxon_2615840594_annotated_assembly
2630968504	Bacillus stratosphericus LK31	not found	GCA_001039015.1_ASM103901v1	GCF_001039015.1_ASM103901v1
2630968442	Bacillus subterraneus MITOT1	not found	GCA_000934845.1_ASM93484v1	GCF_000934845.1_ASM93484v1
2630968675	Bacillus subtilis spizizenii RFWG1A3	not found	not searched	GCF_000931815.1_G1A3
2639762908	Bacillus tequilensis FJAT-14262a	not found	GCA_001278955.1_ASM127895v1	GCF_001278955.1_ASM127895v1
2617271279	Bacillus thermoamylovorans 1A1	not found	GCA_000751775.1_A1A	GCF_000751775.1_A1A
2630968694	Bacillus thermotolerans SGZ-8	not found	GCA_000812025.2_ASM81202v2	GCF_000812025.2_ASM81202v2
2547132138	Bacillus timonensis MM10403188	not found	not searched	GCF_000285535.1_ASM28553v1
2558309069	Bacillus toyonensis BCT-7112	not found	GCA_000496285.1_ASM49628v1	GCF_000496285.1_ASM49628v1
2636415569	Bacillus vanillea XY18	not found	not searched	GCF_000966575.1_ASM96657v1
2554235114	Paenibacillus polymyxa ATCC 12321	not found	not searched	GCF_000410835.1_ATCC12321
2687453157	Bacillus velezensis SB1216	not found	GCA_001634675.1_ASM163467v1	not searched
2648501418	Bacillus vietnamensis UCD-SED5	not found	GCA_001305855.1_ASM130585v1	GCF_001305855.1_ASM130585v1
2558860475	Bacillus vireti LMG 21834	not found	GCA_000508325.2_BAVI_1	GCF_000508325.2_BAVI_1
2609459807	Bacillus wakoensis JCM 9140	not found	GCA_000513095.1_ASM51309v1	GCF_001315045.1_ASM131504v1
2617271043	Bacillus weihenstephanensis JAS 83/3 (contamination screened)	not found	GCA_000732525.1_ASM73252v1	not searched
2534681693	Bacillus sp. HYC-10	not found	GCA_000300535.1_ASM30053v1	GCF_000300535.1_ASM30053v1
2585427675	Bacillus sp. DW5-4	not found	GCA_000715205.1_SOAPdenovo_v1.05	GCF_000715205.1_SOAPdenovo_v1.05
2634166233	Bacteria-21 (UID203)	not searched	not searched	not searched
2545824765	Bacteriovorax sp. BAL6_X	not found	GCA_000443995.1_Hybrid_CA1_filtered	GCF_000443995.1_Hybrid_CA1_filtered
2545824766	Bacteriovorax sp. BSW11_IV	not found	GCA_000447755.1_Hybrid_Newbler_filtered	GCF_000447755.1_Hybrid_Newbler_filtered
2541047476	Bacteriovorax sp. Seq25_V	not found	GCA_000447795.1_CLC_Hybrid_Filtered	GCF_000447795.1_CLC_Hybrid_Filtered
2634166232	Bacteriovorax-21 (UID3187)	not searched	not searched	not searched
2634166252	Bacteriovorax-63 (UID3187)	not searched	not searched	not searched
2634166268	Bacteriovorax-8x (UID3187)	not searched	not searched	not searched
2645727982	bacterium 336/3	not found	GCA_001281695.1_ASM128169v1	GCF_001281695.1_ASM128169v1
2648501847	bacterium endosymbiont of Mortierella elongata FMR23-6	not found	GCA_000775775.1_ac_endosymbM.elongata_FMR23-6_01	GCF_000775775.1_ac_endosymbM.elongata_FMR23-6_01
2617271208	bacterium LF-3	not found	not searched	GCF_000752095.1_Guyana_massiliensis
2654587579	Bacterium of Hyalesthes Obsoletus HyOG	not found	not searched	GCF_001182895.1_ASM118289v1
2690315818	bacterium SIT5	not found	not searched	GCF_001375515.1_Rubiinfantum_massiliensis
2636415533	Bacterium SIT7	not found	not searched	GCF_000826085.1_Nigerium_massiliensis_SIT7
2617271214	bacterium YEK0313	not searched	not searched	not searched
2648501882	Bacteroidales bacterium 6E	not found	not searched	GCF_001270045.1_ASM127004v1
2681813040	Bacteroidales bacterium KA00251	not found	GCA_001552775.1_ASM155277v1	GCF_001552775.1_ASM155277v1
2654588178	Bacteroidales bacterium KHT7	not found	GCA_900102385.1_IMG-taxon_2654588178_annotated_assembly	GCF_900102385.1_IMG-taxon_2654588178_annotated_assembly
2529292550	Bacteroidales bacterium PSC KfJoeBact2-1 (unscreened)	not searched	not searched	not searched
2529292551	Bacteroidales bacterium PSC KfJoeBact2-2 (unscreened)	not searched	not searched	not searched
2528768169	Bacteroidales bacterium PSC KfJoeBact2-3 (unscreened)	not searched	not searched	not searched
2645728068	Bacteroidales bacterium TBC1	not found	GCA_001192835.1_ASM119283v1	GCF_001192835.1_ASM119283v1
2623620625	Bacteroidales bacterium WCE2004	not found	GCA_900167895.1_IMG-taxon_2623620625_annotated_assembly	GCF_900167895.1_IMG-taxon_2623620625_annotated_assembly
2623620621	Bacteroidales bacterium WCE2008	not found	GCA_900167925.1_IMG-taxon_2623620621_annotated_assembly	GCF_900167925.1_IMG-taxon_2623620621_annotated_assembly
2565956591	Bacteroides acidifaciens JCM 10556	not searched	not searched	not searched
2517572120	Bacteroides barnesiae DSM 18169	not found	not searched	GCF_000374585.1_ASM37458v1
2531839303	Bacteroides caccae CL03T12C61	not found	GCA_000273725.1_Bact_cacc_CL03T12C61_V1	GCF_000273725.1_Bact_cacc_CL03T12C61_V1
2695420547	Bacteroides cellulosilyticus CL09T06C25	not found	GCA_001535595.1_ASM153559v1	GCF_001535595.1_ASM153559v1
2627853901	Bacteroides sp. WH2	not found	not searched	GCF_000463315.1_B_cell_WH2_1.0
2695420967	Bacteroides clarus DSM 22519	not found	GCA_900129655.1_IMG-taxon_2695420967_annotated_assembly	GCF_900129655.1_IMG-taxon_2695420967_annotated_assembly
642791613	Bacteroides coprocola M16, DSM 17136	not found	GCA_000154845.1_ASM15484v1	GCF_000154845.1_ASM15484v1
643886197	Bacteroides coprophilus DSM 18228, JCM 13818	not found	GCA_000157915.1_ASM15791v1	GCF_000157915.1_ASM15791v1
2503982039	Bacteroides coprosuis PC 139, DSM 18011	not found	GCA_000212915.1_ASM21291v1	GCF_000212915.1_ASM21291v1
646206258	Bacteroides dorei 5_1_36/D4	not found	GCA_000158335.2_Bact_dorei_5_1_36_D4_V2	GCF_000158335.2_Bact_dorei_5_1_36_D4_V2
2648501716	Bacteroides eggerthii 1_2_48FAA	not found	GCA_000185605.1_ASM18560v1	GCF_000185605.1_ASM18560v1
2695420934	Bacteroides faecichinchillae DSM 26883	not found	GCA_900129065.1_IMG-taxon_2695420934_annotated_assembly	GCF_900129065.1_IMG-taxon_2695420934_annotated_assembly
2548876788	Bacteroides faecis MAJ27	not found	not searched	GCF_000226135.1_ASM22613v2
2547132079	Bacteroides finegoldii CL09T03C10	not found	GCA_000304195.1_Bact_thet_CL09T03C10_V1	GCF_000304195.1_Bact_thet_CL09T03C10_V1
651324011	Bacteroides fluxus YIT 12057	not found	GCA_000195635.1_ASM19563v1	GCF_000195635.1_ASM19563v1
2609460279	Bacteroides fragilis DCMOUH0042B	not found	GCA_000724795.1_DCMOUH0042B1.0	GCF_000724795.1_DCMOUH0042B1.0
2519899680	Bacteroides gallinarum DSM 18171	not found	not searched	GCF_000374365.1_ASM37436v1
2524614553	Bacteroides graminisolvens DSM 19988	not found	not searched	GCF_000428125.1_ASM42812v1
649633012	Bacteroides helcogenes P 36-108, DSM 20613	not found	GCA_000186225.1_ASM18622v1	GCF_000186225.1_ASM18622v1
642791621	Bacteroides intestinalis 341, DSM 17393	not found	GCA_000172175.1_ASM17217v1	GCF_000172175.1_ASM17217v1
2695420932	Bacteroides luti DSM 26991	not found	GCA_900128905.1_IMG-taxon_2695420932_annotated_assembly	GCF_900128905.1_IMG-taxon_2695420932_annotated_assembly
2515154074	Bacteroides massiliensis Timone 84634, DSM 17679	not found	not searched	GCF_000373085.1_ASM37308v1
2617271080	Bacteroides neonati MS4	not found	not searched	GCF_000499785.1_BNeo1
2537561664	Bacteroides nordii CL02T12C05	not found	GCA_000273175.1_Bact_nord_CL02T12C05_V1	GCF_000273175.1_Bact_nord_CL02T12C05_V1
2534681837	Bacteroides oleiciplenus YIT 12058	not found	GCA_000315485.1_Bact_olei_YIT_12058_V1	GCF_000315485.1_Bact_olei_YIT_12058_V1
2684623200	Bacteroides ovatus ATCC 8483	not found	GCA_001314995.1_ASM131499v1	GCF_001314995.1_ASM131499v1
2585427865	Bacteroides paurosaccharolyticus JCM 15092	not found	not searched	GCF_000613805.1_ASM61380v1
642979337	Bacteroides pectinophilus ATCC 43243	not found	GCA_000155855.1_ASM15585v1	GCF_000155855.1_ASM15585v1
642979351	Bacteroides plebeius M12, DSM 17135	not found	GCA_000187895.1_ASM18789v1	GCF_000187895.1_ASM18789v1
2517093002	Bacteroides propionicifaciens DSM 19291	not found	not searched	GCF_000375405.1_ASM37540v1
2541048004	Bacteroides pyogenes F0041	not found	GCA_000466505.1_ASM46650v1	GCF_000466505.1_ASM46650v1
2609459943	Bacteroides reticulotermitis JCM 10512	not found	GCA_000517545.1_ASM51754v1	GCF_000517545.1_ASM51754v1
2565956595	Bacteroides rodentium JCM 16496	not searched	not searched	not searched
649633013	Bacteroides salanitronis BL78, DSM 18170	not found	GCA_000190575.1_ASM19057v1	GCF_000190575.1_ASM19057v1
2537561665	Bacteroides salyersiae CL02T12C01	not found	GCA_000273235.1_Bact_saly_CL02T12C01_V1	GCF_000273235.1_Bact_saly_CL02T12C01_V1
2565956596	Bacteroides sartorii JCM 16497	not searched	not searched	not searched
648861000	Bacteroides sp. 1_1_14	not found	GCA_000162515.1_ASM16251v1	not searched
651324013	Bacteroides sp. 1_1_30	not found	GCA_000218365.1_Bacteroides_sp_1_1_30_V1	GCF_000218365.1_Bacteroides_sp_1_1_30_V1
646206272	Bacteroides sp. 1_1_6	not found	GCA_000159875.2_Bact_sp_1_1_6_V2	GCF_000159875.2_Bact_sp_1_1_6_V2
2548877171	Bacteroides sp. 14(A)	not found	not searched	GCF_000526555.1_ASM52655v1
647533110	Bacteroides sp. 2_1_16	not found	GCA_000162135.1_ASM16213v1	GCF_000162135.1_ASM16213v1
647533111	Bacteroides sp. 2_1_22	not found	GCA_000162155.1_ASM16215v1	GCF_000162155.1_ASM16215v1
647533112	Bacteroides sp. 2_1_33B	not found	GCA_000162175.1_ASM16217v1	GCF_000162175.1_ASM16217v1
651324014	Bacteroides sp. 2_1_56FAA	not found	GCA_000218345.1_Bacteroides_sp_2_1_56FAA_V1	not searched
646206266	Bacteroides sp. 2_2_4	not found	GCA_000157055.1_ASM15705v1	GCF_000157055.1_ASM15705v1
2634166432	Bacteroides sp. 3_1_13	not found	GCA_001185845.1_Bact_sp_3_1_13_V1	GCF_001185845.1_Bact_sp_3_1_13_V1
648861002	Bacteroides sp. 3_1_19	not found	GCA_000163655.1_ASM16365v1	GCF_000163655.1_ASM16365v1
648861003	Bacteroides sp. 3_1_23	not found	GCA_000162555.1_ASM16255v1	GCF_000162555.1_ASM16255v1
647533113	Bacteroides sp. 3_1_33FAA	not found	GCA_000162195.1_ASM16219v1	GCF_000162195.1_ASM16219v1
649989913	Bacteroides sp. 3_1_40A	not found	GCA_000186105.1_Bacteroides_sp_3_1_40A_V1	GCF_000186105.1_Bacteroides_sp_3_1_40A_V1
2558309115	Bacteroides sp. 3_2_5	not found	GCA_000159855.2_Bact_sp_3_2_5_V2	GCF_000159855.2_Bact_sp_3_2_5_V2
649989914	Bacteroides sp. 4_1_36	not found	GCA_000185585.1_ASM18558v1	GCF_000185585.1_ASM18558v1
646206274	Bacteroides sp. 4_3_47FAA	not found	GCA_000158515.2_Bacteroides_sp_4_3_47FAA_V2	GCF_000158515.2_Bacteroides_sp_4_3_47FAA_V2
646206263	Bacteroides sp. 9_1_42FAA	not found	GCA_000157075.2_Bact_sp_9_1_42FAA_V2	GCF_000157075.2_Bact_sp_9_1_42FAA_V2
2593339260	Bacteroides sp. AR20	not found	GCA_900109965.1_IMG-taxon_2593339260_annotated_assembly	GCF_900109965.1_IMG-taxon_2593339260_annotated_assembly
2596583541	Bacteroides sp. AR29	not searched	not searched	not searched
646206264	Bacteroides sp. D1	not found	GCA_000157095.2_Bacteroides_sp_D1_V2	GCF_000157095.2_Bacteroides_sp_D1_V2
2562617173	Bacteroides sp. D2	not found	GCA_000159075.2_Bact_sp_D2_V2	GCF_000159075.2_Bact_sp_D2_V2
647533114	Bacteroides sp. D20	not found	GCA_000162215.1_ASM16221v1	GCF_000162215.1_ASM16221v1
648861004	Bacteroides sp. D22	not found	GCA_000163675.1_ASM16367v1	GCF_000163675.1_ASM16367v1
2562617030	Bacteroides sp. Ga6A1	not found	not searched	GCF_000702285.1_ASM70228v1
2561511134	Bacteroides sp. Ga6A2	not found	not searched	GCF_000702225.1_ASM70222v1
2529293266	Bacteroides sp. HPS0048	not found	GCA_000382465.1_Bact_sp_HPS0048_V1	GCF_000382465.1_Bact_sp_HPS0048_V1
2654587928	Bacteroides sp. SM23_62	not found	GCA_001303955.1_ASM130395v1	not searched
2654587929	Bacteroides sp. SM23_62_1	not found	GCA_001304505.1_ASM130450v1	not searched
2630968660	Bacteroides sp. UW	not found	not searched	GCF_000785025.1_ASM78502v1
2700988705	Bacteroides stercorirosoris DSM 26884	not found	GCA_900142015.1_IMG-taxon_2700988705_annotated_assembly	GCF_900142015.1_IMG-taxon_2700988705_annotated_assembly
2693429855	Bacteroides stercoris DSM 19555	not found	GCA_900106605.1_IMG-taxon_2693429855_annotated_assembly	GCF_900106605.1_IMG-taxon_2693429855_annotated_assembly
2654588179	Bacteroides thetaiotaomicron NLAE-zl-C579	not searched	not searched	not searched
2600255085	Bacteroides timonensis AP1	not found	not searched	GCF_000513195.1_AP1
2534681854	Bacteroides uniformis CL03T12C37	not found	GCA_000273275.1_Bact_unif_CL03T12C37_V1	GCF_000273275.1_Bact_unif_CL03T12C37_V1
2537561756	Bacteroides vulgatus CL09T03C04	not found	GCA_000273295.1_Bact_vulg_CL09T03C04_V1	GCF_000273295.1_Bact_vulg_CL09T03C04_V1
647000215	Bacteroides xylanisolvens SD CC 1b	not found	GCA_000178215.1_ASM17821v1	GCF_000178215.1_ASM17821v1
2596583692	Prevotella zoogleoformans ATCC 33285	not searched	not searched	not searched
2596583566	Bacteroidetes bacterium FNE-F8 bin_25_2_bact	not searched	not searched	not searched
2708742641	Bacteroidetes bacterium GWE2_29_8	not found	GCA_001769085.1_ASM176908v1	not searched
2708742642	Bacteroidetes bacterium GWE2_39_28	not found	GCA_001768435.1_ASM176843v1	not searched
2708742643	Bacteroidetes bacterium GWE2_40_15	not found	GCA_001768455.1_ASM176845v1	not searched
2541046973	Bacteroidetes bacterium oral taxon 272 F0290	not found	GCA_000442105.1_BactbactF0290v01	GCF_000442105.1_BactbactF0290v01
2710264731	Bacteroidetes bacterium RIFCSPHIGHO2_02_FULL_44_7	not found	GCA_001769845.1_ASM176984v1	not searched
2710724061	Bacteroidetes bacterium RIFCSPLOWO2_02_FULL_36_8	not found	GCA_001769355.1_ASM176935v1	not searched
2711768317	Bacteroidetes bacterium RIFCSPLOWO2_12_FULL_35_15	not found	GCA_001769385.1_ASM176938v1	not searched
2711768363	Bacteroidetes bacterium RIFCSPLOWO2_12_FULL_37_12	not found	GCA_001769655.1_ASM176965v1	not searched
2711768518	Bacteroidetes bacterium RIFOXYA12_FULL_35_11	not found	GCA_001769395.1_ASM176939v1	not searched
2711768524	Bacteroidetes bacterium RIFOXYA12_FULL_38_20	not found	GCA_001769705.1_ASM176970v1	not searched
2711768509	Bacteroidetes bacterium RIFOXYA12_FULL_40_10	not found	GCA_001769725.1_ASM176972v1	not searched
2711768760	Bacteroidetes bacterium RIFOXYC12_FULL_35_7	not found	GCA_001769785.1_ASM176978v1	not searched
2619618807	Bacteroidetes bacterium SCGC AAA027-N21 (contamination screened)	not searched	not searched	not searched
2651869519	Bacteroidetes FNEB6 bin_6	not searched	not searched	not searched
2648501563	Bacteroidetes FNED7-bin-32	not searched	not searched	not searched
648861005	Bacteroidetes oral taxon 274 F0058	not found	GCA_000163695.1_ASM16369v1	GCF_000163695.1_ASM16369v1
2634166241	Bacteroidetes-49 (UID2591)	not searched	not searched	not searched
2634166259	Bacteroidetes-76 (UID2591)	not searched	not searched	not searched
2645727812	Bacteroidia bacterium UC5.1-2G11	not searched	not searched	not searched
2558860993	Balneatrix alpica DSM 16621	not found	not searched	GCF_000619885.1_ASM61988v1
2515154152	Balneola vulgaris DSM 17893	not found	not searched	GCF_000375465.1_ASM37546v1
2529292932	Barnesiella intestinihominis YIT 11860	not found	GCA_000296465.1_Barn_inte_YIT_11860_V1	GCF_000296465.1_Barn_inte_YIT_11860_V1
2509276067	Barnesiella viscericola C46, DSM 18177	not searched	not searched	not searched
2519899789	Bartonella alsatica IBS 382	not found	GCA_000280015.1_Bart_alsa_IBS_382_V1	GCF_000280015.1_Bart_alsa_IBS_382_V1
2526164707	Bartonella australis Aust/NH1	not found	GCA_000341355.1_ASM34135v1	GCF_000341355.1_ASM34135v1
2630968724	Bartonella bacilliformis VAB9028	not found	GCA_000709835.1_Bart_baci_VAB9028_V1	GCF_000709835.1_Bart_baci_VAB9028_V1
2547132177	Bartonella birtlesii IBS 325	not found	not searched	GCF_000273375.1_ASM27337v1
2534682200	Bartonella bovis m02	not found	GCA_000385395.1_m02McIrM01	GCF_000385395.1_m02McIrM01
649633014	Bartonella clarridgeiae 73	not found	GCA_000253015.1_ASM25301v1	GCF_000253015.1_ASM25301v1
2545555861	Bartonella doshiae ATCC 700133	not found	not searched	GCF_000526895.1_ASM52689v1
2534681853	Bartonella elizabethae Re6043vi	not found	GCA_000278175.1_Bart_eliz_Re6043vi_V1	GCF_000278175.1_Bart_eliz_Re6043vi_V1
2551306357	Bartonella florenciae R4	not found	not searched	GCF_000312525.1_ASM31252v1
644736328	Bartonella grahamii as4aup	not found	GCA_000022725.1_ASM2272v1	GCF_000022725.1_ASM2272v1
637000027	Bartonella henselae Houston-1	not found	GCA_000046705.1_ASM4670v1	GCF_000046705.1_ASM4670v1
2588253861	Bartonella koehlerae C-29	not found	GCA_000706625.1_Bart_koeh_C29_V1	GCF_000706625.1_Bart_koeh_C29_V1
2519899806	Bartonella melophagi K-2C	not found	GCA_000278255.1_Bart_melo_K-2C_V1	GCF_000278255.1_Bart_melo_K-2C_V1
2551306382	Bartonella queenslandensis AUST/NH15	not found	not searched	GCF_000312585.1_ASM31258v1
2576861633	Bartonella quintana JK 12	not found	GCA_000516815.1_Bart_quin_JK_12_V1	GCF_000516815.1_Bart_quin_JK_12_V1
2551306134	Bartonella rattaustraliani AUST/NH4	not found	not searched	GCF_000312565.1_ASM31256v2
2551306465	Bartonella rattimassiliensis 15908	not found	not searched	GCF_000312605.1_ASM31260v2
2588253862	Bartonella rochalimae ATCC BAA-1498	not found	GCA_000706645.1_Bart_roch_BMGH_V1	GCF_000706645.1_Bart_roch_BMGH_V1
2541047152	Bartonella schoenbuchensis m07a	not found	GCA_000385435.1_m07aNrPeIrM01	GCF_000385435.1_m07aNrPeIrM01
2547132167	Bartonella senegalensis OS02	not found	not searched	GCF_000312545.1_ASM31254v1
2519899790	Bartonella sp. DB5-6	not found	GCA_000278115.1_Bart_sp_DB5-6_V1	GCF_000278115.1_Bart_sp_DB5-6_V1
2529293189	Bartonella tamiae Th239	not found	GCA_000278275.1_Bart_tami_Th239_V1	GCF_000278275.1_Bart_tami_Th239_V1
2519899788	Bartonella taylorii 8TBB	not found	GCA_000278295.1_Bart_tayl_8TBB_V1	GCF_000278295.1_Bart_tayl_8TBB_V1
641228478	Bartonella tribocorum CIP 105476	not found	GCA_000196435.1_ASM19643v1	GCF_000196435.1_ASM19643v1
2519899805	Bartonella vinsonii arupensis OK-94-513	not found	GCA_000278235.1_Bart_vins_OK-94-513_V1	GCF_000278235.1_Bart_vins_OK-94-513_V1
2519899792	Bartonella washoensis Sb944nv	not found	GCA_000278135.1_Bart_wash_Sb944nv_V1	GCF_000278135.1_Bart_wash_Sb944nv_V1
2593339215	Basfia succiniciproducens KPR-2	not found	GCA_900110905.1_IMG-taxon_2593339215_annotated_assembly	not searched
2597490181	Basilea psittacipulmonis DSM 24701	not found	GCA_000743945.1_ASM74394v1	GCF_000743945.1_ASM74394v1
2597490370	Bauldia litoralis ATCC 35022	not found	GCA_900104485.1_IMG-taxon_2597490370_annotated_assembly	GCF_900104485.1_IMG-taxon_2597490370_annotated_assembly
637000029	Baumannia cicadellinicola Hc	not found	GCA_000013185.1_ASM1318v1	GCF_000013185.1_ASM1318v1
2523533538	Bavariicoccus seileri WCC 4188, DSM 19936	not found	not searched	GCF_000421665.1_ASM42166v1
2690315823	Bdellovibrio bacteriovorus EC13	not found	GCA_001592745.1_ASM159274v1	GCF_001592745.1_ASM159274v1
2541047022	Bdellovibrio exovorus JSS	not found	GCA_000348725.1_ASM34872v1	GCF_000348725.1_ASM34872v1
2708742567	Bdellovibrionales bacterium GWA1_52_35	not found	GCA_001769805.1_ASM176980v1	not searched
2708742860	Bdellovibrionales bacterium RIFCSPHIGHO2_01_FULL_40_29	not found	GCA_001771815.1_ASM177181v1	not searched
2710264656	Bdellovibrionales bacterium RIFCSPHIGHO2_02_FULL_40_15	not found	GCA_001769935.1_ASM176993v1	not searched
2711768492	Bdellovibrionales bacterium RIFOXYA1_FULL_36_14	not found	GCA_001769975.1_ASM176997v1	not searched
2711768474	Bdellovibrionales bacterium RIFOXYA1_FULL_38_20	not found	GCA_001769995.1_ASM176999v1	not searched
2711768690	Bdellovibrionales bacterium RIFOXYB1_FULL_37_110	not found	GCA_001771825.1_ASM177182v1	not searched
2711768694	Bdellovibrionales bacterium RIFOXYB1_FULL_39_21	not found	GCA_001771845.1_ASM177184v1	not searched
2711768729	Bdellovibrionales bacterium RIFOXYC1_FULL_37_79	not found	GCA_001770015.1_ASM177001v1	not searched
2711768716	Bdellovibrionales bacterium RIFOXYC1_FULL_39_130	not found	GCA_001770035.1_ASM177003v1	not searched
2711768740	Bdellovibrionales bacterium RIFOXYC1_FULL_54_43	not found	GCA_001770075.1_ASM177007v1	not searched
2711768754	Bdellovibrionales bacterium RIFOXYC12_FULL_39_17	not found	GCA_001770085.1_ASM177008v1	not searched
2711768774	Bdellovibrionales bacterium RIFOXYD12_FULL_39_22	not found	GCA_001770205.1_ASM177020v1	not searched
2508501047	Beggiatoa alba B18LD	not found	GCA_000245015.1_ASM24501v1	GCF_000245015.1_ASM24501v1
2645727617	Beggiatoa leptomitiformis D-402	not found	GCA_001305575.2_ASM130557v2	GCF_001305575.2_ASM130557v2
640963011	Beggiatoa sp. PS	not found	GCA_000170715.1_ASM17071v1	not searched
641522606	Beijerinckia indica indica ATCC 9039	not found	GCA_000019845.1_ASM1984v1	GCF_000019845.1_ASM1984v1
2576861816	Beijerinckia mobilis UQM 1969, DSM 2326	not found	not searched	GCF_000745425.1_ASM74542v1
2693429820	Beijerinckia sp. 28-YEA-48	not found	GCA_900104955.1_IMG-taxon_2693429820_annotated_assembly	GCF_900104955.1_IMG-taxon_2693429820_annotated_assembly
2509276058	Belliella baltica BA134, DSM 15883	not found	GCA_000265405.1_ASM26540v1	GCF_000265405.1_ASM26540v1
2706794919	Belliella buryatensis 5C	not found	GCA_900188245.1_IMG-taxon_2706794919_annotated_assembly	GCF_900188245.1_IMG-taxon_2706794919_annotated_assembly
2681813558	Belliella pelovolcani DSM 46698	not found	GCA_900156785.1_IMG-taxon_2681813558_annotated_assembly	GCF_900156785.1_IMG-taxon_2681813558_annotated_assembly
2571042000	Belnapia moabensis DSM 16746	not found	not searched	GCF_000745835.1_ASM74583v1
2596583546	Belnapia rosea CGMCC 1.10758	not found	GCA_900104205.1_IMG-taxon_2596583546_annotated_assembly	GCF_900104205.1_IMG-taxon_2596583546_annotated_assembly
2639762985	Belnapia sp. F-4-1	not found	not searched	GCF_000802185.1_ASM80218v1
2537561902	Bergeyella zoohelcum CCUG 30536	not found	GCA_000301095.1_Berg_zooh_CCUG_30536_V1	GCF_000301095.1_Berg_zooh_CCUG_30536_V1
638341141	Bermanella marisrubri RED65	not found	GCA_000153565.1_ASM15356v1	GCF_000153565.1_ASM15356v1
2509276059	Flexibacter litoralis Fx l1, DSM 6794	not found	GCA_000265505.1_ASM26550v1	GCF_000265505.1_ASM26550v1
2585427692	beta proteobacterium L13	not found	not searched	GCF_000335715.1_L13.1.0
2651869685	Betaproteobacteria bacterium AAP51	not found	GCA_001295905.1_ASM129590v1	GCF_001295905.1_ASM129590v1
2590828684	Betaproteobacteria bacterium MOLA814	not found	GCA_000496475.1_MOLA814_draft3	GCF_000496475.1_MOLA814_draft3
2710723512	Betaproteobacteria bacterium RIFCSPHIGHO2_12_FULL_69_13	not found	GCA_001770315.1_ASM177031v1	not searched
2710723977	Betaproteobacteria bacterium RIFCSPLOWO2_02_64_14	not found	GCA_001770325.1_ASM177032v1	not searched
2710723988	Betaproteobacteria bacterium RIFCSPLOWO2_02_67_12	not found	GCA_001770345.1_ASM177034v1	not searched
2710723998	Betaproteobacteria bacterium RIFCSPLOWO2_02_FULL_62_17	not found	GCA_001770355.1_ASM177035v1	not searched
2710723995	Betaproteobacteria bacterium RIFCSPLOWO2_02_FULL_63_19	not found	GCA_001770415.1_ASM177041v1	not searched
2710723996	Betaproteobacteria bacterium RIFCSPLOWO2_02_FULL_65_20	not found	GCA_001770425.1_ASM177042v1	not searched
2710724064	Betaproteobacteria bacterium RIFCSPLOWO2_02_FULL_65_24	not found	GCA_001770435.1_ASM177043v1	not searched
2711768227	Betaproteobacteria bacterium RIFCSPLOWO2_02_FULL_66_14	not found	GCA_001770475.1_ASM177047v1	not searched
2710724065	Betaproteobacteria bacterium RIFCSPLOWO2_02_FULL_67_26	not found	GCA_001771935.1_ASM177193v1	not searched
2711768229	Betaproteobacteria bacterium RIFCSPLOWO2_02_FULL_68_150	not found	GCA_001771975.1_ASM177197v1	not searched
2711768364	Betaproteobacteria bacterium RIFCSPLOWO2_12_FULL_62_13	not found	GCA_001771985.1_ASM177198v1	not searched
2711768319	Betaproteobacteria bacterium RIFCSPLOWO2_12_FULL_62_58	not found	GCA_001772005.1_ASM177200v1	not searched
2711768365	Betaproteobacteria bacterium RIFCSPLOWO2_12_FULL_63_13	not found	GCA_001770545.1_ASM177054v1	not searched
2711768322	Betaproteobacteria bacterium RIFCSPLOWO2_12_FULL_67_28	not found	GCA_001770625.1_ASM177062v1	not searched
2711768367	Betaproteobacteria bacterium RIFCSPLOWO2_12_FULL_68_19	not found	GCA_001772055.1_ASM177205v1	not searched
2711768422	Betaproteobacteria bacterium RIFCSPLOWO2_12_FULL_68_20	not found	GCA_001770655.1_ASM177065v1	not searched
2654588097	Betaproteobacteria bacterium SG8_39	not found	GCA_001303445.1_ASM130344v1	not searched
2654588092	Betaproteobacteria bacterium SG8_41	not found	GCA_001303585.1_ASM130358v1	not searched
2684623163	Betaproteobacteria bacterium UKL13-2	not found	GCA_001602455.1_ASM160245v1	not searched
2648501573	Betaproteobacteria FSWF8 bin_13	not searched	not searched	not searched
2503283018	marine bacterium Betaproteobacteria HIMB624	not found	GCA_000156155.1_ASM15615v1	GCF_000156155.1_ASM15615v1
643692008	Beutenbergia cavernae HKI 0122, DSM 12333	not found	GCA_000023105.1_ASM2310v1	GCF_000023105.1_ASM2310v1
2619618820	Bhargavaea beijingensis CGMCC 1.6762	not found	GCA_900101985.1_IMG-taxon_2619618820_annotated_assembly	GCF_900101985.1_IMG-taxon_2619618820_annotated_assembly
2537561877	Bhargavaea cecembensis DSE10	not found	GCA_000348905.1_BhCe1	GCF_000348905.1_BhCe1
2617270926	Bhargavaea ginsengi CGMCC 1.6763	not found	GCA_900109165.1_IMG-taxon_2617270926_annotated_assembly	GCF_900109165.1_IMG-taxon_2617270926_annotated_assembly
2558860264	Bibersteinia trehalosi USDA-ARS-USMARC-189	not found	GCA_000521745.1_ASM52174v1	GCF_000521745.1_ASM52174v1
2645727657	Bifidobacterium actinocoloniiforme DSM 22766	not found	GCA_001263395.1_ASM126339v1	GCF_000771585.1_DSM-22766
2636415758	Bifidobacterium adolescentis 150	not found	GCA_001010915.1_ASM101091v1	GCF_001010915.1_ASM101091v1
2706794564	Bifidobacterium aesculapii DSM 26737	not found	not searched	GCF_001417815.1_ASM141781v1
2700989373	Bifidobacterium angulatum DSM 20098	not found	not searched	GCF_000771205.1_DSM-20098
2597490250	Bifidobacterium animalis animalis LMG 10508	not found	GCA_000741485.1_Bifani_sub.ani	GCF_000741485.1_Bifani_sub.ani
2651869778	Bifidobacterium asteroides Hma3	not found	GCA_000970835.1_ASM97083v1	GCF_000970835.1_ASM97083v1
2597490240	Bifidobacterium biavatii DSM 23969	not found	GCA_000741165.1_Bifbia	GCF_000741165.1_Bifbia
649633016	Bifidobacterium bifidum S17	not found	GCA_000164965.1_ASM16496v1	GCF_000164965.1_ASM16496v1
2657244953	Bifidobacterium bohemicum DSM 22767	not found	not searched	GCF_000771605.1_DSM-22767
2600255079	Bifidobacterium bombi DSM 19703	not found	GCA_000737845.1_BBOMBassembly	GCF_000737845.1_BBOMBassembly
2600254979	Bifidobacterium boum LMG 10736	not found	GCA_000741535.1_Bifbou	GCF_000741535.1_Bifbou
2565956583	Bifidobacterium breve NCFB 2258	not found	GCA_000569035.1_ASM56903v1	GCF_000569035.1_ASM56903v1
2700989375	Bifidobacterium callitrichos DSM 23973	not found	not searched	GCF_000771665.1_DSM-23973
2597490243	Bifidobacterium catenulatum DSM 16992, JCM 1194, LMG 11043	not found	GCA_000741565.1_Bifcat	not searched
2597490261	Bifidobacterium choerinum LMG 10510	not found	GCA_000741135.1_Bifcho	GCF_000741135.1_Bifcho
2616644832	Bifidobacterium sp. R-52791	not found	GCA_900094885.1_IMG-taxon_2616644832_annotated_assembly	GCF_900094885.1_IMG-taxon_2616644832_annotated_assembly
2645728051	Bifidobacterium coryneforme Bma6	not found	GCA_000967205.1_ASM96720v1	GCF_000967205.1_ASM96720v1
2597490208	Bifidobacterium crudilactis LMG 23609	not found	not searched	GCF_000738005.1_ASM73800v1
2671180748	Bifidobacterium cuniculi DSM 20435	not found	not searched	GCF_000771465.1_DSM-20435
641736189	Bifidobacterium dentium ATCC 27678	not found	GCA_000172135.1_ASM17213v1	GCF_000172135.1_ASM17213v1
2597490252	Bifidobacterium gallicum DSM 20093, LMG 11596	not found	GCA_000741205.1_Bifgalcum	GCF_000741205.1_Bifgalcum
2597490217	Bifidobacterium gallinarum LMG 11586	not found	GCA_000741215.1_Bifgalrum	GCF_000741215.1_Bifgalrum
2660238275	Bifidobacterium indicum DSM 20214	not found	not searched	GCF_000771325.1_DSM-20214
2675903275	Bifidobacterium kashiwanohense JCM 15439	not found	not searched	GCF_000771545.1_DSM-21854
2648501683	Bifidobacterium longum	not found	GCA_000829295.1_ASM82929v1	GCF_000829295.1_ASM82929v1
2695420660	Bifidobacterium magnum DSM 20222	not found	not searched	GCF_000771365.1_DSM-20222
2600254980	Bifidobacterium merycicum LMG 11341	not found	GCA_000741615.1_Bifmer	GCF_000741615.1_Bifmer
2597490263	Bifidobacterium minimum LMG 11592	not found	GCA_000741645.1_Bifmin	GCF_000741645.1_Bifmin
2597489915	Bifidobacterium mongoliense DSM 21395	not found	GCA_000741285.1_Bifmon	GCF_000741285.1_Bifmon
2609460007	Bifidobacterium moukalabense DSM 27321	not found	GCA_000522505.1_DSM27321	GCF_000522505.1_DSM27321
2609460028	Bifidobacterium pseudocatenulatum IPLA36007	not found	GCA_000708005.1_B.p.IPLA36007	GCF_000708005.1_B.p.IPLA36007
2597490262	Bifidobacterium pseudolongum pseudolongum LMG 11571	not found	GCA_000741325.1_Bifpse_sub.pse	GCF_000741325.1_Bifpse_sub.pse
2597490219	Bifidobacterium psychraerophilum LMG 21775	not found	GCA_000741705.1_Bifpsy	GCF_000741705.1_Bifpsy
2660238454	Bifidobacterium pullorum DSM 20433	not found	not searched	GCF_000771405.1_DSM-20433
2600254975	Bifidobacterium reuteri DSM 23975	not found	GCA_000741695.1_Bifreu	GCF_000741695.1_Bifreu
2657244954	Bifidobacterium ruminantium DSM 6489	not found	not searched	GCF_000770925.1_DSM-6489
2600254983	Bifidobacterium saeculare DSM 6531, LMG 14934	not found	GCA_000741375.1_Bifsae	GCF_000741375.1_Bifsae
2597490226	Bifidobacterium saguini DSM 23967	not found	GCA_000741715.1_Bifsag	GCF_000741715.1_Bifsag
2651869654	Bifidobacterium scardovii DSM 13734	not found	not searched	GCF_001005065.1_ASM100506v1
649989916	Bifidobacterium sp. 12_1_47BFAA	not found	GCA_000185665.1_ASM18566v1	GCF_000185665.1_ASM18566v1
2568526667	Bifidobacterium sp. 7101	not found	not searched	GCF_000499285.1_bifidobacterium_strain7101
2568526170	Bifidobacterium sp. A11	not found	not searched	GCF_000499185.1_Bifidobacterium_strain_A11
2526164523	Bifidobacterium sp. AGR2158	not found	not searched	GCF_000424225.1_ASM42422v1
2558860922	Bifidobacterium sp. MSTE12	not found	GCA_000513015.1_BspMSTE12v1.0	GCF_000513015.1_BspMSTE12v1.0
2597489947	Bifidobacterium stellenboschense DSM 23968	not found	GCA_000741785.1_Bifste	GCF_000741785.1_Bifste
2671180988	Bifidobacterium stercoris JCM 15918	not found	not searched	GCF_000771705.1_JCM-15918
2524614804	Bifidobacterium subtile DSM 20096	not found	not searched	GCF_000426405.1_ASM42640v1
2600254978	Bifidobacterium thermacidophilum porcinum LMG 21689	not found	GCA_000741445.1_Bifthe_sub.por	GCF_000741445.1_Bifthe_sub.por
2671180426	Bifidobacterium thermophilum DSM 20210	not found	not searched	GCF_000771265.1_DSM-20210
2524023141	Bifidobacterium tsurumiense DSM 17777	not found	not searched	GCF_000429745.1_ASM42974v1
2513237322	Bilophila sp. 4_1_30	not found	GCA_000224655.1_Bilophila_sp_4_1_30_V1	GCF_000224655.1_Bilophila_sp_4_1_30_V1
2562617176	Bilophila wadsworthia 3_1_6	not found	GCA_000185705.2_Bilo_wads_3_1_6_V2	GCF_000185705.2_Bilo_wads_3_1_6_V2
2513237264	Bizionia argentinensis JUB59, DSM 19628	not found	GCA_000224335.2_BizArg_1.0	GCF_000224335.1_BizArg_1.0
2622736504	Bizionia echini DSM 23925	not found	GCA_900115185.1_IMG-taxon_2622736504_annotated_assembly	GCF_900115185.1_IMG-taxon_2622736504_annotated_assembly
2622736593	Bizionia paragorgiae DSM 23842	not found	GCA_900107625.1_IMG-taxon_2622736593_annotated_assembly	GCF_900107625.1_IMG-taxon_2622736593_annotated_assembly
2687453285	Blastochloris viridis DSM 133	not found	GCA_001548155.2_BV133_assembly_1.0	GCF_001548155.2_BV133_assembly_1.0
2700988699	Blastococcus bullaregi DSM 46842	not searched	not searched	not searched
2634166321	Blastococcus desertis DSM 46838	not found	GCA_900112815.1_IMG-taxon_2634166321_annotated_assembly	GCF_900112815.1_IMG-taxon_2634166321_annotated_assembly
2599185194	Blastococcus endophyticus DSM 45413	not found	GCA_900110555.1_IMG-taxon_2599185194_annotated_assembly	GCF_900110555.1_IMG-taxon_2599185194_annotated_assembly
2512564033	Blastococcus saxobsidens DD2	not found	GCA_000284015.1_ASM28401v1	GCF_000284015.1_ASM28401v1
2599185193	Blastococcus sp. DSM 44205	not found	GCA_900102115.1_IMG-taxon_2599185193_annotated_assembly	GCF_900102115.1_IMG-taxon_2599185193_annotated_assembly
2599185358	Blastococcus sp. DSM 44268	not found	GCA_900102425.1_IMG-taxon_2599185358_annotated_assembly	GCF_900102425.1_IMG-taxon_2599185358_annotated_assembly
2634166326	Blastococcus sp. DSM 46786	not found	GCA_900109665.1_IMG-taxon_2634166326_annotated_assembly	GCF_900109665.1_IMG-taxon_2634166326_annotated_assembly
2561511235	Blastococcus sp. URHD0036	not found	not searched	GCF_000701365.1_ASM70136v1
2636415410	Bosea sp. AAP25	not found	GCA_001295965.1_ASM129596v1	GCF_001295965.1_ASM129596v1
2551306482	Blastomonas sp. AAP53	not found	not searched	GCF_000331245.1_BlaAAP53ver1.0
638341020	Blastopirellula marina SH 106T, DSM 3645	not found	GCA_000153105.1_ASM15310v1	GCF_000153105.1_ASM15310v1
2597489928	Blattabacterium sp. (Panesthia angustipennis spadica) BPAA	not found	GCA_000348805.1_ASM34880v1	GCF_000348805.1_ASM34880v1
2518645548	Blattabacterium sp. (Blaberus giganteus)	not found	GCA_000262715.1_ASM26271v1	GCF_000262715.1_ASM26271v1
2561511170	Blattabacterium sp. (Blatta orientalis) Tarazona	not searched	not searched	not searched
2511231105	Blattabacterium sp. (Mastotermes darwiniensis) MADAR	not searched	not searched	not searched
2558309074	Blattabacterium sp. (Nauphoeta cinerea)	not found	GCA_000471965.1_ASM47196v1	GCF_000471965.1_ASM47196v1
650716011	Blattabacterium sp. Bge	not searched	not searched	not searched
646311912	Blattabacterium sp. BPLAN	not searched	not searched	not searched
2511231112	Blattabacterium sp. Cpu	not searched	not searched	not searched
2561511230	Blautia schinkii DSM 10518	not found	not searched	GCF_000702025.1_ASM70202v1
2681813238	Blautia sp. GD8	not found	not searched	GCF_001487165.1_Blautia_massiliensis1
2541047504	Blautia sp. KLE 1732	not found	GCA_000466565.1_ASM46656v1	GCF_000466565.1_ASM46656v1
2593339257	Blautia sp. SF-50	not found	GCA_900101315.1_IMG-taxon_2593339257_annotated_assembly	GCF_900101315.1_IMG-taxon_2593339257_annotated_assembly
2528768167	Blautia wexlerae DSM 19850	not found	not searched	GCF_000484655.1_ASM48465v1
645951834	Butyrivibrio crossotus DSM 2876	not found	GCA_000156015.1_ASM15601v1	GCF_000156015.1_ASM15601v1
2524614707	Butyrivibrio fibrisolvens FE2007	not found	not searched	GCF_000424425.1_ASM42442v1
2582580726	Butyrivibrio hungatei DSM 14810	not found	GCA_900143205.1_IMG-taxon_2582580726_annotated_assembly	GCF_900143205.1_IMG-taxon_2582580726_annotated_assembly
2558860139	Butyrivibrio proteoclasticus FD2007	not found	not searched	GCF_000621465.1_ASM62146v1
2627853719	Blochmannia endosymbiont of Camponotus (Colobopsis) obliquus 757	not found	GCA_000973545.1_ASM97354v1	GCF_000973545.1_ASM97354v1
2690315871	Bordetella ansorpii H050680373	not found	GCA_900078705.1_H050680373	GCF_900078705.1_H050680373
2636415621	Bordetella avium Nh1210	not found	not searched	GCF_000813405.1_ASM81340v1
2576861729	Bordetella bronchiseptica 04P3421	not found	GCA_000662215.1_gbb71v01	GCF_000662215.1_gbb71v01
2684623096	Bordetella hinzii H568	not found	GCA_001078295.1_ASM107829v1	GCF_001078295.1_ASM107829v1
2563367217	Bordetella holmesii 30539	not found	GCA_000583025.1_gbhBH001	GCF_000583025.1_gbhBH001
637000033	Bordetella parapertussis 12822	not found	GCA_000195695.1_ASM19569v1	GCF_000195695.1_ASM19569v1
2687453333	Bordetella pertussis I498	not found	GCA_001605525.1_ASM160552v1	GCF_001605525.1_ASM160552v1
641228479	Bordetella petrii Se-1111R, DSM 12804	not found	GCA_000067205.1_ASM6720v1	GCF_000067205.1_ASM6720v1
2522125081	Bordetella sp. FB-8, DSM 24873	not found	not searched	GCF_000382185.1_ASM38218v1
2684623185	Bordetella sp. N	not found	GCA_001433395.1_ASM143339v1	GCF_001433395.1_ASM143339v1
2687453131	Bordetella trematum H044680328	not found	GCA_900078695.1_H044680328	GCF_900078695.1_H044680328
2562617080	Borrelia afzelii ACA-1	not found	GCA_000170935.2_ASM17093v2	GCF_000170935.2_ASM17093v2
2565956566	Borrelia anserina BA2	not found	GCA_000568655.1_ASM56865v1	GCF_000568655.1_ASM56865v1
2562617081	Borrelia burgdorferi 118a	not found	GCA_000171735.2_ASM17173v2	GCF_000171735.2_ASM17173v2
2565956565	Borrelia coriaceae Co53	not found	GCA_000568755.1_ASM56875v1	GCF_000568755.1_ASM56875v1
2627854138	Borrelia crocidurae 03-02	not found	not searched	GCF_000825665.1_Borrelia_crocidurae_str._03-02
643348518	Borrelia duttonii Ly	not found	GCA_000019685.1_ASM1968v1	GCF_000019685.1_ASM1968v1
2562617138	Borrelia garinii PBr	not found	GCA_000172275.2_ASM17227v2	GCF_000172275.2_ASM17227v2
2561511124	Borrelia hermsii DAH	not found	GCA_000012065.2_ASM1206v2	GCF_000012065.2_ASM1206v2
2585427822	Borrelia hispanica CRI	not found	not searched	GCF_000500065.1_AB2
2565956557	Borrelia miyamotoi FR64b	not found	GCA_000568695.2_ASM56869v2	GCF_000568695.2_ASM56869v2
2565956570	Borrelia parkeri SLO	not found	GCA_000568735.2_ASM56873v2	GCF_000568735.2_ASM56873v2
2585427823	Borrelia persica No12	not found	not searched	GCF_000500045.1_AB6.5.1
643348519	Borrelia recurrentis A1	not found	GCA_000019705.1_ASM1970v1	GCF_000019705.1_ASM1970v1
642555109	Borrelia turicatae 91E135	not searched	not searched	not searched
2511231103	Borrelia bissettii DN127	not found	GCA_000222305.1_ASM22230v1	GCF_000222305.1_ASM22230v1
2636415963	Borrelia chilensis VA1	not found	GCA_000808095.1_ASM80809v1	not searched
2562617164	Borrelia sp. SV1	not found	GCA_000181875.2_ASM18187v2	GCF_000181875.2_ASM18187v2
2597490341	Borrelia japonica ATCC 51557	not found	GCA_900099615.1_IMG-taxon_2597490341_annotated_assembly	GCF_900099615.1_IMG-taxon_2597490341_annotated_assembly
2562617165	Borrelia spielmanii A14S	not found	GCA_000181895.2_ASM18189v2	GCF_000181895.2_ASM18189v2
2597489960	Borrelia valaisiana Tom4006	not found	GCA_000739475.1_ASM73947v1	GCF_000739475.1_ASM73947v1
2622736433	Bosea lathyri DSM 26656	not searched	not searched	not searched
2634166302	Bosea lupini DSM 26673	not found	GCA_900109525.1_IMG-taxon_2634166302_annotated_assembly	GCF_900109525.1_IMG-taxon_2634166302_annotated_assembly
2675903146	Bosea robiniae DSM 26672	not found	GCA_900102525.1_IMG-taxon_2675903146_annotated_assembly	GCF_900102525.1_IMG-taxon_2675903146_annotated_assembly
2562617052	Bosea sp. 117	not found	not searched	GCF_000702305.1_ASM70230v1
2636415883	Bosea sp. AAP35	not found	GCA_001295925.1_ASM129592v1	GCF_001295925.1_ASM129592v1
2675903224	Bosea sp. DSM 18164	not found	GCA_900112185.1_IMG-taxon_2675903224_annotated_assembly	GCF_900112185.1_IMG-taxon_2675903224_annotated_assembly
2609460206	Bosea sp. LC85	not found	GCA_000735605.1_ASM73560v1	GCF_000735605.1_ASM73560v1
2643221958	Bosea sp. Leaf344	not found	GCA_001426225.1_Leaf344	GCF_001426225.1_Leaf344
2609459641	Bosea sp. OK403	not found	GCA_900113835.1_IMG-taxon_2609459641_annotated_assembly	GCF_900113835.1_IMG-taxon_2609459641_annotated_assembly
2687453316	Bosea sp. PAMC 26642	not found	GCA_001562255.1_ASM156225v1	GCF_001562255.1_ASM156225v1
2643221733	Bosea sp. Root381	not found	GCA_001429395.1_Root381	GCF_001429395.1_Root381
2643221736	Bosea sp. Root483D1	not found	GCA_001429505.1_Root483D1	GCF_001429505.1_Root483D1
2643221734	Bosea sp. Root670	not found	GCA_001429415.1_Root670	GCF_001429415.1_Root670
2708742414	Bosea sp. TND4EK4	not found	GCA_900156025.1_IMG-taxon_2708742414_annotated_assembly	GCF_900156025.1_IMG-taxon_2708742414_annotated_assembly
2579779168	Bosea sp. UNC402CLCol	not found	not searched	GCF_000745475.1_ASM74547v1
2595698224	Bosea thiooxidans DSM 9653	not found	GCA_900168195.1_IMG-taxon_2595698224_annotated_assembly	GCF_900168195.1_IMG-taxon_2595698224_annotated_assembly
2654587694	Bosea vaviloviae SD260	not found	GCA_001298265.1_ASM129826v1	GCF_001298265.1_ASM129826v1
644736331	Brachybacterium faecium 6-10, DSM 4810	not found	GCA_000023405.1_ASM2340v1	GCF_000023405.1_ASM2340v1
2547132178	Brachybacterium muris UCD-AY4	not found	GCA_000338055.1_Brachybacterium_muris_str._UCD-AY4	GCF_000338055.1_Brachybacterium_muris_str._UCD-AY4
2548876523	Brachybacterium paraconglomeratum LC44	not found	not searched	GCF_000233655.1_LC44-4.0
2576861791	Brachybacterium phenoliresistens W13A50	not found	GCA_000576425.1_Braphev1	GCF_000576425.1_Braphev1
2690315812	Brachybacterium sp. sponge	not found	not searched	GCF_001613775.1_ASM161377v1
2648501705	Brachybacterium sp. SW0106-09	not found	GCA_001293905.1_ASM129390v1	GCF_001293905.1_ASM129390v1
2548876527	Brachybacterium squillarum M-6-3	not found	not searched	GCF_000225825.1_ASM22582v2
2518285616	Brachymonas chironomi DSM 19884	not found	not searched	GCF_000374625.1_ASM37462v1
2599185145	Brachymonas denitrificans DSM 15123	not found	GCA_900110225.1_IMG-taxon_2599185145_annotated_assembly	GCF_900110225.1_IMG-taxon_2599185145_annotated_assembly
2545555860	Brachyspira alvinipulli ATCC 51933	not found	not searched	GCF_000518245.1_ASM51824v1
2537561856	Brachyspira sp. 30446	not found	GCA_000316195.1_ASM31619v1	GCF_000316195.1_ASM31619v1
2534681904	Brachyspira hampsonii 30599	not found	GCA_000334935.1_brachy30599_1.0	not searched
2675903670	Brachyspira hyodysenteriae FM88.90	not found	GCA_001013165.1_ASM101316v1	GCF_001013165.1_ASM101316v1
2519899694	Brachyspira innocens ATCC 29796	not found	not searched	GCF_000384655.1_ASM38465v1
2511231202	Brachyspira intermedia PWS/A	not found	GCA_000223215.1_ASM22321v1	GCF_000223215.1_ASM22321v1
646564514	Brachyspira murdochii 56-150, DSM 12563	not found	GCA_000092845.1_ASM9284v1	GCF_000092845.1_ASM9284v1
2526164716	Brachyspira pilosicoli WesB	not found	GCA_000319185.1_ASM31918v1	GCF_000319185.1_ASM31918v1
2556921113	Brackiella oedipodis DSM 13743	not found	not searched	GCF_000621025.1_ASM62102v1
651324015	Bradyrhizobiaceae bacterium SG-6C	not found	GCA_000219645.1_ASM21964v1	GCF_000219645.1_ASM21964v1
2654588141	Bradyrhizobium arachidis LMG 26795	not found	GCA_900116675.1_IMG-taxon_2654588141_annotated_assembly	GCF_900116675.1_IMG-taxon_2654588141_annotated_assembly
2693430033	Bradyrhizobium canariense GAS369	not found	GCA_900105125.1_IMG-taxon_2693430033_annotated_assembly	not searched
2596583556	Bradyrhizobium daqingense CGMCC 1.10947	not searched	not searched	not searched
2687453119	Bradyrhizobium japonicum NK6	not found	GCA_001549695.1_ASM154969v1	GCF_001549695.1_ASM154969v1
2687453391	Bradyrhizobium diazoefficiens USDA 110	not found	GCA_001642675.1_ASM164267v1	GCF_001642675.1_ASM164267v1
2517572143	Bradyrhizobium elkanii USDA 76	not found	not searched	GCF_000379145.1_ASM37914v1
2636415425	Bradyrhizobium sp. SEMIA 6208	not found	not searched	GCF_001189235.2_ASM118923v2
2695420919	Bradyrhizobium erythrophlei GAS401	not found	GCA_900142985.1_IMG-taxon_2695420919_annotated_assembly	GCF_900142985.1_IMG-taxon_2695420919_annotated_assembly
2516653048	Bradyrhizobium genosp. SA-4 CB756	not found	not searched	GCF_000473125.1_ASM47312v1
2596583587	Bradyrhizobium huanghuaihaiense CGMCC 1.10948	not searched	not searched	not searched
2698536699	Bradyrhizobium lablabi MT34	not found	GCA_900142345.1_IMG-taxon_2698536699_annotated_assembly	GCF_900142345.1_IMG-taxon_2698536699_annotated_assembly
2690315987	Bradyrhizobium liaoningense CCNWSX0360 -JQ	not found	GCA_001595995.1_ASM159599v1	GCF_001595995.1_ASM159599v1
2537562120	Rhizobium lupini HPC(L)	not found	GCA_000304595.1_ASM30459v1	not searched
2645727897	Bradyrhizobium manausense BR3351	not found	GCA_001440035.1_ABySSBR3351v1	GCF_001440035.1_ABySSBR3351v1
2597489926	Agromonas oligotrophica S58	not found	GCA_000344805.1_ASM34480v1	GCF_000344805.1_ASM34480v1
2693430034	Bradyrhizobium ottawaense GAS524	not found	GCA_900099825.1_IMG-taxon_2693430034_annotated_assembly	GCF_900099825.1_IMG-taxon_2693430034_annotated_assembly
2654587691	Bradyrhizobium pachyrhizi BR3262	not found	GCA_001440015.1_BR3262k88v1	GCF_001440015.1_BR3262k88v1
2524023210	Bradyrhizobium sp. Ai1a-2	not found	not searched	GCF_000426245.1_ASM42624v1
2508501128	Bradyrhizobium sp. ARR65	not found	not searched	GCF_000472385.1_ASM47238v1
2690315824	Bradyrhizobium sp. AT1	not found	GCA_001590795.1_ASM159079v1	GCF_001590795.1_ASM159079v1
640427103	Bradyrhizobium sp. BTAi1	not found	GCA_000015165.1_ASM1516v1	GCF_000015165.1_ASM1516v1
2700989425	Bradyrhizobium sp. CCBAU 15544	not found	not searched	GCF_000261705.1_15544
2667527840	Bradyrhizobium sp. CCBAU 15615	not found	not searched	GCF_000261725.1_15615
2681813169	Bradyrhizobium sp. CCBAU 15635	not found	not searched	GCF_000261745.1_15635
2693429652	Bradyrhizobium sp. CCBAU 41267	not found	not searched	GCF_000261765.1_41267
2667527802	Bradyrhizobium sp. CCBAU 43298	not found	not searched	GCF_000261685.1_43298
2519899730	Bradyrhizobium sp. CCGE-LA001	not found	GCA_000296215.2_ASM29621v2	GCF_000296215.2_ASM29621v2
2609459633	Bradyrhizobium sp. CF659	not found	GCA_900113725.1_IMG-taxon_2609459633_annotated_assembly	GCF_900113725.1_IMG-taxon_2609459633_annotated_assembly
2524023205	Bradyrhizobium sp. Cp5.3	not found	not searched	GCF_000426265.1_ASM42626v1
2675903623	Bradyrhizobium sp. DOA1	not found	GCA_001593325.1_ASM159332v1	GCF_001593325.1_ASM159332v1
2579778901	Bradyrhizobium sp. DOA9	not found	GCA_000617845.2_ASM61784v2	GCF_000617845.2_ASM61784v2
2513237104	Bradyrhizobium sp. EC3.3	not found	not searched	GCF_000472925.1_ASM47292v1
2617270735	Bradyrhizobium sp. ERR11	not found	GCA_900094605.1_IMG-taxon_2617270735_annotated_assembly	GCF_900094605.1_IMG-taxon_2617270735_annotated_assembly
2651870130	Bradyrhizobium sp. Gha	not found	GCA_900113735.1_IMG-taxon_2651870130_annotated_assembly	GCF_900113735.1_IMG-taxon_2651870130_annotated_assembly
2651870122	Bradyrhizobium sp. Ghvi	not found	GCA_900115265.1_IMG-taxon_2651870122_annotated_assembly	GCF_900115265.1_IMG-taxon_2651870122_annotated_assembly
2643221819	Bradyrhizobium sp. Leaf396	not found	GCA_001424605.1_Leaf396	GCF_001424605.1_Leaf396
2602042107	Bradyrhizobium sp. NFR13	not found	GCA_900114605.1_IMG-taxon_2602042107_annotated_assembly	GCF_900114605.1_IMG-taxon_2602042107_annotated_assembly
2554235754	Bradyrhizobium sp. OHSU_III	not found	not searched	GCF_000497675.1_OHSU_W
2687453685	Bradyrhizobium sp. OK095	not found	GCA_900109945.1_IMG-taxon_2687453685_annotated_assembly	GCF_900109945.1_IMG-taxon_2687453685_annotated_assembly
2519103088	Bradyrhizobium sp. ORS 375	not found	GCA_000239775.2_ASM23977v2	GCF_000239775.1_ASM23977v2
640427104	Bradyrhizobium sp. ORS278	not found	GCA_000026145.1_ASM2614v1	GCF_000026145.1_ASM2614v1
2513237268	Bradyrhizobium sp. ORS285	not found	GCA_000239755.2_ASM23975v2	GCF_000239755.1_ASM23975v2
2654588101	Bradyrhizobium sp. R5	not found	GCA_900101405.1_IMG-taxon_2654588101_annotated_assembly	GCF_900101405.1_IMG-taxon_2654588101_annotated_assembly
2654588102	Bradyrhizobium sp. Rc2d	not found	GCA_900099855.1_IMG-taxon_2654588102_annotated_assembly	GCF_900099855.1_IMG-taxon_2654588102_annotated_assembly
2654587901	Bradyrhizobium sp. Rc3b	not found	GCA_900114915.1_IMG-taxon_2654587901_annotated_assembly	GCF_900114915.1_IMG-taxon_2654587901_annotated_assembly
2513237178	Bradyrhizobium sp. S23321	not found	GCA_000284275.1_ASM28427v1	GCF_000284275.1_ASM28427v1
2513237312	Bradyrhizobium sp. STM 3809	not found	GCA_000239795.2_ASM23979v2	GCF_000239795.1_ASM23979v2
2597489900	Bradyrhizobium sp. STM 3843	not found	GCA_000239815.2_ASM23981v2	GCF_000239815.1_ASM23981v2
2524023228	Bradyrhizobium sp. Th.b2	not found	not searched	GCF_000426785.1_ASM42678v1
2513237141	Bradyrhizobium sp. TV2a.2	not found	not searched	GCF_000472425.1_ASM47242v1
2522572128	Bradyrhizobium sp. URHA0002	not found	not searched	GCF_000426105.1_ASM42610v1
2546825533	Bradyrhizobium sp. URHA0013	not found	not searched	GCF_000518345.1_ASM51834v1
2561511129	Bradyrhizobium sp. URHD0069	not found	not searched	GCF_000701345.1_ASM70134v1
2513237136	Bradyrhizobium sp. USDA 3384	not found	not searched	GCF_000472685.1_ASM47268v1
2508501042	Bradyrhizobium sp. WSM1253	not found	GCA_000244935.1_ASM24493v1	GCF_000244935.1_ASM24493v1
2507262055	Bradyrhizobium sp. WSM1417	not found	not searched	GCF_000515415.1_ASM51541v1
2513237092	Bradyrhizobium sp. WSM1743	not found	not searched	GCF_000473065.1_ASM47306v1
2513237153	Bradyrhizobium sp. WSM2254	not found	not searched	GCF_000472645.1_ASM47264v1
2513237161	Bradyrhizobium sp. WSM2793	not found	not searched	GCF_000379585.1_ASM37958v1
2513237094	Bradyrhizobium sp. WSM3983	not found	not searched	GCF_000473045.1_ASM47304v1
2515154112	Bradyrhizobium sp. WSM4349	not found	not searched	GCF_000373125.1_ASM37312v1
2508501009	Bradyrhizobium sp. WSM471	not found	GCA_000244915.1_ASM24491v1	GCF_000244915.1_ASM24491v1
2511231028	Bradyrhizobium sp. YR681	not found	GCA_000282615.1_Bradyrhizobium.strYR681_v1.0	GCF_000282615.1_Bradyrhizobium.strYR681_v1.0
2639763021	Bradyrhizobium sp. SEMIA 6148	not searched	not searched	not searched
2654587693	Bradyrhizobium sp. SEMIA 690	not searched	not searched	not searched
2667528000	Bradyrhizobium yuanmingense CCBAU 35157	not found	not searched	GCF_000261825.1_35157
2634166369	Branchiibius hedensis DSM 22951	not searched	not searched	not searched
2574179710	Brenneria alni DSM 11811	not searched	not searched	not searched
2695420346	Brenneria goodwinii OBR1	not found	GCA_001049335.1_B_goodwinii_PB	GCF_001049335.1_B_goodwinii_PB
2574179731	Brenneria nigrifluens DSM 30175	not searched	not searched	not searched
2619619073	Brenneria sp. EniD312	not found	GCA_000225565.1_ASM22556v1	GCF_000225565.1_ASM22556v1
2576861008	Brevibacillus agri 5-2	not found	not searched	GCF_000612125.1_BreAgr1.0
2545824688	Brevibacillus borstelensis AK1	not found	GCA_000353565.1_ASM35356v1	GCF_000353565.1_ASM35356v1
2636415752	Brevibacillus brevis DZQ7	not found	GCA_001039275.1_ASM103927v1	GCF_001039275.1_ASM103927v1
2651869678	Brevibacillus choshinensis HPD52	not found	GCA_001420695.1_ASM142069v1	GCF_001420695.1_ASM142069v1
2654587633	Brevibacillus formosus DSM 9885	not found	GCA_001012775.1_ASM101277v1	GCF_001012775.1_ASM101277v1
2556921055	Brevibacillus laterosporus NRS 682, LMG 15441 (BRLA)	not searched	not searched	not searched
2547132151	Brevibacillus massiliensis phR	not found	not searched	GCF_000311785.1_ASM31178v1
2576861658	Brevibacillus panacihumi W25	not found	GCA_000503775.1_version_1_for_the_Brevibacillus_panacihumi_W25_genome	GCF_000503775.1_version_1_for_the_Brevibacillus_panacihumi_W25_genome
2654587731	Brevibacillus reuszeri DSM 9887	not found	GCA_001187725.1_ASM118772v1	GCF_001187725.1_ASM118772v1
2512564013	Brevibacillus sp. BC25	not found	GCA_000282075.1_Brevibacillus.strBC25_v1.0	GCF_000282075.1_Brevibacillus.strBC25_v1.0
2510917027	Brevibacillus sp. CF112	not found	GCA_000282015.1_Brevibacillus.strCF112_v1.0	GCF_000282015.1_Brevibacillus.strCF112_v1.0
2643221814	Brevibacillus sp. Leaf182	not found	GCA_001423865.1_Leaf182	GCF_001423865.1_Leaf182
2687453682	Brevibacillus sp. OK042	not found	GCA_900114075.1_IMG-taxon_2687453682_annotated_assembly	GCF_900114075.1_IMG-taxon_2687453682_annotated_assembly
2554235215	Brevibacillus thermoruber 423	not found	not searched	GCF_000454065.1_ASM45406v1
2524614662	Brevibacterium album DSM 18261	not found	not searched	GCF_000426445.1_ASM42644v1
2517434006	Brevibacterium casei S18	not found	GCA_000314575.1_ASM31457v1	GCF_000314575.1_ASM31457v1
2636415695	Brevibacterium flavum ATCC 15168 (unscreened)	not found	GCA_000987865.1_ASM98786v1	GCF_000987865.1_ASM98786v1
2636415475	Brevibacterium linens AE038-8	not found	GCA_000807915.1_Brevibacterium_linens_AE038-8_v1.0	GCF_000807915.1_Brevibacterium_linens_AE038-8_v1.0
2675903680	Brevibacterium epidermidis BS258	not found	GCA_001606005.1_ASM160600v1	GCF_001606005.1_ASM160600v1
2548877016	Brevibacterium massiliense 5401308	not found	not searched	GCF_000285915.1_ASM28591v1
647000216	Brevibacterium mcbrellneri ATCC 49030	not found	GCA_000178455.1_ASM17845v1	GCF_000178455.1_ASM17845v1
2634166182	Brevibacterium sandarakinum DSM 22082	not found	GCA_900105045.1_IMG-taxon_2634166182_annotated_assembly	GCF_900105045.1_IMG-taxon_2634166182_annotated_assembly
2547132136	Brevibacterium senegalense JC43	not found	not searched	GCF_000285835.1_ASM28583v2
2634166531	Brevibacterium siliguriense DSM 23676	not found	GCA_900105315.1_IMG-taxon_2634166531_annotated_assembly	GCF_900105315.1_IMG-taxon_2634166531_annotated_assembly
2574180248	Brevibacterium sp. VCM10 (unscreened)	not found	not searched	GCF_000583215.1_V6.0.2
2597490362	Brevinema andersonii ATCC 43811	not found	GCA_900112165.1_IMG-taxon_2597490362_annotated_assembly	GCF_900112165.1_IMG-taxon_2597490362_annotated_assembly
2574180166	Brevundimonas abyssalis TAR-001	not found	GCA_000466985.1_ASM46698v1	GCF_000466985.1_ASM46698v1
2524614798	Brevundimonas aveniformis DSM 17977	not found	not searched	GCF_000428765.1_ASM42876v1
2561511096	Brevundimonas bacteroides DSM 4726	not found	not searched	GCF_000701445.1_ASM70144v1
2531839707	Brevundimonas diminuta 470-4	not found	GCA_000318405.1_ASM31840v1	GCF_000318405.1_ASM31840v1
2579778742	Brevundimonas naejangsanensis B1	not found	GCA_000635915.2_ASM63591v2	GCF_000635915.2_ASM63591v2
2600255394	Brevundimonas nasdae TPW30	not found	GCA_000813765.1_ASM81376v1	GCF_000813765.1_ASM81376v1
2596583649	Brevundimonas sp. 374	not found	GCA_900102995.1_IMG-taxon_2596583649_annotated_assembly	GCF_900102995.1_IMG-taxon_2596583649_annotated_assembly
2645727605	Brevundimonas sp. AAP58	not found	GCA_001295975.1_ASM129597v1	GCF_001295975.1_ASM129597v1
647533115	Brevundimonas sp. BAL3	not found	GCA_000155575.1_ASM15557v1	GCF_000155575.1_ASM15557v1
2667527483	Brevundimonas sp. DS20	not found	GCA_001310255.1_ASM131025v1	GCF_001310255.1_ASM131025v1
2627853674	Brevundimonas sp. KM4	not found	GCA_000964075.1_ASM96407v1	GCF_000964075.1_ASM96407v1
2643221909	Brevundimonas sp. Leaf168	not found	GCA_001423685.1_Leaf168	GCF_001423685.1_Leaf168
2643221869	Brevundimonas sp. Leaf280	not found	GCA_001422455.1_Leaf280	GCF_001422455.1_Leaf280
2643221817	Brevundimonas sp. Leaf363	not found	GCA_001424025.1_Leaf363	GCF_001424025.1_Leaf363
2643221663	Brevundimonas sp. Root1279	not found	GCA_001425945.1_Root1279	GCF_001425945.1_Root1279
2643221699	Brevundimonas sp. Root1423	not found	GCA_001426805.1_Root1423	GCF_001426805.1_Root1423
2643221574	Brevundimonas sp. Root608	not found	GCA_001427825.1_Root608	GCF_001427825.1_Root608
648028010	Brevundimonas subvibrioides ATCC 15264	not found	GCA_000144605.1_ASM14460v1	GCF_000144605.1_ASM14460v1
2671180176	Brevundimonas viscosa CGMCC 1.10683	not found	GCA_900116065.1_IMG-taxon_2671180176_annotated_assembly	GCF_900116065.1_IMG-taxon_2671180176_annotated_assembly
2556921092	Brochothrix thermosphacta DSM 20171	not found	not searched	GCF_000620985.1_ASM62098v1
2531839325	Brucella abortus 88/217	not found	GCA_000370345.1_Bruc_abor_88_217_V1	GCF_000370345.1_Bruc_abor_88_217_V1
2534681790	Brucella canis CNGB 1172	not found	GCA_000367265.1_Bruc_cani_CNGB_1172_V1	GCF_000367265.1_Bruc_cani_CNGB_1172_V1
645058866	Brucella ceti M490/95/1	not found	GCA_000158755.1_ASM15875v1	GCF_000158755.1_ASM15875v1
648276624	Brucella inopinata BO1	not found	GCA_000182725.1_ASM18272v1	GCF_000182725.1_ASM18272v1
2537562186	Brucella melitensis F15/06-7	not found	GCA_000365845.1_Bruc_meli_F15_06-7_V1	GCF_000365845.1_Bruc_meli_F15_06-7_V1
644736332	Brucella microti CCM 4915	not found	GCA_000022745.1_ASM2274v1	GCF_000022745.1_ASM2274v1
2609460122	Brucella neotomae 5K33, ATCC 23459	not found	GCA_000742255.1_ASM74225v1	GCF_000742255.1_ASM74225v1
2537561564	Brucella ovis IntaBari-2001-319-5096	not found	GCA_000365945.1_Bruc_ovis_IntaBari-2001-319-5096_V1	GCF_000365945.1_Bruc_ovis_IntaBari-2001-319-5096_V1
2511231179	Brucella pinnipedialis B2/94	not found	GCA_000221005.1_ASM22100v1	GCF_000157815.1_ASM15781v1
2571042777	Brucella sp. 04-5288	not found	GCA_000480195.1_Bruc_sp_04-5288_V1	GCF_000480195.1_Bruc_sp_04-5288_V1
2531839082	Brucella sp. 56/94	not found	GCA_000370925.1_Bruc_sp_56_94_V1	GCF_000370925.1_Bruc_sp_56_94_V1
2531839081	Brucella sp. 63/311	not found	GCA_000370945.1_Bruc_sp_63_311_V1	GCF_000370945.1_Bruc_sp_63_311_V1
645058848	Brucella sp. 83/13	not found	GCA_000157875.1_ASM15787v1	GCF_000157875.1_ASM15787v1
648276625	Brucella sp. BO2	not found	GCA_000177135.1_ASM17713v1	GCF_000177135.1_ASM17713v1
2534681770	Brucella sp. F23/97	not found	GCA_000370965.1_Bruc_sp_F23_97_V1	GCF_000370965.1_Bruc_sp_F23_97_V1
2531839080	Brucella sp. F5/06	not found	GCA_000370985.1_Bruc_sp_F5_06_V1	GCF_000370985.1_Bruc_sp_F5_06_V1
645951812	Brucella sp. F5/99	not found	GCA_000158995.1_ASM15899v1	GCF_000158995.1_ASM15899v1
2537561547	Brucella sp. F8/99	not found	GCA_000371005.1_Bruc_sp_F8_99_V1	GCF_000371005.1_Bruc_sp_F8_99_V1
2531839083	Brucella sp. F96/2	not found	GCA_000371025.1_Bruc_sp_F96_2_V1	GCF_000371025.1_Bruc_sp_F96_2_V1
648276626	Brucella sp. NF 2653	not found	GCA_000177155.1_ASM17715v1	GCF_000177155.1_ASM17715v1
647533119	Brucella sp. NVSL 07-0026	not found	GCA_000163135.1_ASM16313v1	GCF_000163135.1_ASM16313v1
2537561549	Brucella sp. UK1/97	not found	GCA_000371045.1_Bruc_sp_UK1_97_V1	GCF_000371045.1_Bruc_sp_UK1_97_V1
2537561551	Brucella sp. UK38/05	not found	GCA_000367125.1_Bruc_sp_UK38_05_V1	GCF_000367125.1_Bruc_sp_UK38_05_V1
2537561550	Brucella sp. UK40/99	not found	GCA_000371065.1_Bruc_sp_UK40_99_V1	GCF_000371065.1_Bruc_sp_UK40_99_V1
2537561548	Brucella sp. UK5/01	not found	GCA_000367105.1_Bruc_sp_UK5_01_V1	GCF_000367105.1_Bruc_sp_UK5_01_V1
2531839492	Brucella suis 92/63	not found	GCA_000366225.1_Bruc_suis_92_63_V1	GCF_000366225.1_Bruc_suis_92_63_V1
2675903683	Brucella vulpis B32851	not found	GCA_900000005.1_BVF60	GCF_900000005.1_BVF60
2562617048	Bryobacter aggregatus DSM 18758	not found	not searched	GCF_000702445.1_ASM70244v1
2684622995	Bryocella elongata DSM 22489	not searched	not searched	not searched
2654587723	Buchnera aphidicola SBA	not found	GCA_001280225.1_ASM128022v1	GCF_001280225.1_ASM128022v1
2513237113	Budvicia aquatica DSM 5075, ATCC 35567	not found	not searched	GCF_000427805.1_ASM42780v1
647000218	Bulleidia extructa W1219	not found	GCA_000177375.1_ASM17737v1	GCF_000177375.1_ASM17737v1
641522608	Burkholderia ambifaria MC40-6	not found	GCA_000019925.1_ASM1992v1	GCF_000019925.1_ASM1992v1
2579779144	Burkholderia cenocepacia D2AES	not found	not searched	GCF_000689595.1_D2AESLargecontigs
2630968810	Burkholderia cepacia LMG 16656	not found	GCA_000877315.1_BIG	GCF_000877315.1_BIG
2681812996	Burkholderia contaminans LMG 23361	not found	GCA_000987075.1_ASM98707v1	GCF_000987075.1_ASM98707v1
2648501159	Burkholderia dolosa AU0158	not found	GCA_000959505.1_ASM95950v1	GCF_000959505.1_ASM95950v1
2648501796	Burkholderia gladioli UCD-UG_CHAPALOTE	not found	GCA_000757585.1_ASM75758v1	GCF_000757585.1_ASM75758v1
2551306456	Burkholderia glumae 3252-8	not found	not searched	GCF_000365245.1_Burkholderia_glumae_3252-8
2630968992	Burkholderia lata LK27	not found	GCA_001038745.1_ASM103874v1	GCF_001038745.1_ASM103874v1
2675903029	Burkholderia lycopersici TNe-862	not found	GCA_900096975.1_IMG-taxon_2675903029_annotated_assembly	GCF_900096975.1_IMG-taxon_2675903029_annotated_assembly
2645727975	Burkholderia mallei KC_1092	not found	GCA_000959585.1_ASM95958v1	GCF_000959585.1_ASM95958v1
643886020	Burkholderia multivorans CGD1	not found	GCA_000182255.1_JCVI-gbv1-v1.0	GCF_000182255.1_JCVI-gbv1-v1.0
2627853643	Burkholderia oklahomensis C6786	not found	GCA_000959365.1_ASM95936v1	GCF_000959365.1_ASM95936v1
2651870115	Burkholderia palmae JS23	not found	GCA_900095735.1_IMG-taxon_2651870115_annotated_assembly	GCF_900095735.1_IMG-taxon_2651870115_annotated_assembly
2609460236	Burkholderia sp. MSh1	not found	GCA_000732615.1_ASM73261v1	GCF_000732615.1_ASM73261v1
2687453568	Burkholderia plantarii ATCC 43733	not found	GCA_001411805.1_ASM141180v1	GCF_001411805.1_ASM141180v1
2645727837	Burkholderia sp. ABCPW 1	not found	GCA_000774965.1_BCW_23	GCF_000774965.1_BCW_23
2609460156	Burkholderia sp. BGJ	not found	GCA_000757255.1_BGJ	GCF_000757255.1_BGJ
2627853740	Burkholderia sp. BGK	not found	GCA_000763555.1_ASM76355v1	GCF_000763555.1_ASM76355v1
2636415711	Burkholderia sp. MSHR4009	not found	GCA_000774945.1_BCW_7	GCF_000774945.1_BCW_7
2627853991	Burkholderia sp. MSHR4018	not found	GCA_000774955.1_BCW_9	GCF_000774955.1_BCW_9
2627853799	Burkholderia sp. MSHR44	not found	GCA_000774975.1_BPG	GCF_000774975.1_BPG
2551306629	Burkholderia pseudomallei THE	not searched	not searched	not searched
2630968517	Burkholderia sp. TSV202	not found	GCA_000770565.1_ASM77056v1	GCF_000770565.1_ASM77056v1
2675903129	Burkholderia pyrrocinia NFIX32	not searched	not searched	not searched
2627854054	Burkholderia sp. 2002721687	not found	GCA_000959325.1_ASM95932v1	GCF_000959325.1_ASM95932v1
2582580720	Burkholderia sp. 9120	not found	not searched	GCF_000745015.1_ASM74501v1
2576861096	Burkholderia sp. A1	not found	not searched	GCF_000633145.1_BrkA1_for_Burkholderia_sp._strain_A1
2599185245	Burkholderia sp. B13	not found	GCA_900155955.1_IMG-taxon_2599185245_annotated_assembly	GCF_900155955.1_IMG-taxon_2599185245_annotated_assembly
2603880219	Burkholderia sp. B14	not found	GCA_900156195.1_IMG-taxon_2603880219_annotated_assembly	GCF_900156195.1_IMG-taxon_2603880219_annotated_assembly
2711768613	Burkholderia sp. BT03	not found	GCA_900167965.1_IMG-taxon_2711768613_annotated_assembly	GCF_900167965.1_IMG-taxon_2711768613_annotated_assembly
649633021	Burkholderia sp. CCGE1001	not found	GCA_000176935.3_ASM17693v3	GCF_000176935.3_ASM17693v3
646564515	Burkholderia sp. CCGE1002	not found	GCA_000092885.1_ASM9288v1	GCF_000092885.1_ASM9288v1
648028011	Burkholderia sp. CCGE1003	not found	GCA_000148685.1_ASM14868v1	GCF_000148685.1_ASM14868v1
2711768633	Burkholderia sp. CF099	not found	GCA_900168075.1_IMG-taxon_2711768633_annotated_assembly	GCF_900168075.1_IMG-taxon_2711768633_annotated_assembly
2508501040	Burkholderia sp. Ch1-1	not found	GCA_000178415.2_ASM17841v2	GCF_000178415.2_ASM17841v2
2695420918	Burkholderia sp. GAS332	not found	GCA_900142905.1_IMG-taxon_2695420918_annotated_assembly	GCF_900142905.1_IMG-taxon_2695420918_annotated_assembly
642979355	Burkholderia sp. H160	not found	GCA_000173575.1_ASM17357v1	GCF_000173575.1_ASM17357v1
2687453433	Burkholderia sp. HB1	not found	GCA_001293045.1_ASM129304v1	GCF_001293045.1_ASM129304v1
2703719194	Burkholderia sp. JKS000303	not searched	not searched	not searched
2515154122	Burkholderia sp. JPY251	not found	not searched	GCF_000372985.1_ASM37298v1
2515154123	Burkholderia sp. JPY347	not found	not searched	GCF_000373005.1_ASM37300v1
2526164713	Burkholderia sp. JPY366	not found	not searched	GCF_000515195.1_ASM51519v1
2519103095	Burkholderia sp. KJ006	not found	GCA_000262695.1_ASM26269v1	GCF_000262695.1_ASM26269v1
2643221916	Burkholderia sp. Leaf177	not found	GCA_001424345.1_Leaf1773	GCF_001424345.1_Leaf1773
2576861793	Burkholderia sp. lig30	not found	GCA_000687455.2_Burkholderia.strain_LIG30_v1.0	GCF_000687455.2_Burkholderia.strain_LIG30_v1.0
2636415470	Burkholderia sp. LK4	not found	GCA_001043615.1_ASM104361v1	GCF_001043615.1_ASM104361v1
2627854059	Burkholderia sp. MR1	not found	GCA_000818655.1_Burkholderia_sp_MR1_v1.0	GCF_000818655.1_Burkholderia_sp_MR1_v1.0
2585428005	Burkholderia sp. MSh2	not found	GCA_000731655.1_ASM73165v1	GCF_000731655.1_ASM73165v1
2627854144	Burkholderia sp. MSHR3999	not found	GCA_000833595.1_GFC_23	GCF_000833595.1_GFC_23
2599185355	Burkholderia sp. NFACC33-1	not found	GCA_900119135.1_IMG-taxon_2599185355_annotated_assembly	GCF_900119135.1_IMG-taxon_2599185355_annotated_assembly
2599185239	Burkholderia sp. NFACC38-1	not found	GCA_900111715.1_IMG-taxon_2599185239_annotated_assembly	GCF_900111715.1_IMG-taxon_2599185239_annotated_assembly
2599185240	Burkholderia sp. NFPP32	not found	GCA_900119325.1_IMG-taxon_2599185240_annotated_assembly	GCF_900119325.1_IMG-taxon_2599185240_annotated_assembly
2711768632	Burkholderia sp. OK233	not searched	not searched	not searched
2711768653	Burkholderia sp. OK806	not searched	not searched	not searched
2687453132	Burkholderia sp. OLGA172	not found	GCA_001634365.1_ASM163436v1	GCF_001634365.1_ASM163436v1
2684622576	Burkholderia sp. PAMC 26561	not found	GCA_001557535.1_ASM155753v1	GCF_001557535.1_ASM155753v1
2687453491	Burkholderia sp. PAMC 28687 PAMC28687	not found	GCA_001577465.1_ASM157746v1	GCF_001577465.1_ASM157746v1
2597489944	Burkholderia sp. RPE64	not found	GCA_000402035.1_ASM40203v1	GCF_000402035.1_ASM40203v1
2648501734	Burkholderia sp. RPE67	not found	GCA_000828875.1_ASM82887v1	GCF_000828875.1_ASM82887v1
2531839682	Burkholderia sp. SJ98	not found	GCA_000256585.3_ASM25658v3	GCF_000256585.3_ASM25658v3
2534681962	Burkholderia sp. TJI49	not found	GCA_000191945.2_ASM19194v2	not searched
2522572104	Burkholderia sp. URHA0054	not found	not searched	GCF_000421865.1_ASM42186v1
2630968861	Burkholderia sp. USM B20	not found	GCA_000949135.1_ASM94913v1	GCF_000949135.1_ASM94913v1
2513237166	Burkholderia sp. UYPR1.413	not found	not searched	GCF_000519245.1_ASM51924v1
2615840645	Burkholderia sp. WP40	not found	GCA_900119435.1_IMG-taxon_2615840645_annotated_assembly	GCF_900119435.1_IMG-taxon_2615840645_annotated_assembly
2582581311	Burkholderia sp. WP42	not found	not searched	GCF_000745665.1_ASM74566v1
2687453794	Burkholderia sp. WP9	not found	GCA_900104795.1_IMG-taxon_2687453794_annotated_assembly	GCF_900104795.1_IMG-taxon_2687453794_annotated_assembly
2513237151	Burkholderia sp. WSM2230	not found	not searched	GCF_000472445.1_ASM47244v1
2508501125	Burkholderia sp. WSM2232	not found	not searched	GCF_000472545.1_ASM47254v1
2516653074	Burkholderia sp. WSM4176	not found	not searched	GCF_000372945.1_ASM37294v1
2511231144	Burkholderia sp. YI23	not found	GCA_000236065.1_ASM23606v1	GCF_000236065.1_ASM23606v1
2711768617	Burkholderia sp. YR277	not found	GCA_900168175.1_IMG-taxon_2711768617_annotated_assembly	GCF_900168175.1_IMG-taxon_2711768617_annotated_assembly
2615840636	Burkholderia sp. YR281	not found	GCA_900100565.1_IMG-taxon_2615840636_annotated_assembly	GCF_900100565.1_IMG-taxon_2615840636_annotated_assembly
2711768647	Burkholderia sp. YR290	not searched	not searched	not searched
2615840633	Burkholderia sp. YR520	not searched	not searched	not searched
2585427618	Burkholderia thailandensis USAMRU Malaysia #20	not found	GCA_000706745.1_ASM70674v1	GCF_000706745.1_ASM70674v1
2627853789	Burkholderia ubonensis MSMB22	not found	GCA_000959245.1_ASM95924v1	GCF_000959245.1_ASM95924v1
2636415515	Burkholderia vietnamiensis LMG 10929	not found	GCA_000959445.1_ASM95944v1	GCF_000959445.1_ASM95944v1
648861006	Burkholderiales bacterium 1_1_47	not found	GCA_000144975.1_ASM14497v1	GCF_000144975.1_ASM14497v1
2675903406	Burkholderiales bacterium GJ-E10	not found	GCA_000828975.1_ASM82897v1	GCF_000828975.1_ASM82897v1
2708742949	Burkholderiales bacterium RIFCSPHIGHO2_01_FULL_63_240	not found	GCA_001770725.1_ASM177072v1	not searched
2708742948	Burkholderiales bacterium RIFCSPHIGHO2_01_FULL_64_960	not found	GCA_001770745.1_ASM177074v1	not searched
2710264579	Burkholderiales bacterium RIFCSPHIGHO2_02_FULL_64_19	not found	GCA_001772075.1_ASM177207v1	not searched
2710723595	Burkholderiales bacterium RIFCSPHIGHO2_12_FULL_61_11	not found	GCA_001770785.1_ASM177078v1	not searched
2710723568	Burkholderiales bacterium RIFCSPHIGHO2_12_FULL_63_20	not found	GCA_001770775.1_ASM177077v1	not searched
2710723539	Burkholderiales bacterium RIFCSPHIGHO2_12_FULL_65_48	not found	GCA_001770805.1_ASM177080v1	not searched
2710723567	Burkholderiales bacterium RIFCSPHIGHO2_12_FULL_67_38	not found	GCA_001772135.1_ASM177213v1	not searched
2710723541	Burkholderiales bacterium RIFCSPHIGHO2_12_FULL_69_20	not found	GCA_001770815.1_ASM177081v1	not searched
2711768230	Burkholderiales bacterium RIFCSPLOWO2_02_FULL_57_36	not found	GCA_001770855.1_ASM177085v1	not searched
2710724079	Burkholderiales bacterium RIFCSPLOWO2_02_FULL_66_35	not found	GCA_001770865.1_ASM177086v1	not searched
2711768228	Burkholderiales bacterium RIFCSPLOWO2_02_FULL_67_64	not found	GCA_001770905.1_ASM177090v1	not searched
2711768298	Burkholderiales bacterium RIFCSPLOWO2_12_67_14	not found	GCA_001770895.1_ASM177089v1	not searched
2711768323	Burkholderiales bacterium RIFCSPLOWO2_12_FULL_61_40	not found	GCA_001770935.1_ASM177093v1	not searched
2711768316	Burkholderiales bacterium RIFCSPLOWO2_12_FULL_64_33	not found	GCA_001772145.1_ASM177214v1	not searched
2711768368	Burkholderiales bacterium RIFCSPLOWO2_12_FULL_64_99	not found	GCA_001772175.1_ASM177217v1	not searched
2711768321	Burkholderiales bacterium RIFCSPLOWO2_12_FULL_65_40	not found	GCA_001770955.1_ASM177095v1	not searched
2711768765	Burkholderiales bacterium RIFOXYC12_FULL_60_6	not found	GCA_001770985.1_ASM177098v1	not searched
2711768755	Burkholderiales bacterium RIFOXYC12_FULL_65_23	not found	GCA_001770995.1_ASM177099v1	not searched
2508501021	Burkholderiales sp. JOSHI_001	not found	GCA_000244995.1_ASM24499v1	GCF_000244995.1_ASM24499v1
2634166248	Burkholderiales-55 (UID4000)	not searched	not searched	not searched
2634166261	Burkholderiales-76 (UID4002)	not searched	not searched	not searched
2588253793	Buttiauxella agrestis CDC 1176-81, ATCC 33320	not found	GCA_000735355.1_GBAG_DRAFTv1	GCF_000735355.1_GBAG_DRAFTv1
2561511082	Eubacterium desmolans ATCC 43058	not found	not searched	GCF_000701665.1_ASM70166v1
2585428076	Butyricicoccus pullicaecorum DSM 23266	not found	GCA_900167005.1_IMG-taxon_2585428076_annotated_assembly	GCF_900167005.1_IMG-taxon_2585428076_annotated_assembly
2515154026	Butyricimonas synergistica DSM 23225	not found	not searched	GCF_000379665.1_ASM37966v1
2540341191	Butyricimonas virosa DSM 23226	not found	not searched	GCF_000519105.1_ASM51910v1
2524614694	Butyrivibrio sp. AC2005	not found	not searched	GCF_000424145.1_ASM42414v1
2524614690	Butyrivibrio sp. AD3002	not found	not searched	GCF_000420905.1_ASM42090v1
2563366722	Butyrivibrio sp. AE2005	not found	not searched	GCF_000686965.1_ASM68696v1
2524614870	Butyrivibrio sp. AE2015	not found	not searched	GCF_000420825.1_ASM42082v1
2576861819	Butyrivibrio sp. AE2032	not found	not searched	GCF_000702965.1_ASM70296v1
2563367225	Butyrivibrio sp. AE3003	not found	not searched	GCF_000686065.1_ASM68606v1
2562617011	Butyrivibrio sp. AE3004	not found	not searched	GCF_000703165.1_ASM70316v1
2524614688	Butyrivibrio sp. AE3006	not found	not searched	GCF_000424165.1_ASM42416v1
2526164511	Butyrivibrio sp. AE3009	not found	not searched	GCF_000420845.1_ASM42084v1
2524614881	Butyrivibrio sp. FC2001	not found	not searched	GCF_000424125.1_ASM42412v1
2526164524	Butyrivibrio sp. FCS006	not found	not searched	GCF_000424525.1_ASM42452v1
2545555868	Butyrivibrio sp. FCS014	not found	not searched	GCF_000526935.1_ASM52693v1
2593339224	Butyrivibrio sp. INlla14	not found	GCA_900102515.1_IMG-taxon_2593339224_annotated_assembly	GCF_900102515.1_IMG-taxon_2593339224_annotated_assembly
2593339137	Butyrivibrio sp. INlla16	not found	GCA_900104155.1_IMG-taxon_2593339137_annotated_assembly	GCF_900104155.1_IMG-taxon_2593339137_annotated_assembly
2593339254	Butyrivibrio sp. INlla18	not found	GCA_900103635.1_IMG-taxon_2593339254_annotated_assembly	GCF_900103635.1_IMG-taxon_2593339254_annotated_assembly
2593339243	Butyrivibrio sp. INlla21	not found	GCA_900116875.1_IMG-taxon_2593339243_annotated_assembly	GCF_900116875.1_IMG-taxon_2593339243_annotated_assembly
2556921619	Butyrivibrio sp. LB2008	not found	not searched	GCF_000621565.1_ASM62156v1
2524614693	Butyrivibrio sp. LC3010	not found	not searched	GCF_000424385.1_ASM42438v1
2654588120	Butyrivibrio sp. M55	not found	GCA_900116865.1_IMG-taxon_2654588120_annotated_assembly	GCF_900116865.1_IMG-taxon_2654588120_annotated_assembly
2524614687	Butyrivibrio sp. MB2005	not found	not searched	GCF_000424285.1_ASM42428v1
2524614713	Butyrivibrio sp. MC2013	not found	not searched	GCF_000424585.1_ASM42458v1
2556921665	Butyrivibrio sp. MC2021	not found	not searched	GCF_000621605.1_ASM62160v1
2561511226	Butyrivibrio sp. NC2002	not found	not searched	GCF_000702265.1_ASM70226v1
2524614696	Butyrivibrio sp. NC2007	not found	not searched	GCF_000421405.1_ASM42140v1
2524614714	Butyrivibrio sp. NC3005	not found	not searched	GCF_000424545.1_ASM42454v1
2606217762	Butyrivibrio sp. OB235	not found	GCA_900109475.1_IMG-taxon_2606217762_annotated_assembly	GCF_900109475.1_IMG-taxon_2606217762_annotated_assembly
2595698238	Butyrivibrio sp. Su6	not searched	not searched	not searched
2593339242	Butyrivibrio sp. TB	not found	GCA_900110805.1_IMG-taxon_2593339242_annotated_assembly	GCF_900110805.1_IMG-taxon_2593339242_annotated_assembly
2524614716	Butyrivibrio sp. VCB2001	not found	not searched	GCF_000423965.1_ASM42396v1
2524614718	Butyrivibrio sp. VCB2006	not found	not searched	GCF_000420945.1_ASM42094v1
2524614691	Butyrivibrio sp. VCD2006	not found	not searched	GCF_000423925.1_ASM42392v1
2524614719	Butyrivibrio sp. WCD2001	not found	not searched	GCF_000424485.1_ASM42448v1
2524614692	Butyrivibrio sp. WCD3002	not found	not searched	GCF_000424265.1_ASM42426v1
2561511091	Butyrivibrio sp. WCE2006	not found	not searched	GCF_000701985.1_ASM70198v1
2524614689	Butyrivibrio sp. XBB1001	not found	not searched	GCF_000424505.1_ASM42450v1
2524614695	Butyrivibrio sp. XPD2002	not found	not searched	GCF_000423945.1_ASM42394v1
[truncated: 9,437 more rows]

## Sheet: genbank results
		---	full	sequence	----	---	best	1	domain	----	---	domain	number	estimation	----
accession	query name	E-value	score	bias	E-value	score	bias	exp	reg	clu	ov	env	dom	rep	inc	annotation	genome name
ACV62455.1	bzaA	2.4e-170	564.5	0.2	2.7e-170	564.4	0.2	1	1	0	0	1	1	1	1	thiamine biosynthesis protein ThiC	Desulfotomaculum acetoxidans DSM 771
ADG81428.1	bzaA	2e-204	676.3	1	2.3e-204	676.2	1	1	1	0	0	1	1	1	1	thiamine biosynthesis protein ThiC	Thermincola potens JR
ADL12297.1	bzaA	2.1e-169	560.6	0.1	2.4e-169	560.4	0.1	1	1	0	0	1	1	1	1	hydroxymethylpyrimidine synthase	Acetohalobium arabaticum DSM 5501
EEG76050.1	bzaA	2.8e-199	659.5	5	3.1e-199	659.3	5	1	1	0	0	1	1	1	1	thiamine biosynthesis protein ThiC	Dethiobacter alkaliphilus AHT 1
EFV01269.1	bzaA	5.2e-190	628.6	8.5	5.9e-190	628.4	8.5	1	1	0	0	1	1	1	1	thiamine biosynthesis protein ThiC	Pseudoramibacter alactolyticus ATCC 23263
AEG13909.1	bzaA	1.3e-179	594.8	2.9	1.4e-179	594.7	2.9	1	1	0	0	1	1	1	1	Phosphomethylpyrimidine synthase	Desulfotomaculum kuznetsovii DSM 6115
AFQ45328.1	bzaA	7.9e-196	648.6	2.7	8.9e-196	648.4	2.7	1	1	0	0	1	1	1	1	hydroxymethylpyrimidine synthase	Desulfosporosinus meridiei DSM 13257
AGL00619.1	bzaA	5e-171	566.9	1	5.6e-171	566.7	1	1	1	0	0	1	1	1	1	thiamine biosynthesis protein ThiC	Desulfotomaculum gibsoniae DSM 7213
AET68196.1	bzaA	9.5e-202	668.4	3.6	1.1e-201	668.2	3.6	1	1	0	0	1	1	1	1	thiamine biosynthesis protein ThiC	Desulfosporosinus orientis DSM 765
AFM41454.1	bzaA	3.3e-203	673	2.2	3.7e-203	672.8	2.2	1	1	0	0	1	1	1	1	hydroxymethylpyrimidine synthase	Desulfosporosinus acidiphilus SJ4
KGK92038.1	bzaA	4.7e-198	655.8	1.9	5.2e-198	655.7	1.9	1	1	0	0	1	1	1	1	phosphomethylpyrimidine synthase	Desulfosporosinus sp. HMP52
KJF28823.1	bzaA	7.2e-200	661.6	1.2	8.2e-200	661.4	1.2	1	1	0	0	1	1	1	1	phosphomethylpyrimidine synthase	Clostridium aceticum
KLU64802.1	bzaA	8.6e-199	658.4	2.5	9.8e-199	658.2	2.5	1	1	0	0	1	1	1	1	phosphomethylpyrimidine synthase	Desulfosporosinus acididurans
KLU61648.1	bzaA	1.7e-201	667.5	3.2	1.9e-201	667.3	3.2	1	1	0	0	1	1	1	1	phosphomethylpyrimidine synthase	Peptococcaceae bacterium CEB3
AKL95369.1	bzaA	8.1e-200	661.6	1.2	9.1e-200	661.4	1.2	1	1	0	0	1	1	1	1	phosphomethylpyrimidine synthase ThiC	Clostridium aceticum
KNZ40669.1	bzaA	2.1e-197	653.5	1.1	2.4e-197	653.3	1.1	1	1	0	0	1	1	1	1	phosphomethylpyrimidine synthase	Acetobacterium bakii
KNZ68386.1	bzaA	9.4e-204	674.2	0.9	1e-203	674.1	0.9	1	1	0	0	1	1	1	1	thiamine biosynthesis protein ThiC	Thermincola ferriacetica
OIQ61228.1	bzaA	4.7e-203	671.6	0.5	5.2e-203	671.4	0.5	1	1	0	0	1	1	1	1	phosphomethylpyrimidine synthase	Moorella thermoacetica
SDP52039.1	bzaA	1.1e-194	644.6	2.1	1.3e-194	644.5	2.1	1	1	0	0	1	1	1	1	phosphomethylpyrimidine synthase	Eubacterium limosum
SDX66241.1	bzaA	3.5e-190	629.3	4	3.9e-190	629.2	4	1	1	0	0	1	1	1	1	phosphomethylpyrimidine synthase	Eubacterium barkeri
SEA12437.1	bzaA	5.4e-190	628.7	3.8	6e-190	628.6	3.8	1	1	0	0	1	1	1	1	phosphomethylpyrimidine synthase	Eubacterium aggregans
SFG63546.1	bzaA	1.5e-174	578.7	2.3	1.7e-174	578.5	2.3	1	1	0	0	1	1	1	1	phosphomethylpyrimidine synthase	Desulfotomaculum arcticum
SFP13859.1	bzaA	1.1e-193	641.4	2.2	1.3e-193	641.3	2.2	1	1	0	0	1	1	1	1	hydroxymethylpyrimidine synthase	Eubacterium callanderi
SFQ95035.1	bzaA	5.3e-196	648.9	2	5.9e-196	648.8	2	1	1	0	0	1	1	1	1	hydroxymethylpyrimidine synthase	Desulfotomaculum geothermicum
SHE80827.1	bzaA	3.9e-179	593	3	4.5e-179	592.8	3	1	1	0	0	1	1	1	1	phosphomethylpyrimidine synthase	Desulfotomaculum australicum DSM 11792
SHJ79078.1	bzaA	2.1e-177	587.5	3.4	2.4e-177	587.3	3.4	1	1	0	0	1	1	1	1	phosphomethylpyrimidine synthase	Desulfotomaculum thermosubterraneum DSM 16057
SNR87488.1	bzaA	3.4e-199	659.9	1.5	3.7e-199	659.8	1.5	1	1	0	0	1	1	1	1	phosphomethylpyrimidine synthase	Anaerovirgula multivorans
ABZ84631.1	bzaB	4.8e-189	625.7	7.1	6.1e-189	625.3	7.1	1	1	0	0	1	1	1	1	thiamine biosynthesis protein, thic	Heliobacterium modesticaldum Ice1
ACV62456.1	bzaB	3.4e-193	639.8	9.8	4e-193	639.6	9.8	1	1	0	0	1	1	1	1	thiamine biosynthesis protein ThiC	Desulfotomaculum acetoxidans DSM 771
ADG81427.1	bzaB	8e-186	615	2.6	9.7e-186	614.8	2.6	1	1	0	0	1	1	1	1	thiamine biosynthesis protein ThiC	Thermincola potens JR
ADL12298.1	bzaB	8.2e-189	624.5	4.4	9.2e-189	624.4	4.4	1	1	0	0	1	1	1	1	hydroxymethylpyrimidine synthase	Acetohalobium arabaticum DSM 5501
EEG76051.1	bzaB	2.2e-195	646.6	4	2.5e-195	646.5	4	1	1	0	0	1	1	1	1	thiamine biosynthesis protein ThiC	Dethiobacter alkaliphilus AHT 1
EFV01270.1	bzaB	3.3e-195	645.7	3	3.7e-195	645.6	3	1	1	0	0	1	1	1	1	thiamine biosynthesis protein ThiC	Pseudoramibacter alactolyticus ATCC 23263
AEG13910.1	bzaB	5e-191	632.4	2.5	5.9e-191	632.2	2.5	1	1	0	0	1	1	1	1	Phosphomethylpyrimidine synthase	Desulfotomaculum kuznetsovii DSM 6115
EGW39405.1	bzaB	8.1e-188	622.7	2.7	9e-188	622.5	2.7	1	1	0	0	1	1	1	1	thiamine biosynthesis protein ThiC	Desulfosporosinus sp. OT
AFQ45327.1	bzaB	3.3e-201	666.3	9.6	3.8e-201	666.1	9.6	1	1	0	0	1	1	1	1	thiamine biosynthesis protein ThiC	Desulfosporosinus meridiei DSM 13257
AGL00620.1	bzaB	8.4e-197	651.8	10.2	9.7e-197	651.6	10.2	1	1	0	0	1	1	1	1	thiamine biosynthesis protein ThiC	Desulfotomaculum gibsoniae DSM 7213
AET68197.1	bzaB	2.2e-197	654	9.3	2.5e-197	653.8	9.3	1	1	0	0	1	1	1	1	thiamine biosynthesis protein ThiC	Desulfosporosinus orientis DSM 765
AFM41455.1	bzaB	3e-195	646.7	9	3.5e-195	646.5	9	1	1	0	0	1	1	1	1	hydroxymethylpyrimidine synthase	Desulfosporosinus acidiphilus SJ4
KGK92037.1	bzaB	3.7e-200	662.7	10	4.2e-200	662.5	10	1	1	0	0	1	1	1	1	phosphomethylpyrimidine synthase	Desulfosporosinus sp. HMP52
KJF28824.1	bzaB	3.6e-183	606.5	7.7	4.1e-183	606.4	7.7	1	1	0	0	1	1	1	1	phosphomethylpyrimidine synthase	Clostridium aceticum
KLU64801.1	bzaB	7.3e-199	658.6	6.1	8.3e-199	658.4	6.1	1	1	0	0	1	1	1	1	phosphomethylpyrimidine synthase	Desulfosporosinus acididurans
KLU61647.1	bzaB	7.8e-177	586.2	7.4	9.6e-177	585.9	7.4	1	1	0	0	1	1	1	1	phosphomethylpyrimidine synthase	Peptococcaceae bacterium CEB3
AKL95368.1	bzaB	4e-183	606.5	7.7	4.5e-183	606.4	7.7	1	1	0	0	1	1	1	1	phosphomethylpyrimidine synthase ThiC	Clostridium aceticum
KNZ68385.1	bzaB	1.8e-185	613.9	2.8	2.2e-185	613.7	2.8	1	1	0	0	1	1	1	1	thiamine biosynthesis protein ThiC	Thermincola ferriacetica
OIQ61229.1	bzaB	2.3e-183	606.7	4.7	2.6e-183	606.5	4.7	1	1	0	0	1	1	1	1	phosphomethylpyrimidine synthase	Moorella thermoacetica
SDP52021.1	bzaB	8e-186	615.4	0.6	9.9e-186	615.1	0.6	1	1	0	0	1	1	1	1	phosphomethylpyrimidine synthase	Eubacterium limosum
SDX66273.1	bzaB	7.1e-179	592.1	4	8.2e-179	591.9	4	1	1	0	0	1	1	1	1	phosphomethylpyrimidine synthase	Eubacterium barkeri
SEA12399.1	bzaB	1.4e-178	591	3.8	1.6e-178	590.9	3.8	1	1	0	0	1	1	1	1	phosphomethylpyrimidine synthase	Eubacterium aggregans
SFG63564.1	bzaB	2.4e-191	634	10.1	2.8e-191	633.8	10.1	1	1	0	0	1	1	1	1	hydroxymethylpyrimidine synthase	Desulfotomaculum arcticum
SFP13888.1	bzaB	1.4e-188	624.6	1.2	1.9e-188	624.2	1.2	1	1	0	0	1	1	1	1	hydroxymethylpyrimidine synthase	Eubacterium callanderi
SFQ95039.1	bzaB	1.1e-188	624.8	7.3	1.3e-188	624.6	7.3	1	1	0	0	1	1	1	1	hydroxymethylpyrimidine synthase	Desulfotomaculum geothermicum
SHE80785.1	bzaB	5.6e-189	625.4	2	6.6e-189	625.2	2	1	1	0	0	1	1	1	1	phosphomethylpyrimidine synthase	Desulfotomaculum australicum DSM 11792
SHJ79103.1	bzaB	1.3e-189	627.8	3.3	1.6e-189	627.5	3.3	1	1	0	0	1	1	1	1	phosphomethylpyrimidine synthase	Desulfotomaculum thermosubterraneum DSM 16057
SNR87469.1	bzaB	2.5e-184	611	7.1	2.8e-184	610.8	7.1	1	1	0	0	1	1	1	1	phosphomethylpyrimidine synthase	Anaerovirgula multivorans
ADG81423.1	bzaD	1.7e-200	663.8	0	1.9e-200	663.6	0	1	1	0	0	1	1	1	1	Radical SAM domain protein	Thermincola potens JR
EFV01273.1	bzaD	2.1e-154	511.6	0	2.6e-154	511.3	0	1	1	0	0	1	1	1	1	radical SAM domain protein	Pseudoramibacter alactolyticus ATCC 23263
EGW39402.1	bzaD	1.6e-195	648.4	0	1.8e-195	648.2	0	1	1	0	0	1	1	1	1	radical SAM superfamily protein	Desulfosporosinus sp. OT
AGL00613.1	bzaD	4.4e-201	666.2	0.1	5e-201	666.1	0.1	1	1	0	0	1	1	1	1	Fe-S oxidoreductase	Desulfotomaculum gibsoniae DSM 7213
AET68051.1	bzaD	3.5e-200	663.5	0.3	4e-200	663.4	0.3	1	1	0	0	1	1	1	1	Fe-S oxidoreductase	Desulfosporosinus orientis DSM 765
EHQ87801.1	bzaD	5.2e-192	636.6	0	5.9e-192	636.4	0	1	1	0	0	1	1	1	1	Fe-S oxidoreductase	Desulfosporosinus youngiae DSM 17734
CEO88754.1	bzaD	4e-190	629.7	0	4.6e-190	629.5	0	1	1	0	0	1	1	1	1	Radical SAM superfamily protein (Fe-S oxidoreductase)	Syntrophaceticus schinkii
KJF28827.1	bzaD	1.2e-186	618.3	0.1	1.3e-186	618.2	0.1	1	1	0	0	1	1	1	1	radical SAM protein	Clostridium aceticum
KJR49598.1	bzaD	8.9e-198	655.7	0	1e-197	655.5	0	1	1	0	0	1	1	1	1	Radical SAM domain protein	Desulfosporosinus sp. I2
AKL95365.1	bzaD	1.3e-186	618.3	0.1	1.5e-186	618.2	0.1	1	1	0	0	1	1	1	1	Fe-S oxidoreductase	Clostridium aceticum
KNZ40673.1	bzaD	5.7e-200	662.3	0.1	6.4e-200	662.1	0.1	1	1	0	0	1	1	1	1	radical SAM protein	Acetobacterium bakii
KNZ68381.1	bzaD	1.1e-200	664.4	0	1.3e-200	664.2	0	1	1	0	0	1	1	1	1	radical SAM protein	Thermincola ferriacetica
SDP51929.1	bzaD	8.4e-189	625.6	0	9.5e-189	625.4	0	1	1	0	0	1	1	1	1	putative variant cofactor biosynthesis B12-binding domain/radical SAM domain protein 1	Eubacterium limosum											1
SDX66376.1	bzaD	3e-176	583.8	0	3.4e-176	583.6	0	1	1	0	0	1	1	1	1	putative variant cofactor biosynthesis B12-binding domain/radical SAM domain protein 1	Eubacterium barkeri											1
SEA12305.1	bzaD	4.6e-179	593	0	5.2e-179	592.8	0	1	1	0	0	1	1	1	1	putative variant cofactor biosynthesis B12-binding domain/radical SAM domain protein 1	Eubacterium aggregans											1
SFG63505.1	bzaD	7.3e-195	646	0	8.2e-195	645.8	0	1	1	0	0	1	1	1	1	putative variant cofactor biosynthesis B12-binding domain/radical SAM domain protein 1	Desulfotomaculum arcticum											1
SFP13973.1	bzaD	3e-188	623.9	0	3.4e-188	623.7	0	1	1	0	0	1	1	1	1	putative variant cofactor biosynthesis B12-binding domain/radical SAM domain protein 1	Eubacterium callanderi											1
SFQ95057.1	bzaD	1.5e-193	641.2	0	1.7e-193	641	0	1	1	0	0	1	1	1	1	putative variant cofactor biosynthesis B12-binding domain/radical SAM domain protein 1	Desulfotomaculum geothermicum											1
SNR87420.1	bzaD	4.7e-187	620.3	0.5	5.3e-187	620.1	0.5	1	1	0	0	1	1	1	1	putative variant cofactor biosynthesis B12-binding domain/radical SAM domain protein 1	Anaerovirgula multivorans											1
ADG81422.1	bzaE	2.7e-225	745.9	0	3.1e-225	745.7	0	1	1	0	0	1	1	1	1	Radical SAM domain protein	Thermincola potens JR
EFV01274.1	bzaE	2.2e-199	660.2	0	2.6e-199	660	0	1	1	0	0	1	1	1	1	radical SAM domain protein	Pseudoramibacter alactolyticus ATCC 23263
EGW39401.1	bzaE	3.2e-227	753.3	0	3.5e-227	753.2	0	1	1	0	0	1	1	1	1	radical SAM superfamily protein	Desulfosporosinus sp. OT
AGL00614.1	bzaE	1.1e-178	592.6	0	1.3e-178	592.5	0	1	1	0	0	1	1	1	1	Fe-S oxidoreductase	Desulfotomaculum gibsoniae DSM 7213
AET68052.1	bzaE	6.4e-178	590.5	0	7.3e-178	590.3	0	1	1	0	0	1	1	1	1	Fe-S oxidoreductase	Desulfosporosinus orientis DSM 765
EHQ87802.1	bzaE	2e-231	766.9	0	2.2e-231	766.7	0	1	1	0	0	1	1	1	1	Fe-S oxidoreductase	Desulfosporosinus youngiae DSM 17734
CEO88755.1	bzaE	5.4e-222	735.1	0	6.1e-222	734.9	0	1	1	0	0	1	1	1	1	Radical SAM domain protein	Syntrophaceticus schinkii
KJR49597.1	bzaE	5.5e-232	768.9	0	6.2e-232	768.7	0	1	1	0	0	1	1	1	1	hypothetical protein UF75_0151	Desulfosporosinus sp. I2
KLU62180.1	bzaE	2e-207	687.7	0.2	8.8e-146	484.4	0.1	2	1	1	1	2	2	2	2	radical SAM superfamily protein	Peptococcaceae bacterium CEB3
AKL95364.1	bzaE	5.3e-221	732.1	2.6	6e-221	732	2.6	1	1	0	0	1	1	1	1	Fe-S oxidoreductase	Clostridium aceticum
KNZ40674.1	bzaE	1.4e-218	724	0.1	1.5e-218	723.9	0.1	1	1	0	0	1	1	1	1	radical SAM protein	Acetobacterium bakii
KNZ68380.1	bzaE	2.3e-224	742.9	0	2.5e-224	742.8	0	1	1	0	0	1	1	1	1	radical SAM protein	Thermincola ferriacetica
OIQ61232.1	bzaE	3.6e-221	732.1	0	4.1e-221	731.9	0	1	1	0	0	1	1	1	1	coproporphyrinogen III oxidase	Moorella thermoacetica
SDP51908.1	bzaE	9e-212	701.7	0	1e-211	701.5	0	1	1	0	0	1	1	1	1	Radical SAM superfamily enzyme YgiQ, UPF0313 family	Eubacterium limosum
SDX66419.1	bzaE	1e-195	648.3	0	1.1e-195	648.1	0	1	1	0	0	1	1	1	1	Radical SAM superfamily enzyme YgiQ, UPF0313 family	Eubacterium barkeri
SEA12273.1	bzaE	1.5e-197	654.3	0	1.7e-197	654.1	0	1	1	0	0	1	1	1	1	Radical SAM superfamily enzyme YgiQ, UPF0313 family	Eubacterium aggregans
SFG63526.1	bzaE	4.9e-177	587.5	0	5.6e-177	587.3	0	1	1	0	0	1	1	1	1	Radical SAM superfamily enzyme YgiQ, UPF0313 family	Desulfotomaculum arcticum
SFP14011.1	bzaE	1.5e-213	707.7	0	1.7e-213	707.5	0	1	1	0	0	1	1	1	1	Radical SAM superfamily enzyme YgiQ, UPF0313 family	Eubacterium callanderi
SFQ95063.1	bzaE	5.2e-213	705.7	0	6.2e-213	705.4	0	1	1	0	0	1	1	1	1	Radical SAM superfamily enzyme YgiQ, UPF0313 family	Desulfotomaculum geothermicum
SNR87405.1	bzaE	8.6e-214	708.8	3	9.6e-214	708.6	3	1	1	0	0	1	1	1	1	Radical SAM superfamily enzyme YgiQ, UPF0313 family	Anaerovirgula multivorans
SMC51215.1	bzaF	8e-196	648.4	0.6	9.5e-196	648.1	0.6	1	1	0	0	1	1	1	1	phosphomethylpyrimidine synthase	Desulfobacterium vacuolatum DSM 3385
SHO51679.1	bzaF	1.5e-192	638	0.3	1.7e-192	637.8	0.3	1	1	0	0	1	1	1	1	phosphomethylpyrimidine synthase	Desulfopila aestuarii DSM 18488
SHJ10883.1	bzaF	1.1e-193	641.2	0.3	1.2e-193	641	0.3	1	1	0	0	1	1	1	1	phosphomethylpyrimidine synthase	Malonomonas rubra DSM 5091
SHK66667.1	bzaF	1.8e-186	617.9	0.6	2.2e-186	617.6	0.6	1	1	0	0	1	1	1	1	hydroxymethylpyrimidine synthase	Desulfatibacillum alkenivorans DSM 16219
SHI06520.1	bzaF	1.5e-181	601.4	0	1.8e-181	601.2	0	1	1	0	0	1	1	1	1	phosphomethylpyrimidine synthase	Desulfofustis glycolicus DSM 9705
SDU46278.1	bzaF	1.2e-194	644.5	1.9	1.4e-194	644.3	1.9	1	1	0	0	1	1	1	1	phosphomethylpyrimidine synthase	Desulfobacula phenolica
SDP61953.1	bzaF	1.8e-189	627.5	0	2.1e-189	627.3	0	1	1	0	0	1	1	1	1	phosphomethylpyrimidine synthase	Desulforhopalus singaporensis
SCX77850.1	bzaF	1.2e-193	641.5	0.3	1.5e-193	641.3	0.3	1	1	0	0	1	1	1	1	phosphomethylpyrimidine synthase	Desulfoluna spongiiphila
OHB94911.1	bzaF	6.1e-178	588.4	0.3	6.9e-178	588.2	0.3	1	1	0	0	1	1	1	1	phosphomethylpyrimidine synthase	Planctomycetes bacterium RIFCSPLOWO2_02_FULL_50_16
OGQ37199.1	bzaF	1.2e-189	626.8	0.8	1.4e-189	626.6	0.8	1	1	0	0	1	1	1	1	phosphomethylpyrimidine synthase	Deltaproteobacteria bacterium RIFCSPLOWO2_02_FULL_42_39
OGW14546.1	bzaF	3.2e-184	609.7	0.7	3.7e-184	609.5	0.7	1	1	0	0	1	1	1	1	phosphomethylpyrimidine synthase	Nitrospinae bacterium RIFCSPLOWO2_12_FULL_45_22
OGR22698.1	bzaF	1.1e-189	628.2	0.1	1.2e-189	628	0.1	1	1	0	0	1	1	1	1	phosphomethylpyrimidine synthase	Desulfobacterales bacterium RIFOXYA12_FULL_46_15
OGQ72770.1	bzaF	1.6e-189	626.8	0.8	1.8e-189	626.6	0.8	1	1	0	0	1	1	1	1	phosphomethylpyrimidine synthase	Deltaproteobacteria bacterium RIFOXYA2_FULL_42_10
OGQ69267.1	bzaF	1.4e-189	626.8	0.8	1.6e-189	626.6	0.8	1	1	0	0	1	1	1	1	phosphomethylpyrimidine synthase	Deltaproteobacteria bacterium RIFCSPLOWO2_12_FULL_42_16
OGQ62304.1	bzaF	6.7e-186	614.9	0.4	7.6e-186	614.8	0.4	1	1	0	0	1	1	1	1	phosphomethylpyrimidine synthase	Deltaproteobacteria bacterium RIFCSPLOWO2_02_FULL_55_12
OQD44885.1	bzaF	9.8e-184	607.8	0.9	1.1e-183	607.6	0.9	1	1	0	0	1	1	1	1	phosphomethylpyrimidine synthase	Candidatus Brocadia sp. 40
ANA41204.1	bzaF	6e-192	635	0	6.9e-192	634.8	0	1	1	0	0	1	1	1	1	thiamine biosynthesis protein ThiC	Geobacter anodireducens
AMV73409.1	bzaF	7.7e-193	638.3	0.1	8.9e-193	638.1	0.1	1	1	0	0	1	1	1	1	phosphomethylpyrimidine synthase ThiC	Desulfuromonas sp. DDH964
ALC15406.1	bzaF	8e-196	648.1	0.4	9.3e-196	647.9	0.4	1	1	0	0	1	1	1	1	phosphomethylpyrimidine synthase ThiC	Desulfuromonas soudanensis
KMY65898.1	bzaF	4.8e-188	622.8	1.2	5.4e-188	622.6	1.2	1	1	0	0	1	1	1	1	thiamine biosynthesis protein ThiC	Desulfocarbo indianensis
KKO19097.1	bzaF	1.8e-184	610.7	0.7	2e-184	610.5	0.7	1	1	0	0	1	1	1	1	thiamine biosynthesis protein	Candidatus Brocadia fulgida
GAN33788.1	bzaF	6.9e-185	612.3	0.7	8.1e-185	612	0.7	1	1	0	0	1	1	1	1	thiamine biosynthesis protein	Candidatus Brocadia sinica JPN1
KIX13706.1	bzaF	1.4e-191	634.8	0.2	1.5e-191	634.6	0.2	1	1	0	0	1	1	1	1	phosphomethylpyrimidine synthase	Dethiosulfatarculus sandiegensis
AJE02418.1	bzaF	5.5e-197	651.7	0.2	6.4e-197	651.5	0.2	1	1	0	0	1	1	1	1	thiamine biosynthesis protein ThiC	Geobacter pickeringii
KIE43346.1	bzaF	6.8e-192	635	0	7.8e-192	634.8	0	1	1	0	0	1	1	1	1	thiamine biosynthesis protein ThiC	Geobacter soli
GAM11159.1	bzaF	1.6e-192	637.5	0	1.9e-192	637.3	0	1	1	0	0	1	1	1	1	phosphomethylpyrimidine synthase	Geobacter sp. OR-1
EPR39706.1	bzaF	1.2e-190	631.2	0.2	1.4e-190	631	0.2	1	1	0	0	1	1	1	1	Phosphomethylpyrimidine synthase	Desulfococcus multivorans DSM 2059
EMS78260.1	bzaF	1.1e-189	628.3	0.6	1.2e-189	628.1	0.6	1	1	0	0	1	1	1	1	phosphomethylpyrimidine synthase ThiC	Desulfotignum phosphitoxidans DSM 13687
AGF79315.1	bzaF	1.1e-191	634.5	0.4	1.3e-191	634.3	0.4	1	1	0	0	1	1	1	1	thiamine biosynthesis protein ThiC	Desulfocapsa sulfexigens DSM 10523
CCK82130.1	bzaF	1.3e-194	644.5	2	1.4e-194	644.3	2	1	1	0	0	1	1	1	1	ThiC2: thiamine biosynthesis protein	Desulfobacula toluolica Tol2
GAB62227.1	bzaF	1.9e-183	607.4	0.4	2.1e-183	607.2	0.4	1	1	0	0	1	1	1	1	thiamine biosynthesis protein	Candidatus Jettenia caeni
AEH44138.1	bzaF	3.1e-176	582.9	0	3.5e-176	582.7	0	1	1	0	0	1	1	1	1	thiamine biosynthesis protein ThiC	Thermodesulfatator indicus DSM 15286
ADI85760.1	bzaF	1.7e-193	640.4	0.1	1.9e-193	640.2	0.1	1	1	0	0	1	1	1	1	4-amino-5-hydroxymethyl-2-methylpyrimidine-phosphate synthase	Geobacter sulfurreducens KN400
ADW15653.1	bzaF	3.4e-195	646.4	0.2	3.9e-195	646.2	0.2	1	1	0	0	1	1	1	1	thiamine biosynthesis protein ThiC	Geobacter sp. M18
EAT15779.1	bzaF	2.1e-196	649.9	0.3	2.4e-196	649.7	0.3	1	1	0	0	1	1	1	1	thiamine biosynthesis protein ThiC	Desulfuromonas acetoxidans DSM 684
ADK85397.1	bzaF	4.9e-189	625.7	1.2	5.6e-189	625.5	1.2	1	1	0	0	1	1	1	1	thiamine biosynthesis protein ThiC	Desulfarculus baarsii DSM 2075
ADH86291.1	bzaF	2.9e-189	626.1	2.1	3.4e-189	625.9	2.1	1	1	0	0	1	1	1	1	thiamine biosynthesis protein ThiC	Desulfurivibrio alkaliphilus AHT 2
ACT19910.1	bzaF	2.3e-195	646.9	0.1	2.6e-195	646.7	0.1	1	1	0	0	1	1	1	1	thiamine biosynthesis protein ThiC	Geobacter sp. M21
ACM18910.1	bzaF	6.9e-195	645.2	0.1	7.9e-195	645	0.1	1	1	0	0	1	1	1	1	4-amino-5-hydroxymethyl-2-methylpyrimidine-phosphate synthase	Geobacter daltonii FRC-32
ACH40801.1	bzaF	1.7e-195	647.3	0.2	1.9e-195	647.1	0.2	1	1	0	0	1	1	1	1	4-amino-5-hydroxymethyl-2-methylpyrimidine-phosphate synthase	Geobacter bemidjiensis Bem
ACN13790.1	bzaF	7.5e-193	638.8	0.2	8.9e-193	638.6	0.2	1	1	0	0	1	1	1	1	ThiC	Desulfobacterium autotrophicum HRM2
ACD97376.1	bzaF	7.6e-196	648.3	0.3	8.8e-196	648.1	0.3	1	1	0	0	1	1	1	1	thiamine biosynthesis protein ThiC (plasmid)	Geobacter lovleyi SZ
ABQ28326.1	bzaF	1.8e-194	644	0	2.1e-194	643.8	0	1	1	0	0	1	1	1	1	thiamine biosynthesis protein ThiC	Geobacter uraniireducens Rf4
ABL00409.1	bzaF	1.4e-198	657.4	0.2	1.6e-198	657.2	0.2	1	1	0	0	1	1	1	1	thiamine biosynthesis protein ThiC	Pelobacter propionicus DSM 2379
ABB30714.1	bzaF	2.1e-195	646.8	0.2	2.5e-195	646.6	0.2	1	1	0	0	1	1	1	1	4-amino-5-hydroxymethyl-2-methylpyrimidine-phosphate synthase	Geobacter metallireducens GS-15
				---	full	sequence	---	--------------	this	domain	-------------	hmm	coord	ali	coord	env	coord
accession	target length	query name	query length	E-value	score	bias	#	of	c-Evalue	i-Evalue	score	bias	from	to	from	to	from	to	acc	annotation	genome
ACN14675.1	508	bzaC	279	2.7e-73	244.6	0	1	1	3.7e-76	3.7e-73	244.2	0	2	257	88	339	87	354	0.95	O-methyltransferase, family 2	Desulfobacterium autotrophicum HRM2
ADG81424.1	511	bzaC	279	3.9e-125	413.9	0	1	1	6.4e-128	4.7e-125	413.6	0	1	279	82	360	82	360	1	Protein of unknown function DUF2284, metal-binding protein	Thermincola potens JR
EEG76052.1	348	bzaC	279	1.7e-103	343	0	1	1	2.5e-106	2e-103	342.8	0	2	262	87	346	86	348	0.98	Methyltransferase type 11	Dethiobacter alkaliphilus AHT 1
EFV01272.1	516	bzaC	279	4.3e-97	321.7	0	1	1	1.1e-99	5.3e-97	321.4	0	1	279	84	364	84	364	0.96	methyltransferase domain protein	Pseudoramibacter alactolyticus ATCC 23263
EGW39403.1	511	bzaC	279	3.9e-120	398.6	0	1	1	3.1e-123	4.8e-120	398.3	0	1	279	79	357	79	357	1	O-methyltransferase family protein	Desulfosporosinus sp. OT
AGL03501.1	510	bzaC	279	1.5e-112	373.1	0.1	1	1	3.2e-115	2e-112	372.8	0.1	1	279	81	359	81	359	0.99	putative metal-binding protein	Desulfotomaculum gibsoniae DSM 7213
AET68050.1	510	bzaC	279	5.3e-111	368.4	0.1	1	1	3.9e-114	6.9e-111	368	0.1	1	279	81	359	81	359	0.99	putative metal-binding protein	Desulfosporosinus orientis DSM 765
EHQ87800.1	532	bzaC	279	2.3e-120	399.1	0	1	1	2.2e-123	2.8e-120	398.8	0	1	279	100	378	100	378	1	putative metal-binding protein	Desulfosporosinus youngiae DSM 17734
EPR42870.1	521	bzaC	279	7.3e-62	206.7	0	1	1	4.4e-65	8.5e-62	206.5	0	4	254	95	346	92	369	0.96	Protein of unknown function DUF2284, metal-binding protein	Desulfococcus multivorans DSM 2059
CEO88753.1	340	bzaC	279	2.6e-73	244	0	1	1	4.9e-76	3.1e-73	243.8	0	92	279	2	189	1	189	0.99	conserved hypothetical protein	Syntrophaceticus schinkii
KJF28826.1	508	bzaC	279	7.6e-115	380.4	0.5	1	1	2.8e-118	9.6e-115	380.1	0.5	1	279	85	360	85	360	0.99	hypothetical protein TZ02_00285	Clostridium aceticum
KJR49599.1	520	bzaC	279	1.6e-124	412.8	0	1	1	7.3e-128	2e-124	412.5	0	1	279	88	366	88	366	1	hypothetical protein UF75_0153	Desulfosporosinus sp. I2
KLU62182.1	513	bzaC	279	1.4e-117	389.9	0	1	1	3e-120	1.9e-117	389.5	0	1	279	84	362	84	362	1	multifunctional cyclase-dehydratase-3-O-methyl transferase TcmN	Peptococcaceae bacterium CEB3
AKL95366.1	508	bzaC	279	8.5e-115	380.4	0.5	1	1	2.8e-118	1.1e-114	380.1	0.5	1	279	85	360	85	360	0.99	O-methyltransferase	Clostridium aceticum
KNZ40672.1	513	bzaC	279	9.5e-109	360.4	0.3	1	1	2.1e-111	1.2e-108	360	0.3	2	279	87	362	86	362	0.99	methyltransferase	Acetobacterium bakii
KNZ68382.1	511	bzaC	279	1.5e-124	412.1	0	1	1	2.9e-127	1.8e-124	411.8	0	1	279	82	360	82	360	1	hypothetical protein Tfer_3075	Thermincola ferriacetica
OGR23279.1	506	bzaC	279	3e-72	240.9	0	1	1	4.2e-75	4.2e-72	240.4	0	1	257	85	337	85	347	0.97	hypothetical protein A2277_04210	Desulfobacterales bacterium RIFOXYA12_FULL_46_15
OIQ61231.1	515	bzaC	279	6.9e-105	347.3	0	1	1	1.1e-107	9e-105	346.9	0	3	279	89	365	87	365	0.98	multifunctional cyclase-dehydratase-3-O-methyl transferase TcmN	Moorella thermoacetica
SDP51951.1	518	bzaC	279	4.4e-115	381.3	0	1	1	7e-118	5.5e-115	381	0	1	279	85	366	85	366	0.98	Predicted metal-binding protein	Eubacterium limosum
SDX66345.1	519	bzaC	279	1.1e-91	304.1	0	1	1	1.5e-94	1.4e-91	303.7	0	1	279	86	367	86	367	0.98	Predicted metal-binding protein	Eubacterium barkeri
SEA12335.1	519	bzaC	279	7.4e-90	298.1	0	1	1	1e-92	9.5e-90	297.7	0	1	279	86	367	86	367	0.97	Predicted metal-binding protein	Eubacterium aggregans
SFG63482.1	510	bzaC	279	8.3e-111	367.7	0	1	1	1.2e-113	1e-110	367.4	0	1	279	81	359	81	359	0.99	Predicted metal-binding protein	Desulfotomaculum arcticum
SFP13941.1	518	bzaC	279	2.7e-116	385.4	0	1	1	4e-119	3.4e-116	385.1	0	1	279	85	366	85	366	0.98	Predicted metal-binding protein	Eubacterium callanderi
SFQ95055.1	517	bzaC	279	2.8e-111	368.8	0	1	1	6.2e-114	3.9e-111	368.3	0	1	279	88	365	88	365	0.99	Predicted metal-binding protein	Desulfotomaculum geothermicum
SMC66047.1	520	bzaC	279	2.8e-66	221.3	0	1	1	5.8e-69	4e-66	220.8	0	1	257	88	351	88	361	0.94	Predicted metal-binding protein	Desulfobacterium vacuolatum DSM 3385
SNR87440.1	514	bzaC	279	6.5e-108	358.2	0.6	1	1	9.7e-111	8.4e-108	357.9	0.6	1	279	91	366	91	366	0.99	Predicted metal-binding protein	Anaerovirgula multivorans

## Sheet: refseq results
		---	full	sequence	----	---	best	1	domain	----	---	domain	number	estimation	----
accession	query name	E-value	score	bias	E-value	score	bias	exp	reg	clu	ov	env	dom	rep	inc	annotation	genome name
WP_015757166.1	bzaA	2.3e-170	564.5	0.2	2.6e-170	564.4	0.2	1	1	0	0	1	1	1	1	phosphomethylpyrimidine synthase	Desulfotomaculum acetoxidans
WP_013119451.1	bzaA	2e-204	676.3	1	2.3e-204	676.2	1	1	1	0	0	1	1	1	1	phosphomethylpyrimidine synthase	Thermincola potens
WP_013277743.1	bzaA	2.1e-169	560.6	0.1	2.4e-169	560.4	0.1	1	1	0	0	1	1	1	1	phosphomethylpyrimidine synthase	Acetohalobium arabaticum
WP_008519156.1	bzaA	2.7e-199	659.5	5	3e-199	659.3	5	1	1	0	0	1	1	1	1	phosphomethylpyrimidine synthase	Dethiobacter alkaliphilus
WP_006599072.1	bzaA	4.4e-190	628.6	8.5	5e-190	628.4	8.5	1	1	0	0	1	1	1	1	phosphomethylpyrimidine synthase	Pseudoramibacter alactolyticus
WP_014904237.1	bzaA	7.9e-196	648.6	2.7	8.8e-196	648.4	2.7	1	1	0	0	1	1	1	1	phosphomethylpyrimidine synthase	Desulfosporosinus meridiei
WP_006521285.1	bzaA	5e-171	566.9	1	5.6e-171	566.7	1	1	1	0	0	1	1	1	1	phosphomethylpyrimidine synthase	Desulfotomaculum gibsoniae
WP_014185004.1	bzaA	9.4e-202	668.4	3.6	1.1e-201	668.2	3.6	1	1	0	0	1	1	1	1	phosphomethylpyrimidine synthase	Desulfosporosinus orientis
WP_014827452.1	bzaA	3.2e-203	673	2.2	3.6e-203	672.8	2.2	1	1	0	0	1	1	1	1	phosphomethylpyrimidine synthase	Desulfosporosinus acidiphilus
WP_035106421.1	bzaA	3.2e-170	563.7	7.3	3.5e-170	563.5	7.3	1	1	0	0	1	1	1	1	phosphomethylpyrimidine synthase	Desulfovirgula thermocuniculi
WP_026394015.1	bzaA	1.8e-193	640.5	2.8	2.1e-193	640.3	2.8	1	1	0	0	1	1	1	1	phosphomethylpyrimidine synthase	Acetobacterium dehalogenans
WP_028308594.1	bzaA	3e-199	659.7	1.6	3.4e-199	659.6	1.6	1	1	0	0	1	1	1	1	phosphomethylpyrimidine synthase	Desulfitibacter alkalitolerans
WP_027355813.1	bzaA	1.9e-178	590.6	2.9	2.1e-178	590.4	2.9	1	1	0	0	1	1	1	1	phosphomethylpyrimidine synthase	Desulfotomaculum thermocisternum
WP_034596522.1	bzaA	4.8e-198	655.8	1.9	5.4e-198	655.7	1.9	1	1	0	0	1	1	1	1	phosphomethylpyrimidine synthase	Desulfosporosinus sp. HMP52
WP_044822904.1	bzaA	7.7e-200	661.6	1.2	8.8e-200	661.4	1.2	1	1	0	0	1	1	1	1	phosphomethylpyrimidine synthase	Clostridium aceticum
WP_047811063.1	bzaA	8.2e-199	658.4	2.5	9.2e-199	658.2	2.5	1	1	0	0	1	1	1	1	phosphomethylpyrimidine synthase	Desulfosporosinus acididurans
WP_047829109.1	bzaA	1.6e-201	667.5	3.2	1.8e-201	667.3	3.2	1	1	0	0	1	1	1	1	phosphomethylpyrimidine synthase	Peptococcaceae bacterium CEB3
WP_044822904.1	bzaA	7.8e-200	661.6	1.2	8.8e-200	661.4	1.2	1	1	0	0	1	1	1	1	phosphomethylpyrimidine synthase	Clostridium aceticum
WP_050741459.1	bzaA	2.3e-197	653.5	1.1	2.5e-197	653.3	1.1	1	1	0	0	1	1	1	1	phosphomethylpyrimidine synthase	Acetobacterium bakii
WP_052219020.1	bzaA	9.3e-204	674.2	0.9	1e-203	674.1	0.9	1	1	0	0	1	1	1	1	phosphomethylpyrimidine synthase	Thermincola ferriacetica
WP_075515848.1	bzaA	4.5e-203	671.6	0.5	5e-203	671.4	0.5	1	1	0	0	1	1	1	1	phosphomethylpyrimidine synthase	Moorella thermoacetica
WP_074617801.1	bzaA	1.1e-194	644.6	2.1	1.2e-194	644.5	2.1	1	1	0	0	1	1	1	1	phosphomethylpyrimidine synthase	Eubacterium limosum
WP_090243862.1	bzaA	3.4e-190	629.3	4	3.8e-190	629.2	4	1	1	0	0	1	1	1	1	phosphomethylpyrimidine synthase	Eubacterium barkeri
WP_090304973.1	bzaA	5.1e-190	628.7	3.8	5.7e-190	628.6	3.8	1	1	0	0	1	1	1	1	phosphomethylpyrimidine synthase	Eubacterium aggregans
WP_092471439.1	bzaA	1.5e-174	578.7	2.3	1.6e-174	578.5	2.3	1	1	0	0	1	1	1	1	phosphomethylpyrimidine synthase	Desulfotomaculum arcticum
WP_090413938.1	bzaA	1.1e-193	641.4	2.2	1.2e-193	641.3	2.2	1	1	0	0	1	1	1	1	phosphomethylpyrimidine synthase	Eubacterium callanderi
WP_092481512.1	bzaA	5.1e-196	648.9	2	5.7e-196	648.8	2	1	1	0	0	1	1	1	1	phosphomethylpyrimidine synthase	Desulfotomaculum geothermicum
WP_073163429.1	bzaA	3.8e-179	593	3	4.3e-179	592.8	3	1	1	0	0	1	1	1	1	phosphomethylpyrimidine synthase	Desulfotomaculum australicum
WP_072871318.1	bzaA	2e-177	587.5	3.4	2.3e-177	587.3	3.4	1	1	0	0	1	1	1	1	phosphomethylpyrimidine synthase	Desulfotomaculum thermosubterraneum
WP_089280958.1	bzaA	3.2e-199	659.9	1.5	3.5e-199	659.8	1.5	1	1	0	0	1	1	1	1	phosphomethylpyrimidine synthase	Anaerovirgula multivorans
WP_012283131.1	bzaB	4.2e-189	625.7	7.1	5.3e-189	625.3	7.1	1	1	0	0	1	1	1	1	B12 lower ligand biosynthesis ThiC-like protein BzaB	Heliobacterium modesticaldum
WP_015757167.1	bzaB	3.4e-193	639.8	9.8	3.9e-193	639.6	9.8	1	1	0	0	1	1	1	1	B12 lower ligand biosynthesis ThiC-like protein BzaB	Desulfotomaculum acetoxidans
WP_013119450.1	bzaB	7.9e-186	615	2.6	9.6e-186	614.8	2.6	1	1	0	0	1	1	1	1	B12 lower ligand biosynthesis ThiC-like protein BzaB	Thermincola potens
WP_013277744.1	bzaB	8.2e-189	624.5	4.4	9.2e-189	624.4	4.4	1	1	0	0	1	1	1	1	phosphomethylpyrimidine synthase
WP_008519157.1	bzaB	2.2e-195	646.6	4	2.4e-195	646.5	4	1	1	0	0	1	1	1	1	B12 lower ligand biosynthesis ThiC-like protein BzaB	Dethiobacter alkaliphilus
WP_006599073.1	bzaB	2.8e-195	645.7	3	3.2e-195	645.6	3	1	1	0	0	1	1	1	1	B12 lower ligand biosynthesis ThiC-like protein BzaB	Pseudoramibacter alactolyticus
WP_009618629.1	bzaB	6.7e-188	622.7	2.7	7.5e-188	622.5	2.7	1	1	0	0	1	1	1	1	B12 lower ligand biosynthesis ThiC-like protein BzaB	Desulfosporosinus sp. OT
WP_014904236.1	bzaB	3.3e-201	666.3	9.6	3.7e-201	666.1	9.6	1	1	0	0	1	1	1	1	B12 lower ligand biosynthesis ThiC-like protein BzaB	Desulfosporosinus meridiei
WP_006521286.1	bzaB	8.4e-197	651.8	10.2	9.7e-197	651.6	10.2	1	1	0	0	1	1	1	1	ThiC-like protein 1
WP_014185005.1	bzaB	2.2e-197	654	9.3	2.5e-197	653.8	9.3	1	1	0	0	1	1	1	1	B12 lower ligand biosynthesis ThiC-like protein BzaB	Desulfosporosinus orientis
WP_014827453.1	bzaB	3e-195	646.7	9	3.4e-195	646.5	9	1	1	0	0	1	1	1	1	B12 lower ligand biosynthesis ThiC-like protein BzaB	Desulfosporosinus acidiphilus
WP_018086732.1	bzaB	2.2e-173	573.9	2.2	2.5e-173	573.7	2.2	1	1	0	0	1	1	1	1	B12 lower ligand biosynthesis ThiC-like protein BzaB	Desulfurispora thermophila
WP_027717118.1	bzaB	2.5e-177	587.1	2.6	2.8e-177	586.9	2.6	1	1	0	0	1	1	1	1	B12 lower ligand biosynthesis ThiC-like protein BzaB	Desulfovirgula thermocuniculi
WP_028308595.1	bzaB	6.1e-178	589.5	2.5	7.3e-178	589.3	2.5	1	1	0	0	1	1	1	1	B12 lower ligand biosynthesis ThiC-like protein BzaB	Desulfitibacter alkalitolerans
WP_027355812.1	bzaB	1.5e-189	627.2	1.7	1.7e-189	627	1.7	1	1	0	0	1	1	1	1	B12 lower ligand biosynthesis ThiC-like protein BzaB	Desulfotomaculum thermocisternum
WP_034596521.1	bzaB	3.9e-200	662.7	10	4.4e-200	662.5	10	1	1	0	0	1	1	1	1	B12 lower ligand biosynthesis ThiC-like protein BzaB	Desulfosporosinus sp. HMP52
WP_044822905.1	bzaB	3.8e-183	606.5	7.7	4.4e-183	606.4	7.7	1	1	0	0	1	1	1	1	B12 lower ligand biosynthesis ThiC-like protein BzaB	Clostridium aceticum
WP_047811062.1	bzaB	6.8e-199	658.6	6.1	7.8e-199	658.4	6.1	1	1	0	0	1	1	1	1	B12 lower ligand biosynthesis ThiC-like protein BzaB	Desulfosporosinus acididurans
WP_047829108.1	bzaB	7.4e-177	586.2	7.4	9.1e-177	585.9	7.4	1	1	0	0	1	1	1	1	B12 lower ligand biosynthesis ThiC-like protein BzaB	Peptococcaceae bacterium CEB3
WP_044822905.1	bzaB	3.9e-183	606.5	7.7	4.4e-183	606.4	7.7	1	1	0	0	1	1	1	1	B12 lower ligand biosynthesis ThiC-like protein BzaB	Clostridium aceticum
WP_052219019.1	bzaB	1.8e-185	613.9	2.8	2.2e-185	613.7	2.8	1	1	0	0	1	1	1	1	B12 lower ligand biosynthesis ThiC-like protein BzaB	Thermincola ferriacetica
WP_075515849.1	bzaB	2.2e-183	606.7	4.7	2.5e-183	606.5	4.7	1	1	0	0	1	1	1	1	B12 lower ligand biosynthesis ThiC-like protein BzaB	Moorella thermoacetica
WP_074617800.1	bzaB	7.7e-186	615.4	0.6	9.5e-186	615.1	0.6	1	1	0	0	1	1	1	1	B12 lower ligand biosynthesis ThiC-like protein BzaB	Eubacterium limosum
WP_090243864.1	bzaB	6.9e-179	592.1	4	7.9e-179	591.9	4	1	1	0	0	1	1	1	1	B12 lower ligand biosynthesis ThiC-like protein BzaB	Eubacterium barkeri
WP_090304967.1	bzaB	1.4e-178	591	3.8	1.6e-178	590.9	3.8	1	1	0	0	1	1	1	1	B12 lower ligand biosynthesis ThiC-like protein BzaB	Eubacterium aggregans
WP_092471440.1	bzaB	2.3e-191	634	10.1	2.6e-191	633.8	10.1	1	1	0	0	1	1	1	1	B12 lower ligand biosynthesis ThiC-like protein BzaB	Desulfotomaculum arcticum
WP_090413940.1	bzaB	1.4e-188	624.6	1.2	1.8e-188	624.2	1.2	1	1	0	0	1	1	1	1	B12 lower ligand biosynthesis ThiC-like protein BzaB	Eubacterium callanderi
WP_092481513.1	bzaB	1.1e-188	624.8	7.3	1.2e-188	624.6	7.3	1	1	0	0	1	1	1	1	B12 lower ligand biosynthesis ThiC-like protein BzaB	Desulfotomaculum geothermicum
WP_073163427.1	bzaB	5.4e-189	625.4	2	6.3e-189	625.2	2	1	1	0	0	1	1	1	1	B12 lower ligand biosynthesis ThiC-like protein BzaB	Desulfotomaculum australicum
WP_072871320.1	bzaB	1.2e-189	627.8	3.3	1.5e-189	627.5	3.3	1	1	0	0	1	1	1	1	B12 lower ligand biosynthesis ThiC-like protein BzaB	Desulfotomaculum thermosubterraneum
WP_089280957.1	bzaB	2.3e-184	611	7.1	2.6e-184	610.8	7.1	1	1	0	0	1	1	1	1	B12 lower ligand biosynthesis ThiC-like protein BzaB	Anaerovirgula multivorans
WP_013119446.1	bzaD	1.7e-200	663.8	0	1.9e-200	663.6	0	1	1	0	0	1	1	1	1	B12 lower ligand biosynthesis radical SAM protein BzaD	Thermincola potens
WP_006599076.1	bzaD	1.8e-154	511.6	0	2.2e-154	511.3	0	1	1	0	0	1	1	1	1	B12 lower ligand biosynthesis radical SAM protein BzaD	Pseudoramibacter alactolyticus
WP_009618622.1	bzaD	1.3e-195	648.4	0	1.5e-195	648.2	0	1	1	0	0	1	1	1	1	B12 lower ligand biosynthesis radical SAM protein BzaD	Desulfosporosinus sp. OT
WP_006521278.1	bzaD	4.4e-201	666.2	0.1	4.9e-201	666.1	0.1	1	1	0	0	1	1	1	1	B12-binding domain-containing radical SAM protein	Desulfotomaculum gibsoniae			gibsoniae]
WP_014184859.1	bzaD	3.5e-200	663.5	0.3	4e-200	663.4	0.3	1	1	0	0	1	1	1	1	B12 lower ligand biosynthesis radical SAM protein BzaD	Desulfosporosinus orientis
WP_007779264.1	bzaD	5.1e-192	636.6	0	5.8e-192	636.4	0	1	1	0	0	1	1	1	1	B12 lower ligand biosynthesis radical SAM protein BzaD	Desulfosporosinus youngiae
WP_026394012.1	bzaD	5.7e-202	668.9	0	6.4e-202	668.7	0	1	1	0	0	1	1	1	1	B12 lower ligand biosynthesis radical SAM protein BzaD	Acetobacterium dehalogenans
WP_028308598.1	bzaD	1.1e-194	645.1	0	1.2e-194	644.9	0	1	1	0	0	1	1	1	1	B12 lower ligand biosynthesis radical SAM protein BzaD	Desulfitibacter alkalitolerans
WP_044664845.1	bzaD	3.4e-190	629.7	0	3.8e-190	629.5	0	1	1	0	0	1	1	1	1	B12 lower ligand biosynthesis radical SAM protein BzaD	Syntrophaceticus schinkii
WP_044822908.1	bzaD	1.3e-186	618.3	0.1	1.4e-186	618.2	0.1	1	1	0	0	1	1	1	1	B12 lower ligand biosynthesis radical SAM protein BzaD	Clostridium aceticum
WP_045572664.1	bzaD	7.6e-198	655.7	0	8.6e-198	655.5	0	1	1	0	0	1	1	1	1	B12 lower ligand biosynthesis radical SAM protein BzaD	Desulfosporosinus sp. I2
WP_044822908.1	bzaD	1.3e-186	618.3	0.1	1.4e-186	618.2	0.1	1	1	0	0	1	1	1	1	B12 lower ligand biosynthesis radical SAM protein BzaD	Clostridium aceticum
WP_050741463.1	bzaD	6.1e-200	662.3	0.1	6.8e-200	662.1	0.1	1	1	0	0	1	1	1	1	B12 lower ligand biosynthesis radical SAM protein BzaD	Acetobacterium bakii
WP_052219015.1	bzaD	1.1e-200	664.4	0	1.3e-200	664.2	0	1	1	0	0	1	1	1	1	B12 lower ligand biosynthesis radical SAM protein BzaD	Thermincola ferriacetica
WP_083337137.1	bzaD	8.1e-189	625.6	0	9.3e-189	625.4	0	1	1	0	0	1	1	1	1	B12 lower ligand biosynthesis radical SAM protein BzaD	Eubacterium limosum
WP_090243868.1	bzaD	2.9e-176	583.8	0	3.3e-176	583.6	0	1	1	0	0	1	1	1	1	B12 lower ligand biosynthesis radical SAM protein BzaD	Eubacterium barkeri
WP_090304960.1	bzaD	4.4e-179	593	0	5e-179	592.8	0	1	1	0	0	1	1	1	1	B12 lower ligand biosynthesis radical SAM protein BzaD	Eubacterium aggregans
WP_092471437.1	bzaD	7e-195	646	0	7.9e-195	645.8	0	1	1	0	0	1	1	1	1	B12 lower ligand biosynthesis radical SAM protein BzaD	Desulfotomaculum arcticum
WP_090413945.1	bzaD	3e-188	623.9	0	3.4e-188	623.7	0	1	1	0	0	1	1	1	1	B12 lower ligand biosynthesis radical SAM protein BzaD	Eubacterium callanderi
WP_092481517.1	bzaD	1.5e-193	641.2	0	1.6e-193	641	0	1	1	0	0	1	1	1	1	B12 lower ligand biosynthesis radical SAM protein BzaD	Desulfotomaculum geothermicum
WP_089280954.1	bzaD	4.5e-187	620.3	0.5	5e-187	620.1	0.5	1	1	0	0	1	1	1	1	B12 lower ligand biosynthesis radical SAM protein BzaD	Anaerovirgula multivorans
WP_013119445.1	bzaE	2.7e-225	745.9	0	3.1e-225	745.7	0	1	1	0	0	1	1	1	1	B12-binding domain-containing radical SAM protein [Thermincola potens]	Thermincola potens
WP_006599077.1	bzaE	1.9e-199	660.2	0	2.2e-199	660	0	1	1	0	0	1	1	1	1	B12-binding domain-containing radical SAM protein [Pseudoramibacter alactolyticus]	Pseudoramibacter alactolyticus
WP_009618621.1	bzaE	2.6e-227	753.3	0	2.9e-227	753.2	0	1	1	0	0	1	1	1	1	B12-binding domain-containing radical SAM protein [Desulfosporosinus sp. OT]	Desulfosporosinus sp. OT
WP_006521279.1	bzaE	1.1e-178	592.6	0	1.3e-178	592.5	0	1	1	0	0	1	1	1	1	radical SAM protein [Desulfotomaculum gibsoniae]	Desulfotomaculum gibsoniae
WP_014184860.1	bzaE	6.3e-178	590.5	0	7.2e-178	590.3	0	1	1	0	0	1	1	1	1	B12-binding domain-containing radical SAM protein	Desulfosporosinus orientis
WP_007779266.1	bzaE	2e-231	766.9	0	2.2e-231	766.7	0	1	1	0	0	1	1	1	1	B12-binding domain-containing radical SAM protein	Desulfosporosinus youngiae
WP_026394011.1	bzaE	7.9e-221	731.5	0	8.8e-221	731.3	0	1	1	0	0	1	1	1	1	B12-binding domain-containing radical SAM protein	Acetobacterium dehalogenans
WP_028308599.1	bzaE	4.5e-223	739	0	5e-223	738.9	0	1	1	0	0	1	1	1	1	B12-binding domain-containing radical SAM protein	Desulfitibacter alkalitolerans
WP_044664846.1	bzaE	4.6e-222	735.1	0	5.2e-222	734.9	0	1	1	0	0	1	1	1	1	B12-binding domain-containing radical SAM protein	Syntrophaceticus schinkii
WP_052661186.1	bzaE	5.1e-221	732.1	2.6	5.7e-221	732	2.6	1	1	0	0	1	1	1	1	B12-binding domain-containing radical SAM protein	Clostridium aceticum
WP_045572663.1	bzaE	4.7e-232	768.9	0	5.3e-232	768.7	0	1	1	0	0	1	1	1	1	B12-binding domain-containing radical SAM protein	Desulfosporosinus sp. I2
WP_047828481.1	bzaE	1.9e-207	687.7	0.2	8.3e-146	484.4	0.1	2	1	1	1	2	2	2	2	B12-binding domain-containing radical SAM protein	Peptococcaceae bacterium CEB3
WP_052661186.1	bzaE	5.1e-221	732.1	2.6	5.7e-221	732	2.6	1	1	0	0	1	1	1	1	B12-binding domain-containing radical SAM protein	Clostridium aceticum
WP_050741464.1	bzaE	1.4e-218	724	0.1	1.6e-218	723.9	0.1	1	1	0	0	1	1	1	1	B12-binding domain-containing radical SAM protein	Acetobacterium bakii
WP_052219014.1	bzaE	2.2e-224	742.9	0	2.5e-224	742.8	0	1	1	0	0	1	1	1	1	B12-binding domain-containing radical SAM protein	Thermincola ferriacetica
WP_075515852.1	bzaE	3.5e-221	732.1	0	3.9e-221	731.9	0	1	1	0	0	1	1	1	1	B12-binding domain-containing radical SAM protein	Moorella thermoacetica
WP_074617796.1	bzaE	8.7e-212	701.7	0	9.7e-212	701.5	0	1	1	0	0	1	1	1	1	B12-binding domain-containing radical SAM protein	Eubacterium limosum
WP_090243870.1	bzaE	9.8e-196	648.3	0	1.1e-195	648.1	0	1	1	0	0	1	1	1	1	B12-binding domain-containing radical SAM protein	Eubacterium barkeri
WP_090305371.1	bzaE	1.4e-197	654.3	0	1.6e-197	654.1	0	1	1	0	0	1	1	1	1	B12-binding domain-containing radical SAM protein	Eubacterium aggregans
WP_092471438.1	bzaE	4.8e-177	587.5	0	5.4e-177	587.3	0	1	1	0	0	1	1	1	1	B12-binding domain-containing radical SAM protein	Desulfotomaculum arcticum
WP_090413947.1	bzaE	1.5e-213	707.7	0	1.6e-213	707.5	0	1	1	0	0	1	1	1	1	B12-binding domain-containing radical SAM protein	Eubacterium callanderi
WP_092481518.1	bzaE	5e-213	705.7	0	6e-213	705.4	0	1	1	0	0	1	1	1	1	B12-binding domain-containing radical SAM protein	Desulfotomaculum geothermicum
WP_089280953.1	bzaE	8.1e-214	708.8	3	9.1e-214	708.6	3	1	1	0	0	1	1	1	1	B12-binding domain-containing radical SAM protein	Anaerovirgula multivorans
WP_004513840.1	bzaF	2.1e-195	646.8	0.2	2.4e-195	646.6	0.2	1	1	0	0	1	1	1	1	5-hydroxybenzimidazole synthase BzaF	Geobacter metallireducens
WP_011736650.1	bzaF	1.3e-198	657.4	0.2	1.5e-198	657.2	0.2	1	1	0	0	1	1	1	1	5-hydroxybenzimidazole synthase BzaF	Pelobacter propionicus
WP_011940957.1	bzaF	1.8e-194	644	0	2.1e-194	643.8	0	1	1	0	0	1	1	1	1	5-hydroxybenzimidazole synthase BzaF	Geobacter uraniireducens
WP_012663038.1	bzaF	7.2e-193	638.8	0.2	8.6e-193	638.6	0.2	1	1	0	0	1	1	1	1	phosphomethylpyrimidine synthase	Desulfobacterium autotrophicum
WP_012471694.1	bzaF	7.3e-196	648.3	0.3	8.6e-196	648.1	0.3	1	1	0	0	1	1	1	1	5-hydroxybenzimidazole synthase BzaF	Geobacter lovleyi
WP_012532237.1	bzaF	1.7e-195	647.3	0.2	1.9e-195	647.1	0.2	1	1	0	0	1	1	1	1	5-hydroxybenzimidazole synthase BzaF	Geobacter bemidjiensis
WP_012645639.1	bzaF	6.8e-195	645.2	0.1	7.9e-195	645	0.1	1	1	0	0	1	1	1	1	5-hydroxybenzimidazole synthase BzaF	Geobacter daltonii
WP_015839090.1	bzaF	2.3e-195	646.9	0.1	2.6e-195	646.7	0.1	1	1	0	0	1	1	1	1	5-hydroxybenzimidazole synthase BzaF	Geobacter sp. M21
WP_013163818.1	bzaF	2.9e-189	626.1	2.1	3.4e-189	625.9	2.1	1	1	0	0	1	1	1	1	phosphomethylpyrimidine synthase	Desulfurivibrio alkaliphilus
WP_013258838.1	bzaF	4.8e-189	625.7	1.2	5.5e-189	625.5	1.2	1	1	0	0	1	1	1	1	phosphomethylpyrimidine synthase	Desulfarculus baarsii
WP_006000218.1	bzaF	2.1e-196	649.9	0.3	2.4e-196	649.7	0.3	1	1	0	0	1	1	1	1	5-hydroxybenzimidazole synthase BzaF	Desulfuromonas acetoxidans
WP_015722472.1	bzaF	3.4e-195	646.4	0.2	3.9e-195	646.2	0.2	1	1	0	0	1	1	1	1	5-hydroxybenzimidazole synthase BzaF	Geobacter sp. M18
WP_010943635.1	bzaF	1.6e-193	640.4	0.1	1.9e-193	640.2	0.1	1	1	0	0	1	1	1	1	5-hydroxybenzimidazole synthase BzaF	Geobacter sulfurreducens
WP_013906884.1	bzaF	3.1e-176	582.9	0	3.6e-176	582.7	0	1	1	0	0	1	1	1	1	phosphomethylpyrimidine synthase	Thermodesulfatator indicus
WP_005038230.1	bzaF	2.4e-194	643.3	0.4	2.8e-194	643	0.4	1	1	0	0	1	1	1	1	phosphomethylpyrimidine synthase	Holophage foetida
WP_007221341.1	bzaF	1.7e-183	607.4	0.4	2e-183	607.2	0.4	1	1	0	0	1	1	1	1	phosphomethylpyrimidine synthase	Candidadatus Jettenia caeni
WP_014959310.1	bzaF	1.3e-194	644.5	2	1.4e-194	644.3	2	1	1	0	0	1	1	1	1	phosphomethylpyrimidine synthase	Desulfobacula toluolica
WP_015405001.1	bzaF	1.1e-191	634.5	0.4	1.3e-191	634.3	0.4	1	1	0	0	1	1	1	1	phosphomethylpyrimidine synthase	Desulfocapsa sulfexigens
WP_006967691.1	bzaF	1.1e-189	628.3	0.6	1.2e-189	628.1	0.6	1	1	0	0	1	1	1	1	phosphomethylpyrimidine synthase	Desulfotignum phosphitoxidans
WP_020677277.1	bzaF	1.6e-197	653.9	0.3	1.8e-197	653.7	0.3	1	1	0	0	1	1	1	1	5-hydroxybenzimidazole synthase BzaF	Geopsychrobacter electrodiphilus
WP_022666479.1	bzaF	2.3e-197	653.8	0.3	2.8e-197	653.6	0.3	1	1	0	0	1	1	1	1	phosphomethylpyrimidine synthase	Desulfospira joergensenii
WP_024336319.1	bzaF	1.2e-189	628.1	0.3	1.4e-189	628	0.3	1	1	0	0	1	1	1	1	phosphomethylpyrimidine synthase	Desulfotignum balticum
WP_022852323.1	bzaF	3.3e-178	589.4	0	3.7e-178	589.2	0	1	1	0	0	1	1	1	1	phosphomethylpyrimidine synthase	Thermodesulfatator atlanticus
WP_020877311.1	bzaF	1.2e-190	631.2	0.2	1.3e-190	631	0.2	1	1	0	0	1	1	1	1	phosphomethylpyrimidine synthase	Desulfococcus multivorans
WP_026840970.1	bzaF	4.5e-196	649.1	0.1	5.2e-196	648.9	0.1	1	1	0	0	1	1	1	1	5-hydroxybenzimidazole synthase BzaF	Geobacter bremensis
WP_028313973.1	bzaF	2.4e-187	620.8	1	2.9e-187	620.5	1	1	1	0	0	1	1	1	1	phosphomethylpyrimidine synthase	Desulfatibacillum aliphaticivorans
WP_028323559.1	bzaF	8.2e-182	602.1	0	9.2e-182	601.9	0	1	1	0	0	1	1	1	1	phosphomethylpyrimidine synthase	Desulfatirhabdium butyrativorans
WP_028580504.1	bzaF	6.9e-196	648.8	1.4	7.8e-196	648.6	1.4	1	1	0	0	1	1	1	1	phosphomethylpyrimidine synthase	Desulfobulbus japonicus
WP_051305790.1	bzaF	2.1e-193	640.3	1.4	2.4e-193	640.1	1.4	1	1	0	0	1	1	1	1	phosphomethylpyrimidine synthase	Desulfobulbus mediterraneus
WP_027716684.1	bzaF	1.4e-196	650.8	0.4	1.6e-196	650.6	0.4	1	1	0	0	1	1	1	1	5-hydroxybenzimidazole synthase BzaF	Desulfuromonas sp. TF
WP_027352778.1	bzaF	2.4e-195	646.5	0.8	3e-195	646.2	0.8	1	1	0	0	1	1	1	1	phosphomethylpyrimidine synthase	Desulfosarcina sp. BuS5
WP_040336309.1	bzaF	5.6e-179	592.4	6	6.5e-179	592.2	6	1	1	0	0	1	1	1	1	phosphomethylpyrimidine synthase	Candidatus Magnetobacterium casensis
WP_031450942.1	bzaF	2.4e-196	650.1	1.9	2.7e-196	649.9	1.9	1	1	0	0	1	1	1	1	phosphomethylpyrimidine synthase	Desulfobacula sp. TS
WP_041973385.1	bzaF	1.5e-192	637.5	0	1.8e-192	637.3	0	1	1	0	0	1	1	1	1	phosphomethylpyrimidine synthase	Geobacter sp. OR-1
WP_039646728.1	bzaF	7e-192	635	0	8e-192	634.8	0	1	1	0	0	1	1	1	1	MULTISPECIES: 5-hydroxybenzimidazole synthase BzaF	Geobacter
WP_039740272.1	bzaF	5.9e-197	651.7	0.2	6.7e-197	651.5	0.2	1	1	0	0	1	1	1	1	5-hydroxybenzimidazole synthase BzaF	Geobacter pickeringii
WP_044348815.1	bzaF	1.2e-191	634.8	0.2	1.4e-191	634.6	0.2	1	1	0	0	1	1	1	1	phosphomethylpyrimidine synthase	Dethiosulfatarculus sandiegensis
WP_052563870.1	bzaF	6.4e-185	612.3	0.7	7.5e-185	612	0.7	1	1	0	0	1	1	1	1	phosphomethylpyrimidine synthase	Candidatus Brocadia sinica
WP_049676975.1	bzaF	5e-188	622.8	1.2	5.6e-188	622.6	1.2	1	1	0	0	1	1	1	1	phosphomethylpyrimidine synthase	Desulfocarbo indianensis
WP_053549620.1	bzaF	7.9e-196	648.1	0.4	9.1e-196	647.9	0.4	1	1	0	0	1	1	1	1	5-hydroxybenzimidazole synthase BzaF	Desulfuromonas soudanensis
WP_066728537.1	bzaF	7.4e-193	638.3	0.1	8.5e-193	638.1	0.1	1	1	0	0	1	1	1	1	5-hydroxybenzimidazole synthase BzaF	Desulfuromonas sp. DDH964
WP_039646728.1	bzaF	6e-192	635	0	6.9e-192	634.8	0	1	1	0	0	1	1	1	1	MULTISPECIES: 5-hydroxybenzimidazole synthase BzaF	Geobacter
WP_070067917.1	bzaF	9.7e-184	607.8	0.9	1.1e-183	607.6	0.9	1	1	0	0	1	1	1	1	phosphomethylpyrimidine synthase	Candidatus Brocadia sp. 40
WP_092207419.1	bzaF	1.2e-193	641.5	0.3	1.4e-193	641.3	0.3	1	1	0	0	1	1	1	1	phosphomethylpyrimidine synthase	Desulfoluna spongiiphila
WP_092225019.1	bzaF	1.8e-189	627.5	0	2e-189	627.3	0	1	1	0	0	1	1	1	1	phosphomethylpyrimidine synthase	Desulforhopalus singaporensis
WP_092235846.1	bzaF	1.2e-194	644.5	1.9	1.4e-194	644.3	1.9	1	1	0	0	1	1	1	1	phosphomethylpyrimidine synthase	Desulfobacula phenolica
WP_073378236.1	bzaF	1.4e-181	601.4	0	1.7e-181	601.2	0	1	1	0	0	1	1	1	1	phosphomethylpyrimidine synthase	Desulfofustis glycolicus
WP_072907603.1	bzaF	1.1e-193	641.2	0.3	1.2e-193	641	0.3	1	1	0	0	1	1	1	1	5-hydroxybenzimidazole synthase BzaF	Malonomonas rubra
WP_073477894.1	bzaF	1.8e-186	617.9	0.6	2.2e-186	617.6	0.6	1	1	0	0	1	1	1	1	phosphomethylpyrimidine synthase	Desulfatibacillum alkenivorans
WP_073615571.1	bzaF	1.4e-192	638	0.3	1.6e-192	637.8	0.3	1	1	0	0	1	1	1	1	phosphomethylpyrimidine synthase	Desulfopila aestuarii
WP_084067108.1	bzaF	7.9e-196	648.4	0.6	9.4e-196	648.1	0.6	1	1	0	0	1	1	1	1	phosphomethylpyrimidine synthase	Desulfobacterium vacuolatum
				---	full	sequence	---	--------------	this	domain	-------------	hmm	coord	ali	coord	env	coord
accession	target length	query name	query length	E-value	score	bias	#	of	c-Evalue	i-Evalue	score	bias	from	to	from	to	from	to	acc	annotation	genome
WP_015903462.1	508	bzaC	279	2.6e-73	244.6	0	1	1	3.7e-76	3.5e-73	244.2	0	2	257	88	339	87	354	0.95	O-methyltransferase, family 2	Desulfobacterium autotrophicum
WP_013119447.1	511	bzaC	279	3.8e-125	413.9	0	1	1	6.4e-128	4.7e-125	413.6	0	1	279	82	360	82	360	1	hypothetical protein	Thermincola potens
WP_008519158.1	348	bzaC	279	1.7e-103	343	0	1	1	2.5e-106	1.9e-103	342.8	0	2	262	87	346	86	348	0.98	O-methyltransferase	Dethiobacter alkaliphilus
WP_006599075.1	516	bzaC	279	3.7e-97	321.7	0	1	1	1.1e-99	4.5e-97	321.4	0	1	279	84	364	84	364	0.96	family 2 O-methyltransferase	Pseudoramibacter alactolyticus
WP_009618624.1	511	bzaC	279	3.2e-120	398.6	0	1	1	3.1e-123	3.9e-120	398.3	0	1	279	79	357	79	357	1	O-methyltransferase	Desulfosporosinus sp. OT
WP_006521446.1	510	bzaC	279	1.5e-112	373.1	0.1	1	1	3.2e-115	2e-112	372.8	0.1	1	279	81	359	81	359	0.99	protein of unknown function DUF2284, metal-binding	Desulfotomaculum gibsoniae
WP_014184858.1	510	bzaC	279	5.3e-111	368.4	0.1	1	1	3.9e-114	6.8e-111	368	0.1	1	279	81	359	81	359	0.99	metal-binding protein	Desulfosporosinus orientis
WP_007779263.1	532	bzaC	279	2.3e-120	399.1	0	1	1	2.2e-123	2.8e-120	398.8	0	1	279	100	378	100	378	1	putative metal-binding protein	Desulfosporosinus youngiae
WP_022669285.1	508	bzaC	279	7.3e-89	295.8	0	1	1	8.7e-92	9.5e-89	295.4	0	1	260	87	342	87	351	0.97	hypothetical protein	Desulfospira joergensenii
WP_020875905.1	521	bzaC	279	7.1e-62	206.7	0	1	1	4.4e-65	8.3e-62	206.5	0	4	254	95	346	92	369	0.96	protein of unknown function DUF2284, metal-binding	Desulfococcus multivorans
WP_028582591.1	508	bzaC	279	5.9e-69	230.3	0	1	1	8.1e-72	7.8e-69	229.9	0	1	256	87	338	87	355	0.94	hypothetical protein	Desulfobulbus japonicus
WP_084504898.1	350	bzaC	279	7.5e-101	334.5	0.2	1	1	1.1e-103	9.5e-101	334.2	0.2	3	264	90	349	89	350	0.99	hypothetical protein	Acetobacterium dehalogenans
WP_026394115.1	520	bzaC	279	8.2e-81	268.8	0	1	1	1.2e-83	1e-80	268.5	0	1	279	97	369	97	369	0.98	hypothetical protein	Acetobacterium dehalogenans
WP_027354447.1	518	bzaC	279	4.3e-64	213.8	0	1	1	7.1e-67	5.8e-64	213.4	0	3	256	90	345	88	360	0.95	hypothetical protein	Desulfosarcina sp. BuS5
WP_028308597.1	513	bzaC	279	6.4e-120	397.3	0	1	1	5.9e-123	8e-120	396.9	0	1	279	83	362	83	362	0.99	metal-binding protein	Desulfitibacter alkalitolerans
WP_031452154.1	507	bzaC	279	6.5e-87	289	0	1	1	1.2e-89	7.9e-87	288.7	0	1	275	87	351	87	355	0.96	hypothetical protein	Desulfobacula sp. TS
WP_082058061.1	516	bzaC	279	8.5e-115	380.3	0.5	1	1	2.9e-118	1.1e-114	380	0.5	1	279	93	368	93	368	0.99	hypothetical protein	Clostridium aceticum
WP_045572665.1	520	bzaC	279	1.4e-124	412.8	0	1	1	3.7e-128	1.7e-124	412.5	0	1	279	88	366	88	366	1	metal-binding protein	Desulfosporosinus sp. I2
WP_047828483.1	513	bzaC	279	1.3e-117	389.9	0	1	1	2.6e-120	1.8e-117	389.5	0	1	279	84	362	84	362	1	metal-binding protein	Peptococcaceae bacterium CEB3
WP_082058061.1	516	bzaC	279	8.5e-115	380.3	0.5	1	1	2.9e-118	1.1e-114	380	0.5	1	279	93	368	93	368	0.99	hypothetical protein	Clostridium aceticum
WP_050741462.1	513	bzaC	279	1e-108	360.4	0.3	1	1	2.5e-111	1.3e-108	360	0.3	2	279	87	362	86	362	0.99	methyltransferase	Acetobacterium bakii
WP_052219016.1	511	bzaC	279	1.5e-124	412.1	0	1	1	2.9e-127	1.8e-124	411.8	0	1	279	82	360	82	360	1	metal-binding protein	Thermincola ferriacetica
WP_075515851.1	515	bzaC	279	6.6e-105	347.3	0	1	1	7.2e-108	8.6e-105	346.9	0	3	279	89	365	87	365	0.98	metal-binding protein	Moorella thermoacetica
WP_074617798.1	518	bzaC	279	4.2e-115	381.3	0	1	1	7e-118	5.2e-115	381	0	1	279	85	366	85	366	0.98	methyltransferase	Eubacterium limosum
WP_090243867.1	519	bzaC	279	1.1e-91	304.1	0	1	1	1.5e-94	1.4e-91	303.7	0	1	279	86	367	86	367	0.98	methyltransferase	Eubacterium barkeri
WP_090304962.1	519	bzaC	279	7.1e-90	298.1	0	1	1	1e-92	9.1e-90	297.7	0	1	279	86	367	86	367	0.97	methyltransferase	protein aggregans
WP_092471436.1	510	bzaC	279	8e-111	367.7	0	1	1	1.2e-113	9.9e-111	367.4	0	1	279	81	359	81	359	0.99	metal-binding protein	Desulfotomaculum arcticum
WP_090413943.1	518	bzaC	279	2.6e-116	385.4	0	1	1	4e-119	3.3e-116	385.1	0	1	279	85	366	85	366	0.98	methyltransferase	Eubacterium callanderi
WP_092481516.1	517	bzaC	279	2.7e-111	368.8	0	1	1	6.2e-114	3.7e-111	368.3	0	1	279	88	365	88	365	0.99	metal-binding protein	Desulfotomaculum geothermicum
WP_084068191.1	556	bzaC	279	3.3e-66	221	0	1	1	6.8e-69	4.6e-66	220.6	0	1	257	124	387	124	397	0.94	hypothetical protein	Desulfobacterium vacuolatum
WP_089280955.1	508	bzaC	279	6.1e-108	358.2	0.6	1	1	9.4e-111	7.7e-108	357.9	0.6	1	279	85	360	85	360	0.99	hypothetical protein	Anaerovirgula multivorans
