# Supplementary material for: Uneven distribution of cobamide biosynthesis and dependence in bacteria predicted by comparative genomics
Source: ISME J. 2018 Nov 14;13(3):789–804. doi: 10.1038/s41396-018-0304-9 (PMC6461909; doi:10.1038/s41396-018-0304-9)
Supplement: Supplementary file 10 — Supplementary Table 9 [file 41396_2018_304_MOESM10_ESM.xlsx]

## Sheet: tandem CobT list
Genome Name	Tandem Correct Length CobT (putative ArsAB)	Gene 1 IMG oid	Gene 2IMG oid	Gene 3 IMG oid	Gene 4 IMG oid	length Gene 1	length Gene 2	length Gene 3	length Gene 4	sum length of all CobT homologs in genome
Acetobacter okinawensis JCM 25146	FALSE	2581786884	2581786883			212	138			350
Acetonema longum APO-1, DSM 6540	TRUE	651581014	651581015			374	390			764
Acinetobacter baumannii 1051830	FALSE	2567446486	2567446487			219	112			331
Acinetobacter baumannii 34654	FALSE	2568297346	2568297345			47	268			315
Acinetobacter baumannii 44467_9	FALSE	2568395868	2568395867			42	307			349
Acinetobacter baumannii 718532	FALSE	2641693926	2641693927		2641693925	61	133		171	194
Acinetobacter sp. Hugh 2212, NCTC 10304	FALSE	2548238519	2548238520			303	50			353
Acinetobacter sp. V2	FALSE	2641324507	2641324506			217	141			358
Actinomycetospora chiangmaiensis DSM 45062	FALSE	2515227404	2515227405			163	317			480
Allisonella histaminiformans DSM 15230	FALSE	2596383411	2596383410			345	297			642
Allosalinactinospora lopnorensis CA15-2	FALSE	2637802682	2637802683			415	438			853
Anaeroarcus burkinensis DSM 6283	TRUE	2525224354	2525224355			350	363			713
Anaeromusa acidaminophila DSM 3853	TRUE	2518639271	2518639270			363	350			713
Anoxybacillus flavithermus 25	FALSE	2619638721	2619638722			104	237			341
Bacillus wakoensis JCM 9140	FALSE	2610076132	2610076131			208	99			307
Bacteroides massiliensis Timone 84634, DSM 17679	FALSE	2587294922	2587294923			154	175			329
Bacteroides paurosaccharolyticus JCM 15092	FALSE	2587031802	2587031801			239	109			348
Bacteroides stercorirosoris JCM 17103	FALSE	2587040707	2587040708			106	196			302
Bartonella birtlesii H12	FALSE	2551752964	2551752965			87	208			295
Blastococcus desertis DSM 46838	FALSE	2635185486	2635185487		2635185485	150	225		203	375
Brucella melitensis C-567	FALSE	2650114821	2650114822			141	197			338
Burkholderia pseudomallei 10./96	FALSE	2670526037	2670526036			274	352			626
Burkholderia pseudomallei 109/96	FALSE	2661980990	2661980989			274	352			626
Burkholderia pseudomallei 115	FALSE	2665437129	2665437130			274	352			626
Burkholderia pseudomallei 12-40	FALSE	2672255497	2672255498			274	352			626
Burkholderia pseudomallei 147	FALSE	2693315580	2693315581			274	352			626
Burkholderia pseudomallei 15-10	FALSE	2660711331	2660711330			352	274			626
Burkholderia pseudomallei 15-40	FALSE	2662025117	2662025118			274	352			626
Burkholderia pseudomallei 15/96	FALSE	2672429846	2672429847			352	274			626
Burkholderia pseudomallei 153	FALSE	2677944049	2677944048			274	352			626
Burkholderia pseudomallei 17	FALSE	2657407915	2657407916			274	352			626
Burkholderia pseudomallei 17/96	FALSE	2691835103	2691835102			352	274			626
Burkholderia pseudomallei 27/96	FALSE	2692907115	2692907114			274	352			626
Burkholderia pseudomallei 33	FALSE	2659330259	2659330260			352	274			626
Burkholderia pseudomallei 4	FALSE	2663031076	2663031075			352	274			626
Burkholderia pseudomallei 4009-19	FALSE	2669185533	2669185532			352	274			626
Burkholderia pseudomallei 4033-10	FALSE	2670195828	2670195827			274	352			626
Burkholderia pseudomallei 4044-138	FALSE	2675685096	2675685097			274	352			626
Burkholderia pseudomallei 4090-0390	FALSE	2667088603	2667088602			274	352			626
Burkholderia pseudomallei 4094-0081	FALSE	2670074512	2670074511			352	274			626
Burkholderia pseudomallei 4094-225	FALSE	2682795182	2682795183			352	274			626
Burkholderia pseudomallei 457/96	FALSE	2672615578	2672615577			274	352			626
Burkholderia pseudomallei 488	FALSE	2659150145	2659150144			274	352			626
Burkholderia pseudomallei 490	FALSE	2663858330	2663858331			352	274			626
Burkholderia pseudomallei 56	FALSE	2694600944	2694600943			352	274			626
Burkholderia pseudomallei 561	FALSE	2692537730	2692537729			274	352			626
Burkholderia pseudomallei 59	FALSE	2666087393	2666087394			274	352			626
Burkholderia pseudomallei 612	FALSE	2659140011	2659140012			274	352			626
Burkholderia pseudomallei 77/96	FALSE	2664530682	2664530683			274	352			626
Burkholderia pseudomallei 78/96	FALSE	2657451336	2657451335			352	274			626
Burkholderia pseudomallei 79/96	FALSE	2670504033	2670504032			274	352			626
Burkholderia pseudomallei AH3	FALSE	2694302194	2694302195			274	352			626
Burkholderia pseudomallei AH4	FALSE	2658884096	2658884095			274	352			626
Burkholderia pseudomallei AM1	FALSE	2670961540	2670961541			274	352			626
Burkholderia pseudomallei ATCC15682	FALSE	2694474602	2694474603			352	274			626
Burkholderia pseudomallei ATCC23343	FALSE	2662109473	2662109474			352	274			626
Burkholderia pseudomallei Bp1651	FALSE	2652612880	2652612881			352	291			643
Burkholderia pseudomallei Bp22	FALSE	2547975897	2547975896			352	274			626
Burkholderia pseudomallei BP48	FALSE	2667012642	2667012643			274	352			626
Burkholderia pseudomallei CM_Manipal	FALSE	2636811566	2636811567			352	276			628
Burkholderia pseudomallei D1 9033-5008	FALSE	2670704976	2670704975			352	274			626
Burkholderia pseudomallei D10 7310-3154	FALSE	2663866340	2663866341			352	274			626
Burkholderia pseudomallei D7 3230-3018	FALSE	2669174098	2669174099			352	274			626
Burkholderia pseudomallei DB	FALSE	2670255580	2670255581			274	352			626
Burkholderia pseudomallei DB19897_02	FALSE	2658084976	2658084977			352	274			626
Burkholderia pseudomallei DB30729/00	FALSE	2662795761	2662795762			274	352			626
Burkholderia pseudomallei DC	FALSE	2692002022	2692002021			274	352			626
Burkholderia pseudomallei DM15342/00	FALSE	2660831273	2660831272			352	274			626
Burkholderia pseudomallei DR13450/01	FALSE	2669477354	2669477353			274	352			626
Burkholderia pseudomallei EB5661	FALSE	2665515327	2665515326			352	274			626
Burkholderia pseudomallei EM10266/01	FALSE	2658228450	2658228451			352	274			626
Burkholderia pseudomallei EM1157	FALSE	2669872145	2669872144			352	274			626
Burkholderia pseudomallei EY1	FALSE	2657495389	2657495388			289	352			641
Burkholderia pseudomallei EY10	FALSE	2669146110	2669146109			352	274			626
Burkholderia pseudomallei EY9	FALSE	2657584562	2657584561			274	352			626
Burkholderia pseudomallei G. Shepherd	FALSE	2659287887	2659287886			352	274			626
Burkholderia pseudomallei I6 4043-3096	FALSE	2666272496	2666272497			274	352			626
Burkholderia pseudomallei JAM	FALSE	2666050339	2666050340			274	352			626
Burkholderia pseudomallei K1127 7244-293	FALSE	2669177044	2669177045			352	274			626
Burkholderia pseudomallei KAS	FALSE	2658893470	2658893471			274	352			626
Burkholderia pseudomallei P157/04	FALSE	2673779577	2673779576			352	274			626
Burkholderia pseudomallei P163/04	FALSE	2691924716	2691924717			352	274			626
Burkholderia pseudomallei P164/04	FALSE	2663470268	2663470267			352	274			626
Burkholderia pseudomallei P165_04	FALSE	2669131032	2669131031			352	274			626
Burkholderia pseudomallei P166/04	FALSE	2659768306	2659768307			274	352			626
Burkholderia pseudomallei P169/04	FALSE	2693474272	2693474271			274	352			626
Burkholderia pseudomallei P170/04	FALSE	2675238729	2675238730			274	352			626
Burkholderia pseudomallei P171/04	FALSE	2657860046	2657860047			274	352			626
Burkholderia pseudomallei S13	FALSE	638559560	638559559			274	352			626
Burkholderia pseudomallei Soil	FALSE	2666069225	2666069224			352	274			626
Burkholderia pseudomallei SW1	FALSE	2662955616	2662955617			352	274			626
Burkholderia pseudomallei SW9	FALSE	2673484321	2673484322			274	352			626
Candidatus Burkholderia crenata UZHbot9	FALSE	2647522961	2647522962			163	163			326
Clostridia bacterium UC5.1-1D1	FALSE	2646840678	2646840679		2646840677	203	74		89	277
Clostridia bacterium UC5.1-1D4	FALSE	2649410593	2649410594			121	106			227
Clostridia bacterium UC5.1-1E11	FALSE	2649828565	2649828564			259	96			355
Clostridia bacterium UC5.1-1F7	FALSE	2654839802	2654839801			56	279			335
Clostridia bacterium UC5.1-2D9	FALSE	2645919413	2645919412			268	85			353
Clostridia bacterium UC5.1-2E1	FALSE	2655438039	2655438040			193	156			349
Clostridiales bacterium VE202-26	FALSE	2586844766	2586844765			44	308			352
Clostridiales Family XI. Incertae Sedis sp. S5-A11	TRUE	2600966962	2600966961			358	348			706
Clostridioides difficile 840	FALSE	2542499869	2542499868			45	305			350
Clostridium botulinum sv. C/D BKT12695	FALSE	2612310405	2612310404			215	71			286
Clostridium novyi A str. 4552	FALSE	2628440848	2628440847			215	71			286
Clostridium scindens VE202-05	FALSE	2602528314	2602528313			308	44			352
Corynebacterium camporealensis CIP 105508	FALSE	2691364224	2691364223			215	126			341
Corynebacterium kroppenstedtii DSM 44385	FALSE	643876137	643876136			428	160			588
Corynebacterium pseudotuberculosis 262	FALSE	2647101234	2647101233			292	61			353
Dendrosporobacter quercicolus DSM 1736	TRUE	2623188437	2623188436			364	362			726
Dialister invisus DSM 15470	TRUE	646032950	646032951			340	349			689
Dialister succinatiphilus YIT 11850	TRUE	2514580928	2514580927			340	349			689
Edwardsiella ictaluri LADL11-100	FALSE	2640762840	2640762841			287	69			356
Edwardsiella ictaluri LADL11-194	FALSE	2635544471	2635544472			69	287			356
Escherichia coli DEC14D	FALSE	2526542116	2526542115			249	113			362
Escherichia coli DEC6E	FALSE	2530479207	2530479208			302	51			353
Escherichia coli DEC7E	FALSE	2535626711	2535626710			249	109			358
Escherichia coli EC4205	FALSE	2547844633	2547844634			94	142			236
Escherichia coli EPECa12	FALSE	2539374700	2539374701			113	249			362
Escherichia coli ISC41	FALSE	2618687451	2618687452			202	172			374
Escherichia coli KTE72	FALSE	2564865125	2564865124			132	216			348
Escherichia coli MS 182-1	FALSE	648536567	648536568			51	311			362
Escherichia coli MS 84-1	FALSE	648528705	648528706			161	186			347
Escherichia coli O104:H21 CFSAN002237	FALSE	2602580860	2602580859			172	202			374
Escherichia coli O104:H4 H112180541	FALSE	2548973915	2548973914			109	249			358
Escherichia coli TOP293-3	FALSE	2670643198	2670643199			109	251			360
Escherichia coli TX1999	FALSE	2533561153	2533561152			249	109			358
Fervidobacterium gondwanense DSM 13020	FALSE	2583137610	2583137611			263	57			320
Flavobacterium psychrophilum CW	FALSE	2638718036	2638718037			92	467			559
Fusobacterium periodonticum 2_1_31	FALSE	646252697	646252696			121	230			351
Geobacillus kaustophilus HTA426	FALSE	637598580	637598581			351	130			481
Gordonia sputi NBRC 100414	FALSE	2514478066	2514478065			437	152			589
Halomonas caseinilytica WD26	FALSE	2651568230	2651568231			107	165			272
Halomonas sp. PR-M31	FALSE	2630476423	2630476424			243	108			351
Hungatella hathewayi WAL-18680	FALSE	2514322454	2514322455			141	218			359
Kitasatospora azatica KCTC 9699	FALSE	2574532158	2574532159			574	606			1180
Kitasatospora cheerisanensis KCTC 2395	FALSE	2578527903	2578527904			567	648			1215
Kitasatospora sp. Root107	FALSE	2644174103	2644174102			374	249			623
Klebsiella pneumoniae BIDMC 36	FALSE	2574993712	2574993711			245	110			355
Klebsiella pneumoniae FDAARGOS_84	FALSE	2690738402	2690738403			110	245			355
Klebsiella pneumoniae IS33	FALSE	2618983229	2618983230			286	64			350
Klebsiella pneumoniae MGH 35	FALSE	2589859430	2589859429			44	292			336
Klebsiella pneumoniae MGH125	FALSE	2665934551	2665934550			196	179			375
Klebsiella pneumoniae rhinoscleromatis ATCC 13884 Urmite	FALSE	2666828314	2666828313	2651456025	2651456026	81	213	213	81	294
Klebsiella pneumoniae S_81RE	FALSE	2693589282	2693589283			200	166			366
Klebsiella sp. 07A044	FALSE	2618901854	2618901855			179	189			368
Kluyvera ascorbata ATCC 33433	FALSE	2588745607	2588745606			245	113			358
Kutzneria sp. 744	FALSE	2559425686	2559425687			211	86			297
Lachnospiraceae bacterium TWA4	FALSE	2629079729	2629079730			130	215			345
Lachnospiraceae bacterium VE202-12	FALSE	2602523839	2602523840			85	287			372
Lactobacillus kisonensis F0435	FALSE	2514576637	2514576636	2514576816	2514576815	268	51	226	125	319
Leptospira borgpetersenii 200901122	FALSE	2537952573	2537952572		2537952571	136	63		125	199
Leptospira borgpetersenii sv. Mini 200901116	FALSE	2538094768	2538094767	2538094766		125	63	142		188
Leptospira interrogans 2006001854	FALSE	2531110274	2531110275			188	123			311
Leptospira interrogans sv. Australis 200703203	FALSE	2532073595	2532073596			123	188			311
Leptospira interrogans sv. Australis LT2148	FALSE	2559609190	2559609191			123	188			311
Leptospira interrogans sv. Bataviae 2006006976	FALSE	2549538251	2549538250			74	269			343
Leptospira interrogans sv. Copenhageni LT2050	FALSE	2545945900	2545945899			188	123			311
Leptospira interrogans sv. Icterohaemorrhagiae Verdun HP	FALSE	2532067210	2532067211			123	188			311
Leptospira interrogans sv. Pyrogenes 200701872	FALSE	2539059779	2539059778	2539058976	2539058977	123	188	188	123	311
Lysinibacillus parviboronicapiens JCM 18861	FALSE	2682546872	2682546873			35	308			343
Megamonas hypermegale ART12/1	FALSE	650562764	650562765			100	427			527
Methylibium sp. T29	FALSE	2579199022	2579199021	2579203563	2579203562	91	274	190	192	365
Methylobacillus glycogenes JCM 2850	FALSE	2587095380	2587095379			108	248			356
Methylobacterium sp. B1	FALSE	2553936250	2553936251			286	50			336
Micromonospora sagamiensis MK-65	FALSE	2585708770	2585708769			232	151			383
Mycobacterium bovis MB3	FALSE	2641311431	2641311432			41	299			340
Mycobacterium tuberculosis 13-3935	FALSE	2651521143	2651521142			52	321			373
Mycobacterium tuberculosis A09900565	FALSE	2674126264	2674126265			177	32			209
Mycobacterium tuberculosis A70011_3	FALSE	2694010194	2694010193			116	81			197
Mycobacterium tuberculosis A70011_4	FALSE	2659397822	2659397821			115	73			188
Mycobacterium tuberculosis A70067_1	FALSE	2693750375	2693750376			89	114			203
Mycobacterium tuberculosis A70086	FALSE	2691916950	2691916949			114	74			188
Mycobacterium tuberculosis A70136_13046	FALSE	2677460358	2677460359			78	116			194
Mycobacterium xenopi 4042	FALSE	2567158374	2567158375			171	184			355
Nocardia abscessus NBRC 100374	FALSE	2552140685	2552140686			106	147			253
Nocardia amikacinitolerans DSM 45535	FALSE	2597360418	2597360417			358	169			527
Nocardia amikacinitolerans DSM 45536	FALSE	2597367889	2597367888			169	358			527
Nocardia amikacinitolerans DSM 45537	FALSE	2599317275	2599317274			169	358			527
Nocardia amikacinitolerans DSM 45538	FALSE	2597376367	2597376368			358	169			527
Nocardia amikacinitolerans DSM 45539	FALSE	2597380626	2597380627			169	358			527
Nocardia araoensis NBRC 100135	FALSE	2552127717	2552127718			359	155			514
Nocardia asiatica NBRC 100129	FALSE	2552044145	2552044146			359	147			506
Nocardia asteroides DSM 43373	FALSE	2694916148	2694916149			174	356			530
Nocardia asteroides NBRC 15531	FALSE	2565365572	2565365573			174	349			523
Nocardia brasiliensis ATCC 700358	FALSE	2514651313	2514651314			360	147			507
Nocardia brasiliensis IFM 10847	FALSE	2587500975	2587500974			377	188			565
Nocardia brasiliensis NBRC 14402	FALSE	2552148541	2552148540			147	367			514
Nocardia exalbida NBRC 100660	FALSE	2552087682	2552087681			148	359			507
Nocardia farcinica DSM 43257	FALSE	2684540094	2684540095			170	359			529
Nocardia farcinica IFM 10152	FALSE	637574245	637574244			176	359			535
Nocardia farcinica NCTC11134	FALSE	2666352005	2666352006			170	359			529
Nocardia fluminea DSM 44489	FALSE	2630930061	2630930060			357	173			530
Nocardia puris NBRC 108233	FALSE	2678795761	2678795760			357	168			525
Nocardia sp. CNS044	FALSE	2563849823	2563849822			358	169			527
Nocardia sp. Root136	FALSE	2644514514	2644514513			357	180			537
Nocardia sp. W9405	FALSE	2648053408	2648053407			357	180			537
Nocardia takedensis NBRC 100417	FALSE	2552156835	2552156836			292	187			479
Nocardia tenerifensis NBRC 101015	FALSE	2552107056	2552107055			184	370			554
Nocardia thailandica NBRC 100428	FALSE	2552080651	2552080650			180	369			549
Nocardia vinacea NBRC 16497	FALSE	2552248996	2552248997			386	169			555
Nocardia vulneris W9851	FALSE	2646576139	2646576140			168	367			535
Paenibacillus pini JCM 16418	FALSE	2563925976	2563925975			181	171			352
Paeniclostridium sordellii ATCC 9714	FALSE	2565733293	2565733294			212	56			268
Paraburkholderia graminis C4D1M	FALSE	642422837	642422838			274	49			323
Pelobacter seleniigenes DSM 18267	TRUE	2574151009	2574151008			353	353			706
Pelosinus fermentans A11	TRUE	2531207216	2531207215			352	365			717
Pelosinus fermentans A12	TRUE	2531214030	2531214029			365	401			766
Pelosinus fermentans B3	TRUE	2537175734	2537175733			401	365			766
Pelosinus fermentans B4	TRUE	2537643659	2537643660			352	365			717
Pelosinus fermentans JBW45	TRUE	2537791422	2537791423			365	352			717
Pelosinus fermentans R7	TRUE	2642515765	2642515766			352	365			717
Pelosinus fermentans R7, DSM 17108	TRUE	2531216460	2531216461			352	365			717
Pelosinus propionicus DSM 13327	TRUE	2638995479	2638995480			349	365			714
Pelosinus sp. HCF1	TRUE	2511472731	2511472732			352	365			717
Pelosinus sp. UFO1	TRUE	2588608077	2588608078			363	354			717
Photobacterium aphoticum JCM 19237	FALSE	2612051602	2612051601			108	242			350
Porphyromonas macacae JCM 13914	FALSE	2587114703	2587114702			208	154			362
Prevotella loescheii 8B	FALSE	2587214889	2587214890			261	108			369
Prevotella oris JCM 12252	FALSE	2580653273	2580653274			261	101			362
Prolixibacter bellariivorans JCM 13498	FALSE	2587177589	2587177590			211	118			329
Propionibacterium acnes HL001PA1	FALSE	2533467844	2533467843			133	217			350
Propionibacterium acnes JCM 18920	FALSE	2579473138	2579473137			102	256			358
Pseudoalteromonas piscicida ATCC 15057	FALSE	2520472542	2520472541			207	106			313
Pseudoalteromonas piscicida JCM 20779	FALSE	2542028795	2542028796			236	106			342
Pseudomonas aeruginosa ATCC 33357	FALSE	2667260720	2667260721			233	80			313
Pseudomonas fuscovaginae IRRI 7007	FALSE	2635793740	2635793741			36	76			112
Pseudomonas nitroreducens DPB	FALSE	2651798055	2651798054			81	136			217
Pseudomonas nitroreducens HBP1	FALSE	2581922994	2581922993			215	136			351
Pseudomonas putida B001	FALSE	2549508474	2549508475			282	81			363
Pseudomonas putida FDAARGOS_121	FALSE	2682993494	2682993493			227	69			296
Pseudomonas sp. ICMP 17674	FALSE	2602550928	2602550927			235	117			352
Pseudomonas syringae pv. japonica M301072PT (Japonica)	FALSE	2507338638	2507338637			23	95			118
Pseudonocardia asaccharolytica DSM 44247	FALSE	2523185983	2523185982			177	350			527
Pseudonocardia dioxanivorans CB1190	FALSE	651156656	651156657			173	351			524
Pseudonocardia oroxyli CGMCC 4.3143	FALSE	2668017094	2668017093			363	171			534
Pseudonocardia spinosispora DSM 44797	FALSE	2525752233	2525752234			361	180			541
Pseudovibrio sp. POLY-S9	FALSE	2653214881	2653214882			240	65			305
Rhodococcus erythropolis JCM 9805	FALSE	2682603201	2682603200			282	67			349
Roseburia inulinivorans DSM 16841	FALSE	644270367	644270366			132	210			342
Salmonella enterica enterica sv. Agona 57.A.08	FALSE	2640900596	2640900595			81	356			437
Salmonella enterica enterica sv. Typhimurium L852	FALSE	2583904984	2583904983			74	90			164
Salmonella enterica enterica sv. Typhimurium Sal368	FALSE	2646998527	2646998526			291	71			362
Salmonella enterica enterica sv. Typhimurium smonpas0031082	FALSE	2694538261	2694538262			124	229			353
Salmonella enterica enterica sv. Weltevreden SW9	FALSE	2639387428	2639387429			314	52			366
Sedimenticola sp. SIP-G1	FALSE	2636662289	2636662290			237	109			346
Sedimenticola sp. SIP-G1 null replaces 81741	FALSE	2656681234	2656681235			237	109			346
Sedimenticola thiotaurini SIP-G1	FALSE	2609473768	2609473767			237	109			346
Shewanella sp. JCM 19057	FALSE	2682621188	2682621189			276	97			373
Shigella sonnei 20071599_1361419	FALSE	2692265457	2692265456			216	132			348
Smaragdicoccus niigatensis DSM 44881	FALSE	2519833744	2519833743			362	167			529
Sporomusa acidovorans DSM 3132	TRUE	2623434205	2623434206			350	346			696
Sporomusa malonica DSM 5090	TRUE	2623270879	2623270878			389	351			740
Sporomusa ovata DSM 2662	TRUE	2525101934	2525101935			350	346			696
Sporomusa ovata H1, DSM 2662	TRUE	2581818668	2581818667			346	350			696
Streptomyces clavuligerus ATCC 27064	FALSE	647543284	647543283			116	717			833
Streptomyces clavuligerus ATCC 27064 (pseudochromosome_reference_new)	FALSE	2502914156	2502914155		2502914154	582	138		140	720
Streptomyces leeuwenhoekii C34(2013)	FALSE	2584334217	2584334218			87	1311			1398
Streptomyces rimosus rimosus ATCC 10970	FALSE	2545390021	2545390020			567	507			1074
Streptomyces roseochromogenes oscitans DS 12.976	FALSE	2640565079	2640565080			689	123			812
Streptomyces sp. AcH 505	FALSE	2653083895	2653083896			211	780			991
Streptomyces sp. BpilaLS-43	FALSE	2660068305	2660068306			469	104			573
Streptomyces sp. DfronAA-171	FALSE	2660153010	2660153011			198	179			377
Streptomyces sp. DvalAA-19	FALSE	2660101950	2660101949			326	641			967
Streptomyces sp. e14	FALSE	647980027	647980026			259	677			936
Streptomyces sp. MNU77	FALSE	2633979026	2633979027			858	68			926
Streptomyces sp. SolWspMP-sol7th	FALSE	2660116600	2660116599			347	280			627
Streptomyces sp. Wigar10	FALSE	2639417967	2639417966	2639421652	2639421653	214	176	323	324	390
Streptomyces sviceus ATCC 29083	FALSE	648869576	648869575			245	906			1151
Streptomyces viridochromogenes DSM 40736	FALSE	645409282	645409281			598	656			1254
Streptomyces viridosporus T7A, ATCC 39115	FALSE	2518365901	2518365900			713	177			890
Succinispira mobilis DSM 6222	FALSE	2517246007	2517246006			342	276			618
Tetrasphaera elongata DSM 14184	FALSE	2600467898	2600467897			288	56			344
Thermobifida fusca NBRC 14071, JCM 3263	FALSE	2682564784	2682564785			303	156			459
Thermus aquaticus Y51MC23	FALSE	645189461	645189462			227	121			348
Veillonella atypica ACS-049-V-Sch6	TRUE	648783012	648783013			367	345			712
Veillonella atypica ACS-134-V-Col7a	TRUE	648785826	648785825			345	367			712
Veillonella atypica CMW7756B	TRUE	2677929817	2677929816			367	345			712
Veillonella atypica KON, ATCC 17744	TRUE	2530406044	2530406045			345	367			712
Veillonella dispar ATCC 17748	TRUE	644360273	644360272			367	366			733
Veillonella dispar DORA_11	TRUE	2639558536	2639558537			372	345			717
Veillonella magna DSM 19857	TRUE	2523273992	2523273991			349	355			704
Veillonella montpellierensis DNF00314	TRUE	2602604660	2602604661			343	366			709
Veillonella montpellierensis DSM 17217	TRUE	2526205662	2526205663			366	343			709
Veillonella parvula ACS-068-V-Sch12	TRUE	2533891876	2533891877			345	372			717
Veillonella parvula ATCC 17745	TRUE	647366487	647366488			345	375			720
Veillonella parvula HSIVP1	TRUE	2599218257	2599218258			372	345			717
Veillonella parvula SHI-1	TRUE	2677206374	2677206375			372	345			717
Veillonella parvula Te3, DSM 2008	TRUE	646432754	646432755			372	345			717
Veillonella ratti ACS-216-V-Col6b	TRUE	2535593424	2535593423			354	346			700
Veillonella sp. 3_1_44	TRUE	647987068	647987067			372	345			717
Veillonella sp. 6_1_27	TRUE	647989041	647989042			345	372			717
Veillonella sp. ACP1	TRUE	2538026924	2538026923			345	367			712
Veillonella sp. AS16	TRUE	2561380411	2561380412			345	367			712
Veillonella sp. DORA_B_18_19_23	FALSE	2639557164	2639557165			130	345			475
Veillonella sp. HPA0037	TRUE	2541440714	2541440713			367	345			712
Veillonella sp. ICM51a	TRUE	2561351306	2561351305			367	345			712
Veillonella sp. oral taxon 158 F0412	TRUE	650266353	650266354			367	345			712
Veillonella tobetsuensis ATCC BAA-2400	TRUE	2647385504	2647385505			367	345			712
Vibrio alginolyticus ATCC 17749	FALSE	2563756464	2563756463			176	174			350
Vibrio campbellii PEL22A	FALSE	2549856955	2549856954			125	222			347
Vibrio cholerae O1 2011EL-1133	FALSE	2669208731	2669208730			102	239			341
Vibrio cholerae O1 3569-08	FALSE	2659467818	2659467819			261	75			336
Vibrio cholerae O1 biovar El Tor P18899	FALSE	2637463726	2637463725			82	259			341
Vibrio cholerae sv. Inaba A217	FALSE	2693014696	2693014697		2693014695	233	81		47	314
Vibrio cholerae sv. Inaba A232	FALSE	2683462122	2683462121			57	252			309
Vibrio cholerae sv. Inaba A481	FALSE	2694380008	2694380009			252	57			309
Vibrio cholerae sv. Inaba A483	FALSE	2694164833	2694164832			281	25			306
Vibrio cholerae sv. Ogawa A109	FALSE	2693258140	2693258141			175	31			206
Vibrio cholerae sv. Ogawa A316	FALSE	2692255405	2692255404			278	47			325
Vibrio cholerae sv. Ogawa A397	FALSE	2693663232	2693663233			281	29			310
Vibrio cidicii 2756-81	FALSE	2691314198	2691314197			204	131			335
Vibrio parahaemolyticus 3355	FALSE	2632235995	2632235996			155	204			359
Vibrio parahaemolyticus 3631	FALSE	2642307263	2642307264			204	158			362
Vibrio parahaemolyticus 901128	FALSE	2652695609	2652695608			204	153			357
Vibrio parahaemolyticus CFSAN006131	FALSE	2670900485	2670900486			195	131			326
Vibrio parahaemolyticus CFSAN006133	FALSE	2692727394	2692727393			195	131			326
Vibrio parahaemolyticus CFSAN007440	FALSE	2674102586	2674102585			131	195			326
Vibrio parahaemolyticus CFSAN007454	FALSE	2660618685	2660618686			131	195			326
Vibrio parahaemolyticus CFSAN007457	FALSE	2663267796	2663267797			195	131			326
Vibrio parahaemolyticus CFSAN007462	FALSE	2662675031	2662675030			275	64			339
Vibrio parahaemolyticus EN9701121	FALSE	2628854274	2628854275			156	204			360
Vibrio parahaemolyticus VIP4-0443	FALSE	2580196535	2580196534			148	60			208
Vibrio parahaemolyticus VPA-67	FALSE	2647303601	2647303600			140	32			172
Vibrio sp. A354	FALSE	2600734302	2600734301			142	204			346
Vibrio sp. JCM 19052	FALSE	2611626839	2611626838			47	293			340
Vibrio sp. JCM 19063	FALSE	2682644646	2682644647			103	239			342
