# Supplementary material for: Uneven distribution of cobamide biosynthesis and dependence in bacteria predicted by comparative genomics
Source: ISME J. 2018 Nov 14;13(3):789–804. doi: 10.1038/s41396-018-0304-9 (PMC6461909; doi:10.1038/s41396-018-0304-9)
Supplement: Supplementary file 11 — Supplementary Table 10 [file 41396_2018_304_MOESM11_ESM.xlsx]

## Sheet: tetrapyrrole precursor salvager
IMG Taxon ID	Genome Name	ALAS	PBG synthase	HMB synthase	UroIII synthase	precorrin-2 synthase	Additional genes found by BLAST	Tetrapyrrole precursor salvage type	Rhodobacter hemA bit score	Rhodobacter hemA E-value	Clostridium hemA bit score	Clostridium hemA E-value	Clostridium hemL bit score	Clostridium hemL E-value	Clostridium hemB bit score	Clostridium hemB E-value	Clostridium hemC bit score	Clostridium hemC E-value	Clostridium hemD bit score	Clostridium hemD E-value	Bacillus hemD bit score	Bacillus hemD E-value
2517287016	Actinopolyspora iraqiensis IQ-H1	FALSE	TRUE	TRUE	TRUE	TRUE	hemA	cobamide producer	not found	not found	116	8e-30	119	1e-30	305	1e-104	167	7e-51	197	5e-58	60.5	2e-11
650716005	Aerococcus urinae ACS-120-V-Col10a	FALSE	FALSE	TRUE	TRUE	TRUE	none	PBG	not found	not found	not found	not found	not found	not found	not found	not found	187	6e-59	198	1e-60	not found	not found
2643221962	Aeromicrobium sp. Root344	FALSE	TRUE	TRUE	TRUE	TRUE	hemAL	cobamide producer	96.7	4e-23	111	2e-27	354	4e-120	292	3e-99	168	3e-51	213	1e-63	68.2	5e-14
2599185223	Alkaliphilus peptidifermentans DSM 18978	FALSE	FALSE	FALSE	FALSE	FALSE	none	precorrin-2	209	1e-64	not found	not found	112	4e-28	not found	not found	not found	not found	122	9e-33	not found	not found
2541046957	Aminiphilus circumscriptus DSM 16581	FALSE	TRUE	FALSE	TRUE	TRUE	hemAL	cobamide producer	202	2e-62	55.5	2e-09	358	4e-122	332	6e-115	152	2e-43	182	2e-52	56.2	4e-10
2513237300	Anaeroglobus geminatus F0357	FALSE	FALSE	FALSE	FALSE	FALSE	none	precorrin-2	not found	not found	not found	not found	47.4	3e-07	not found	not found	not found	not found	80.5	2e-18	not found	not found
2563367172	Anaerotruncus sp. G3(2012)	FALSE	TRUE	TRUE	TRUE	TRUE	none	ALA	not found	not found	not found	not found	83.6	1e-18	359	1e-125	182	5e-57	310	2e-101	89.4	3e-21
642979337	Bacteroides pectinophilus ATCC 43243	FALSE	FALSE	FALSE	FALSE	FALSE	none	precorrin-2	not found	not found	not found	not found	134	5e-36	not found	not found	not found	not found	95.1	6e-23	not found	not found
2529293189	Bartonella tamiae Th239	FALSE	FALSE	TRUE	TRUE	TRUE	none	PBG	not found	not found	not found	not found	104	9e-26	not found	not found	169	5e-52	182	3e-55	not found	not found
640963011	Beggiatoa sp. PS	FALSE	TRUE	TRUE	TRUE	TRUE	hemL	cobamide producer	102	3e-26	not found	not found	445	4e-156	260	2e-87	214	3e-69	173	2e-52	not found	not found
2574179786	Candidatus Clostridium sp. KNHs209	FALSE	FALSE	FALSE	FALSE	FALSE	none	precorrin-2	not found	not found	not found	not found	160	1e-43	not found	not found	not found	not found	102	9e-26	not found	not found
2684623181	Candidatus Evansia muelleri CEM1	FALSE	FALSE	FALSE	FALSE	TRUE	none	UroIII	not found	not found	not found	not found	117	3e-31	not found	not found	not found	not found	186	2e-56	not found	not found
2534682311	Candidatus Glomeribacter gigasporarum BEG34	FALSE	TRUE	TRUE	TRUE	TRUE	hemA	cobamide producer	not found	not found	106	9e-27	101	7e-25	276	3e-93	186	8e-59	195	8e-61	not found	not found
2648501417	Clostridia bacterium UC5.1-1E11	FALSE	FALSE	FALSE	FALSE	FALSE	none	precorrin-2	not found	not found	not found	not found	95.1	1e-22	not found	not found	not found	not found	99.4	1e-24	not found	not found
2645727652	Clostridia bacterium UC5.1-1F8	FALSE	FALSE	TRUE	TRUE	TRUE	none	PBG	162	6e-48	not found	not found	77.8	6e-17	not found	not found	117	1e-32	112	1e-30	80.1	1e-18
2645727545	Clostridia bacterium UC5.1-2D9	FALSE	FALSE	TRUE	TRUE	TRUE	none	PBG	not found	not found	not found	not found	86.7	1e-19	not found	not found	200	5e-64	243	8e-77	not found	not found
2651869858	Clostridia bacterium UC5.1-2E3	FALSE	FALSE	TRUE	TRUE	TRUE	none	PBG	155	1e-44	not found	not found	99.8	5e-24	not found	not found	182	1e-56	275	2e-90	43.9	2e-06
2654587742	Clostridia bacterium UC5.1-2F7	FALSE	FALSE	FALSE	FALSE	FALSE	none	precorrin-2	not found	not found	not found	not found	not found	not found	not found	not found	not found	not found	65.9	1e-13	not found	not found
2684622596	Clostridiales bacterium MCWD3	FALSE	FALSE	FALSE	FALSE	FALSE	none	precorrin-2	216	2e-67	not found	not found	100	5e-24	not found	not found	not found	not found	114	7e-30	not found	not found
2524614801	Clostridiales bacterium NK3B98	FALSE	FALSE	FALSE	FALSE	FALSE	none	precorrin-2	not found	not found	not found	not found	83.2	2e-18	not found	not found	not found	not found	82.8	5e-19	not found	not found
2623620525	Clostridiales bacterium R-7	FALSE	FALSE	FALSE	FALSE	FALSE	none	precorrin-2	160	5e-44	not found	not found	82.4	3e-18	not found	not found	not found	not found	102	8e-26	not found	not found
2585427809	Clostridiales bacterium VE202-07	FALSE	FALSE	TRUE	TRUE	TRUE	none	PBG	not found	not found	not found	not found	108	7e-27	not found	not found	177	8e-55	278	2e-88	76.6	1e-16
2585427812	Clostridiales bacterium VE202-13	FALSE	TRUE	TRUE	TRUE	TRUE	hemAL	cobamide producer	not found	not found	142	1e-38	410	1e-142	402	1e-142	168	2e-51	267	4e-85	63.5	2e-12
2585427813	Clostridiales bacterium VE202-14	FALSE	FALSE	TRUE	TRUE	TRUE	none	PBG	200	3e-61	not found	not found	94.7	3e-22	not found	not found	182	6e-57	293	2e-95	84	2e-19
2585427815	Clostridiales bacterium VE202-16	FALSE	FALSE	TRUE	TRUE	TRUE	none	PBG	not found	not found	not found	not found	93.2	2e-21	not found	not found	162	3e-49	316	1e-103	98.2	3e-24
2585427817	Clostridiales bacterium VE202-21	FALSE	FALSE	TRUE	TRUE	TRUE	none	PBG	206	3e-63	not found	not found	167	8e-48	not found	not found	183	3e-57	300	2e-97	102	9e-26
2585427818	Clostridiales bacterium VE202-26	FALSE	TRUE	FALSE	TRUE	TRUE	ORF fused hemCD	ALA	197	2e-60	not found	not found	97.4	3e-23	366	3e-128	170	7e-49	332	5e-107	84	3e-19
2600255234	Clostridiales sp. oral taxon 876 F0540	FALSE	FALSE	FALSE	FALSE	FALSE	none	precorrin-2	201	2e-61	not found	not found	87	2e-19	not found	not found	not found	not found	102	1e-25	not found	not found
650377989	Clostridiales sp. SS3/4	FALSE	FALSE	FALSE	TRUE	TRUE	ORF fused hemCD	PBG	not found	not found	not found	not found	75.5	7e-16	not found	not found	176	4e-51	297	4e-93	65.1	5e-13
2565956525	Clostridium aminophilum F, DSM 10710	FALSE	FALSE	FALSE	FALSE	FALSE	none	precorrin-2	not found	not found	not found	not found	89	2e-20	not found	not found	not found	not found	94.4	6e-23	not found	not found
2531839011	Clostridium bolteae 90B7	FALSE	FALSE	TRUE	TRUE	TRUE	none	PBG	not found	not found	not found	not found	108	6e-27	not found	not found	172	8e-53	276	7e-88	84	3e-19
650377923	Clostridium cf. saccharolyticum K10	FALSE	FALSE	TRUE	TRUE	TRUE	none	PBG	not found	not found	not found	not found	69.3	7e-14	not found	not found	193	3e-61	321	2e-105	87.8	8e-21
2513237360	Clostridium citroniae WAL-17108	FALSE	FALSE	TRUE	TRUE	TRUE	none	PBG	not found	not found	not found	not found	104	2e-25	not found	not found	156	9e-47	294	7e-95	67.8	1e-13
2593339147	Clostridium clostidiforme ATCC 25537	FALSE	FALSE	TRUE	TRUE	TRUE	none	PBG	not found	not found	not found	not found	153	2e-42	not found	not found	169	1e-51	279	4e-89	75.9	1e-16
2534682205	Clostridium clostridioforme CM201	FALSE	FALSE	TRUE	TRUE	TRUE	none	PBG	not found	not found	not found	not found	104	2e-25	not found	not found	167	8e-51	279	5e-89	76.3	1e-16
2541047359	Clostridium difficile DA00307	FALSE	TRUE	TRUE	TRUE	TRUE	none	ALA	not found	not found	not found	not found	121	2e-31	446	1e-159	204	1e-65	378	7e-128	112	2e-29
2595698217	Clostridium glycolicum KPPR-9	FALSE	TRUE	TRUE	TRUE	TRUE	none	ALA	not found	not found	not found	not found	140	3e-38	392	1e-138	207	8e-67	361	3e-121	120	4e-32
2513237275	Clostridium hathewayi WAL-18680	FALSE	FALSE	FALSE	FALSE	FALSE	none	precorrin-2	194	5e-59	not found	not found	105	8e-26	not found	not found	not found	not found	103	1e-25	not found	not found
642979371	Clostridium hiranonis TO-931 DSM 13275	FALSE	TRUE	TRUE	TRUE	TRUE	none	ALA	not found	not found	not found	not found	not found	not found	437	1e-156	218	3e-71	369	8e-125	113	6e-30
2563366730	Clostridium hydrogeniformans DSM 21757	FALSE	TRUE	TRUE	TRUE	TRUE	none	ALA	199	7e-61	not found	not found	101	2e-24	471	1e-169	330	4e-115	562	0	74.3	4e-16
642979359	Clostridium hylemonae DSM 15053	FALSE	FALSE	TRUE	TRUE	TRUE	none	PBG	200	2e-61	not found	not found	107	8e-27	not found	not found	194	8e-62	312	5e-102	97.4	4e-24
2634166349	Clostridium irregulare DSM 2635	FALSE	TRUE	TRUE	TRUE	TRUE	none	ALA	not found	not found	not found	not found	78.2	8e-17	439	2e-157	209	1e-67	372	8e-126	124	5e-34
2585428173	Clostridium jejuense DSM 15929	FALSE	FALSE	FALSE	FALSE	FALSE	none	precorrin-2	not found	not found	not found	not found	109	6e-27	not found	not found	not found	not found	95.1	6e-23	not found	not found
2558309100	Clostridium mangenotii LM2	FALSE	FALSE	TRUE	TRUE	TRUE	none	PBG	not found	not found	not found	not found	129	3e-34	not found	not found	219	2e-71	358	3e-120	112	2e-29
641736197	Clostridium scindens ATCC 35704	FALSE	TRUE	FALSE	TRUE	TRUE	ORF fused hemCD	ALA	197	3e-60	not found	not found	99	1e-23	367	1e-128	189	1e-55	332	1e-106	84.7	1e-19
2513237367	Clostridium sp. 7_3_54FAA	FALSE	FALSE	TRUE	TRUE	TRUE	none	PBG	not found	not found	not found	not found	93.6	8e-22	not found	not found	162	4e-49	316	1e-103	102	1e-25
2563367167	Clostridium sp. ASF356	FALSE	TRUE	TRUE	TRUE	TRUE	none	ALA	205	3e-63	not found	not found	116	1e-29	402	2e-142	194	8e-62	337	4e-112	75.9	8e-17
2648501785	Clostridium sp. BR72	FALSE	FALSE	TRUE	TRUE	TRUE	none	PBG	200	3e-61	not found	not found	94.7	3e-22	not found	not found	182	6e-57	320	4e-105	83.2	3e-19
651285002	Clostridium sp. D5	FALSE	FALSE	TRUE	TRUE	TRUE	none	PBG	206	1e-63	not found	not found	105	7e-26	not found	not found	192	6e-61	295	1e-95	103	7e-26
2603880195	Clostridium sp. FS41 (CSPB)	FALSE	FALSE	TRUE	TRUE	TRUE	none	PBG	not found	not found	not found	not found	105	1e-25	not found	not found	159	5e-48	295	3e-95	67	2e-13
2593339269	Clostridium sp. KNHs216	FALSE	FALSE	FALSE	FALSE	FALSE	none	precorrin-2	not found	not found	not found	not found	136	1e-36	not found	not found	not found	not found	86.3	5e-20	not found	not found
2634166424	Clostridium sp. L74	FALSE	TRUE	TRUE	TRUE	TRUE	none	ALA	not found	not found	not found	not found	not found	not found	488	2e-176	350	5e-123	574	0	94	5e-23
2690315875	Clostridium sp. Marseille-P299	FALSE	FALSE	FALSE	FALSE	FALSE	none	precorrin-2	not found	not found	not found	not found	103	4e-25	not found	not found	not found	not found	103	5e-26	not found	not found
2700989511	Clostridium sporogenes 88-0163	FALSE	TRUE	TRUE	TRUE	TRUE	none	ALA	not found	not found	not found	not found	not found	not found	485	3e-175	359	2e-126	577	0	85.1	8e-20
649989923	Clostridium symbiosum WAL-14673	FALSE	FALSE	TRUE	TRUE	TRUE	none	PBG	not found	not found	not found	not found	93.2	2e-21	not found	not found	163	1e-49	317	7e-104	102	1e-25
2684622633	Clostridium tepidiprofundi DSM 19306	FALSE	FALSE	FALSE	FALSE	FALSE	none	precorrin-2	217	8e-68	not found	not found	not found	not found	not found	not found	not found	not found	100	4e-25	not found	not found
2558860349	Clostridium ultunense DSM 10521	FALSE	FALSE	FALSE	FALSE	FALSE	none	precorrin-2	214	9e-67	not found	not found	90.9	6e-21	not found	not found	not found	not found	112	3e-29	not found	not found
640612206	Collinsella aerofaciens ATCC 25986	FALSE	FALSE	FALSE	FALSE	FALSE	none	precorrin-2	not found	not found	not found	not found	110	6e-28	not found	not found	not found	not found	85.9	5e-20	not found	not found
2597489879	Collinsella sp. 4_8_47FAA	FALSE	FALSE	FALSE	FALSE	FALSE	none	precorrin-2	not found	not found	not found	not found	108	2e-27	not found	not found	not found	not found	85.5	7e-20	not found	not found
2513237344	Collinsella tanakaei YIT 12063	FALSE	FALSE	FALSE	FALSE	FALSE	none	precorrin-2	not found	not found	not found	not found	113	9e-29	not found	not found	not found	not found	89.4	3e-21	not found	not found
643886116	Coprococcus comes ATCC 27758	FALSE	FALSE	FALSE	FALSE	FALSE	none	precorrin-2	171	1e-50	not found	not found	106	2e-26	not found	not found	not found	not found	107	2e-27	not found	not found
2541046996	Coprococcus sp. HPP0048	FALSE	FALSE	TRUE	TRUE	TRUE	none	PBG	201	1e-61	not found	not found	112	1e-28	not found	not found	205	5e-66	312	3e-102	80.5	2e-18
2541046997	Coprococcus sp. HPP0074	FALSE	FALSE	TRUE	TRUE	TRUE	none	PBG	201	1e-61	not found	not found	115	2e-29	not found	not found	201	1e-64	310	2e-101	83.2	3e-19
643692019	Corynebacterium kroppenstedtii DSM 44385	FALSE	TRUE	TRUE	TRUE	TRUE	hemAL	cobamide producer	178	6e-51	92.4	2e-21	345	8e-115	327	1e-112	149	2e-44	150	2e-43	65.1	4e-13
2708742520	Dehalococcoidia bacterium SCGC AG-205-G09 (contamination screened)	FALSE	FALSE	FALSE	FALSE	FALSE	none	precorrin-2	not found	not found	not found	not found	127	8e-34	not found	not found	not found	not found	124	7e-34	not found	not found
2576861758	Delftia sp. RIT313	FALSE	TRUE	TRUE	TRUE	TRUE	hemL	cobamide producer	141	7e-39	not found	not found	359	4e-122	285	1e-96	207	2e-66	160	2e-46	not found	not found
2585428150	Dethiosulfatibacter aminovorans DSM 17477	FALSE	FALSE	FALSE	FALSE	FALSE	none	precorrin-2	220	7e-69	not found	not found	157	2e-44	not found	not found	not found	not found	103	5e-26	not found	not found
2501533205	Dethiosulfovibrio peptidovorans SEBR 4207, DSM 11002	FALSE	TRUE	FALSE	TRUE	TRUE	hemAL	cobamide producer	170	7e-50	not found	not found	374	3e-128	343	4e-119	161	2e-47	192	9e-57	not found	not found
2671180116	Dethiosulfovibrio salsuginis USBA 82	FALSE	TRUE	FALSE	TRUE	TRUE	hemAL	cobamide producer	171	3e-50	48.9	2e-07	370	9e-127	337	8e-117	157	4e-46	198	5e-59	54.3	1e-09
641736133	Dorea formicigenerans ATCC 27755	FALSE	FALSE	TRUE	TRUE	TRUE	none	PBG	not found	not found	not found	not found	103	2e-25	not found	not found	182	6e-57	298	6e-97	63.2	2e-12
2524614701	Dorea longicatena AGR2136	FALSE	FALSE	FALSE	FALSE	FALSE	none	precorrin-2	199	9e-61	not found	not found	107	1e-26	not found	not found	not found	not found	98.2	3e-24	not found	not found
2563367178	Dorea sp. 41031	FALSE	FALSE	TRUE	TRUE	TRUE	none	PBG	196	9e-60	not found	not found	177	8e-52	not found	not found	153	1e-45	321	3e-105	66.6	2e-13
2524614702	Dorea sp. AGR2135	FALSE	FALSE	TRUE	TRUE	TRUE	none	PBG	not found	not found	not found	not found	106	2e-26	not found	not found	185	6e-58	299	3e-97	63.2	2e-12
2639762926	Dorea sp. D27	FALSE	FALSE	TRUE	TRUE	TRUE	none	PBG	202	3e-62	not found	not found	107	9e-27	not found	not found	192	9e-61	311	6e-102	103	4e-26
2687453376	Edwardsiella sp. LADL05-105	FALSE	TRUE	TRUE	FALSE	TRUE	hemAL	cobamide producer	229	2e-72	103	2e-26	431	2e-150	277	5e-93	213	1e-68	204	2e-61	not found	not found
2541047449	Enterococcus avium ATCC 14025	FALSE	FALSE	TRUE	TRUE	TRUE	none	PBG	209	1e-64	not found	not found	114	4e-29	not found	not found	186	3e-58	250	1e-78	52	6e-09
2545824647	Enterococcus malodoratus ATCC 43197	FALSE	FALSE	TRUE	TRUE	TRUE	none	PBG	216	4e-67	not found	not found	107	1e-26	not found	not found	197	2e-62	267	5e-85	58.9	3e-11
2554235108	Enterococcus raffinosus cftri2200	FALSE	FALSE	TRUE	TRUE	TRUE	none	PBG	207	5e-64	not found	not found	105	4e-26	not found	not found	190	5e-60	247	1e-77	52.4	4e-09
2606217798	Enterococcus sp. KPPR-6	FALSE	FALSE	TRUE	TRUE	TRUE	none	PBG	216	4e-67	not found	not found	108	3e-27	not found	not found	196	5e-62	266	7e-85	58.9	3e-11
2639763136	Eubacterium fissicatena KCTC 15010	FALSE	FALSE	TRUE	TRUE	TRUE	none	PBG	206	1e-63	not found	not found	213	3e-65	not found	not found	192	5e-61	295	2e-95	103	4e-26
2513237384	Eubacterium infirmum F0142	FALSE	FALSE	TRUE	TRUE	TRUE	none	PBG	not found	not found	not found	not found	not found	not found	not found	not found	156	2e-47	296	8e-97	79.7	3e-18
2558860175	Eubacterium nodatum ATCC 33099	FALSE	TRUE	TRUE	TRUE	TRUE	none	ALA	not found	not found	not found	not found	140	2e-38	374	1e-131	168	4e-52	286	1e-92	73.6	4e-16
2654588172	Eubacterium pyruvativorans KHPC4	FALSE	TRUE	TRUE	TRUE	TRUE	none	PBG	not found	not found	not found	not found	148	6e-41	391	2e-138	154	4e-46	236	3e-73	52.4	4e-09
2698536600	Eubacterium rectale T1-815	FALSE	FALSE	TRUE	TRUE	TRUE	none	PBG	not found	not found	not found	not found	102	4e-25	not found	not found	172	8e-53	278	2e-89	55.8	5e-10
2593339210	Eubacterium ruminatium HUN269	FALSE	FALSE	FALSE	FALSE	FALSE	none	precorrin-2	not found	not found	not found	not found	159	2e-45	not found	not found	not found	not found	100	1e-23	not found	not found
2558860974	Eubacterium sp. AB3007	FALSE	TRUE	TRUE	TRUE	TRUE	none	ALA	not found	not found	not found	not found	151	3e-42	367	6e-129	164	5e-50	342	7e-114	70.1	7e-15
2684622539	Eubacterium sp. SB2	FALSE	FALSE	TRUE	TRUE	TRUE	none	PBG	209	2e-64	not found	not found	98.2	3e-23	not found	not found	184	7e-58	298	2e-96	102	1e-25
2687453170	Eubacterium sulci ATCC 35585	FALSE	FALSE	TRUE	TRUE	TRUE	none	PBG	not found	not found	not found	not found	not found	not found	not found	not found	157	1e-47	303	2e-99	86.7	1e-20
2585428116	Eubacterium yurii ATCC 43714	FALSE	TRUE	TRUE	TRUE	TRUE	none	ALA	not found	not found	not found	not found	not found	not found	416	4e-148	180	3e-56	244	1e-76	47.8	2e-07
649989951	Faecalibacterium cf. prausnitzii KLE1255	FALSE	FALSE	FALSE	FALSE	FALSE	none	precorrin-2	not found	not found	not found	not found	115	1e-29	not found	not found	not found	not found	88.6	6e-21	not found	not found
645951831	Faecalibacterium prausnitzii A2-165	FALSE	FALSE	FALSE	FALSE	FALSE	none	precorrin-2	not found	not found	not found	not found	105	5e-26	not found	not found	not found	not found	79.7	8e-18	not found	not found
2585427699	Fenollaria massiliensis 9401234	FALSE	TRUE	TRUE	TRUE	TRUE	none	ALA	207	2e-64	not found	not found	not found	not found	390	2e-138	139	2e-40	285	2e-92	50.1	2e-08
646206254	Fusobacterium mortiferum ATCC 9817	FALSE	FALSE	TRUE	TRUE	TRUE	none	PBG	117	1e-30	not found	not found	81.3	9e-18	not found	not found	213	4e-69	329	3e-109	93.6	7e-23
2588253511	Fusobacterium naviforme ATCC 25832	FALSE	FALSE	FALSE	FALSE	FALSE	none	precorrin-2	not found	not found	not found	not found	not found	not found	not found	not found	not found	not found	74.3	4e-16	not found	not found
2590828806	Gemmiger formicilis ATCC 27749	FALSE	FALSE	FALSE	FALSE	FALSE	none	precorrin-2	not found	not found	not found	not found	105	5e-26	not found	not found	not found	not found	82.4	1e-18	not found	not found
649633052	Halanaerobium hydrogenoformans	FALSE	FALSE	FALSE	FALSE	FALSE	none	precorrin-2	not found	not found	not found	not found	105	4e-26	not found	not found	not found	not found	94.7	7e-22	not found	not found
2617270887	Halomonas daqingensis CGMCC 1.6443	FALSE	TRUE	TRUE	TRUE	TRUE	hemAL	cobamide producer	203	3e-62	128	4e-34	423	6e-143	296	2e-100	202	5e-64	184	2e-55	not found	not found
2585428171	Hespellia stercorisuis DSM 15480	FALSE	FALSE	FALSE	FALSE	FALSE	none	precorrin-2	not found	not found	not found	not found	117	9e-30	not found	not found	not found	not found	86.3	7e-20	not found	not found
2509601028	Holophaga foetida TMBS4, DSM 6591	FALSE	TRUE	TRUE	FALSE	TRUE	hemAL	cobamide producer	177	8e-53	57.4	6e-10	363	3e-124	295	2e-100	123	2e-34	162	3e-45	not found	not found
2585427807	Hungatella hathewayi VE202-04	FALSE	FALSE	TRUE	TRUE	TRUE	none	PBG	198	2e-60	not found	not found	104	3e-25	not found	not found	164	2e-49	315	5e-103	86.7	4e-20
2634166308	Ignavigranum ruoffiae DSM 15695	FALSE	TRUE	FALSE	TRUE	TRUE	hemAL	cobamide producer	not found	not found	143	1e-38	410	8e-143	343	1e-119	181	2e-53	265	2e-84	not found	not found
2513237274	Johnsonella ignava ATCC 51276	FALSE	TRUE	TRUE	TRUE	TRUE	none	ALA	not found	not found	not found	not found	92.8	1e-21	363	4e-127	176	3e-54	242	9e-75	73.6	6e-16
2508501103	Jonquetella anthropi ADV 126, DSM 22815	FALSE	TRUE	FALSE	TRUE	TRUE	hemC found as fusion ORF	ALA	174	9e-52	not found	not found	82	3e-18	321	6e-111	182	4e-54	275	2e-88	102	3e-26
2558860388	Jonquetella sp. BV3C21	FALSE	TRUE	FALSE	TRUE	TRUE	hemC annotation in operon	ALA	174	9e-52	not found	not found	not found	not found	321	7e-111	182	5e-54	275	2e-88	102	3e-26
2606217764	Lachnoclostridium aminophilum KH1P1	FALSE	FALSE	FALSE	FALSE	FALSE	none	precorrin-2	not found	not found	not found	not found	92.4	1e-21	not found	not found	not found	not found	96.7	1e-23	not found	not found
2623620476	Lachnoclostridium citroniae NLAE-zl-G70	FALSE	FALSE	TRUE	TRUE	TRUE	none	PBG	not found	not found	not found	not found	105	1e-25	not found	not found	156	9e-47	295	2e-95	67	2e-13
2654588145	Lachnoclostridium clostridioforme NLAE-zl-C196	FALSE	FALSE	TRUE	TRUE	TRUE	none	PBG	not found	not found	not found	not found	104	2e-25	not found	not found	163	2e-49	280	2e-89	74.7	4e-16
2651870320	Lachnoclostridium contortum NLAE-zl-C134	FALSE	FALSE	TRUE	TRUE	TRUE	none	PBG	196	9e-60	not found	not found	134	5e-36	not found	not found	189	1e-59	306	1e-99	94	1e-22
2654588118	Lachnoclostridium oroticum NLAE-zl-C242	FALSE	FALSE	TRUE	TRUE	TRUE	none	PBG	191	8e-58	not found	not found	100	6e-24	not found	not found	186	4e-58	326	3e-107	108	1e-27
651324046	Lachnospiraceae bacterium 1_1_57FAA	FALSE	FALSE	TRUE	TRUE	TRUE	none	PBG	not found	not found	not found	not found	92	2e-21	not found	not found	106	2e-29	306	9e-100	60.8	9e-12
651324047	Lachnospiraceae bacterium 1_4_56FAA	FALSE	FALSE	TRUE	TRUE	TRUE	none	PBG	204	6e-63	not found	not found	96.3	6e-23	not found	not found	151	8e-46	316	1e-103	95.1	3e-23
651324049	Lachnospiraceae bacterium 2_1_58FAA	FALSE	FALSE	TRUE	TRUE	TRUE	none	PBG	not found	not found	not found	not found	87.8	6e-20	not found	not found	198	2e-63	307	1e-100	98.2	2e-24
651324050	Lachnospiraceae bacterium 3_1_46FAA	FALSE	FALSE	TRUE	TRUE	TRUE	none	PBG	not found	not found	not found	not found	95.1	2e-22	not found	not found	195	4e-62	306	1e-99	60.8	1e-11
651324053	Lachnospiraceae bacterium 5_1_57FAA	FALSE	TRUE	FALSE	TRUE	TRUE	hemC fused to hemD ORF	ALA	198	2e-60	not found	not found	99	9e-24	367	1e-128	189	9e-56	332	1e-106	84.7	1e-19
651324052	Lachnospiraceae bacterium 6_1_37FAA	FALSE	FALSE	TRUE	TRUE	TRUE	none	PBG	201	1e-61	not found	not found	115	2e-29	not found	not found	205	5e-66	311	5e-102	79	8e-18
651324055	Lachnospiraceae bacterium 9_1_43BFAA	FALSE	FALSE	TRUE	TRUE	TRUE	none	PBG	201	1e-61	not found	not found	115	2e-29	not found	not found	205	4e-66	309	3e-101	84.7	9e-20
2617270830	Lachnospiraceae bacterium A10	FALSE	FALSE	FALSE	FALSE	FALSE	none	precorrin-2	not found	not found	not found	not found	107	6e-27	not found	not found	not found	not found	91.3	9e-22	not found	not found
2561511219	Lachnospiraceae bacterium AC2012	FALSE	FALSE	FALSE	FALSE	FALSE	none	precorrin-2	not found	not found	not found	not found	108	3e-27	not found	not found	not found	not found	91.3	9e-22	not found	not found
2558860981	Lachnospiraceae bacterium AD3010	FALSE	FALSE	FALSE	FALSE	FALSE	none	precorrin-2	not found	not found	not found	not found	103	2e-25	not found	not found	not found	not found	99.4	1e-24	not found	not found
2562617199	Lachnospiraceae bacterium FD2005	FALSE	FALSE	FALSE	FALSE	FALSE	none	precorrin-2	not found	not found	not found	not found	107	1e-26	not found	not found	not found	not found	90.1	2e-21	not found	not found
2562617195	Lachnospiraceae bacterium FE2018	FALSE	FALSE	FALSE	TRUE	TRUE	hemC fused to cbiK	PBG	not found	not found	not found	not found	102	5e-25	not found	not found	150	2e-42	285	1e-91	81.6	1e-18
2510461067	Lachnospiraceae bacterium JC7	FALSE	FALSE	FALSE	FALSE	FALSE	none	precorrin-2	not found	not found	not found	not found	110	1e-27	not found	not found	not found	not found	91.7	8e-22	not found	not found
2654588176	Lachnospiraceae bacterium KH1T2	FALSE	FALSE	FALSE	FALSE	FALSE	low hit hemC	precorrin-2	not found	not found	not found	not found	123	5e-32	not found	not found	68.9	7e-15	96.3	2e-23	not found	not found
2571042015	Lachnospiraceae bacterium MA2020	FALSE	FALSE	FALSE	FALSE	FALSE	none	precorrin-2	not found	not found	not found	not found	99.4	7e-24	not found	not found	not found	not found	80.5	4e-18	not found	not found
2561511145	Lachnospiraceae bacterium MC2017	FALSE	FALSE	TRUE	TRUE	TRUE	none	PBG	not found	not found	not found	not found	108	4e-27	not found	not found	174	5e-54	260	5e-82	48.5	2e-07
2558860988	Lachnospiraceae bacterium MD2004	FALSE	FALSE	FALSE	FALSE	FALSE	none	precorrin-2	not found	not found	not found	not found	106	2e-26	not found	not found	not found	not found	91.3	9e-22	not found	not found
2561511232	Lachnospiraceae bacterium ND2006	FALSE	FALSE	FALSE	FALSE	FALSE	low hit hemC	precorrin-2	not found	not found	not found	not found	123	5e-32	not found	not found	65.1	2e-13	95.9	2e-23	not found	not found
2524614703	Lachnospiraceae bacterium NK4A144	FALSE	FALSE	TRUE	TRUE	TRUE	none	PBG	not found	not found	not found	not found	110	7e-28	not found	not found	170	2e-52	254	7e-80	49.3	8e-08
649989958	Lachnospiraceae bacterium sp. 8_1_57FAA	FALSE	FALSE	TRUE	TRUE	TRUE	none	PBG	not found	not found	not found	not found	92	2e-21	not found	not found	195	4e-62	306	9e-100	60.8	9e-12
2593339157	Lachnospiraceae bacterium XBB1006	FALSE	FALSE	FALSE	FALSE	FALSE	none	precorrin-2	not found	not found	not found	not found	184	3e-54	not found	not found	not found	not found	95.5	3e-23	not found	not found
2595698216	Lachnospiraceae bacterium XBD2001	FALSE	FALSE	TRUE	TRUE	TRUE	none	PBG	not found	not found	not found	not found	192	4e-57	not found	not found	182	3e-57	238	4e-74	44.7	2e-06
2558860136	Lachnospiraceae bacterium YSB2008	FALSE	FALSE	FALSE	FALSE	FALSE	none	precorrin-2	not found	not found	not found	not found	133	6e-36	not found	not found	not found	not found	88.2	9e-21	not found	not found
2630968413	Lactobacillus mellifer Bin4	FALSE	FALSE	TRUE	TRUE	TRUE	none	PBG	not found	not found	not found	not found	140	2e-38	not found	not found	207	9e-67	229	4e-71	not found	not found
2597490368	Lactobacillus rogosae ATCC 27753	FALSE	FALSE	FALSE	FALSE	TRUE	none	UroIII	not found	not found	not found	not found	104	1e-25	not found	not found	not found	not found	216	1e-65	not found	not found
2639763010	Lactobacillus sp. Hon2	FALSE	FALSE	TRUE	TRUE	TRUE	none	PBG	not found	not found	not found	not found	141	7e-39	not found	not found	192	4e-61	251	2e-79	not found	not found
2600255237	Leptotrichia sp. oral taxon 215 W9775	FALSE	TRUE	TRUE	TRUE	TRUE	none	ALA	not found	not found	not found	not found	not found	not found	381	2e-134	187	8e-59	328	2e-108	79.7	4e-18
2684623233	Leptotrichia sp. W10393	FALSE	TRUE	TRUE	TRUE	TRUE	none	ALA	not found	not found	not found	not found	not found	not found	382	6e-135	191	2e-60	331	6e-110	69.7	8e-15
2585428153	Lutispora thermophila DSM 19022	FALSE	FALSE	FALSE	FALSE	FALSE	none	precorrin-2	201	6e-62	not found	not found	not found	not found	not found	not found	not found	not found	113	1e-29	not found	not found
2636415931	Megasphaera cerevisiae DSM 20462	FALSE	FALSE	FALSE	FALSE	FALSE	none	precorrin-2	not found	not found	not found	not found	134	5e-36	not found	not found	not found	not found	77.4	5e-17	not found	not found
649989971	Megasphaera micronuciformis F0359	FALSE	FALSE	FALSE	FALSE	FALSE	none	precorrin-2	not found	not found	not found	not found	not found	not found	not found	not found	not found	not found	73.9	4e-16	not found	not found
2545824774	Megasphaera sp. BL7	FALSE	TRUE	TRUE	TRUE	TRUE	hemA	cobamide producer	not found	not found	150	2e-42	135	2e-36	395	6e-140	181	2e-56	311	5e-102	97.4	3e-24
2558860389	Megasphaera sp. BV3C16-1	FALSE	TRUE	TRUE	TRUE	TRUE	none	ALA	not found	not found	not found	not found	90.1	8e-21	396	3e-140	198	4e-63	300	7e-98	85.5	4e-20
2545824689	Megasphaera sp. NM10	FALSE	TRUE	TRUE	TRUE	TRUE	hemA	cobamide producer	not found	not found	150	1e-42	135	2e-36	395	6e-140	181	2e-56	311	5e-102	97.4	3e-24
2512047062	Megasphaera sp. UPII 135-E	FALSE	FALSE	FALSE	FALSE	FALSE	none	precorrin-2	not found	not found	not found	not found	77.8	8e-17	not found	not found	not found	not found	102	8e-26	not found	not found
2599185159	Methylomonas denitrificans FJG1 (ver 1)	FALSE	FALSE	TRUE	TRUE	TRUE	hemL	PBG	200	2e-61	not found	not found	429	4e-150	not found	not found	210	1e-67	214	6e-65	45.4	9e-07
2684622559	Mycobacterium nonchromogenicum NCK 8460	FALSE	FALSE	FALSE	TRUE	TRUE	none	HMB	156	2e-44	not found	not found	200	5e-61	not found	not found	not found	not found	180	2e-52	not found	not found
2561511144	Oribacterium sp. FC2011	FALSE	FALSE	FALSE	TRUE	TRUE	hemCD fused	PBG	not found	not found	not found	not found	109	2e-27	not found	not found	163	2e-46	251	5e-76	80.1	5e-18
2657244910	Oribacterium sp. KHPX15	FALSE	FALSE	FALSE	TRUE	TRUE	hemCDcobA fused	PBG	not found	not found	not found	not found	107	1e-26	not found	not found	157	2e-44	248	3e-75	82.4	8e-19
2524614682	Oribacterium sp. NK2B42	FALSE	FALSE	FALSE	TRUE	TRUE	hemCDcobA fused	PBG	not found	not found	not found	not found	112	3e-28	not found	not found	159	5e-45	247	8e-75	80.1	4e-18
2558309122	Oscillibacter sp. 40911	FALSE	FALSE	FALSE	FALSE	TRUE	none	UroIII	not found	not found	not found	not found	139	9e-38	not found	not found	not found	not found	79.7	9e-18	not found	not found
2600255040	Oscillibacter sp. KLE 1728	FALSE	FALSE	FALSE	TRUE	TRUE	none	HMB	not found	not found	not found	not found	88.6	3e-20	not found	not found	not found	not found	229	2e-72	81.3	1e-19
2600255041	Oscillibacter sp. KLE 1745	FALSE	FALSE	FALSE	TRUE	TRUE	none	HMB	not found	not found	not found	not found	88.6	3e-20	not found	not found	not found	not found	260	5e-82	103	3e-26
2630968959	Peptoclostridium difficile ZJCDC-S82	FALSE	TRUE	TRUE	TRUE	TRUE	none	ALA	not found	not found	not found	not found	121	2e-31	447	3e-160	204	1e-65	218	3e-69	108	1e-29
2576861799	Peptococcaceae bacterium SCADC1_2_3 (unscreened)	FALSE	TRUE	FALSE	FALSE	FALSE	hemL	unknown	not found	not found	not found	not found	416	6e-145	273	2e-93	not found	not found	118	1e-31	not found	not found
2537561888	Peptostreptococcaceae bacterium AS15	FALSE	TRUE	TRUE	TRUE	TRUE	none	ALA	not found	not found	not found	not found	not found	not found	413	3e-147	182	3e-57	262	2e-83	49.3	6e-08
2593339272	Peptostreptococcus anaerobius C	FALSE	TRUE	TRUE	TRUE	TRUE	none	ALA	not found	not found	not found	not found	not found	not found	398	3e-141	206	2e-66	303	1e-98	69.7	7e-15
2654588127	Peptostreptococcus russellii Calf135	FALSE	TRUE	TRUE	TRUE	TRUE	none	ALA	not found	not found	not found	not found	124	9e-33	418	4e-149	189	1e-59	370	7e-125	77	2e-17
2593339273	Peptostreptococcus sp. D1	FALSE	TRUE	TRUE	TRUE	TRUE	none	ALA	not found	not found	not found	not found	not found	not found	427	1e-152	203	3e-65	360	3e-121	69.3	1e-14
2600255110	Peptostreptococcus sp. MV1	FALSE	TRUE	TRUE	TRUE	TRUE	none	ALA	not found	not found	not found	not found	not found	not found	400	3e-142	180	3e-56	340	4e-113	73.9	3e-16
648276712	Peptostreptococcus stomatis DSM 17678	FALSE	TRUE	TRUE	TRUE	TRUE	none	ALA	not found	not found	not found	not found	not found	not found	405	7e-144	187	5e-59	348	1e-116	70.1	5e-15
2645727585	Prochlorococcus sp. scB245a_518A6 (unscreened)	FALSE	TRUE	FALSE	FALSE	TRUE	hemA	unknown	165	1e-48	101	5e-25	106	1e-26	302	1e-103	not found	not found	190	2e-58	not found	not found
2654587778	Prochlorococcus sp. scB245a_518O7 (unscreened)	FALSE	TRUE	TRUE	TRUE	TRUE	hemL	cobamide producer	166	7e-49	not found	not found	390	7e-135	300	1e-102	198	2e-63	190	2e-58	65.5	6e-14
2599185206	Proteiniborus ethanoligenes DSM 21650	FALSE	FALSE	FALSE	FALSE	FALSE	none	precorrin-2	219	7e-69	not found	not found	not found	not found	not found	not found	not found	not found	108	6e-28	not found	not found
2523533562	Proteocatella sphenisci DSM 23131	FALSE	TRUE	FALSE	FALSE	FALSE	hemCD-precorrin-2 synthase fused	ALA	214	5e-67	not found	not found	not found	not found	392	9e-139	188	2e-55	299	8e-94	86.7	2e-20
2593339268	Pseudobutyrivibrio sp. C4	FALSE	FALSE	FALSE	FALSE	TRUE	none	UroIII	not found	not found	not found	not found	103	1e-25	not found	not found	not found	not found	104	2e-26	not found	not found
2623620483	Pseudobutyrivibrio sp. JW11	FALSE	FALSE	TRUE	TRUE	TRUE	none	PBG	not found	not found	not found	not found	105	3e-26	not found	not found	172	6e-53	281	4e-90	not found	not found
2562617197	Pseudobutyrivibrio sp. LB2011	FALSE	FALSE	FALSE	FALSE	TRUE	none	UroIII	not found	not found	not found	not found	105	3e-26	not found	not found	not found	not found	104	2e-26	not found	not found
2558860980	Pseudobutyrivibrio sp. MD2005	FALSE	FALSE	TRUE	TRUE	TRUE	none	PBG	not found	not found	not found	not found	108	5e-27	not found	not found	169	4e-52	265	4e-84	not found	not found
2606217763	Pseudobutyrivibrio sp. OR37	FALSE	FALSE	TRUE	TRUE	TRUE	none	PBG	not found	not found	not found	not found	117	4e-30	not found	not found	172	6e-53	268	3e-85	not found	not found
647000302	Pyramidobacter piscolens W5455	FALSE	TRUE	TRUE	TRUE	TRUE	none	ALA	173	5e-51	not found	not found	not found	not found	382	6e-135	129	2e-37	280	3e-90	not found	not found
2562617159	Roseburia intestinalis L1-82	FALSE	FALSE	FALSE	FALSE	TRUE	none	UroIII	not found	not found	not found	not found	96.7	8e-23	not found	not found	not found	not found	212	4e-64	not found	not found
2630968832	Ruminococcaceae bacterium 585-1	FALSE	FALSE	FALSE	TRUE	TRUE	none	HMB	not found	not found	not found	not found	not found	not found	not found	not found	not found	not found	252	3e-79	89.4	3e-21
2562617183	Ruminococcaceae bacterium D16	FALSE	FALSE	FALSE	TRUE	TRUE	none	HMB	not found	not found	not found	not found	116	9e-30	not found	not found	not found	not found	268	3e-85	69.7	1e-14
2671180540	Ruminococcaceae bacterium GD1	FALSE	FALSE	TRUE	TRUE	TRUE	none	PBG	200	3e-61	not found	not found	95.5	1e-22	not found	not found	182	6e-57	321	9e-106	84.3	1e-19
2593339138	Ruminococcus flavefaciens SAb67	FALSE	FALSE	FALSE	FALSE	FALSE	none	precorrin-2	not found	not found	not found	not found	97.8	2e-23	not found	not found	not found	not found	88.2	1e-20	not found	not found
2558860359	Ruminococcus gnavus CC55_001C	FALSE	FALSE	TRUE	TRUE	TRUE	none	PBG	not found	not found	not found	not found	88.6	3e-20	not found	not found	198	2e-63	327	8e-108	98.2	2e-24
2558860360	Ruminococcus lactaris CC59_002D	FALSE	FALSE	FALSE	FALSE	FALSE	none	precorrin-2	not found	not found	not found	not found	97.8	2e-23	not found	not found	not found	not found	100	3e-25	not found	not found
2565956529	Ruminococcus sp. HUN007	FALSE	FALSE	FALSE	FALSE	FALSE	none	precorrin-2	not found	not found	not found	not found	111	4e-28	not found	not found	not found	not found	75.5	2e-16	not found	not found
640963025	Ruminococcus torques ATCC 27756	FALSE	FALSE	TRUE	TRUE	TRUE	none	PBG	not found	not found	not found	not found	95.1	2e-22	not found	not found	195	3e-62	306	9e-100	60.8	9e-12
2517093016	Saccharomonospora saliphila YIM 90502	FALSE	TRUE	TRUE	TRUE	TRUE	hemA	cobamide producer	not found	not found	107	1e-26	112	2e-28	316	1e-108	155	3e-46	198	2e-58	59.7	4e-11
2608642105	Sarcina sp. DSM 11001	FALSE	FALSE	FALSE	FALSE	FALSE	none	precorrin-2	not found	not found	not found	not found	95.5	1e-22	not found	not found	not found	not found	97.4	7e-24	not found	not found
2547132148	Senegalemassilia anaerobia JC110	FALSE	FALSE	FALSE	FALSE	FALSE	none	precorrin-2	not found	not found	not found	not found	105	4e-26	not found	not found	not found	not found	86.7	2e-20	not found	not found
643886070	Shuttleworthia satelles DSM 14600	FALSE	FALSE	FALSE	FALSE	FALSE	none	precorrin-2	not found	not found	not found	not found	91.3	2e-21	not found	not found	not found	not found	104	2e-26	not found	not found
2558860932	Shuttleworthia sp. MSX8B	FALSE	FALSE	FALSE	FALSE	FALSE	none	precorrin-2	not found	not found	not found	not found	91.7	2e-21	not found	not found	not found	not found	103	2e-26	not found	not found
2518645589	Spirochaeta bajacaliforniensis DSM 16054	FALSE	FALSE	FALSE	FALSE	FALSE	none	precorrin-2	174	3e-51	not found	not found	113	2e-28	not found	not found	not found	not found	93.2	3e-22	not found	not found
648028052	Spirochaeta smaragdinae SEBR 4228, DSM 11293	FALSE	FALSE	FALSE	FALSE	FALSE	none	precorrin-2	173	7e-51	not found	not found	113	2e-28	not found	not found	not found	not found	99	3e-24	not found	not found
2574180449	Sporacetigenium mesophilum DSM 16796	FALSE	TRUE	TRUE	TRUE	TRUE	none	ALA	218	3e-68	not found	not found	119	2e-30	432	2e-154	223	7e-73	371	3e-125	133	5e-37
2585428081	Sporanaerobacter acetigenes DSM 13106	FALSE	FALSE	FALSE	FALSE	FALSE	none	precorrin-2	220	4e-69	not found	not found	not found	not found	not found	not found	not found	not found	110	8e-29	not found	not found
2585428085	Sporobacter termitidis DSM 10068	FALSE	TRUE	TRUE	TRUE	TRUE	hemAL	cobamide producer	181	4e-54	123	1e-31	436	1e-152	394	3e-139	159	7e-48	319	6e-105	101	2e-25
645058853	Streptomyces sp. C	FALSE	TRUE	TRUE	TRUE	TRUE	hemL	cobamide producer	228	6e-72	not found	not found	352	2e-119	320	1e-109	174	3e-53	189	6e-56	60.5	4e-11
2513237311	Subdoligranulum sp. 4_3_54A2FAA	FALSE	FALSE	FALSE	TRUE	TRUE	none	HMB	not found	not found	not found	not found	not found	not found	not found	not found	not found	not found	251	8e-79	84.7	1e-19
2562617078	Subdoligranulum variabile DSM 15176	FALSE	FALSE	FALSE	FALSE	FALSE	none	precorrin-2	not found	not found	not found	not found	107	9e-27	not found	not found	not found	not found	66.2	3e-13	not found	not found
2599185171	Tepidimicrobium xylanilyticum DSM 23310	FALSE	FALSE	FALSE	TRUE	TRUE	none	HMB	229	8e-73	not found	not found	90.5	1e-20	not found	not found	not found	not found	592	0	106	3e-27
2630968963	Terrisporobacter othiniensis 08-306576	FALSE	TRUE	TRUE	TRUE	TRUE	none	ALA	194	4e-59	not found	not found	113	1e-28	409	4e-145	210	6e-68	347	1e-115	108	5e-28
2563367222	Thiorhodococcus sp. AK35	FALSE	TRUE	TRUE	TRUE	TRUE	hemAL	cobamide producer	180	1e-53	146	1e-40	426	2e-145	297	6e-101	196	3e-62	216	2e-65	44.3	3e-06
2541046987	Treponema denticola SP32	FALSE	FALSE	FALSE	FALSE	FALSE	none	precorrin-2	211	1e-65	not found	not found	not found	not found	not found	not found	not found	not found	93.6	1e-22	not found	not found
2602041672	Treponema pedis isoE1186	FALSE	FALSE	FALSE	FALSE	FALSE	none	precorrin-2	204	6e-63	not found	not found	not found	not found	not found	not found	not found	not found	108	8e-28	not found	not found
650716102	Treponema primitia ZAS-2	FALSE	TRUE	TRUE	TRUE	TRUE	none	ALA	182	1e-54	not found	not found	95.1	4e-22	374	3e-131	132	2e-37	258	5e-81	99.4	1e-24
2630968369	Treponema putidum OMZ 758	FALSE	FALSE	FALSE	FALSE	FALSE	none	precorrin-2	212	4e-66	not found	not found	not found	not found	not found	not found	not found	not found	107	2e-27	not found	not found
2513237291	Treponema sp. JC4	FALSE	FALSE	FALSE	FALSE	FALSE	none	precorrin-2	not found	not found	not found	not found	78.6	5e-17	not found	not found	not found	not found	94.7	5e-23	not found	not found
650633000	Victivallis vadensis ATCC BAA-548	FALSE	FALSE	FALSE	FALSE	FALSE	none	precorrin-2	172	2e-50	not found	not found	119	2e-30	not found	not found	not found	not found	90.5	4e-20	not found	not found
