# Supplementary material for: Uneven distribution of cobamide biosynthesis and dependence in bacteria predicted by comparative genomics
Source: ISME J. 2018 Nov 14;13(3):789–804. doi: 10.1038/s41396-018-0304-9 (PMC6461909; doi:10.1038/s41396-018-0304-9)
Supplement: Supplementary file 12 — BzaA HMM [file 41396_2018_304_MOESM12_ESM.txt]

HMMER3/f [3.1b2 | February 2015]
NAME  bzaA630hmm
LENG  432
ALPH  amino
RF    no
MM    no
CONS  yes
CS    no
MAP   yes
DATE  Fri Jun 30 11:49:09 2017
NSEQ  26
EFFN  1.970947
CKSUM 1061548909
GA    554.00 554.00;
TC    554.00 554.00;
NC    501.10 501.10;
STATS LOCAL MSV      -11.7047  0.69880
STATS LOCAL VITERBI  -12.1492  0.69880
STATS LOCAL FORWARD   -6.2771  0.69880
HMM          A        C        D        E        F        G        H        I        K        L        M        N        P        Q        R        S        T        V        W        Y   
            m->m     m->i     m->d     i->m     i->i     d->m     d->d
  COMPO   2.31846  4.11160  2.94033  2.62670  3.62883  2.75871  3.70097  2.81285  2.69820  2.52789  3.48234  3.23842  3.45905  3.08290  2.95947  2.70825  2.84250  2.52871  4.83638  3.63073
          2.68628  4.42235  2.77529  2.73133  3.46363  2.40522  3.72504  3.29364  2.67750  2.69364  4.24022  2.90356  2.73749  3.18156  2.89810  2.37896  2.77529  2.98528  4.58486  3.61513
          0.44753  1.03286  5.33688  0.11170  2.24725  0.00000        *
      1   2.71279  4.50475  3.66478  3.15723  3.82346  3.60056  4.11066  3.17617  3.10233  2.89388  1.65317  3.14820  4.09863  3.42486  3.44326  2.34207  1.84747  2.91160  5.25318  4.01925      2 m - - -
          2.68618  4.42225  2.77519  2.73123  3.46354  2.40513  3.72494  3.29354  2.67741  2.69355  4.24690  2.90347  2.73739  3.18146  2.89801  2.37887  2.77519  2.98518  4.58477  3.61503
          0.01483  4.61453  5.33688  0.61958  0.77255  0.48576  0.95510
      2   2.75896  4.75196  3.29718  2.76397  3.97574  3.61679  3.87626  3.36184  2.72263  2.03437  3.87472  3.05986  4.02686  2.33339  3.13546  2.48563  1.87800  3.08321  5.32109  4.03512      3 t - - -
          2.68618  4.42225  2.77519  2.73123  3.46354  2.40513  3.72494  3.29354  2.67741  2.69355  4.24690  2.90347  2.73739  3.18146  2.89801  2.37887  2.77519  2.98518  4.58477  3.61503
          0.01483  4.61453  5.33688  0.61958  0.77255  0.48576  0.95510
      3   3.35422  4.77294  4.75829  4.17544  3.34974  4.50397  4.76860  2.29072  3.99800  0.76676  2.85863  4.45051  4.75785  2.75849  4.16560  3.81426  3.57320  2.70411  5.27431  4.18240      4 l - - -
          2.68618  4.42225  2.77519  2.73123  3.46354  2.40513  3.72494  3.29354  2.67741  2.69355  4.24690  2.90347  2.73739  3.18146  2.89801  2.37887  2.77519  2.98518  4.58477  3.61503
          0.01483  4.61453  5.33688  0.61958  0.77255  0.48576  0.95510
      4   2.73885  4.62139  3.40041  2.26559  3.78689  3.65593  3.88541  2.67344  2.66021  1.72005  3.39529  3.07021  4.03963  3.13325  2.94817  2.72752  2.77465  2.91077  5.17894  3.91393      5 l - - -
          2.68618  4.42225  2.77519  2.73123  3.46354  2.40513  3.72494  3.29354  2.67741  2.69355  4.24690  2.90347  2.73739  3.18146  2.89801  2.37887  2.77519  2.98518  4.58477  3.61503
          0.01483  4.61453  5.33688  0.61958  0.77255  0.48576  0.95510
      5   2.74245  5.22893  2.99446  1.96634  4.56639  3.24715  3.70262  3.72944  1.89031  3.52940  4.27252  2.68228  3.91004  2.62035  2.64056  2.31628  2.62680  3.61568  5.66472  4.26179      6 k - - -
          2.68618  4.42225  2.77519  2.73123  3.46354  2.40513  3.72494  3.29354  2.67741  2.69355  4.24690  2.90347  2.73739  3.18146  2.89801  2.37887  2.77519  2.98518  4.58477  3.61503
          0.01483  4.61453  5.33688  0.61958  0.77255  0.48576  0.95510
      6   1.62441  5.04476  3.09057  2.57773  4.46415  3.15162  3.81739  3.91155  1.94490  3.46085  4.24048  2.72294  3.95813  2.94419  3.04618  2.33253  2.79925  3.51213  5.64634  4.28486      7 a - - -
          2.68618  4.42225  2.77519  2.73123  3.46354  2.40513  3.72494  3.29354  2.67741  2.69355  4.24690  2.90347  2.73739  3.18146  2.89801  2.37887  2.77519  2.98518  4.58477  3.61503
          0.01483  4.61453  5.33688  0.61958  0.77255  0.48576  0.95510
      7   1.61747  5.08922  3.24432  2.66199  4.37774  3.64751  3.78915  3.78721  2.09870  2.71005  4.16026  3.16547  4.03093  2.56438  2.22179  2.87450  3.07795  3.45170  5.54109  4.23020      8 a - - -
          2.68618  4.42225  2.77519  2.73123  3.46354  2.40513  3.72494  3.29354  2.67741  2.69355  4.24690  2.90347  2.73739  3.18146  2.89801  2.37887  2.77519  2.98518  4.58477  3.61503
          0.01483  4.61453  5.33688  0.61958  0.77255  0.48576  0.95510
      8   2.46250  5.17625  3.04706  2.28010  4.49288  3.54321  3.72256  3.94989  2.10107  2.56338  4.22720  2.81782  3.93467  2.69041  2.09194  2.36065  2.99082  3.55209  5.62084  4.24205      9 r - - -
          2.68618  4.42225  2.77519  2.73123  3.46354  2.40513  3.72494  3.29354  2.67741  2.69355  4.24690  2.90347  2.73739  3.18146  2.89801  2.37887  2.77519  2.98518  4.58477  3.61503
          0.01483  4.61453  5.33688  0.61958  0.77255  0.48576  0.95510
      9   2.31229  4.22579  3.01992  2.25593  4.43073  1.89854  3.74321  3.88226  2.41792  3.42038  4.19420  2.61651  3.93446  2.58900  2.98577  2.62201  2.98676  3.49793  5.60171  4.22410     10 g - - -
          2.68618  4.42225  2.77519  2.73123  3.46354  2.40513  3.72494  3.29354  2.67741  2.69355  4.24690  2.90347  2.73739  3.18146  2.89801  2.37887  2.77519  2.98518  4.58477  3.61503
          0.01483  4.61453  5.33688  0.61958  0.77255  0.48576  0.95510
     10   2.76612  4.89021  3.17438  2.18566  4.12186  1.84725  3.81619  2.74804  2.28390  3.14466  3.97756  3.15102  3.99430  2.98436  3.06291  2.82122  2.99996  2.76808  5.41486  4.09869     11 g - - -
          2.68618  4.42225  2.77519  2.73123  3.46354  2.40513  3.72494  3.29354  2.67741  2.69355  4.24690  2.90347  2.73739  3.18146  2.89801  2.37887  2.77519  2.98518  4.58477  3.61503
          0.01483  4.61453  5.33688  0.61958  0.77255  0.48576  0.95510
     11   2.80493  4.42659  3.83077  2.40134  3.57866  3.83145  4.11177  1.61255  3.18885  2.60494  3.54150  3.63350  4.20833  3.49430  3.16811  3.09760  2.70452  1.88122  5.06956  3.84895     12 i - - -
          2.68618  4.42225  2.77519  2.73123  3.46354  2.40513  3.72494  3.29354  2.67741  2.69355  4.24690  2.90347  2.73739  3.18146  2.89801  2.37887  2.77519  2.98518  4.58477  3.61503
          0.01483  4.61453  5.33688  0.61958  0.77255  0.48576  0.95510
     12   3.15195  4.55849  4.81179  4.29485  3.82920  4.35418  4.94889  1.23795  4.17902  2.52267  3.69091  4.47401  4.75712  4.43733  4.37390  3.71906  1.49149  1.81410  5.59009  4.39077     13 i - - -
          2.68618  4.42225  2.77519  2.73123  3.46354  2.40513  3.72494  3.29354  2.67741  2.69355  4.24690  2.90347  2.73739  3.18146  2.89801  2.37887  2.77519  2.98518  4.58477  3.61503
          0.01483  4.61453  5.33688  0.61958  0.77255  0.48576  0.95510
     13   2.45746  4.88172  2.89609  2.62232  3.34608  3.57012  3.80370  3.53618  2.47409  3.15632  3.97973  3.13205  2.69705  2.96737  3.07888  2.63949  1.72729  3.22314  5.41663  4.09392     14 t - - -
          2.68618  4.42225  2.77519  2.73123  3.46354  2.40513  3.72494  3.29354  2.67741  2.69355  4.24690  2.90347  2.73739  3.18146  2.89801  2.37887  2.77519  2.98518  4.58477  3.61503
          0.01483  4.61453  5.33688  0.61958  0.77255  0.48576  0.95510
     14   2.43497  5.36576  2.34419  1.46344  4.69419  3.52505  3.80446  4.17860  2.59847  3.66856  4.43062  2.99459  2.41316  2.91899  2.88875  2.81862  3.11037  3.75123  5.81349  4.39068     15 e - - -
          2.68618  4.42225  2.77519  2.73123  3.46354  2.40513  3.72494  3.29354  2.67741  2.69355  4.24690  2.90347  2.73739  3.18146  2.89801  2.37887  2.77519  2.98518  4.58477  3.61503
          0.01483  4.61453  5.33688  0.61958  0.77255  0.48576  0.95510
     15   2.74568  4.93998  3.16470  1.51012  4.13339  3.67288  4.00649  3.40892  2.84231  3.05377  1.69822  3.28768  4.13359  3.20677  3.24967  3.00453  3.17727  3.17316  5.52482  4.22767     16 e - - -
          2.68618  4.42225  2.77519  2.73123  3.46354  2.40513  3.72494  3.29354  2.67741  2.69355  4.24690  2.90347  2.73739  3.18146  2.89801  2.37887  2.77519  2.98518  4.58477  3.61503
          0.01483  4.61453  5.33688  0.61958  0.77255  0.48576  0.95510
     16   2.86064  5.12922  3.16355  1.83202  4.41752  3.62938  3.78918  3.83584  2.18010  3.38759  1.85349  3.13600  4.02272  2.70179  2.68166  2.86601  3.08251  3.49106  5.57588  4.25062     17 e - - -
          2.68618  4.42225  2.77519  2.73123  3.46354  2.40513  3.72494  3.29354  2.67741  2.69355  4.24690  2.90347  2.73739  3.18146  2.89801  2.37887  2.77519  2.98518  4.58477  3.61503
          0.01483  4.61453  5.33688  0.61958  0.77255  0.48576  0.95510
     17   2.56660  5.16568  2.88307  1.75473  4.47832  3.52315  3.71364  3.33290  2.36660  3.21272  4.21539  3.00454  3.91640  2.03696  2.76170  2.71697  2.96934  3.53884  5.61744  3.66313     18 e - - -
          2.68618  4.42225  2.77519  2.73123  3.46354  2.40513  3.72494  3.29354  2.67741  2.69355  4.24690  2.90347  2.73739  3.18146  2.89801  2.37887  2.77519  2.98518  4.58477  3.61503
          0.01483  4.61453  5.33688  0.61958  0.77255  0.48576  0.95510
     18   2.74025  4.35584  3.81000  3.04121  3.14246  3.76638  4.03566  2.52571  3.16823  2.55550  3.46333  3.58573  4.14205  2.20092  3.46794  2.87113  2.97213  1.68765  4.94725  2.95133     19 v - - -
          2.68618  4.42225  2.77519  2.73123  3.46354  2.40513  3.72494  3.29354  2.67741  2.69355  4.24690  2.90347  2.73739  3.18146  2.89801  2.37887  2.77519  2.98518  4.58477  3.61503
          0.01483  4.61453  5.33688  0.61958  0.77255  0.48576  0.95510
     19   1.29036  3.45261  4.67773  4.22113  3.96674  3.75217  4.81314  2.58457  4.09946  2.86413  3.89438  4.18833  4.38096  4.32024  4.25790  3.17178  3.19869  1.22038  5.57022  4.38574     20 v - - -
          2.68618  4.42225  2.77519  2.73123  3.46354  2.40513  3.72494  3.29354  2.67741  2.69355  4.24690  2.90347  2.73739  3.18146  2.89801  2.37887  2.77519  2.98518  4.58477  3.61503
          0.01483  4.61453  5.33688  0.61958  0.77255  0.48576  0.95510
     20   1.43642  5.02214  2.64632  2.40638  4.28470  3.55733  3.79716  3.70601  2.60012  2.85450  4.10652  3.08259  3.97281  2.77810  3.07098  2.79577  2.67368  3.36824  5.52963  4.18064     21 a - - -
          2.68618  4.42225  2.77519  2.73123  3.46354  2.40513  3.72494  3.29354  2.67741  2.69355  4.24690  2.90347  2.73739  3.18146  2.89801  2.37887  2.77519  2.98518  4.58477  3.61503
          0.01483  4.61453  5.33688  0.61958  0.77255  0.48576  0.95510
     21   2.11005  4.12392  2.91153  2.22514  4.40810  3.52930  3.72227  3.52724  2.09254  2.98601  4.16794  3.01984  3.92137  2.44259  2.66668  2.49232  2.96503  3.27994  5.57760  4.19973     22 k - - -
          2.68618  4.42225  2.77519  2.73123  3.46354  2.40513  3.72494  3.29354  2.67741  2.69355  4.24690  2.90347  2.73739  3.18146  2.89801  2.37887  2.77519  2.98518  4.58477  3.61503
          0.01483  4.61453  5.33688  0.61958  0.77255  0.48576  0.95510
     22   2.90168  5.35252  3.09920  1.52088  4.72643  3.62172  3.31895  4.17963  1.87605  3.63509  4.40057  3.09126  4.01807  2.17180  2.52488  2.86177  3.12002  3.76209  5.73490  4.37965     23 e - - -
          2.68618  4.42225  2.77519  2.73123  3.46354  2.40513  3.72494  3.29354  2.67741  2.69355  4.24690  2.90347  2.73739  3.18146  2.89801  2.37887  2.77519  2.98518  4.58477  3.61503
          0.01483  4.61453  5.33688  0.61958  0.77255  0.48576  0.95510
     23   3.10529  5.61542  2.63007  1.27062  4.95442  1.69608  3.97731  4.44842  2.57438  3.93540  4.74120  2.73146  4.10790  3.11893  3.35505  3.02637  3.37099  4.02049  6.08277  4.63453     24 e - - -
          2.68618  4.42225  2.77519  2.73123  3.46354  2.40513  3.72494  3.29354  2.67741  2.69355  4.24690  2.90347  2.73739  3.18146  2.89801  2.37887  2.77519  2.98518  4.58477  3.61503
          0.01483  4.61453  5.33688  0.61958  0.77255  0.48576  0.95510
     24   2.75682  4.53526  3.54221  2.99553  3.70787  2.12065  3.97275  2.47799  2.53177  2.76701  3.65798  2.99228  4.09516  3.26942  3.30163  2.95279  2.99694  1.82420  5.13558  3.89161     25 v - - -
          2.68618  4.42225  2.77519  2.73123  3.46354  2.40513  3.72494  3.29354  2.67741  2.69355  4.24690  2.90347  2.73739  3.18146  2.89801  2.37887  2.77519  2.98518  4.58477  3.61503
          0.01483  4.61453  5.33688  0.61958  0.77255  0.48576  0.95510
     25   2.19867  4.34471  4.02289  3.45994  3.53254  3.79802  4.19170  2.54711  3.37848  2.44698  3.51252  3.74404  4.21576  3.64240  3.64343  2.31819  2.32889  1.53085  5.03638  3.82962     26 v - - -
          2.68618  4.42225  2.77519  2.73123  3.46354  2.40513  3.72494  3.29354  2.67741  2.69355  4.24690  2.90347  2.73739  3.18146  2.89801  2.37887  2.77519  2.98518  4.58477  3.61503
          0.01483  4.61453  5.33688  0.61958  0.77255  0.48576  0.95510
     26   2.29235  5.05147  2.59129  2.52564  4.36205  3.53104  3.75917  3.80283  2.53249  3.11433  4.14694  3.05461  2.17794  2.88578  2.84604  2.33334  2.43169  3.43261  5.56243  4.19848     27 p - - -
          2.68618  4.42225  2.77519  2.73123  3.46354  2.40513  3.72494  3.29354  2.67741  2.69355  4.24690  2.90347  2.73739  3.18146  2.89801  2.37887  2.77519  2.98518  4.58477  3.61503
          0.01483  4.61453  5.33688  0.61958  0.77255  0.48576  0.95510
     27   2.98742  5.43975  2.52951  1.37166  4.74994  3.54708  3.90919  4.22335  2.75876  3.34753  4.54178  3.02773  1.78075  3.04507  3.27309  2.93436  3.24322  3.81988  5.91371  4.48832     28 e - - -
          2.68618  4.42225  2.77519  2.73123  3.46354  2.40513  3.72494  3.29354  2.67741  2.69355  4.24690  2.90347  2.73739  3.18146  2.89801  2.37887  2.77519  2.98518  4.58477  3.61503
          0.01483  4.61453  5.33688  0.61958  0.77255  0.48576  0.95510
     28   2.77615  4.68984  3.12129  1.68361  2.09502  3.66838  3.90450  2.96432  2.81923  2.87829  3.77179  3.29333  4.06119  3.14470  3.23559  2.90731  3.01000  2.60580  5.22604  3.93239     29 e - - -
          2.68618  4.42225  2.77519  2.73123  3.46354  2.40513  3.72494  3.29354  2.67741  2.69355  4.24690  2.90347  2.73739  3.18146  2.89801  2.37887  2.77519  2.98518  4.58477  3.61503
          0.01483  4.61453  5.33688  0.61958  0.77255  0.48576  0.95510
     29   3.37990  4.65845  5.31399  4.75896  1.67595  4.72556  5.08955  1.30205  4.61759  1.97803  3.39833  4.85320  4.97377  4.71975  4.67009  4.08143  3.61527  1.65354  5.41693  4.22821     30 i - - -
          2.68618  4.42225  2.77519  2.73123  3.46354  2.40513  3.72494  3.29354  2.67741  2.69355  4.24690  2.90347  2.73739  3.18146  2.89801  2.37887  2.77519  2.98518  4.58477  3.61503
          0.01483  4.61453  5.33688  0.61958  0.77255  0.48576  0.95510
     30   2.77872  3.59576  4.13177  3.54925  3.41107  3.46127  4.17168  1.71724  3.42060  2.34097  3.40428  3.80294  4.23856  3.68268  2.02190  3.14974  3.01391  2.06769  4.92395  3.72571     31 i - - -
          2.68618  4.42225  2.77519  2.73123  3.46354  2.40513  3.72494  3.29354  2.67741  2.69355  4.24690  2.90347  2.73739  3.18146  2.89801  2.37887  2.77519  2.98518  4.58477  3.61503
          0.01483  4.61453  5.33688  0.61958  0.77255  0.48576  0.95510
     31   2.64948  4.27255  2.84849  2.25782  4.57318  3.54076  3.71566  4.04186  2.14435  3.52898  4.28045  3.01447  3.93315  2.10878  1.81512  2.74030  2.99953  3.62247  5.66355  4.27492     32 r - - -
          2.68618  4.42225  2.77519  2.73123  3.46354  2.40513  3.72494  3.29354  2.67741  2.69355  4.24690  2.90347  2.73739  3.18146  2.89801  2.37887  2.77519  2.98518  4.58477  3.61503
          0.01483  4.61453  5.33688  0.61958  0.77255  0.48576  0.95510
     32   2.95844  5.41078  2.89153  2.18704  4.75670  1.82857  3.83612  4.21952  2.14650  3.70027  4.48136  3.06400  4.04387  1.77643  2.96425  2.91033  3.19291  3.80855  5.82856  4.44463     33 q - - -
          2.68618  4.42225  2.77519  2.73123  3.46354  2.40513  3.72494  3.29354  2.67741  2.69355  4.24690  2.90347  2.73739  3.18146  2.89801  2.37887  2.77519  2.98518  4.58477  3.61503
          0.01483  4.61453  5.33688  0.61958  0.77255  0.48576  0.95510
     33   2.80436  4.57814  4.25440  3.98742  4.35767  1.21723  4.85223  3.20559  3.97999  3.33373  4.34005  4.03436  4.30406  4.25525  4.19447  3.06541  3.26719  1.15689  5.86934  4.67421     34 v - - -
          2.68618  4.42225  2.77519  2.73123  3.46354  2.40513  3.72494  3.29354  2.67741  2.69355  4.24690  2.90347  2.73739  3.18146  2.89801  2.37887  2.77519  2.98518  4.58477  3.61503
          0.01483  4.61453  5.33688  0.61958  0.77255  0.48576  0.95510
     34   1.49261  4.47550  4.69382  4.14103  3.68514  4.28469  4.73708  1.99633  4.03132  2.47253  3.12107  4.33589  4.64886  4.26473  4.21769  3.61511  3.33026  1.29120  5.37154  4.17752     35 v - - -
          2.68618  4.42225  2.77519  2.73123  3.46354  2.40513  3.72494  3.29354  2.67741  2.69355  4.24690  2.90347  2.73739  3.18146  2.89801  2.37887  2.77519  2.98518  4.58477  3.61503
          0.01483  4.61453  5.33688  0.61958  0.77255  0.48576  0.95510
     35   1.53965  5.19446  2.69970  1.90913  4.50250  3.22257  3.77864  3.95804  2.40831  3.49221  4.26888  3.02425  3.95944  2.89996  3.05087  2.78135  3.04069  3.21250  5.67099  4.28253     36 a - - -
          2.68618  4.42225  2.77519  2.73123  3.46354  2.40513  3.72494  3.29354  2.67741  2.69355  4.24690  2.90347  2.73739  3.18146  2.89801  2.37887  2.77519  2.98518  4.58477  3.61503
          0.01483  4.61453  5.33688  0.61958  0.77255  0.48576  0.95510
     36   2.36191  5.35916  2.49967  1.98251  4.68374  1.74955  3.80788  4.16656  2.47458  3.66104  4.42540  2.67993  3.98105  2.92389  3.11763  2.82071  2.90664  3.74279  5.81026  4.38834     37 g - - -
          2.68618  4.42225  2.77519  2.73123  3.46354  2.40513  3.72494  3.29354  2.67741  2.69355  4.24690  2.90347  2.73739  3.18146  2.89801  2.37887  2.77519  2.98518  4.58477  3.61503
          0.01483  4.61453  5.33688  0.61958  0.77255  0.48576  0.95510
     37   2.87770  5.20461  2.92977  2.14654  4.56668  1.66898  3.86709  4.01036  2.32855  3.55696  4.35403  3.08710  4.02291  3.00301  3.09743  2.86791  2.01263  3.62603  5.74180  4.37171     38 g - - -
          2.68618  4.42225  2.77519  2.73123  3.46354  2.40513  3.72494  3.29354  2.67741  2.69355  4.24690  2.90347  2.73739  3.18146  2.89801  2.37887  2.77519  2.98518  4.58477  3.61503
          0.01483  4.61453  5.33688  0.61958  0.77255  0.48576  0.95510
     38   2.73594  4.57032  3.20308  2.49569  3.72679  3.67112  3.90841  2.02489  2.70436  2.51494  3.36059  3.33823  4.05371  3.17824  3.07010  2.90279  2.06042  2.68929  5.13703  3.88087     39 i - - -
          2.68618  4.42225  2.77519  2.73123  3.46354  2.40513  3.72494  3.29354  2.67741  2.69355  4.24690  2.90347  2.73739  3.18146  2.89801  2.37887  2.77519  2.98518  4.58477  3.61503
          0.01483  4.61453  5.33688  0.61958  0.77255  0.48576  0.95510
     39   3.54824  4.75289  5.60483  5.15344  4.11626  5.14634  5.92817  0.99168  5.09265  2.53166  3.84845  5.31666  5.38240  5.35724  5.26721  4.59125  3.81438  0.94076  6.24894  5.02374     40 v - - -
          2.68618  4.42225  2.77519  2.73123  3.46354  2.40513  3.72494  3.29354  2.67741  2.69355  4.24690  2.90347  2.73739  3.18146  2.89801  2.37887  2.77519  2.98518  4.58477  3.61503
          0.01483  4.61453  5.33688  0.61958  0.77255  0.48576  0.95510
     40   3.54792  4.75258  5.60458  5.15321  4.11706  5.14610  5.92818  1.00844  5.09249  2.53281  3.84924  5.31639  5.38232  5.35738  5.26722  4.59099  3.81408  0.92484  6.24944  5.02393     41 v - - -
          2.68618  4.42225  2.77519  2.73123  3.46354  2.40513  3.72494  3.29354  2.67741  2.69355  4.24690  2.90347  2.73739  3.18146  2.89801  2.37887  2.77519  2.98518  4.58477  3.61503
          0.01483  4.61453  5.33688  0.61958  0.77255  0.48576  0.95510
     41   3.13393  4.52879  4.73345  4.16870  3.49932  4.32875  4.70176  1.35601  4.03370  1.56547  3.38407  4.36378  2.21913  4.23659  4.18865  3.65123  3.37462  2.14061  5.25876  4.09933     42 i - - -
          2.68618  4.42225  2.77519  2.73123  3.46354  2.40513  3.72494  3.29354  2.67741  2.69355  4.24690  2.90347  2.73739  3.18146  2.89801  2.37887  2.77519  2.98518  4.58477  3.61503
          0.01483  4.61453  5.33688  0.61958  0.77255  0.48576  0.95510
     42   2.75594  4.08834  3.19938  2.63557  4.12158  3.26245  2.86416  3.52697  2.24079  2.15477  3.97051  3.14318  2.63704  2.95608  2.45100  2.80695  2.98537  3.22047  5.40155  4.08598     43 l - - -
          2.68618  4.42225  2.77519  2.73123  3.46354  2.40513  3.72494  3.29354  2.67741  2.69355  4.24690  2.90347  2.73739  3.18146  2.89801  2.37887  2.77519  2.98518  4.58477  3.61503
          0.01483  4.61453  5.33688  0.61958  0.77255  0.48576  0.95510
     43   2.63892  4.36077  3.02507  2.46886  4.46557  3.04904  3.16975  3.92570  2.20436  3.44500  4.20666  2.02745  3.91843  2.82533  2.42688  2.31901  2.96945  3.52744  5.60948  3.77658     44 n - - -
          2.68618  4.42225  2.77519  2.73123  3.46354  2.40513  3.72494  3.29354  2.67741  2.69355  4.24690  2.90347  2.73739  3.18146  2.89801  2.37887  2.77519  2.98518  4.58477  3.61503
          0.08855  4.61453  2.59250  0.61958  0.77255  0.48576  0.95510
     44   2.43062  4.80025  3.18495  2.62617  4.01215  3.25566  3.78019  2.93339  2.38258  2.87350  3.50932  2.17759  3.95529  2.95731  3.06144  2.22027  2.77006  2.93244  5.32601  4.01594     45 n - - -
          2.68618  4.42225  2.77519  2.73123  3.46354  2.40513  3.72494  3.29354  2.67741  2.69355  4.24690  2.90347  2.73739  3.18146  2.89801  2.37887  2.77519  2.98518  4.58477  3.61503
          0.13860  4.54194  2.13053  0.61958  0.77255  0.41433  1.08111
     45   2.37109  4.92696  3.08024  2.31244  3.78184  3.25146  3.72423  3.18314  2.41333  3.18901  3.65129  2.41790  3.91250  2.72220  2.82258  2.30447  2.92852  2.78420  5.42377  4.08187     46 s - - -
          2.68618  4.42225  2.77519  2.73123  3.46354  2.40513  3.72494  3.29354  2.67741  2.69355  4.24690  2.90347  2.73739  3.18146  2.89801  2.37887  2.77519  2.98518  4.58477  3.61503
          0.01659  4.50288  5.22522  0.61958  0.77255  0.38559  1.13960
     46   2.63841  5.21330  2.86598  2.47396  4.54249  3.53757  2.64784  4.00821  2.26916  3.28438  4.26155  2.63266  3.93148  2.82406  1.78312  2.47472  2.99487  3.59621  5.65020  4.26263     47 r - - -
          2.68618  4.42225  2.77519  2.73123  3.46354  2.40513  3.72494  3.29354  2.67741  2.69355  4.24690  2.90347  2.73739  3.18146  2.89801  2.37887  2.77519  2.98518  4.58477  3.61503
          0.01483  4.61453  5.33688  0.61958  0.77255  0.48576  0.95510
     47   2.82922  5.26253  3.10200  2.53502  4.61403  3.58765  2.83712  4.06895  1.92167  3.55007  4.31261  2.85492  3.16987  2.84223  1.83769  2.27458  3.05160  3.65927  5.67408  4.31000     48 r - - -
          2.68618  4.42225  2.77519  2.73123  3.46354  2.40513  3.72494  3.29354  2.67741  2.69355  4.24690  2.90347  2.73739  3.18146  2.89801  2.37887  2.77519  2.98518  4.58477  3.61503
          0.01483  4.61453  5.33688  0.61958  0.77255  0.48576  0.95510
     48   2.62254  5.21408  2.99893  2.24970  4.54606  3.24712  3.70371  3.63869  2.14593  3.51267  4.25886  2.12783  3.56752  2.60005  2.47425  2.70832  2.43302  3.59781  5.65368  4.25325     49 n - - -
          2.68618  4.42225  2.77519  2.73123  3.46354  2.40513  3.72494  3.29354  2.67741  2.69355  4.24690  2.90347  2.73739  3.18146  2.89801  2.37887  2.77519  2.98518  4.58477  3.61503
          0.01483  4.61453  5.33688  0.61958  0.77255  0.48576  0.95510
     49   2.44365  4.53119  3.51665  2.95603  3.70099  3.35854  3.94605  2.37086  2.92085  2.59755  3.64949  1.94718  4.06969  3.23532  3.30121  2.60164  2.70616  2.40213  5.12414  3.87603     50 n - - -
          2.68618  4.42225  2.77519  2.73123  3.46354  2.40513  3.72494  3.29354  2.67741  2.69355  4.24690  2.90347  2.73739  3.18146  2.89801  2.37887  2.77519  2.98518  4.58477  3.61503
          0.01483  4.61453  5.33688  0.61958  0.77255  0.48576  0.95510
     50   2.58968  4.26690  4.01567  3.43588  2.90221  3.80432  3.51940  1.84517  3.07529  2.46549  3.37953  3.37501  4.17668  3.59041  3.31673  2.87935  2.72362  1.81789  4.87222  3.67118     51 v - - -
          2.68618  4.42225  2.77519  2.73123  3.46354  2.40513  3.72494  3.29354  2.67741  2.69355  4.24690  2.90347  2.73739  3.18146  2.89801  2.37887  2.77519  2.98518  4.58477  3.61503
          0.01483  4.61453  5.33688  0.61958  0.77255  0.48576  0.95510
     51   2.73347  4.07460  3.04526  2.67303  3.99513  3.59930  3.48431  3.04624  2.65910  2.86169  3.87509  2.83160  2.20033  3.00044  2.71850  2.54179  2.71781  2.57082  5.32258  4.01945     52 p - - -
          2.68618  4.42225  2.77519  2.73123  3.46354  2.40513  3.72494  3.29354  2.67741  2.69355  4.24690  2.90347  2.73739  3.18146  2.89801  2.37887  2.77519  2.98518  4.58477  3.61503
          0.01483  4.61453  5.33688  0.61958  0.77255  0.48576  0.95510
     52   2.76413  4.41294  3.76598  3.19626  3.53706  3.77551  4.04641  2.65691  3.12796  2.42160  3.21206  3.56680  1.86728  2.92749  3.44736  3.03301  2.80101  1.95105  5.01726  3.79697     53 p - - -
          2.68618  4.42225  2.77519  2.73123  3.46354  2.40513  3.72494  3.29354  2.67741  2.69355  4.24690  2.90347  2.73739  3.18146  2.89801  2.37887  2.77519  2.98518  4.58477  3.61503
          0.01483  4.61453  5.33688  0.61958  0.77255  0.48576  0.95510
     53   2.19568  4.35931  4.07878  3.52105  3.56484  1.99565  4.24705  2.39428  3.43799  2.44416  3.53740  3.79455  4.25116  3.70116  3.69777  3.12955  2.86843  1.61971  5.08173  3.87569     54 v - - -
          2.68618  4.42225  2.77519  2.73123  3.46354  2.40513  3.72494  3.29354  2.67741  2.69355  4.24690  2.90347  2.73739  3.18146  2.89801  2.37887  2.77519  2.98518  4.58477  3.61503
          0.01483  4.61453  5.33688  0.61958  0.77255  0.48576  0.95510
     54   2.05173  4.26259  4.29408  3.71727  2.87597  2.24880  4.25341  1.91703  3.59919  2.44216  3.39425  3.91223  4.28114  3.81970  3.77824  3.19628  3.03376  1.89894  4.93111  3.73775     55 v - - -
          2.68618  4.42225  2.77519  2.73123  3.46354  2.40513  3.72494  3.29354  2.67741  2.69355  4.24690  2.90347  2.73739  3.18146  2.89801  2.37887  2.77519  2.98518  4.58477  3.61503
          0.01483  4.61453  5.33688  0.61958  0.77255  0.48576  0.95510
     55   2.96912  4.46992  4.49073  3.98804  3.76157  1.58893  4.66211  1.66040  3.88919  2.61446  3.68491  4.17388  4.51349  4.14848  4.10121  3.40970  3.26726  1.54984  5.39805  4.19142     56 v - - -
          2.68618  4.42225  2.77519  2.73123  3.46354  2.40513  3.72494  3.29354  2.67741  2.69355  4.24690  2.90347  2.73739  3.18146  2.89801  2.37887  2.77519  2.98518  4.58477  3.61503
          0.01483  4.61453  5.33688  0.61958  0.77255  0.48576  0.95510
     56   2.39704  5.18024  3.00847  2.34808  4.49714  1.88062  3.72895  3.95815  2.23737  3.47341  4.23608  2.84956  3.93085  2.68773  2.73117  2.59895  2.68698  3.55728  5.63410  4.24768     57 g - - -
          2.68618  4.42225  2.77519  2.73123  3.46354  2.40513  3.72494  3.29354  2.67741  2.69355  4.24690  2.90347  2.73739  3.18146  2.89801  2.37887  2.77519  2.98518  4.58477  3.61503
          0.01483  4.61453  5.33688  0.61958  0.77255  0.48576  0.95510
     57   2.54985  5.21122  2.97487  2.27330  4.55083  1.95912  3.77202  4.01043  1.80343  3.52623  4.29590  2.88010  3.96204  2.88776  2.98452  2.78158  2.59598  3.60770  5.68634  4.30189     58 k - - -
          2.68618  4.42225  2.77519  2.73123  3.46354  2.40513  3.72494  3.29354  2.67741  2.69355  4.24690  2.90347  2.73739  3.18146  2.89801  2.37887  2.77519  2.98518  4.58477  3.61503
          0.01483  4.61453  5.33688  0.61958  0.77255  0.48576  0.95510
     58   2.94909  4.55236  4.14427  3.63391  3.55296  1.57405  4.38602  2.80348  3.50277  1.35143  3.00740  3.91436  4.36943  3.80618  3.75118  3.26403  3.23002  2.69641  5.20051  3.99426     59 l - - -
          2.68618  4.42225  2.77519  2.73123  3.46354  2.40513  3.72494  3.29354  2.67741  2.69355  4.24690  2.90347  2.73739  3.18146  2.89801  2.37887  2.77519  2.98518  4.58477  3.61503
          0.01483  4.61453  5.33688  0.61958  0.77255  0.48576  0.95510
     59   2.82568  4.60740  3.61928  3.02891  3.29146  3.75685  3.95449  3.10290  2.48556  1.57481  3.68654  3.44499  4.13207  3.23435  2.00193  3.01124  2.77780  2.88062  5.15517  3.91875     60 l - - -
          2.68618  4.42225  2.77519  2.73123  3.46354  2.40513  3.72494  3.29354  2.67741  2.69355  4.24690  2.90347  2.73739  3.18146  2.89801  2.37887  2.77519  2.98518  4.58477  3.61503
          0.01483  4.61453  5.33688  0.61958  0.77255  0.48576  0.95510
     60   2.76613  4.73263  3.34883  2.78179  3.00082  3.64695  3.85905  3.30699  2.46599  2.80343  3.82695  3.25667  4.03412  3.07173  2.26645  2.72221  1.67669  3.03942  5.27170  3.99274     61 t - - -
          2.68618  4.42225  2.77519  2.73123  3.46354  2.40513  3.72494  3.29354  2.67741  2.69355  4.24690  2.90347  2.73739  3.18146  2.89801  2.37887  2.77519  2.98518  4.58477  3.61503
          0.01483  4.61453  5.33688  0.61958  0.77255  0.48576  0.95510
     61   2.90125  5.00344  3.41239  2.87447  4.44614  3.65734  3.94880  3.75083  1.39033  3.40054  4.25583  3.32587  4.11583  3.10646  2.87515  2.96321  1.57953  3.10984  5.63599  4.36040     62 k - - -
          2.68618  4.42225  2.77519  2.73123  3.46354  2.40513  3.72494  3.29354  2.67741  2.69355  4.24690  2.90347  2.73739  3.18146  2.89801  2.37887  2.77519  2.98518  4.58477  3.61503
          0.01483  4.61453  5.33688  0.61958  0.77255  0.48576  0.95510
     62   3.01286  4.68908  3.91285  3.33780  3.90507  3.99892  4.25260  2.30774  1.51240  2.75103  3.79060  3.73434  4.37673  3.52645  3.33346  3.28817  3.25086  1.46984  5.42328  4.18841     63 v - - -
          2.68618  4.42225  2.77519  2.73123  3.46354  2.40513  3.72494  3.29354  2.67741  2.69355  4.24690  2.90347  2.73739  3.18146  2.89801  2.37887  2.77519  2.98518  4.58477  3.61503
          0.01483  4.61453  5.33688  0.61958  0.77255  0.48576  0.95510
     63   2.72295  4.50013  4.22542  3.87631  4.20945  3.53947  4.71276  3.10496  3.81842  3.20132  4.19013  3.94256  4.23912  4.10344  4.05319  1.25058  3.16872  1.19716  5.73517  4.51152     64 v - - -
          2.68618  4.42225  2.77519  2.73123  3.46354  2.40513  3.72494  3.29354  2.67741  2.69355  4.24690  2.90347  2.73739  3.18146  2.89801  2.37887  2.77519  2.98518  4.58477  3.61503
          0.01483  4.61453  5.33688  0.61958  0.77255  0.48576  0.95510
     64   1.21014  4.48782  4.11683  3.78188  4.80392  3.28563  4.75370  4.21229  3.77920  3.91147  4.71440  3.79549  4.06667  4.03949  4.06133  1.10092  2.44140  3.59256  6.14447  4.96998     65 s - - -
          2.68618  4.42225  2.77519  2.73123  3.46354  2.40513  3.72494  3.29354  2.67741  2.69355  4.24690  2.90347  2.73739  3.18146  2.89801  2.37887  2.77519  2.98518  4.58477  3.61503
          0.01483  4.61453  5.33688  0.61958  0.77255  0.48576  0.95510
     65   1.02543  4.49284  4.14764  3.90901  4.91041  3.27831  4.87962  4.33112  3.94886  4.04444  4.84965  3.85468  4.08683  4.19043  4.19270  1.08846  3.09691  3.66236  6.25631  5.09402     66 a - - -
          2.68618  4.42225  2.77519  2.73123  3.46354  2.40513  3.72494  3.29354  2.67741  2.69355  4.24690  2.90347  2.73739  3.18146  2.89801  2.37887  2.77519  2.98518  4.58477  3.61503
          0.01483  4.61453  5.33688  0.61958  0.77255  0.48576  0.95510
     66   2.88501  4.46434  4.29385  3.78363  3.77900  3.89818  4.53089  2.19252  3.69178  2.68669  3.71993  4.00291  4.39395  3.96894  3.94129  1.47368  3.19705  1.36983  5.36776  4.15198     67 v - - -
          2.68618  4.42225  2.77519  2.73123  3.46354  2.40513  3.72494  3.29354  2.67741  2.69355  4.24690  2.90347  2.73739  3.18146  2.89801  2.37887  2.77519  2.98518  4.58477  3.61503
          0.01483  4.61453  5.33688  0.61958  0.77255  0.48576  0.95510
     67   2.95889  4.47136  4.46696  3.96727  3.77249  1.58317  4.65351  1.84270  3.87034  2.63071  3.69726  4.15521  4.49969  4.13263  4.08717  3.38926  3.26111  1.42245  5.40393  4.19601     68 v - - -
          2.68618  4.42225  2.77519  2.73123  3.46354  2.40513  3.72494  3.29354  2.67741  2.69355  4.24690  2.90347  2.73739  3.18146  2.89801  2.37887  2.77519  2.98518  4.58477  3.61503
          0.01483  4.61453  5.33688  0.61958  0.77255  0.48576  0.95510
     68   2.93845  4.51294  4.16946  3.64057  3.50267  1.61230  4.36106  2.76280  3.51377  1.48560  2.51874  3.91807  4.36426  3.79992  3.75450  3.26949  3.20553  2.65675  5.14426  3.94817     69 l - - -
          2.68618  4.42225  2.77519  2.73123  3.46354  2.40513  3.72494  3.29354  2.67741  2.69355  4.24690  2.90347  2.73739  3.18146  2.89801  2.37887  2.77519  2.98518  4.58477  3.61503
          0.01483  4.61453  5.33688  0.61958  0.77255  0.48576  0.95510
     69   2.89586  4.33324  4.42732  3.84842  3.12626  4.00200  3.61927  2.70631  3.69343  1.58530  2.52053  3.99710  4.35605  3.89114  3.83332  3.29918  3.12597  2.42852  4.71833  1.70779     70 l - - -
          2.68618  4.42225  2.77519  2.73123  3.46354  2.40513  3.72494  3.29354  2.67741  2.69355  4.24690  2.90347  2.73739  3.18146  2.89801  2.37887  2.77519  2.98518  4.58477  3.61503
          0.01483  4.61453  5.33688  0.61958  0.77255  0.48576  0.95510
     70   2.89291  5.22640  2.50839  2.18708  4.43945  2.07868  3.43691  3.93510  2.69154  3.49616  4.30364  3.05162  4.01960  2.99931  3.18668  2.87543  3.13601  3.57662  5.67620  1.84682     71 y - - -
          2.68618  4.42225  2.77519  2.73123  3.46354  2.40513  3.72494  3.29354  2.67741  2.69355  4.24690  2.90347  2.73739  3.18146  2.89801  2.37887  2.77519  2.98518  4.58477  3.61503
          0.01483  4.61453  5.33688  0.61958  0.77255  0.48576  0.95510
     71   2.60448  5.27973  2.70400  1.99921  4.61479  2.05162  3.73325  4.09748  2.35443  3.58064  4.32731  2.53963  3.93031  2.83667  2.53145  2.58341  3.01542  3.66584  5.71672  4.30478     72 e - - -
          2.68618  4.42225  2.77519  2.73123  3.46354  2.40513  3.72494  3.29354  2.67741  2.69355  4.24690  2.90347  2.73739  3.18146  2.89801  2.37887  2.77519  2.98518  4.58477  3.61503
          0.01483  4.61453  5.33688  0.61958  0.77255  0.48576  0.95510
     72   2.35990  5.22286  2.29302  1.92647  4.55573  3.51222  3.70445  4.03378  2.11836  3.52288  4.26716  2.85480  3.90821  2.67480  2.93723  2.61028  2.75927  3.34294  5.66253  3.44521     73 e - - -
          2.68618  4.42225  2.77519  2.73123  3.46354  2.40513  3.72494  3.29354  2.67741  2.69355  4.24690  2.90347  2.73739  3.18146  2.89801  2.37887  2.77519  2.98518  4.58477  3.61503
          0.01483  4.61453  5.33688  0.61958  0.77255  0.48576  0.95510
     73   1.90464  5.25038  2.27403  2.10801  4.58257  3.20049  3.72264  4.06196  2.24353  3.55055  4.29760  2.85037  3.92164  2.82573  2.82589  2.72733  2.58187  3.63472  5.69058  4.28277     74 a - - -
          2.68618  4.42225  2.77519  2.73123  3.46354  2.40513  3.72494  3.29354  2.67741  2.69355  4.24690  2.90347  2.73739  3.18146  2.89801  2.37887  2.77519  2.98518  4.58477  3.61503
          0.01483  4.61453  5.33688  0.61958  0.77255  0.48576  0.95510
     74   2.11020  5.12443  2.09406  2.38456  4.44127  2.94846  3.74920  3.46766  2.51725  3.43195  4.20466  3.02815  3.93426  2.86747  3.00201  2.18064  2.58998  3.50610  5.61274  4.23277     75 d - - -
          2.68618  4.42225  2.77519  2.73123  3.46354  2.40513  3.72494  3.29354  2.67741  2.69355  4.24690  2.90347  2.73739  3.18146  2.89801  2.37887  2.77519  2.98518  4.58477  3.61503
          0.01483  4.61453  5.33688  0.61958  0.77255  0.48576  0.95510
     75   2.74329  4.43643  3.38561  2.92666  3.57623  3.73272  3.99835  1.85872  3.05036  2.29008  3.54542  3.49191  4.11440  3.34809  3.39245  2.11353  2.39756  2.56863  5.03219  3.80240     76 i - - -
          2.68618  4.42225  2.77519  2.73123  3.46354  2.40513  3.72494  3.29354  2.67741  2.69355  4.24690  2.90347  2.73739  3.18146  2.89801  2.37887  2.77519  2.98518  4.58477  3.61503
          0.01483  4.61453  5.33688  0.61958  0.77255  0.48576  0.95510
     76   2.59785  4.88740  2.73597  2.44943  4.11269  3.08612  3.78297  2.27773  2.37713  2.98273  3.62433  3.11922  3.11444  2.78686  3.05471  2.62502  2.96494  2.70997  5.39931  4.07496     77 i - - -
          2.68618  4.42225  2.77519  2.73123  3.46354  2.40513  3.72494  3.29354  2.67741  2.69355  4.24690  2.90347  2.73739  3.18146  2.89801  2.37887  2.77519  2.98518  4.58477  3.61503
          0.01483  4.61453  5.33688  0.61958  0.77255  0.48576  0.95510
     77   2.44572  5.19857  2.14521  2.10999  4.51870  2.79996  3.34329  3.98841  2.46757  3.49366  4.24770  2.99495  3.91709  2.69835  2.95773  2.59834  2.55346  2.89521  5.64706  4.24953     78 e - - -
          2.68618  4.42225  2.77519  2.73123  3.46354  2.40513  3.72494  3.29354  2.67741  2.69355  4.24690  2.90347  2.73739  3.18146  2.89801  2.37887  2.77519  2.98518  4.58477  3.61503
          0.01483  4.61453  5.33688  0.61958  0.77255  0.48576  0.95510
     78   2.77250  5.09918  3.01030  1.45765  4.40883  2.44723  3.78090  3.84927  2.56090  3.12520  4.19468  2.86589  3.95693  2.90921  3.03883  2.65183  2.87568  3.06207  5.60543  4.23629     79 e - - -
          2.68618  4.42225  2.77519  2.73123  3.46354  2.40513  3.72494  3.29354  2.67741  2.69355  4.24690  2.90347  2.73739  3.18146  2.89801  2.37887  2.77519  2.98518  4.58477  3.61503
          0.01483  4.61453  5.33688  0.61958  0.77255  0.48576  0.95510
     79   2.77513  4.54349  3.56926  1.68484  3.67571  3.73696  3.98228  2.47357  2.77249  2.19728  2.92483  3.43510  4.11457  3.27683  3.33139  2.97697  3.00670  2.46309  5.13066  3.88870     80 e - - -
          2.68618  4.42225  2.77519  2.73123  3.46354  2.40513  3.72494  3.29354  2.67741  2.69355  4.24690  2.90347  2.73739  3.18146  2.89801  2.37887  2.77519  2.98518  4.58477  3.61503
          0.01483  4.61453  5.33688  0.61958  0.77255  0.48576  0.95510
     80   2.12398  4.50648  3.53402  2.59580  3.65169  3.69262  3.93822  2.51003  2.76823  2.48702  2.72154  2.93443  4.07353  3.24055  3.06996  2.75629  2.96578  2.26553  5.08137  3.83733     81 a - - -
          2.68618  4.42225  2.77519  2.73123  3.46354  2.40513  3.72494  3.29354  2.67741  2.69355  4.24690  2.90347  2.73739  3.18146  2.89801  2.37887  2.77519  2.98518  4.58477  3.61503
          0.01483  4.61453  5.33688  0.61958  0.77255  0.48576  0.95510
     81   1.91125  5.16998  3.12082  2.35762  4.51851  3.60743  3.81281  3.92839  1.35992  3.47900  4.27830  3.13053  4.02519  2.94059  2.87636  2.86504  3.10188  3.29848  5.65300  4.31558     82 k - - -
          2.68618  4.42225  2.77519  2.73123  3.46354  2.40513  3.72494  3.29354  2.67741  2.69355  4.24690  2.90347  2.73739  3.18146  2.89801  2.37887  2.77519  2.98518  4.58477  3.61503
          0.01483  4.61453  5.33688  0.61958  0.77255  0.48576  0.95510
     82   3.02783  4.64629  4.01556  3.44051  3.84515  4.05520  4.32111  1.63322  1.53413  2.67218  3.73288  3.82014  4.42340  3.62374  3.44901  3.34604  3.26498  1.89529  5.40240  4.17643     83 k - - -
          2.68618  4.42225  2.77519  2.73123  3.46354  2.40513  3.72494  3.29354  2.67741  2.69355  4.24690  2.90347  2.73739  3.18146  2.89801  2.37887  2.77519  2.98518  4.58477  3.61503
          0.01483  4.61453  5.33688  0.61958  0.77255  0.48576  0.95510
     83   2.73808  4.91176  2.62404  2.44084  4.14363  3.57425  3.77857  2.08584  2.08228  3.16613  3.60447  3.11195  3.96366  2.93454  2.71243  2.77986  2.81313  2.86263  5.41909  4.09088     84 k - - -
          2.68618  4.42225  2.77519  2.73123  3.46354  2.40513  3.72494  3.29354  2.67741  2.69355  4.24690  2.90347  2.73739  3.18146  2.89801  2.37887  2.77519  2.98518  4.58477  3.61503
          0.01483  4.61453  5.33688  0.61958  0.77255  0.48576  0.95510
     84   1.76522  5.09103  2.75456  2.50176  4.37776  3.53986  3.73175  3.82187  2.07718  2.94830  3.72028  3.03618  3.93156  2.72443  2.55697  2.73703  2.78828  3.45001  5.55948  4.19075     85 a - - -
          2.68618  4.42225  2.77519  2.73123  3.46354  2.40513  3.72494  3.29354  2.67741  2.69355  4.24690  2.90347  2.73739  3.18146  2.89801  2.37887  2.77519  2.98518  4.58477  3.61503
          0.01483  4.61453  5.33688  0.61958  0.77255  0.48576  0.95510
     85   1.31461  4.54377  3.55066  2.99972  3.77625  3.64077  3.99335  2.87995  2.95275  2.83551  3.40823  3.41245  4.07354  3.03795  3.32707  2.74038  2.35867  2.86772  5.19429  3.94747     86 a - - -
          2.68618  4.42225  2.77519  2.73123  3.46354  2.40513  3.72494  3.29354  2.67741  2.69355  4.24690  2.90347  2.73739  3.18146  2.89801  2.37887  2.77519  2.98518  4.58477  3.61503
          0.01483  4.61453  5.33688  0.61958  0.77255  0.48576  0.95510
     86   1.50100  4.36239  4.33570  3.77406  3.55571  3.98149  4.39838  2.25558  3.66834  2.23208  3.51586  3.99642  4.38167  3.91238  3.88013  2.99303  3.13300  1.55849  5.12317  3.92412     87 a - - -
          2.68618  4.42225  2.77519  2.73123  3.46354  2.40513  3.72494  3.29354  2.67741  2.69355  4.24690  2.90347  2.73739  3.18146  2.89801  2.37887  2.77519  2.98518  4.58477  3.61503
          0.01483  4.61453  5.33688  0.61958  0.77255  0.48576  0.95510
     87   2.43096  4.87961  2.97955  2.04758  4.10262  3.06868  3.78789  3.06227  2.46086  2.73491  3.95542  2.89749  3.96846  2.95153  3.06162  2.78648  2.96734  2.16343  5.39385  4.07164     88 e - - -
          2.68618  4.42225  2.77519  2.73123  3.46354  2.40513  3.72494  3.29354  2.67741  2.69355  4.24690  2.90347  2.73739  3.18146  2.89801  2.37887  2.77519  2.98518  4.58477  3.61503
          0.01483  4.61453  5.33688  0.61958  0.77255  0.48576  0.95510
     88   1.61992  5.13471  2.83602  2.09338  4.42907  3.53900  3.75039  3.87522  2.13269  2.96048  4.19725  3.03279  3.94441  2.87111  2.98985  2.75710  2.86109  3.49739  5.60393  4.22834     89 a - - -
          2.68618  4.42225  2.77519  2.73123  3.46354  2.40513  3.72494  3.29354  2.67741  2.69355  4.24690  2.90347  2.73739  3.18146  2.89801  2.37887  2.77519  2.98518  4.58477  3.61503
          0.01483  4.61453  5.33688  0.61958  0.77255  0.48576  0.95510
     89   1.45162  4.92855  3.16182  2.75280  4.38802  1.81018  3.35068  3.81208  2.52086  3.41846  4.24290  3.23080  4.04470  3.14663  3.18894  2.86478  3.10136  3.44698  5.64791  4.33193     90 a - - -
          2.68618  4.42225  2.77519  2.73123  3.46354  2.40513  3.72494  3.29354  2.67741  2.69355  4.24690  2.90347  2.73739  3.18146  2.89801  2.37887  2.77519  2.98518  4.58477  3.61503
          0.01483  4.61453  5.33688  0.61958  0.77255  0.48576  0.95510
     90   2.39485  4.95719  3.14200  2.63598  4.30096  2.04671  3.12145  3.72264  2.38475  3.31664  4.12696  3.14140  3.98704  2.99306  3.06967  2.80059  1.83660  3.37389  5.54529  4.21327     91 t - - -
          2.68618  4.42225  2.77519  2.73123  3.46354  2.40513  3.72494  3.29354  2.67741  2.69355  4.24690  2.90347  2.73739  3.18146  2.89801  2.37887  2.77519  2.98518  4.58477  3.61503
          0.01483  4.61453  5.33688  0.61958  0.77255  0.48576  0.95510
     91   2.40334  5.26647  1.58955  2.52589  4.70621  3.51260  3.93826  4.16881  2.79517  3.71007  4.50246  2.60055  4.03560  3.07762  3.30597  2.88596  1.70432  3.74794  5.89026  4.48502     92 d - - -
          2.68618  4.42225  2.77519  2.73123  3.46354  2.40513  3.72494  3.29354  2.67741  2.69355  4.24690  2.90347  2.73739  3.18146  2.89801  2.37887  2.77519  2.98518  4.58477  3.61503
          0.01483  4.61453  5.33688  0.61958  0.77255  0.48576  0.95510
     92   1.78058  5.18188  1.59935  2.52533  4.56237  3.51985  3.46520  4.01905  2.68713  3.56582  4.35431  3.06301  3.99817  3.00071  3.18218  2.65053  2.58067  3.62087  5.75358  4.36667     93 d - - -
          2.68618  4.42225  2.77519  2.73123  3.46354  2.40513  3.72494  3.29354  2.67741  2.69355  4.24690  2.90347  2.73739  3.18146  2.89801  2.37887  2.77519  2.98518  4.58477  3.61503
          0.01483  4.61453  5.33688  0.61958  0.77255  0.48576  0.95510
     93   1.94905  4.33510  4.11811  3.56129  3.53308  3.81693  4.24747  1.55040  3.46689  2.40209  3.51317  3.81224  4.24545  3.72450  3.70810  2.76045  2.22411  2.44925  5.04984  3.84805     94 i - - -
          2.68618  4.42225  2.77519  2.73123  3.46354  2.40513  3.72494  3.29354  2.67741  2.69355  4.24690  2.90347  2.73739  3.18146  2.89801  2.37887  2.77519  2.98518  4.58477  3.61503
          0.01483  4.61453  5.33688  0.61958  0.77255  0.48576  0.95510
     94   3.70163  4.95032  5.57441  5.00346  3.40629  5.06368  5.40114  1.41977  4.85872  1.38555  1.36347  5.18570  5.18300  4.84798  4.87343  4.43639  3.91853  2.46297  5.54709  4.53266     95 m - - -
          2.68618  4.42225  2.77519  2.73123  3.46354  2.40513  3.72494  3.29354  2.67741  2.69355  4.24690  2.90347  2.73739  3.18146  2.89801  2.37887  2.77519  2.98518  4.58477  3.61503
          0.01483  4.61453  5.33688  0.61958  0.77255  0.48576  0.95510
     95   3.02827  5.25135  1.47432  2.41353  4.46125  3.60106  3.99979  3.84648  2.91396  3.46108  1.61600  3.12299  4.12020  3.17908  3.40793  3.02619  3.28868  3.54548  5.77156  4.39900     96 d - - -
          2.68618  4.42225  2.77519  2.73123  3.46354  2.40513  3.72494  3.29354  2.67741  2.69355  4.24690  2.90347  2.73739  3.18146  2.89801  2.37887  2.77519  2.98518  4.58477  3.61503
          0.01483  4.61453  5.33688  0.61958  0.77255  0.48576  0.95510
     96   3.25707  5.24488  1.26654  2.91382  4.17935  3.81285  4.29896  3.51519  3.31170  1.28759  4.20744  3.43882  4.35711  3.54681  3.76884  3.32410  3.54043  3.36857  5.72490  4.37109     97 d - - -
          2.68618  4.42225  2.77519  2.73123  3.46354  2.40513  3.72494  3.29354  2.67741  2.69355  4.24690  2.90347  2.73739  3.18146  2.89801  2.37887  2.77519  2.98518  4.58477  3.61503
          0.01483  4.61453  5.33688  0.61958  0.77255  0.48576  0.95510
     97   2.87133  4.61229  4.01964  3.62597  3.81629  3.70605  4.46595  3.15224  3.52103  1.24898  3.86782  3.85585  4.29742  3.86083  3.77899  1.34318  3.24158  2.96760  5.40709  4.13039     98 l - - -
          2.68618  4.42225  2.77519  2.73123  3.46354  2.40513  3.72494  3.29354  2.67741  2.69355  4.24690  2.90347  2.73739  3.18146  2.89801  2.37887  2.77519  2.98518  4.58477  3.61503
          0.01483  4.61453  5.33688  0.61958  0.77255  0.48576  0.95510
     98   2.76903  4.62248  3.59339  3.11895  4.01025  3.60995  4.13473  3.25025  2.57508  3.04984  3.94615  3.49553  4.12645  3.40276  3.35714  1.45572  3.08234  1.61306  5.41242  4.16470     99 s - - -
          2.68618  4.42225  2.77519  2.73123  3.46354  2.40513  3.72494  3.29354  2.67741  2.69355  4.24690  2.90347  2.73739  3.18146  2.89801  2.37887  2.77519  2.98518  4.58477  3.61503
          0.01483  4.61453  5.33688  0.61958  0.77255  0.48576  0.95510
     99   2.73978  4.69980  2.88982  2.77308  3.89929  3.62585  3.87052  3.04662  2.75112  2.94672  3.80622  3.24999  4.02202  3.08819  2.69588  2.06438  2.76656  1.76553  5.26521  3.98376    100 v - - -
          2.68618  4.42225  2.77519  2.73123  3.46354  2.40513  3.72494  3.29354  2.67741  2.69355  4.24690  2.90347  2.73739  3.18146  2.89801  2.37887  2.77519  2.98518  4.58477  3.61503
          0.01483  4.61453  5.33688  0.61958  0.77255  0.48576  0.95510
    100   2.64821  3.79726  3.53929  3.02470  4.39243  1.51606  4.13558  3.81000  2.97524  3.44248  4.25836  3.39869  4.01838  3.32746  2.54814  1.69202  2.76406  3.38968  5.68752  4.41220    101 g - - -
          2.68618  4.42225  2.77519  2.73123  3.46354  2.40513  3.72494  3.29354  2.67741  2.69355  4.24690  2.90347  2.73739  3.18146  2.89801  2.37887  2.77519  2.98518  4.58477  3.61503
          0.01483  4.61453  5.33688  0.61958  0.77255  0.48576  0.95510
    101   3.17876  5.72747  1.49520  2.23545  5.07985  1.42488  4.05406  4.59732  3.03166  4.08360  4.90382  3.01684  2.85555  3.20769  3.61675  3.08263  3.46569  4.15043  6.24041  4.74751    102 g - - -
          2.68618  4.42225  2.77519  2.73123  3.46354  2.40513  3.72494  3.29354  2.67741  2.69355  4.24690  2.90347  2.73739  3.18146  2.89801  2.37887  2.77519  2.98518  4.58477  3.61503
          0.01483  4.61453  5.33688  0.61958  0.77255  0.48576  0.95510
    102   2.88750  5.01701  1.88252  2.46964  4.24416  3.59923  3.92249  1.70345  2.80822  3.26515  4.12205  3.14570  2.74514  3.10518  3.27999  2.92874  3.13505  3.28355  5.56340  4.22868    103 i - - -
          2.68618  4.42225  2.77519  2.73123  3.46354  2.40513  3.72494  3.29354  2.67741  2.69355  4.24690  2.90347  2.73739  3.18146  2.89801  2.37887  2.77519  2.98518  4.58477  3.61503
          0.01483  4.61453  5.33688  0.61958  0.77255  0.48576  0.95510
    103   3.02432  5.24019  1.66818  2.06738  4.47160  3.60941  3.99939  1.57696  2.91901  3.46062  4.34303  3.12035  4.12188  3.17521  3.42354  3.02687  3.28058  3.40791  5.78326  4.40787    104 i - - -
          2.68618  4.42225  2.77519  2.73123  3.46354  2.40513  3.72494  3.29354  2.67741  2.69355  4.24690  2.90347  2.73739  3.18146  2.89801  2.37887  2.77519  2.98518  4.58477  3.61503
          0.01483  4.61453  5.33688  0.61958  0.77255  0.48576  0.95510
    104   2.16716  5.39346  1.76420  1.89308  4.72372  3.52262  3.81606  4.21280  2.62172  3.69885  4.46071  2.49315  3.98600  2.93138  3.13713  2.65561  2.67711  3.78059  5.84196  4.41215    105 d - - -
          2.68618  4.42225  2.77519  2.73123  3.46354  2.40513  3.72494  3.29354  2.67741  2.69355  4.24690  2.90347  2.73739  3.18146  2.89801  2.37887  2.77519  2.98518  4.58477  3.61503
          0.01483  4.61453  5.33688  0.61958  0.77255  0.48576  0.95510
    105   1.91723  4.61586  3.41099  2.71986  3.81161  3.11933  3.92644  3.18253  2.85011  2.87080  1.84871  3.32754  4.05388  2.94257  3.24458  2.89693  2.71252  2.92855  5.20779  3.94701    106 m - - -
          2.68618  4.42225  2.77519  2.73123  3.46354  2.40513  3.72494  3.29354  2.67741  2.69355  4.24690  2.90347  2.73739  3.18146  2.89801  2.37887  2.77519  2.98518  4.58477  3.61503
          0.01483  4.61453  5.33688  0.61958  0.77255  0.48576  0.95510
    106   3.13224  4.86227  4.01915  3.36289  3.82494  4.01520  4.12904  3.14432  2.71729  2.41715  1.55526  3.72445  4.37473  3.38689  1.51343  3.33154  3.34685  3.03756  5.33024  4.12184    107 r - - -
          2.68618  4.42225  2.77519  2.73123  3.46354  2.40513  3.72494  3.29354  2.67741  2.69355  4.24690  2.90347  2.73739  3.18146  2.89801  2.37887  2.77519  2.98518  4.58477  3.61503
          0.01483  4.61453  5.33688  0.61958  0.77255  0.48576  0.95510
    107   2.80905  5.32213  3.40289  2.35997  4.69654  3.77126  3.81844  4.08687  2.02347  2.96994  4.38653  3.26647  4.14307  2.94115  1.17958  3.04004  3.24917  3.73360  5.67977  4.41315    108 r - - -
          2.68618  4.42225  2.77519  2.73123  3.46354  2.40513  3.72494  3.29354  2.67741  2.69355  4.24690  2.90347  2.73739  3.18146  2.89801  2.37887  2.77519  2.98518  4.58477  3.61503
          0.01483  4.61453  5.33688  0.61958  0.77255  0.48576  0.95510
    108   2.59333  5.32404  3.07482  1.69384  4.68845  3.59988  3.75240  4.14609  1.67748  3.61050  4.37240  3.07069  3.99693  2.29232  2.55532  2.83137  3.09072  3.72781  5.72009  4.35512    109 k - - -
          2.68618  4.42225  2.77519  2.73123  3.46354  2.40513  3.72494  3.29354  2.67741  2.69355  4.24690  2.90347  2.73739  3.18146  2.89801  2.37887  2.77519  2.98518  4.58477  3.61503
          0.01483  4.61453  5.33688  0.61958  0.77255  0.48576  0.95510
    109   2.22049  5.01794  3.09392  1.91041  4.29125  3.55784  3.76898  3.70248  2.07016  3.29503  4.09608  3.07890  3.95711  2.90558  3.00477  2.77037  2.52243  2.40918  5.51726  4.16824    110 e - - -
          2.68618  4.42225  2.77519  2.73123  3.46354  2.40513  3.72494  3.29354  2.67741  2.69355  4.24690  2.90347  2.73739  3.18146  2.89801  2.37887  2.77519  2.98518  4.58477  3.61503
          0.01483  4.61453  5.33688  0.61958  0.77255  0.48576  0.95510
    110   2.38154  4.29488  4.20118  3.63905  3.46780  3.82186  4.24965  2.65334  3.52986  1.44532  3.45654  3.85253  4.24577  3.76986  3.73831  2.76340  2.31036  1.93473  4.99060  3.79625    111 l - - -
          2.68618  4.42225  2.77519  2.73123  3.46354  2.40513  3.72494  3.29354  2.67741  2.69355  4.24690  2.90347  2.73739  3.18146  2.89801  2.37887  2.77519  2.98518  4.58477  3.61503
          0.01483  4.61453  5.33688  0.61958  0.77255  0.48576  0.95510
    111   1.95662  4.73109  2.80449  2.78236  3.97258  3.60040  3.92336  3.35315  2.82474  1.64042  3.88524  2.97531  4.03843  3.14461  3.25094  2.46451  3.01845  3.07492  5.33831  4.05338    112 l - - -
          2.68618  4.42225  2.77519  2.73123  3.46354  2.40513  3.72494  3.29354  2.67741  2.69355  4.24690  2.90347  2.73739  3.18146  2.89801  2.37887  2.77519  2.98518  4.58477  3.61503
          0.01483  4.61453  5.33688  0.61958  0.77255  0.48576  0.95510
    112   2.09288  4.84995  2.97228  2.63533  4.07627  3.58069  3.80052  3.47900  2.62573  2.77095  3.53448  2.57350  3.97392  2.97048  3.07820  2.25166  2.18073  2.96867  5.37830  4.06217    113 a - - -
          2.68618  4.42225  2.77519  2.73123  3.46354  2.40513  3.72494  3.29354  2.67741  2.69355  4.24690  2.90347  2.73739  3.18146  2.89801  2.37887  2.77519  2.98518  4.58477  3.61503
          0.01483  4.61453  5.33688  0.61958  0.77255  0.48576  0.95510
    113   1.94794  4.43620  3.71179  3.15764  3.28280  3.66280  4.05656  2.99877  3.10871  2.73080  3.62453  3.25491  4.10260  3.40332  3.44698  2.29137  2.06556  1.98802  5.10586  3.87847    114 a - - -
          2.68618  4.42225  2.77519  2.73123  3.46354  2.40513  3.72494  3.29354  2.67741  2.69355  4.24690  2.90347  2.73739  3.18146  2.89801  2.37887  2.77519  2.98518  4.58477  3.61503
          0.01483  4.61453  5.33688  0.61958  0.77255  0.48576  0.95510
    114   2.49981  4.91192  2.70229  2.37236  3.63640  3.56883  3.77977  3.55998  2.58793  3.17150  3.98888  3.10871  3.08422  2.93541  3.04909  2.41672  2.15171  2.39400  5.42345  4.09352    115 t - - -
          2.68618  4.42225  2.77519  2.73123  3.46354  2.40513  3.72494  3.29354  2.67741  2.69355  4.24690  2.90347  2.73739  3.18146  2.89801  2.37887  2.77519  2.98518  4.58477  3.61503
          0.01483  4.61453  5.33688  0.61958  0.77255  0.48576  0.95510
    115   2.73460  5.15015  2.48162  2.46597  4.45853  3.25204  3.71501  3.91872  2.17563  3.00015  4.20174  3.00701  2.75439  2.82509  2.58482  2.32232  2.58131  3.03517  5.60650  4.21965    116 k - - -
          2.68618  4.42225  2.77519  2.73123  3.46354  2.40513  3.72494  3.29354  2.67741  2.69355  4.24690  2.90347  2.73739  3.18146  2.89801  2.37887  2.77519  2.98518  4.58477  3.61503
          0.01483  4.61453  5.33688  0.61958  0.77255  0.48576  0.95510
    116   2.74915  3.92365  3.26407  2.70189  4.05952  3.60012  3.83308  3.45303  2.32520  3.09167  3.92965  3.19327  1.92415  3.01398  2.60349  2.82467  2.29150  2.84953  5.36844  4.06853    117 p - - -
          2.68618  4.42225  2.77519  2.73123  3.46354  2.40513  3.72494  3.29354  2.67741  2.69355  4.24690  2.90347  2.73739  3.18146  2.89801  2.37887  2.77519  2.98518  4.58477  3.61503
          0.01483  4.61453  5.33688  0.61958  0.77255  0.48576  0.95510
    117   2.96172  4.56189  4.28872  3.82179  3.82180  3.93701  4.60710  2.56047  3.70018  2.45228  3.76144  4.05015  1.52972  4.01837  3.94808  3.31720  3.28702  1.28779  5.46360  4.23508    118 v - - -
          2.68618  4.42225  2.77519  2.73123  3.46354  2.40513  3.72494  3.29354  2.67741  2.69355  4.24690  2.90347  2.73739  3.18146  2.89801  2.37887  2.77519  2.98518  4.58477  3.61503
          0.01483  4.61453  5.33688  0.61958  0.77255  0.48576  0.95510
    118   2.93822  4.46094  4.33055  3.79897  3.68171  1.63830  4.50927  2.28901  3.69541  2.32430  3.62055  4.04081  4.44386  3.96954  3.93444  3.34275  3.21709  1.37252  5.29070  4.07897    119 v - - -
          2.68618  4.42225  2.77519  2.73123  3.46354  2.40513  3.72494  3.29354  2.67741  2.69355  4.24690  2.90347  2.73739  3.18146  2.89801  2.37887  2.77519  2.98518  4.58477  3.61503
          0.01483  4.61453  5.33688  0.61958  0.77255  0.48576  0.95510
    119   2.66067  4.58798  3.99740  3.80869  4.92451  1.12437  4.85943  4.33624  3.90342  4.05130  4.88058  3.85301  4.14793  4.16787  4.15956  2.85142  1.13058  3.71187  6.24451  5.08916    120 g - - -
          2.68618  4.42225  2.77519  2.73123  3.46354  2.40513  3.72494  3.29354  2.67741  2.69355  4.24690  2.90347  2.73739  3.18146  2.89801  2.37887  2.77519  2.98518  4.58477  3.61503
          0.01483  4.61453  5.33688  0.61958  0.77255  0.48576  0.95510
    120   3.07923  4.66799  4.41740  3.96263  3.66152  4.02970  4.68155  2.72846  3.78576  1.16875  3.57112  4.17141  4.52873  4.10324  3.99354  3.42781  1.38302  2.65153  5.42239  4.23410    121 l - - -
          2.68618  4.42225  2.77519  2.73123  3.46354  2.40513  3.72494  3.29354  2.67741  2.69355  4.24690  2.90347  2.73739  3.18146  2.89801  2.37887  2.77519  2.98518  4.58477  3.61503
          0.01483  4.61453  5.33688  0.61958  0.77255  0.48576  0.95510
    121   3.24163  4.87396  4.28522  3.91260  3.77405  4.05915  4.71315  3.07314  3.76248  1.06916  3.75113  4.17861  1.34505  4.12041  3.98512  3.53096  3.57415  3.03298  5.50246  4.28518    122 l - - -
          2.68618  4.42225  2.77519  2.73123  3.46354  2.40513  3.72494  3.29354  2.67741  2.69355  4.24690  2.90347  2.73739  3.18146  2.89801  2.37887  2.77519  2.98518  4.58477  3.61503
          0.01483  4.61453  5.33688  0.61958  0.77255  0.48576  0.95510
    122   3.06332  4.50295  4.53212  3.95236  3.38534  4.20562  4.51925  2.24100  3.83331  1.50513  2.62575  4.18561  1.67534  4.03185  4.01063  3.50557  3.29419  2.30383  5.11761  3.97008    123 l - - -
          2.68618  4.42225  2.77519  2.73123  3.46354  2.40513  3.72494  3.29354  2.67741  2.69355  4.24690  2.90347  2.73739  3.18146  2.89801  2.37887  2.77519  2.98518  4.58477  3.61503
          0.01483  4.61453  5.33688  0.61958  0.77255  0.48576  0.95510
    123   3.07053  4.44392  4.82311  4.23219  2.98578  4.24105  4.49193  2.43709  4.06690  1.46111  2.68076  4.32233  4.55293  4.18529  4.13057  3.55432  3.29721  2.29914  4.92354  1.56130    124 l - - -
          2.68618  4.42225  2.77519  2.73123  3.46354  2.40513  3.72494  3.29354  2.67741  2.69355  4.24690  2.90347  2.73739  3.18146  2.89801  2.37887  2.77519  2.98518  4.58477  3.61503
          0.01483  4.61453  5.33688  0.61958  0.77255  0.48576  0.95510
    124   3.00442  5.19878  3.05334  2.28012  4.08247  3.67979  3.88232  3.87298  2.65813  3.42988  4.28820  3.19649  4.12471  1.72027  3.05192  3.00982  3.23742  3.55709  5.42627  1.65602    125 y - - -
          2.68618  4.42225  2.77519  2.73123  3.46354  2.40513  3.72494  3.29354  2.67741  2.69355  4.24690  2.90347  2.73739  3.18146  2.89801  2.37887  2.77519  2.98518  4.58477  3.61503
          0.01483  4.61453  5.33688  0.61958  0.77255  0.48576  0.95510
    125   1.75706  5.12703  3.00761  2.29456  4.46974  3.54916  3.82162  3.90500  2.58488  3.46213  4.25574  3.08301  3.98952  1.74593  3.04256  2.81565  2.58675  3.52998  5.65596  4.29331    126 q - - -
          2.68618  4.42225  2.77519  2.73123  3.46354  2.40513  3.72494  3.29354  2.67741  2.69355  4.24690  2.90347  2.73739  3.18146  2.89801  2.37887  2.77519  2.98518  4.58477  3.61503
          0.01483  4.61453  5.33688  0.61958  0.77255  0.48576  0.95510
    126   1.65821  4.31915  4.28097  3.70171  3.40197  3.95402  4.28009  2.27782  3.58845  1.76029  2.81937  3.92921  4.32004  3.81602  3.78470  3.24631  2.38747  2.39224  4.96976  3.78339    127 a - - -
          2.68618  4.42225  2.77519  2.73123  3.46354  2.40513  3.72494  3.29354  2.67741  2.69355  4.24690  2.90347  2.73739  3.18146  2.89801  2.37887  2.77519  2.98518  4.58477  3.61503
          0.01483  4.61453  5.33688  0.61958  0.77255  0.48576  0.95510
    127   1.79529  4.25362  4.09799  3.51596  3.13437  3.83110  4.12740  2.46493  2.91716  1.77720  3.15493  3.76758  4.20157  3.65102  3.62921  2.85206  2.97818  2.21810  4.86664  3.66968    128 l - - -
          2.68618  4.42225  2.77519  2.73123  3.46354  2.40513  3.72494  3.29354  2.67741  2.69355  4.24690  2.90347  2.73739  3.18146  2.89801  2.37887  2.77519  2.98518  4.58477  3.61503
          0.01483  4.61453  5.33688  0.61958  0.77255  0.48576  0.95510
    128   1.66771  5.04279  3.02736  1.65732  4.39432  3.53331  3.84439  3.81814  2.64811  3.40454  4.20617  2.83957  3.98474  2.98656  3.12000  2.64776  3.04450  2.91536  5.62159  4.26584    129 e - - -
          2.68618  4.42225  2.77519  2.73123  3.46354  2.40513  3.72494  3.29354  2.67741  2.69355  4.24690  2.90347  2.73739  3.18146  2.89801  2.37887  2.77519  2.98518  4.58477  3.61503
          0.01483  4.61453  5.33688  0.61958  0.77255  0.48576  0.95510
    129   1.89484  5.10785  2.87362  1.87482  4.40039  3.53076  3.72903  3.84989  2.49102  3.39150  3.73698  2.85843  3.92560  2.73048  2.97296  2.48602  2.75589  3.04559  5.57624  4.20013    130 e - - -
          2.68618  4.42225  2.77519  2.73123  3.46354  2.40513  3.72494  3.29354  2.67741  2.69355  4.24690  2.90347  2.73739  3.18146  2.89801  2.37887  2.77519  2.98518  4.58477  3.61503
          0.01483  4.61453  5.33688  0.61958  0.77255  0.48576  0.95510
    130   1.46618  5.00665  3.06634  2.43403  4.41113  2.43201  3.86594  3.84698  2.66860  3.42414  4.22251  3.12117  3.98363  2.63116  3.13599  2.45601  2.86597  3.46891  5.63691  4.28634    131 a - - -
          2.68618  4.42225  2.77519  2.73123  3.46354  2.40513  3.72494  3.29354  2.67741  2.69355  4.24690  2.90347  2.73739  3.18146  2.89801  2.37887  2.77519  2.98518  4.58477  3.61503
          0.01483  4.61453  5.33688  0.61958  0.77255  0.48576  0.95510
    131   2.29735  5.22992  2.82731  2.03061  4.56727  2.70987  3.70120  4.04743  2.13913  3.53153  4.27317  2.98224  3.90658  2.46179  2.51979  2.48955  2.96984  3.34463  5.66683  4.26101    132 e - - -
          2.68618  4.42225  2.77519  2.73123  3.46354  2.40513  3.72494  3.29354  2.67741  2.69355  4.24690  2.90347  2.73739  3.18146  2.89801  2.37887  2.77519  2.98518  4.58477  3.61503
          0.01483  4.61453  5.33688  0.61958  0.77255  0.48576  0.95510
    132   2.54241  5.23954  2.82724  2.23500  4.57737  3.55261  3.72605  3.61548  1.43888  3.53098  4.28766  3.02790  3.94675  2.83102  2.33379  2.75954  3.01684  3.62719  5.66678  4.28448    133 k - - -
          2.68618  4.42225  2.77519  2.73123  3.46354  2.40513  3.72494  3.29354  2.67741  2.69355  4.24690  2.90347  2.73739  3.18146  2.89801  2.37887  2.77519  2.98518  4.58477  3.61503
          0.01483  4.61453  5.33688  0.61958  0.77255  0.48576  0.95510
    133   2.85031  5.11759  3.19934  2.62932  4.38961  3.63234  3.40691  3.82884  1.52414  3.37890  4.18322  2.88172  4.01817  2.91182  2.67663  2.85717  2.69796  3.48266  5.55162  2.24612    134 k - - -
          2.68618  4.42225  2.77519  2.73123  3.46354  2.40513  3.72494  3.29354  2.67741  2.69355  4.24690  2.90347  2.73739  3.18146  2.89801  2.37887  2.77519  2.98518  4.58477  3.61503
          0.01483  4.61453  5.33688  0.61958  0.77255  0.48576  0.95510
    134   2.76219  4.91394  2.78821  2.62225  3.56873  2.10123  3.19535  3.55223  2.61869  3.16339  3.99131  3.13426  3.98567  2.96677  2.72962  2.80707  2.99410  3.24278  5.35072  2.22121    135 g - - -
          2.68618  4.42225  2.77519  2.73123  3.46354  2.40513  3.72494  3.29354  2.67741  2.69355  4.24690  2.90347  2.73739  3.18146  2.89801  2.37887  2.77519  2.98518  4.58477  3.61503
          0.01483  4.61453  5.33688  0.61958  0.77255  0.48576  0.95510
    135   2.56988  4.53096  3.94321  3.67934  4.92594  1.17420  4.74861  4.38549  3.76432  4.04426  4.82900  3.74995  4.07018  4.01663  4.06616  1.29355  2.31420  3.70216  6.23723  5.05163    136 g - - -
          2.68618  4.42225  2.77519  2.73123  3.46354  2.40513  3.72494  3.29354  2.67741  2.69355  4.24690  2.90347  2.73739  3.18146  2.89801  2.37887  2.77519  2.98518  4.58477  3.61503
          0.01483  4.61453  5.33688  0.61958  0.77255  0.48576  0.95510
    136   2.13930  4.58813  3.58330  3.05978  4.08012  3.49991  4.11016  2.83736  3.03434  3.14135  3.99679  3.43289  3.38551  3.35342  3.42474  1.43477  2.03712  3.12129  5.45556  4.20026    137 s - - -
          2.68618  4.42225  2.77519  2.73123  3.46354  2.40513  3.72494  3.29354  2.67741  2.69355  4.24690  2.90347  2.73739  3.18146  2.89801  2.37887  2.77519  2.98518  4.58477  3.61503
          0.01483  4.61453  5.33688  0.61958  0.77255  0.48576  0.95510
    137   1.97578  4.38638  3.77898  3.21317  3.54467  3.72969  4.05105  2.69270  3.15216  2.00178  3.52316  3.56621  3.70307  3.43734  3.46726  2.01954  2.67148  2.37301  5.01331  3.79390    138 a - - -
          2.68618  4.42225  2.77519  2.73123  3.46354  2.40513  3.72494  3.29354  2.67741  2.69355  4.24690  2.90347  2.73739  3.18146  2.89801  2.37887  2.77519  2.98518  4.58477  3.61503
          0.01483  4.61453  5.33688  0.61958  0.77255  0.48576  0.95510
    138   2.73655  5.00547  2.44241  2.43549  4.26400  3.55211  3.41645  3.69252  2.13399  2.21285  3.58472  2.89173  3.94304  2.88660  2.82757  2.75231  2.96763  2.61675  5.49321  4.14257    139 k - - -
          2.68618  4.42225  2.77519  2.73123  3.46354  2.40513  3.72494  3.29354  2.67741  2.69355  4.24690  2.90347  2.73739  3.18146  2.89801  2.37887  2.77519  2.98518  4.58477  3.61503
          0.01483  4.61453  5.33688  0.61958  0.77255  0.48576  0.95510
    139   2.60502  5.11188  2.74125  2.51684  4.40052  3.55341  3.74608  3.84217  1.91817  3.38855  1.98736  2.76376  3.94953  2.70328  2.82518  2.76299  2.99827  3.47251  5.57598  4.21180    140 k - - -
          2.68618  4.42225  2.77519  2.73123  3.46354  2.40513  3.72494  3.29354  2.67741  2.69355  4.24690  2.90347  2.73739  3.18146  2.89801  2.37887  2.77519  2.98518  4.58477  3.61503
          0.01483  4.61453  5.33688  0.61958  0.77255  0.48576  0.95510
    140   2.77535  4.88283  2.94802  2.65891  4.10617  3.60546  3.81912  3.50401  2.19101  3.13118  1.89392  3.16337  4.00245  2.80623  3.04513  2.83413  2.14646  3.20577  5.40056  4.09097    141 m - - -
          2.68618  4.42225  2.77519  2.73123  3.46354  2.40513  3.72494  3.29354  2.67741  2.69355  4.24690  2.90347  2.73739  3.18146  2.89801  2.37887  2.77519  2.98518  4.58477  3.61503
          0.01483  4.61453  5.33688  0.61958  0.77255  0.48576  0.95510
    141   2.74614  5.02813  2.75612  2.28993  4.29167  3.55031  3.75557  3.72196  2.35713  3.29815  4.09414  3.06152  3.13773  2.88978  2.87489  2.75767  2.19095  2.04725  5.51478  4.16025    142 v - - -
          2.68618  4.42225  2.77519  2.73123  3.46354  2.40513  3.72494  3.29354  2.67741  2.69355  4.24690  2.90347  2.73739  3.18146  2.89801  2.37887  2.77519  2.98518  4.58477  3.61503
          0.01483  4.61453  5.33688  0.61958  0.77255  0.48576  0.95510
    142   2.34461  5.19626  2.25902  1.68978  4.50143  3.53122  3.77891  3.95005  2.56501  3.49089  4.26837  3.02215  3.27594  2.90024  3.05799  2.78121  3.04077  2.40547  5.67222  4.28228    143 e - - -
          2.68618  4.42225  2.77519  2.73123  3.46354  2.40513  3.72494  3.29354  2.67741  2.69355  4.24690  2.90347  2.73739  3.18146  2.89801  2.37887  2.77519  2.98518  4.58477  3.61503
          0.01483  4.61453  5.33688  0.61958  0.77255  0.48576  0.95510
    143   3.48138  6.20942  0.87373  1.36110  5.47711  3.57539  4.21866  5.06536  3.36898  4.51007  5.40927  3.02259  4.25753  3.40066  4.06104  3.30874  3.79443  4.59107  6.64040  5.04801    144 d - - -
          2.68618  4.42225  2.77519  2.73123  3.46354  2.40513  3.72494  3.29354  2.67741  2.69355  4.24690  2.90347  2.73739  3.18146  2.89801  2.37887  2.77519  2.98518  4.58477  3.61503
          0.01483  4.61453  5.33688  0.61958  0.77255  0.48576  0.95510
    144   2.76414  4.73397  2.20817  2.21411  3.89881  3.64942  3.87685  2.64247  2.75493  1.99406  3.05502  3.25062  4.03689  3.08828  3.18312  2.87464  2.99609  2.98132  5.28324  3.99995    145 l - - -
          2.68618  4.42225  2.77519  2.73123  3.46354  2.40513  3.72494  3.29354  2.67741  2.69355  4.24690  2.90347  2.73739  3.18146  2.89801  2.37887  2.77519  2.98518  4.58477  3.61503
          0.01483  4.61453  5.33688  0.61958  0.77255  0.48576  0.95510
    145   3.70932  4.97236  5.56432  4.97503  1.37467  4.99644  5.21549  2.33438  4.82241  1.11673  2.13863  5.11831  5.11264  4.74974  4.79381  4.35369  3.91519  2.77890  5.34463  4.26707    146 l - - -
          2.68618  4.42225  2.77519  2.73123  3.46354  2.40513  3.72494  3.29354  2.67741  2.69355  4.24690  2.90347  2.73739  3.18146  2.89801  2.37887  2.77519  2.98518  4.58477  3.61503
          0.01483  4.61453  5.33688  0.61958  0.77255  0.48576  0.95510
    146   2.52727  5.10454  2.56204  1.96360  1.86827  3.55460  3.82058  3.79487  2.64437  3.37588  4.18332  2.68781  3.99034  2.96590  3.12976  2.65605  3.06364  3.44980  5.59731  4.23238    147 f - - -
          2.68618  4.42225  2.77519  2.73123  3.46354  2.40513  3.72494  3.29354  2.67741  2.69355  4.24690  2.90347  2.73739  3.18146  2.89801  2.37887  2.77519  2.98518  4.58477  3.61503
          0.01483  4.61453  5.33688  0.61958  0.77255  0.48576  0.95510
    147   2.47096  4.76956  2.76548  1.83504  3.97011  3.62223  3.84415  2.87724  2.70072  2.99924  3.07770  3.20600  4.01064  3.03907  3.13936  2.84008  2.98021  2.15211  5.31750  4.02037    148 e - - -
          2.68618  4.42225  2.77519  2.73123  3.46354  2.40513  3.72494  3.29354  2.67741  2.69355  4.24690  2.90347  2.73739  3.18146  2.89801  2.37887  2.77519  2.98518  4.58477  3.61503
          0.01483  4.61453  5.33688  0.61958  0.77255  0.48576  0.95510
    148   3.45191  4.69311  5.44355  4.92313  3.81807  4.92378  5.45965  1.23530  4.81729  2.29566  2.25208  5.05970  5.15959  4.98786  4.92328  4.30946  3.69898  1.10141  5.80655  4.65010    149 v - - -
          2.68618  4.42225  2.77519  2.73123  3.46354  2.40513  3.72494  3.29354  2.67741  2.69355  4.24690  2.90347  2.73739  3.18146  2.89801  2.37887  2.77519  2.98518  4.58477  3.61503
          0.01483  4.61453  5.33688  0.61958  0.77255  0.48576  0.95510
    149   2.97292  4.66400  3.78929  1.62614  3.74570  3.97088  4.23823  1.55036  3.19078  2.40038  3.27539  3.68162  4.33717  3.52585  3.54688  3.23603  3.20750  2.47934  5.33618  4.10278    150 i - - -
          2.68618  4.42225  2.77519  2.73123  3.46354  2.40513  3.72494  3.29354  2.67741  2.69355  4.24690  2.90347  2.73739  3.18146  2.89801  2.37887  2.77519  2.98518  4.58477  3.61503
          0.01483  4.61453  5.33688  0.61958  0.77255  0.48576  0.95510
    150   2.72803  5.38132  3.15933  1.46737  4.76615  3.67496  3.79791  4.19827  2.00741  3.65570  4.44017  3.15132  4.07459  2.90972  1.78214  2.94394  3.19355  3.79896  5.75098  4.42549    151 e - - -
          2.68618  4.42225  2.77519  2.73123  3.46354  2.40513  3.72494  3.29354  2.67741  2.69355  4.24690  2.90347  2.73739  3.18146  2.89801  2.37887  2.77519  2.98518  4.58477  3.61503
          0.01483  4.61453  5.33688  0.61958  0.77255  0.48576  0.95510
    151   2.82897  5.40920  3.39447  2.76330  4.82728  3.76889  2.78733  4.23103  1.87843  3.66542  4.46254  3.24682  4.13586  1.73026  1.67457  3.02948  3.25465  3.84633  5.73139  4.45713    152 r - - -
          2.68618  4.42225  2.77519  2.73123  3.46354  2.40513  3.72494  3.29354  2.67741  2.69355  4.24690  2.90347  2.73739  3.18146  2.89801  2.37887  2.77519  2.98518  4.58477  3.61503
          0.01483  4.61453  5.33688  0.61958  0.77255  0.48576  0.95510
    152   1.67523  4.98796  3.15333  2.63520  4.26635  3.58185  2.56220  3.70041  2.58022  3.29256  4.11087  3.14361  4.00065  1.99443  3.00835  2.82527  3.03562  3.10401  5.51206  4.17686    153 a - - -
          2.68618  4.42225  2.77519  2.73123  3.46354  2.40513  3.72494  3.29354  2.67741  2.69355  4.24690  2.90347  2.73739  3.18146  2.89801  2.37887  2.77519  2.98518  4.58477  3.61503
          0.01483  4.61453  5.33688  0.61958  0.77255  0.48576  0.95510
    153   0.73520  4.49062  4.02634  3.63466  4.43098  3.37362  4.57668  3.73138  3.58993  3.03456  4.36940  3.74943  4.09365  3.88444  3.87992  2.29441  2.73929  3.30137  5.83085  4.63069    154 a - - -
          2.68618  4.42225  2.77519  2.73123  3.46354  2.40513  3.72494  3.29354  2.67741  2.69355  4.24690  2.90347  2.73739  3.18146  2.89801  2.37887  2.77519  2.98518  4.58477  3.61503
          0.01483  4.61453  5.33688  0.61958  0.77255  0.48576  0.95510
    154   1.67460  5.36999  1.85954  2.29285  4.69484  3.52803  3.83352  4.17507  2.64775  3.67712  4.44915  3.00374  3.99766  2.49389  3.16023  2.37216  3.14072  3.75633  5.83316  4.41132    155 a - - -
          2.68618  4.42225  2.77519  2.73123  3.46354  2.40513  3.72494  3.29354  2.67741  2.69355  4.24690  2.90347  2.73739  3.18146  2.89801  2.37887  2.77519  2.98518  4.58477  3.61503
          0.01483  4.61453  5.33688  0.61958  0.77255  0.48576  0.95510
    155   2.60969  5.56645  2.00101  1.89453  4.88362  1.59531  3.91380  4.38495  2.78492  3.86653  4.64946  2.99461  4.05494  2.57655  3.32640  2.94426  3.27734  3.94878  6.01309  4.55521    156 g - - -
          2.68618  4.42225  2.77519  2.73123  3.46354  2.40513  3.72494  3.29354  2.67741  2.69355  4.24690  2.90347  2.73739  3.18146  2.89801  2.37887  2.77519  2.98518  4.58477  3.61503
          0.01483  4.61453  5.33688  0.61958  0.77255  0.48576  0.95510
    156   2.80436  4.57814  4.25440  3.98742  4.35767  1.21723  4.85223  3.20559  3.97999  3.33373  4.34005  4.03436  4.30406  4.25525  4.19447  3.06541  3.26719  1.15689  5.86934  4.67421    157 v - - -
          2.68618  4.42225  2.77519  2.73123  3.46354  2.40513  3.72494  3.29354  2.67741  2.69355  4.24690  2.90347  2.73739  3.18146  2.89801  2.37887  2.77519  2.98518  4.58477  3.61503
          0.01483  4.61453  5.33688  0.61958  0.77255  0.48576  0.95510
    157   2.41971  4.64384  2.02491  2.92356  3.87608  3.68433  3.99948  2.68834  2.93162  2.89306  3.79338  3.37633  4.10358  3.24908  3.33794  2.69609  3.03517  1.66649  5.29505  4.02765    158 v - - -
          2.68618  4.42225  2.77519  2.73123  3.46354  2.40513  3.72494  3.29354  2.67741  2.69355  4.24690  2.90347  2.73739  3.18146  2.89801  2.37887  2.77519  2.98518  4.58477  3.61503
          0.01483  4.61453  5.33688  0.61958  0.77255  0.48576  0.95510
    158   2.32331  4.81082  2.05628  2.74306  1.78290  3.19891  3.94291  3.49722  2.84565  3.15217  4.00333  3.22854  4.03985  3.15171  3.28995  2.55135  3.05383  3.19718  5.43226  4.12188    159 f - - -
          2.68618  4.42225  2.77519  2.73123  3.46354  2.40513  3.72494  3.29354  2.67741  2.69355  4.24690  2.90347  2.73739  3.18146  2.89801  2.37887  2.77519  2.98518  4.58477  3.61503
          0.01483  4.61453  5.33688  0.61958  0.77255  0.48576  0.95510
    159   3.74736  5.00297  5.59696  5.01085  1.34242  5.04225  5.24552  2.32009  4.86116  1.01972  2.52867  5.16019  5.14427  4.77777  4.82998  4.40332  3.95195  2.78423  5.35570  4.26932    160 l - - -
          2.68618  4.42225  2.77519  2.73123  3.46354  2.40513  3.72494  3.29354  2.67741  2.69355  4.24690  2.90347  2.73739  3.18146  2.89801  2.37887  2.77519  2.98518  4.58477  3.61503
          0.01483  4.61453  5.33688  0.61958  0.77255  0.48576  0.95510
    160   1.67617  4.31854  4.13260  3.56443  3.16220  3.11709  4.20539  2.53566  3.46440  1.50930  3.40878  3.81640  4.24659  3.70846  3.68992  3.14742  3.03723  2.50174  4.95713  3.75751    161 l - - -
          2.68618  4.42225  2.77519  2.73123  3.46354  2.40513  3.72494  3.29354  2.67741  2.69355  4.24690  2.90347  2.73739  3.18146  2.89801  2.37887  2.77519  2.98518  4.58477  3.61503
          0.01483  4.61453  5.33688  0.61958  0.77255  0.48576  0.95510
    161   1.59882  4.27748  4.31502  3.73198  3.36769  3.53637  4.25938  2.30049  3.60900  1.70596  2.78959  3.93263  4.30048  3.82603  3.78376  3.22781  3.05185  2.27427  4.92157  3.73545    162 a - - -
          2.68618  4.42225  2.77519  2.73123  3.46354  2.40513  3.72494  3.29354  2.67741  2.69355  4.24690  2.90347  2.73739  3.18146  2.89801  2.37887  2.77519  2.98518  4.58477  3.61503
          0.01483  4.61453  5.33688  0.61958  0.77255  0.48576  0.95510
    162   3.00410  4.55981  4.14645  3.57621  3.36417  4.04358  1.71207  2.77184  3.40715  1.38160  3.02145  3.89161  4.39261  3.72008  3.65711  3.32841  3.23437  2.52928  5.01535  3.74919    163 l - - -
          2.68618  4.42225  2.77519  2.73123  3.46354  2.40513  3.72494  3.29354  2.67741  2.69355  4.24690  2.90347  2.73739  3.18146  2.89801  2.37887  2.77519  2.98518  4.58477  3.61503
          0.01483  4.61453  5.33688  0.61958  0.77255  0.48576  0.95510
    163   2.35888  2.08973  3.65905  3.15476  3.95618  3.54862  1.62294  3.35339  3.08159  3.04965  3.92403  3.50249  2.94754  3.42482  3.42903  2.88217  3.03004  3.05413  5.36248  4.11070    164 h - - -
          2.68618  4.42225  2.77519  2.73123  3.46354  2.40513  3.72494  3.29354  2.67741  2.69355  4.24690  2.90347  2.73739  3.18146  2.89801  2.37887  2.77519  2.98518  4.58477  3.61503
          0.01483  4.61453  5.33688  0.61958  0.77255  0.48576  0.95510
    164   2.04970  1.53247  4.30276  3.92563  4.56367  1.41600  4.76096  3.97403  3.87164  3.67757  4.50744  3.86003  2.83391  4.10824  4.11088  2.51132  3.04341  3.44204  5.95662  4.79554    165 g - - -
          2.68618  4.42225  2.77519  2.73123  3.46354  2.40513  3.72494  3.29354  2.67741  2.69355  4.24690  2.90347  2.73739  3.18146  2.89801  2.37887  2.77519  2.98518  4.58477  3.61503
          0.01483  4.61453  5.33688  0.61958  0.77255  0.48576  0.95510
    165   2.16629  4.53676  3.77144  3.31028  4.21856  1.61244  4.31853  3.55101  3.28349  2.66911  4.14717  3.58361  4.07481  3.59275  3.63178  2.82396  1.51034  3.18803  5.61036  4.37964    166 t - - -
          2.68618  4.42225  2.77519  2.73123  3.46354  2.40513  3.72494  3.29354  2.67741  2.69355  4.24690  2.90347  2.73739  3.18146  2.89801  2.37887  2.77519  2.98518  4.58477  3.61503
          0.01483  4.61453  5.33688  0.61958  0.77255  0.48576  0.95510
    166   2.88704  4.76858  3.57856  3.08503  4.07824  3.70202  4.08323  3.32738  2.43503  2.61623  3.99944  3.48656  4.17944  3.31986  3.11651  3.03786  1.05279  3.07511  5.45035  4.19911    167 t - - -
          2.68618  4.42225  2.77519  2.73123  3.46354  2.40513  3.72494  3.29354  2.67741  2.69355  4.24690  2.90347  2.73739  3.18146  2.89801  2.37887  2.77519  2.98518  4.58477  3.61503
          0.01483  4.61453  5.33688  0.61958  0.77255  0.48576  0.95510
    167   2.81497  4.45021  3.86356  3.28669  3.54527  3.81845  4.09610  2.84883  3.12665  2.20885  2.09160  3.63704  4.20061  3.47478  2.89166  3.09151  1.62482  2.66734  5.04994  3.83983    168 t - - -
          2.68618  4.42225  2.77519  2.73123  3.46354  2.40513  3.72494  3.29354  2.67741  2.69355  4.24690  2.90347  2.73739  3.18146  2.89801  2.37887  2.77519  2.98518  4.58477  3.61503
          0.01483  4.61453  5.33688  0.61958  0.77255  0.48576  0.95510
    168   2.73849  5.02137  2.28533  2.40864  4.28411  3.54953  3.74875  3.45312  2.52590  3.08678  2.20050  3.06019  3.94154  2.68268  2.65947  2.37849  2.96972  3.36692  5.50628  4.15216    169 m - - -
          2.68618  4.42225  2.77519  2.73123  3.46354  2.40513  3.72494  3.29354  2.67741  2.69355  4.24690  2.90347  2.73739  3.18146  2.89801  2.37887  2.77519  2.98518  4.58477  3.61503
          0.01483  4.61453  5.33688  0.61958  0.77255  0.48576  0.95510
    169   2.60885  4.78345  2.29314  2.57806  3.98570  3.28035  3.83481  2.23731  2.69331  3.02787  3.87319  3.02429  3.99974  3.02844  3.13481  2.40359  2.97897  2.33395  5.32299  4.02339    170 i - - -
          2.68618  4.42225  2.77519  2.73123  3.46354  2.40513  3.72494  3.29354  2.67741  2.69355  4.24690  2.90347  2.73739  3.18146  2.89801  2.37887  2.77519  2.98518  4.58477  3.61503
          0.01483  4.61453  5.33688  0.61958  0.77255  0.48576  0.95510
    170   3.54323  4.74609  5.59553  5.11568  4.01740  5.13765  5.81270  1.23015  5.04709  2.12343  3.75998  5.28034  5.34663  5.27001  5.19751  4.56101  3.79869  0.86418  6.11891  4.92577    171 v - - -
          2.68618  4.42225  2.77519  2.73123  3.46354  2.40513  3.72494  3.29354  2.67741  2.69355  4.24690  2.90347  2.73739  3.18146  2.89801  2.37887  2.77519  2.98518  4.58477  3.61503
          0.01483  4.61453  5.33688  0.61958  0.77255  0.48576  0.95510
    171   2.75674  4.84381  2.79772  1.89480  4.05202  3.59846  3.05704  2.52894  2.66270  3.08547  3.92561  3.15962  3.99519  3.00258  3.11135  2.82375  2.98950  2.08790  5.37083  4.05896    172 e - - -
          2.68618  4.42225  2.77519  2.73123  3.46354  2.40513  3.72494  3.29354  2.67741  2.69355  4.24690  2.90347  2.73739  3.18146  2.89801  2.37887  2.77519  2.98518  4.58477  3.61503
          0.01483  4.61453  5.33688  0.61958  0.77255  0.48576  0.95510
    172   2.72772  5.33197  3.07883  1.83135  4.69210  3.61683  3.40332  4.14248  2.29116  3.61311  4.38424  2.72301  4.01877  2.87992  1.52771  2.86366  3.12040  3.73433  5.72632  4.37053    173 r - - -
          2.68618  4.42225  2.77519  2.73123  3.46354  2.40513  3.72494  3.29354  2.67741  2.69355  4.24690  2.90347  2.73739  3.18146  2.89801  2.37887  2.77519  2.98518  4.58477  3.61503
          0.01483  4.61453  5.33688  0.61958  0.77255  0.48576  0.95510
    173   1.60384  4.88636  3.58781  3.00859  4.23501  3.70546  3.99065  3.56097  2.60167  2.69725  4.10691  3.42490  4.15532  3.18247  1.45305  3.01418  3.17490  3.27843  5.50946  4.25800    174 r - - -
          2.68618  4.42225  2.77519  2.73123  3.46354  2.40513  3.72494  3.29354  2.67741  2.69355  4.24690  2.90347  2.73739  3.18146  2.89801  2.37887  2.77519  2.98518  4.58477  3.61503
          0.01483  4.61453  5.33688  0.61958  0.77255  0.48576  0.95510
    174   1.48990  5.22529  3.42202  2.84184  4.66369  3.73748  3.87520  4.04970  1.42396  3.56498  4.38933  3.30461  4.14951  3.00851  2.33796  3.03584  3.24926  3.69261  5.69335  4.43238    175 k - - -
          2.68618  4.42225  2.77519  2.73123  3.46354  2.40513  3.72494  3.29354  2.67741  2.69355  4.24690  2.90347  2.73739  3.18146  2.89801  2.37887  2.77519  2.98518  4.58477  3.61503
          0.01483  4.61453  5.33688  0.61958  0.77255  0.48576  0.95510
    175   2.79420  5.23475  2.82054  2.34875  3.51866  3.55717  3.72922  4.03056  1.37724  3.52377  4.28334  3.03360  3.95110  2.59724  2.46076  2.76564  3.02095  3.62096  5.66185  4.28276    176 k - - -
          2.68618  4.42225  2.77519  2.73123  3.46354  2.40513  3.72494  3.29354  2.67741  2.69355  4.24690  2.90347  2.73739  3.18146  2.89801  2.37887  2.77519  2.98518  4.58477  3.61503
          0.01483  4.61453  5.33688  0.61958  0.77255  0.48576  0.95510
    176   2.64231  5.30892  2.20034  1.68150  4.65052  3.52072  3.73736  4.13664  2.24128  3.61013  4.35454  2.84874  3.93706  2.59249  2.34162  2.75126  3.02941  3.69850  5.73801  4.32389    177 e - - -
          2.68618  4.42225  2.77519  2.73123  3.46354  2.40513  3.72494  3.29354  2.67741  2.69355  4.24690  2.90347  2.73739  3.18146  2.89801  2.37887  2.77519  2.98518  4.58477  3.61503
          0.01483  4.61453  5.33688  0.61958  0.77255  0.48576  0.95510
    177   2.76167  5.48648  2.65214  1.31201  4.94249  1.55233  4.03902  4.43207  2.95375  3.94721  4.75934  2.77019  4.11134  3.19118  3.48448  3.01577  3.36554  3.98940  6.11236  4.67044    178 e - - -
          2.68618  4.42225  2.77519  2.73123  3.46354  2.40513  3.72494  3.29354  2.67741  2.69355  4.24690  2.90347  2.73739  3.18146  2.89801  2.37887  2.77519  2.98518  4.58477  3.61503
          0.01483  4.61453  5.33688  0.61958  0.77255  0.48576  0.95510
    178   3.22749  5.21332  3.78883  3.36814  5.00380  1.19505  4.34200  4.48444  2.81503  3.99671  4.86434  3.72896  4.38292  3.52690  1.13970  3.31258  3.56968  4.04979  5.99869  4.85138    179 r - - -
          2.68618  4.42225  2.77519  2.73123  3.46354  2.40513  3.72494  3.29354  2.67741  2.69355  4.24690  2.90347  2.73739  3.18146  2.89801  2.37887  2.77519  2.98518  4.58477  3.61503
          0.01483  4.61453  5.33688  0.61958  0.77255  0.48576  0.95510
    179   3.00142  4.52085  4.23440  3.64383  3.59422  4.09164  4.36820  1.71323  3.39918  2.13950  3.51040  3.95439  4.44036  3.77654  1.62919  3.38302  3.23373  2.01183  5.20772  4.01242    180 r - - -
          2.68618  4.42225  2.77519  2.73123  3.46354  2.40513  3.72494  3.29354  2.67741  2.69355  4.24690  2.90347  2.73739  3.18146  2.89801  2.37887  2.77519  2.98518  4.58477  3.61503
          0.01483  4.61453  5.33688  0.61958  0.77255  0.48576  0.95510
    180   2.81220  4.72656  1.89944  2.53065  3.91628  3.70488  3.95416  1.89233  2.84971  2.59181  3.81314  3.31917  4.09877  3.17662  3.27331  2.94897  3.04696  2.55181  5.32761  4.04562    181 i - - -
          2.68618  4.42225  2.77519  2.73123  3.46354  2.40513  3.72494  3.29354  2.67741  2.69355  4.24690  2.90347  2.73739  3.18146  2.89801  2.37887  2.77519  2.98518  4.58477  3.61503
          0.01483  4.61453  5.33688  0.61958  0.77255  0.48576  0.95510
    181   3.17932  5.57949  1.17516  2.54937  5.13516  2.74224  4.18012  4.66243  3.19838  4.17161  5.00695  3.11209  1.56789  3.35113  3.77700  3.12117  3.51266  4.18293  6.31234  4.85450    182 d - - -
          2.68618  4.42225  2.77519  2.73123  3.46354  2.40513  3.72494  3.29354  2.67741  2.69355  4.24690  2.90347  2.73739  3.18146  2.89801  2.37887  2.77519  2.98518  4.58477  3.61503
          0.01483  4.61453  5.33688  0.61958  0.77255  0.48576  0.95510
    182   2.84482  4.58056  3.88431  3.47892  3.81176  3.69427  4.35575  3.13976  3.37406  1.33008  3.82230  3.75533  1.56336  3.72872  3.64422  2.84482  3.18755  2.93928  5.35415  4.10562    183 l - - -
          2.68618  4.42225  2.77519  2.73123  3.46354  2.40513  3.72494  3.29354  2.67741  2.69355  4.24690  2.90347  2.73739  3.18146  2.89801  2.37887  2.77519  2.98518  4.58477  3.61503
          0.01483  4.61453  5.33688  0.61958  0.77255  0.48576  0.95510
    183   3.57491  4.84920  5.42028  4.91616  3.62605  4.92986  5.43886  2.18705  4.76676  1.03963  3.41854  5.08256  5.16655  4.90515  4.85887  4.33647  3.82756  1.10351  5.70993  4.58906    184 l - - -
          2.68618  4.42225  2.77519  2.73123  3.46354  2.40513  3.72494  3.29354  2.67741  2.69355  4.24690  2.90347  2.73739  3.18146  2.89801  2.37887  2.77519  2.98518  4.58477  3.61503
          0.01483  4.61453  5.33688  0.61958  0.77255  0.48576  0.95510
    184   2.72295  4.50013  4.22542  3.87631  4.20945  3.53947  4.71276  3.10496  3.81842  3.20132  4.19013  3.94256  4.23912  4.10344  4.05319  1.25058  3.16872  1.19716  5.73517  4.51152    185 v - - -
          2.68618  4.42225  2.77519  2.73123  3.46354  2.40513  3.72494  3.29354  2.67741  2.69355  4.24690  2.90347  2.73739  3.18146  2.89801  2.37887  2.77519  2.98518  4.58477  3.61503
          0.01483  4.61453  5.33688  0.61958  0.77255  0.48576  0.95510
    185   3.10399  4.94911  3.60903  3.17100  3.07319  3.89468  2.99419  3.60588  3.12863  3.17602  4.13295  3.56097  4.32833  3.46761  3.48305  1.42890  3.36087  3.35580  4.65293  1.55413    186 s - - -
          2.68618  4.42225  2.77519  2.73123  3.46354  2.40513  3.72494  3.29354  2.67741  2.69355  4.24690  2.90347  2.73739  3.18146  2.89801  2.37887  2.77519  2.98518  4.58477  3.61503
          0.01483  4.61453  5.33688  0.61958  0.77255  0.48576  0.95510
    186   3.39413  4.93194  4.31415  3.90100  2.28067  1.40657  3.94763  3.51829  3.84381  3.06139  4.12533  4.04215  4.65034  4.02843  4.06692  3.57823  3.65943  3.33151  4.28349  1.27360    187 y - - -
          2.68618  4.42225  2.77519  2.73123  3.46354  2.40513  3.72494  3.29354  2.67741  2.69355  4.24690  2.90347  2.73739  3.18146  2.89801  2.37887  2.77519  2.98518  4.58477  3.61503
          0.01483  4.61453  5.33688  0.61958  0.77255  0.48576  0.95510
    187   3.82307  5.46431  4.63521  4.64528  5.66194  0.15498  5.65190  5.50438  4.91762  5.02967  6.05252  4.80306  4.86613  5.18463  5.01441  4.02377  4.35443  4.89154  6.50269  5.80798    188 G - - -
          2.68618  4.42225  2.77519  2.73123  3.46354  2.40513  3.72494  3.29354  2.67741  2.69355  4.24690  2.90347  2.73739  3.18146  2.89801  2.37887  2.77519  2.98518  4.58477  3.61503
          0.01483  4.61453  5.33688  0.61958  0.77255  0.48576  0.95510
    188   2.51667  4.79739  3.31685  2.91806  4.59804  1.51085  4.14326  4.04016  2.98642  3.63867  4.43626  3.33169  4.02595  2.70787  3.41579  1.56385  2.75447  3.56755  5.84709  4.54046    189 g - - -
          2.68618  4.42225  2.77519  2.73123  3.46354  2.40513  3.72494  3.29354  2.67741  2.69355  4.24690  2.90347  2.73739  3.18146  2.89801  2.37887  2.77519  2.98518  4.58477  3.61503
          0.01483  4.61453  5.33688  0.61958  0.77255  0.48576  0.95510
    189   2.35620  4.67300  3.38732  2.84389  3.91508  3.60753  1.99190  2.83858  2.81044  2.97613  3.83925  3.29903  4.03596  3.15146  3.21852  1.82526  2.99154  2.86058  5.28902  4.00970    190 s - - -
          2.68618  4.42225  2.77519  2.73123  3.46354  2.40513  3.72494  3.29354  2.67741  2.69355  4.24690  2.90347  2.73739  3.18146  2.89801  2.37887  2.77519  2.98518  4.58477  3.61503
          0.01483  4.61453  5.33688  0.61958  0.77255  0.48576  0.95510
    190   3.34380  4.96056  4.08461  3.65242  3.23224  4.16496  1.40125  3.24885  3.32669  1.21485  3.84080  3.96083  4.57522  3.80314  3.55317  3.56068  3.59023  3.17634  4.87411  3.35229    191 l - - -
          2.68618  4.42225  2.77519  2.73123  3.46354  2.40513  3.72494  3.29354  2.67741  2.69355  4.24690  2.90347  2.73739  3.18146  2.89801  2.37887  2.77519  2.98518  4.58477  3.61503
          0.01483  4.61453  5.33688  0.61958  0.77255  0.48576  0.95510
    191   2.74838  4.72356  5.23153  4.68930  3.57027  4.73239  5.17333  1.27610  4.54495  1.08174  3.37870  4.84706  4.99122  4.68679  4.64055  4.09656  3.66191  2.15962  5.53950  4.42631    192 l - - -
          2.68618  4.42225  2.77519  2.73123  3.46354  2.40513  3.72494  3.29354  2.67741  2.69355  4.24690  2.90347  2.73739  3.18146  2.89801  2.37887  2.77519  2.98518  4.58477  3.61503
          0.01483  4.61453  5.33688  0.61958  0.77255  0.48576  0.95510
    192   2.77174  4.39992  4.02376  3.51080  3.65087  1.64445  4.27581  1.55862  3.41893  2.67626  3.28437  3.77068  4.22567  3.70657  3.68042  2.80843  3.06827  2.58052  5.16123  3.94932    193 i - - -
          2.68618  4.42225  2.77519  2.73123  3.46354  2.40513  3.72494  3.29354  2.67741  2.69355  4.24690  2.90347  2.73739  3.18146  2.89801  2.37887  2.77519  2.98518  4.58477  3.61503
          0.01483  4.61453  5.33688  0.61958  0.77255  0.48576  0.95510
    193   3.54445  5.19595  4.45767  4.19801  3.98911  0.97861  4.80738  4.32305  4.09583  3.89064  4.90366  4.39382  4.70764  4.46546  4.28909  3.74232  3.94642  4.01243  1.04188  4.00691    194 g - - -
          2.68618  4.42225  2.77519  2.73123  3.46354  2.40513  3.72494  3.29354  2.67741  2.69355  4.24690  2.90347  2.73739  3.18146  2.89801  2.37887  2.77519  2.98518  4.58477  3.61503
          0.01483  4.61453  5.33688  0.61958  0.77255  0.48576  0.95510
    194   3.46115  4.85976  4.86371  4.36112  3.01866  4.44606  4.42052  2.95391  4.05110  2.23312  1.34806  4.44896  4.79297  4.30661  4.15973  3.83940  3.70517  2.97647  1.40188  3.24434    195 m - - -
          2.68618  4.42225  2.77519  2.73123  3.46354  2.40513  3.72494  3.29354  2.67741  2.69355  4.24690  2.90347  2.73739  3.18146  2.89801  2.37887  2.77519  2.98518  4.58477  3.61503
          0.01483  4.61453  5.33688  0.61958  0.77255  0.48576  0.95510
    195   3.72451  4.97121  5.59478  5.02107  3.38972  5.08362  5.41140  1.51985  4.87622  1.30817  1.33231  5.20669  5.19223  4.85107  4.88368  4.45671  3.93911  2.50633  5.54142  4.53653    196 l - - -
          2.68618  4.42225  2.77519  2.73123  3.46354  2.40513  3.72494  3.29354  2.67741  2.69355  4.24690  2.90347  2.73739  3.18146  2.89801  2.37887  2.77519  2.98518  4.58477  3.61503
          0.01483  4.61453  5.33688  0.61958  0.77255  0.48576  0.95510
    196   2.43399  4.21391  4.20612  3.61918  3.31210  3.84216  2.59805  2.13383  3.49676  1.95478  3.32784  3.82474  4.21151  3.71732  3.67555  2.91622  2.97112  2.06729  4.82251  2.64333    197 l - - -
          2.68618  4.42225  2.77519  2.73123  3.46354  2.40513  3.72494  3.29354  2.67741  2.69355  4.24690  2.90347  2.73739  3.18146  2.89801  2.37887  2.77519  2.98518  4.58477  3.61503
          0.01483  4.61453  5.33688  0.61958  0.77255  0.48576  0.95510
    197   2.43768  5.07964  3.02784  2.45786  4.28289  3.57091  2.27194  3.77502  2.58341  3.34860  4.15527  1.79782  3.98678  2.94179  3.04488  2.81605  3.04306  3.43058  5.52912  3.00374    198 n - - -
          2.68618  4.42225  2.77519  2.73123  3.46354  2.40513  3.72494  3.29354  2.67741  2.69355  4.24690  2.90347  2.73739  3.18146  2.89801  2.37887  2.77519  2.98518  4.58477  3.61503
          0.01483  4.61453  5.33688  0.61958  0.77255  0.48576  0.95510
    198   2.85234  5.36187  2.53429  2.32586  4.69443  3.53096  3.11222  4.17993  2.54271  3.65821  4.41367  1.61329  3.97009  2.09446  2.82708  2.80281  3.08963  3.74766  5.79138  4.37371    199 n - - -
          2.68618  4.42225  2.77519  2.73123  3.46354  2.40513  3.72494  3.29354  2.67741  2.69355  4.24690  2.90347  2.73739  3.18146  2.89801  2.37887  2.77519  2.98518  4.58477  3.61503
          0.01483  4.61453  5.33688  0.61958  0.77255  0.48576  0.95510
    199   2.61687  3.39533  3.01376  2.28575  4.50078  3.52157  3.42610  3.96732  2.35421  3.47456  4.22938  2.60263  3.91431  2.16487  2.34269  2.47517  2.59721  3.55824  5.62871  4.23639    200 q - - -
          2.68618  4.42225  2.77519  2.73123  3.46354  2.40513  3.72494  3.29354  2.67741  2.69355  4.24690  2.90347  2.73739  3.18146  2.89801  2.37887  2.77519  2.98518  4.58477  3.61503
          0.01483  4.61453  5.33688  0.61958  0.77255  0.48576  0.95510
    200   2.63748  3.29513  3.05050  1.59669  4.49434  3.54662  3.72616  3.94989  2.18512  3.46425  4.22957  3.03048  3.93888  2.60137  2.42313  2.74768  2.83681  3.55351  5.62206  4.24525    201 e - - -
          2.68618  4.42225  2.77519  2.73123  3.46354  2.40513  3.72494  3.29354  2.67741  2.69355  4.24690  2.90347  2.73739  3.18146  2.89801  2.37887  2.77519  2.98518  4.58477  3.61503
          0.01483  4.61453  5.33688  0.61958  0.77255  0.48576  0.95510
    201   3.30358  5.85066  2.53044  1.15723  5.17991  3.58259  4.12422  4.72946  3.09019  4.20859  5.06100  1.30643  4.20553  3.29023  3.63866  3.19162  3.59685  4.28625  6.32623  4.83325    202 e - - -
          2.68618  4.42225  2.77519  2.73123  3.46354  2.40513  3.72494  3.29354  2.67741  2.69355  4.24690  2.90347  2.73739  3.18146  2.89801  2.37887  2.77519  2.98518  4.58477  3.61503
          0.01483  4.61453  5.33688  0.61958  0.77255  0.48576  0.95510
    202   3.04904  5.15003  3.08402  2.96428  4.91642  3.56363  4.38660  4.50893  3.29910  4.08314  4.93902  1.20625  1.29634  3.59933  3.71277  3.10896  3.45375  4.00674  6.14329  4.80849    203 n - - -
          2.68618  4.42225  2.77519  2.73123  3.46354  2.40513  3.72494  3.29354  2.67741  2.69355  4.24690  2.90347  2.73739  3.18146  2.89801  2.37887  2.77519  2.98518  4.58477  3.61503
          0.01483  4.61453  5.33688  0.61958  0.77255  0.48576  0.95510
    203   3.12064  4.58074  4.50969  3.93758  2.74862  4.23074  4.50304  2.64915  3.82054  1.31536  2.85364  4.18723  1.64219  4.01751  4.00768  3.53098  3.35100  2.64687  5.07816  3.88690    204 l - - -
          2.68618  4.42225  2.77519  2.73123  3.46354  2.40513  3.72494  3.29354  2.67741  2.69355  4.24690  2.90347  2.73739  3.18146  2.89801  2.37887  2.77519  2.98518  4.58477  3.61503
          0.01483  4.61453  5.33688  0.61958  0.77255  0.48576  0.95510
    204   3.42002  4.74994  5.01941  4.49876  2.41774  4.51944  4.31629  2.84853  4.33095  1.25147  2.95686  4.48792  4.80091  4.37923  4.37041  3.84650  3.64081  2.86856  4.56079  1.35124    205 l - - -
          2.68618  4.42225  2.77519  2.73123  3.46354  2.40513  3.72494  3.29354  2.67741  2.69355  4.24690  2.90347  2.73739  3.18146  2.89801  2.37887  2.77519  2.98518  4.58477  3.61503
          0.01483  4.61453  5.33688  0.61958  0.77255  0.48576  0.95510
    205   2.80517  4.69043  3.39875  2.00367  3.07675  3.69537  3.89426  3.23011  2.86138  2.89958  3.78776  3.33234  4.08909  3.18721  3.26398  2.93992  2.23077  2.98253  5.07825  1.91645    206 y - - -
          2.68618  4.42225  2.77519  2.73123  3.46354  2.40513  3.72494  3.29354  2.67741  2.69355  4.24690  2.90347  2.73739  3.18146  2.89801  2.37887  2.77519  2.98518  4.58477  3.61503
          0.01483  4.61453  5.33688  0.61958  0.77255  0.48576  0.95510
    206   2.62155  4.25762  2.65156  1.71049  4.53441  3.51438  2.82303  4.00844  2.45027  3.50485  4.25304  2.54185  3.90979  2.65356  2.94041  2.70855  2.65946  3.58832  5.65051  3.75425    207 e - - -
          2.68618  4.42225  2.77519  2.73123  3.46354  2.40513  3.72494  3.29354  2.67741  2.69355  4.24690  2.90347  2.73739  3.18146  2.89801  2.37887  2.77519  2.98518  4.58477  3.61503
          0.01483  4.61453  5.33688  0.61958  0.77255  0.48576  0.95510
    207   2.81109  4.82103  3.30498  2.62184  2.43210  3.66864  3.06394  3.41242  2.74408  3.04497  3.90929  2.69419  4.05742  2.40674  3.17067  2.89462  3.04193  3.13778  5.11463  2.05557    208 y - - -
          2.68618  4.42225  2.77519  2.73123  3.46354  2.40513  3.72494  3.29354  2.67741  2.69355  4.24690  2.90347  2.73739  3.18146  2.89801  2.37887  2.77519  2.98518  4.58477  3.61503
          0.01483  4.61453  5.33688  0.61958  0.77255  0.48576  0.95510
    208   3.46702  5.16229  1.40668  3.48486  1.76257  4.21095  3.86453  3.73946  3.57344  3.20941  4.28492  3.80313  4.60473  3.77962  3.91627  3.53475  3.70097  3.54754  4.29874  1.59573    209 d - - -
          2.68618  4.42225  2.77519  2.73123  3.46354  2.40513  3.72494  3.29354  2.67741  2.69355  4.24690  2.90347  2.73739  3.18146  2.89801  2.37887  2.77519  2.98518  4.58477  3.61503
          0.01483  4.61453  5.33688  0.61958  0.77255  0.48576  0.95510
    209   3.11682  5.60184  1.39742  2.37742  4.94008  3.60225  3.95302  4.42382  2.71909  3.89853  4.70517  3.07246  4.12313  3.08913  1.46834  3.04284  3.36725  4.00659  6.01959  4.60808    210 d - - -
          2.68618  4.42225  2.77519  2.73123  3.46354  2.40513  3.72494  3.29354  2.67741  2.69355  4.24690  2.90347  2.73739  3.18146  2.89801  2.37887  2.77519  2.98518  4.58477  3.61503
          0.01483  4.61453  5.33688  0.61958  0.77255  0.48576  0.95510
    210   2.97515  4.52934  4.13739  3.54599  3.59035  4.03709  4.30045  2.37974  3.30098  1.95212  3.51103  3.87417  4.39073  3.68893  1.63287  3.32276  3.20655  1.72009  5.18442  3.98593    211 r - - -
          2.68618  4.42225  2.77519  2.73123  3.46354  2.40513  3.72494  3.29354  2.67741  2.69355  4.24690  2.90347  2.73739  3.18146  2.89801  2.37887  2.77519  2.98518  4.58477  3.61503
          0.01483  4.61453  5.33688  0.61958  0.77255  0.48576  0.95510
    211   3.58010  4.81158  5.54768  5.01900  3.67073  5.04526  5.53195  1.74379  4.90878  1.07947  3.43483  5.18065  5.22499  5.00515  4.98333  4.43682  3.81897  1.22907  5.76638  4.67297    212 l - - -
          2.68618  4.42225  2.77519  2.73123  3.46354  2.40513  3.72494  3.29354  2.67741  2.69355  4.24690  2.90347  2.73739  3.18146  2.89801  2.37887  2.77519  2.98518  4.58477  3.61503
          0.01483  4.61453  5.33688  0.61958  0.77255  0.48576  0.95510
    212   3.02186  4.77640  3.67068  1.57788  3.72435  3.95409  4.21651  2.45146  3.13744  1.46587  3.60261  3.63227  4.33089  3.48142  3.49823  3.23646  3.25629  2.72020  5.35488  4.12272    213 l - - -
          2.68618  4.42225  2.77519  2.73123  3.46354  2.40513  3.72494  3.29354  2.67741  2.69355  4.24690  2.90347  2.73739  3.18146  2.89801  2.37887  2.77519  2.98518  4.58477  3.61503
          0.01483  4.61453  5.33688  0.61958  0.77255  0.48576  0.95510
    213   2.45728  5.02354  2.45838  1.82120  4.26440  3.59437  3.88911  1.74419  2.74674  3.27173  4.11994  3.13016  4.04079  3.05766  3.22061  2.89399  3.10255  3.26345  5.56505  4.22416    214 i - - -
          2.68618  4.42225  2.77519  2.73123  3.46354  2.40513  3.72494  3.29354  2.67741  2.69355  4.24690  2.90347  2.73739  3.18146  2.89801  2.37887  2.77519  2.98518  4.58477  3.61503
          0.01483  4.61453  5.33688  0.61958  0.77255  0.48576  0.95510
    214   1.62362  3.01148  4.75956  4.22091  3.68092  4.11107  4.71302  1.27211  4.08796  2.55195  3.61011  4.30915  4.55232  4.29743  4.22538  3.47022  3.25621  2.00286  5.32051  4.12969    215 i - - -
          2.68618  4.42225  2.77519  2.73123  3.46354  2.40513  3.72494  3.29354  2.67741  2.69355  4.24690  2.90347  2.73739  3.18146  2.89801  2.37887  2.77519  2.98518  4.58477  3.61503
          0.01483  4.61453  5.33688  0.61958  0.77255  0.48576  0.95510
    215   1.79575  3.05188  3.24655  2.67084  4.23667  3.62539  3.31611  3.64186  2.06133  3.23770  4.06000  3.17097  4.01469  2.95523  2.14211  2.84898  3.03663  3.32403  5.46674  4.15871    216 a - - -
          2.68618  4.42225  2.77519  2.73123  3.46354  2.40513  3.72494  3.29354  2.67741  2.69355  4.24690  2.90347  2.73739  3.18146  2.89801  2.37887  2.77519  2.98518  4.58477  3.61503
          0.01483  4.61453  5.33688  0.61958  0.77255  0.48576  0.95510
    216   3.07674  5.41197  3.41584  2.43706  4.82714  3.78164  3.28951  4.22903  1.31509  3.66452  4.46567  3.26053  4.14714  2.91664  1.60768  3.04641  3.26813  3.84923  5.72909  3.80917    217 k - - -
          2.68618  4.42225  2.77519  2.73123  3.46354  2.40513  3.72494  3.29354  2.67741  2.69355  4.24690  2.90347  2.73739  3.18146  2.89801  2.37887  2.77519  2.98518  4.58477  3.61503
          0.01483  4.61453  5.33688  0.61958  0.77255  0.48576  0.95510
    217   2.96452  5.22067  3.32341  2.72738  4.45223  3.71671  3.02619  3.95388  1.53158  3.47092  4.28560  2.96731  4.09335  2.93703  2.38844  2.96349  3.17240  3.60850  5.57001  1.96946    218 k - - -
          2.68618  4.42225  2.77519  2.73123  3.46354  2.40513  3.72494  3.29354  2.67741  2.69355  4.24690  2.90347  2.73739  3.18146  2.89801  2.37887  2.77519  2.98518  4.58477  3.61503
          0.01483  4.61453  5.33688  0.61958  0.77255  0.48576  0.95510
    218   3.04671  5.38676  1.57832  2.51513  4.46220  2.89235  3.97026  4.12868  2.90945  3.68406  4.52079  2.77157  4.10582  3.15173  3.43333  3.00916  3.31235  3.76514  5.77098  1.59884    219 d - - -
          2.68618  4.42225  2.77519  2.73123  3.46354  2.40513  3.72494  3.29354  2.67741  2.69355  4.24690  2.90347  2.73739  3.18146  2.89801  2.37887  2.77519  2.98518  4.58477  3.61503
          0.01483  4.61453  5.33688  0.61958  0.77255  0.48576  0.95510
    219   2.51559  5.03278  1.58757  2.64309  4.36768  3.56630  3.97890  3.66158  2.87190  3.38612  4.23736  2.77581  4.07021  3.15668  3.35133  2.92575  3.16042  1.73011  5.67440  4.32915    220 d - - -
          2.68618  4.42225  2.77519  2.73123  3.46354  2.40513  3.72494  3.29354  2.67741  2.69355  4.24690  2.90347  2.73739  3.18146  2.89801  2.37887  2.77519  2.98518  4.58477  3.61503
          0.01483  4.61453  5.33688  0.61958  0.77255  0.48576  0.95510
    220   2.96916  4.55260  4.62835  4.22197  4.06500  3.94406  4.95843  2.41376  4.10598  2.82049  3.94896  4.29434  4.54556  4.39645  4.30555  3.37555  1.56282  0.97326  5.76337  4.55594    221 v - - -
          2.68618  4.42225  2.77519  2.73123  3.46354  2.40513  3.72494  3.29354  2.67741  2.69355  4.24690  2.90347  2.73739  3.18146  2.89801  2.37887  2.77519  2.98518  4.58477  3.61503
          0.01483  4.61453  5.33688  0.61958  0.77255  0.48576  0.95510
    221   2.81958  4.42203  4.84302  4.27629  3.60478  4.32708  4.73184  1.70839  4.14180  1.77423  3.52032  4.40916  4.66191  4.34070  4.26669  3.65448  2.10168  1.41664  5.27949  4.09244    222 v - - -
          2.68618  4.42225  2.77519  2.73123  3.46354  2.40513  3.72494  3.29354  2.67741  2.69355  4.24690  2.90347  2.73739  3.18146  2.89801  2.37887  2.77519  2.98518  4.58477  3.61503
          0.01483  4.61453  5.33688  0.61958  0.77255  0.48576  0.95510
    222   2.90103  4.43577  4.21303  3.65426  3.51074  3.96431  4.34854  2.36595  3.55092  1.50883  3.45769  3.92497  4.35986  3.81105  3.79232  1.60088  3.15628  2.22428  5.11642  3.91913    223 l - - -
          2.68618  4.42225  2.77519  2.73123  3.46354  2.40513  3.72494  3.29354  2.67741  2.69355  4.24690  2.90347  2.73739  3.18146  2.89801  2.37887  2.77519  2.98518  4.58477  3.61503
          0.01483  4.61453  5.33688  0.61958  0.77255  0.48576  0.95510
    223   2.93764  4.48294  4.21117  3.67891  2.25730  3.95279  4.22730  2.82806  3.57867  1.61770  3.49539  3.91465  4.36176  3.81868  3.80452  1.52466  3.19771  2.69099  4.86102  3.49218    224 s - - -
          2.68618  4.42225  2.77519  2.73123  3.46354  2.40513  3.72494  3.29354  2.67741  2.69355  4.24690  2.90347  2.73739  3.18146  2.89801  2.37887  2.77519  2.98518  4.58477  3.61503
          0.01483  4.61453  5.33688  0.61958  0.77255  0.48576  0.95510
    224   1.47843  4.49116  4.52655  3.97786  2.04831  4.11193  4.43926  2.63761  3.85294  1.58167  3.36398  4.15423  4.49025  4.04649  4.01436  3.43616  3.28078  2.55546  4.98792  3.71215    225 a - - -
          2.68618  4.42225  2.77519  2.73123  3.46354  2.40513  3.72494  3.29354  2.67741  2.69355  4.24690  2.90347  2.73739  3.18146  2.89801  2.37887  2.77519  2.98518  4.58477  3.61503
          0.01483  4.61453  5.33688  0.61958  0.77255  0.48576  0.95510
    225   1.24560  5.29524  1.21510  2.69044  4.99178  3.51829  4.25834  4.41951  3.27363  4.04445  4.90012  3.21452  4.17822  3.44520  3.80962  3.07000  3.43503  3.96069  6.23268  4.82753    226 d - - -
          2.68618  4.42225  2.77519  2.73123  3.46354  2.40513  3.72494  3.29354  2.67741  2.69355  4.24690  2.90347  2.73739  3.18146  2.89801  2.37887  2.77519  2.98518  4.58477  3.61503
          0.01483  4.61453  5.33688  0.61958  0.77255  0.48576  0.95510
    226   2.98507  5.30965  1.28026  2.58074  4.94938  1.68452  4.10685  4.44048  3.05391  3.97263  4.77874  3.11688  4.10053  3.26594  3.59152  2.64884  2.68779  3.95676  6.14315  4.71659    227 d - - -
          2.68618  4.42225  2.77519  2.73123  3.46354  2.40513  3.72494  3.29354  2.67741  2.69355  4.24690  2.90347  2.73739  3.18146  2.89801  2.37887  2.77519  2.98518  4.58477  3.61503
          0.01483  4.61453  5.33688  0.61958  0.77255  0.48576  0.95510
    227   2.75009  4.38644  3.93249  3.40668  2.91487  1.73305  4.16320  2.91676  3.33240  2.63022  1.81266  3.69047  4.17883  3.60750  3.60571  2.81153  3.03031  2.70262  5.03026  3.78404    228 g - - -
          2.68618  4.42225  2.77519  2.73123  3.46354  2.40513  3.72494  3.29354  2.67741  2.69355  4.24690  2.90347  2.73739  3.18146  2.89801  2.37887  2.77519  2.98518  4.58477  3.61503
          0.01483  4.61453  5.33688  0.61958  0.77255  0.48576  0.95510
    228   3.23499  5.02501  4.06534  3.39914  4.09124  4.01543  4.13127  3.43998  2.58370  2.90237  1.46580  3.74210  4.40970  3.35767  1.31572  3.39008  3.45693  3.29637  5.47670  4.27204    229 r - - -
          2.68618  4.42225  2.77519  2.73123  3.46354  2.40513  3.72494  3.29354  2.67741  2.69355  4.24690  2.90347  2.73739  3.18146  2.89801  2.37887  2.77519  2.98518  4.58477  3.61503
          0.01483  4.61453  5.33688  0.61958  0.77255  0.48576  0.95510
    229   3.30172  5.29828  3.82963  3.32062  4.92040  3.88824  4.22604  4.38169  2.62920  3.87364  4.76170  3.69676  1.30782  3.39865  1.12843  3.36559  3.58825  4.00875  5.90148  4.74211    230 r - - -
          2.68618  4.42225  2.77519  2.73123  3.46354  2.40513  3.72494  3.29354  2.67741  2.69355  4.24690  2.90347  2.73739  3.18146  2.89801  2.37887  2.77519  2.98518  4.58477  3.61503
          0.01483  4.61453  5.33688  0.61958  0.77255  0.48576  0.95510
    230   2.99913  4.90447  3.92211  3.81793  5.21652  1.03281  5.00362  4.78066  4.06618  4.40057  5.25055  4.00090  1.04791  4.32146  4.34106  3.17018  3.51804  4.11935  6.37309  5.31740    231 g - - -
          2.68618  4.42225  2.77519  2.73123  3.46354  2.40513  3.72494  3.29354  2.67741  2.69355  4.24690  2.90347  2.73739  3.18146  2.89801  2.37887  2.77519  2.98518  4.58477  3.61503
          0.01483  4.61453  5.33688  0.61958  0.77255  0.48576  0.95510
    231   1.88501  1.52771  4.57404  4.30957  4.73966  1.12984  5.01300  4.10503  4.22549  3.86723  4.69867  4.00461  4.09774  4.41945  4.36476  2.75730  3.07484  3.51382  6.14114  5.02371    232 g - - -
          2.68618  4.42225  2.77519  2.73123  3.46354  2.40513  3.72494  3.29354  2.67741  2.69355  4.24690  2.90347  2.73739  3.18146  2.89801  2.37887  2.77519  2.98518  4.58477  3.61503
          0.01483  4.61453  5.33688  0.61958  0.77255  0.48576  0.95510
    232   3.21567  1.59066  5.10588  4.54148  3.55745  4.50226  4.92735  1.75520  4.38918  1.52433  3.42654  4.63715  4.80731  4.53919  4.46625  3.84756  3.45871  1.93393  5.36275  4.20805    233 l - - -
          2.68618  4.42225  2.77519  2.73123  3.46354  2.40513  3.72494  3.29354  2.67741  2.69355  4.24690  2.90347  2.73739  3.18146  2.89801  2.37887  2.77519  2.98518  4.58477  3.61503
          0.01483  4.61453  5.33688  0.61958  0.77255  0.48576  0.95510
    233   1.78824  4.38565  3.79564  2.80549  3.51661  3.77732  4.05604  2.41099  3.16443  1.74935  3.49392  3.27280  4.15657  3.45152  3.47305  3.03967  2.99192  2.43901  4.99589  3.77772    234 l - - -
          2.68618  4.42225  2.77519  2.73123  3.46354  2.40513  3.72494  3.29354  2.67741  2.69355  4.24690  2.90347  2.73739  3.18146  2.89801  2.37887  2.77519  2.98518  4.58477  3.61503
          0.01483  4.61453  5.33688  0.61958  0.77255  0.48576  0.95510
    234   1.24560  5.29524  1.21510  2.69044  4.99178  3.51829  4.25834  4.41951  3.27363  4.04445  4.90012  3.21452  4.17822  3.44520  3.80962  3.07000  3.43503  3.96069  6.23268  4.82753    235 d - - -
          2.68618  4.42225  2.77519  2.73123  3.46354  2.40513  3.72494  3.29354  2.67741  2.69355  4.24690  2.90347  2.73739  3.18146  2.89801  2.37887  2.77519  2.98518  4.58477  3.61503
          0.01483  4.61453  5.33688  0.61958  0.77255  0.48576  0.95510
    235   3.13854  5.48359  1.17113  2.58517  5.10483  3.51835  4.21534  4.65279  3.24911  4.18365  5.02599  3.13521  4.17924  3.39511  3.82045  1.28513  3.49629  4.15573  6.31746  4.85291    236 d - - -
          2.68618  4.42225  2.77519  2.73123  3.46354  2.40513  3.72494  3.29354  2.67741  2.69355  4.24690  2.90347  2.73739  3.18146  2.89801  2.37887  2.77519  2.98518  4.58477  3.61503
          0.01483  4.61453  5.33688  0.61958  0.77255  0.48576  0.95510
    236   2.51369  4.50683  3.95048  3.51676  3.89564  3.60189  4.38772  3.15670  3.44072  1.35339  3.87313  3.75042  4.19448  3.75510  3.71949  1.42317  3.11679  2.91691  5.41060  4.18549    237 l - - -
          2.68618  4.42225  2.77519  2.73123  3.46354  2.40513  3.72494  3.29354  2.67741  2.69355  4.24690  2.90347  2.73739  3.18146  2.89801  2.37887  2.77519  2.98518  4.58477  3.61503
          0.01483  4.61453  5.33688  0.61958  0.77255  0.48576  0.95510
    237   3.01600  4.87346  1.60779  3.02812  3.77860  3.86584  4.16157  3.02433  3.10014  1.42551  3.23744  3.50729  4.27708  3.40590  3.50467  3.17172  3.25951  2.92278  5.39510  4.12290    238 l - - -
          2.68618  4.42225  2.77519  2.73123  3.46354  2.40513  3.72494  3.29354  2.67741  2.69355  4.24690  2.90347  2.73739  3.18146  2.89801  2.37887  2.77519  2.98518  4.58477  3.61503
          0.01483  4.61453  5.33688  0.61958  0.77255  0.48576  0.95510
    238   2.47552  5.31271  1.57035  2.46150  4.64525  2.19793  3.32268  4.12048  2.60918  3.62782  4.39894  3.01421  3.98576  2.93540  2.69981  2.82391  3.10793  3.70640  5.78499  4.37522    239 d - - -
          2.68618  4.42225  2.77519  2.73123  3.46354  2.40513  3.72494  3.29354  2.67741  2.69355  4.24690  2.90347  2.73739  3.18146  2.89801  2.37887  2.77519  2.98518  4.58477  3.61503
          0.01483  4.61453  5.33688  0.61958  0.77255  0.48576  0.95510
    239   1.49408  4.75767  3.35529  2.91495  4.45021  1.80400  3.51248  3.88040  2.96121  3.49798  4.30825  3.33004  2.59041  3.28607  3.39080  2.53407  3.04398  3.45349  5.73169  4.43282    240 a - - -
          2.68618  4.42225  2.77519  2.73123  3.46354  2.40513  3.72494  3.29354  2.67741  2.69355  4.24690  2.90347  2.73739  3.18146  2.89801  2.37887  2.77519  2.98518  4.58477  3.61503
          0.01483  4.61453  5.33688  0.61958  0.77255  0.48576  0.95510
    240   1.55452  4.95757  3.18234  2.76962  4.52033  3.51432  4.00052  3.94825  2.77169  3.53404  4.34977  3.24086  3.01787  1.51904  3.18752  2.85144  3.11168  3.54569  5.74386  4.41990    241 q - - -
          2.68618  4.42225  2.77519  2.73123  3.46354  2.40513  3.72494  3.29354  2.67741  2.69355  4.24690  2.90347  2.73739  3.18146  2.89801  2.37887  2.77519  2.98518  4.58477  3.61503
          0.01483  4.61453  5.33688  0.61958  0.77255  0.48576  0.95510
    241   3.02443  4.81561  3.68515  3.26260  4.00495  3.84906  4.26536  3.01030  3.05091  2.90280  3.96923  3.65883  4.33169  1.46445  3.34755  3.22344  3.31152  1.36322  5.50705  4.22999    242 v - - -
          2.68618  4.42225  2.77519  2.73123  3.46354  2.40513  3.72494  3.29354  2.67741  2.69355  4.24690  2.90347  2.73739  3.18146  2.89801  2.37887  2.77519  2.98518  4.58477  3.61503
          0.01483  4.61453  5.33688  0.61958  0.77255  0.48576  0.95510
    242   2.83386  5.01754  3.08560  2.02034  4.25194  3.60456  3.38203  3.66259  2.60097  3.26957  4.09754  3.13496  4.01975  2.15035  3.03035  2.86371  3.06630  1.73080  5.50868  4.17872    243 v - - -
          2.68618  4.42225  2.77519  2.73123  3.46354  2.40513  3.72494  3.29354  2.67741  2.69355  4.24690  2.90347  2.73739  3.18146  2.89801  2.37887  2.77519  2.98518  4.58477  3.61503
          0.01483  4.61453  5.33688  0.61958  0.77255  0.48576  0.95510
    243   2.98693  5.52658  2.51374  1.23778  4.84303  3.54300  2.87821  4.34296  2.69671  3.81721  4.59267  3.00085  4.03920  2.00960  3.20852  2.91622  3.23519  3.90809  5.95130  4.50851    244 e - - -
          2.68618  4.42225  2.77519  2.73123  3.46354  2.40513  3.72494  3.29354  2.67741  2.69355  4.24690  2.90347  2.73739  3.18146  2.89801  2.37887  2.77519  2.98518  4.58477  3.61503
          0.01483  4.61453  5.33688  0.61958  0.77255  0.48576  0.95510
    244   3.17966  5.11560  3.26206  1.33992  4.06634  3.85954  4.21503  3.33889  3.06647  1.33256  3.99723  3.48193  4.33398  3.44247  3.44294  3.27896  3.43392  3.21349  5.60682  4.31500    245 l - - -
          2.68618  4.42225  2.77519  2.73123  3.46354  2.40513  3.72494  3.29354  2.67741  2.69355  4.24690  2.90347  2.73739  3.18146  2.89801  2.37887  2.77519  2.98518  4.58477  3.61503
          0.01483  4.61453  5.33688  0.61958  0.77255  0.48576  0.95510
    245   3.53310  4.78961  5.46593  4.90751  3.52864  4.91955  5.32514  1.96115  4.77827  1.11833  2.69260  5.05095  5.10678  4.83576  4.82190  4.28709  3.76268  1.25378  5.57451  4.50410    246 l - - -
          2.68618  4.42225  2.77519  2.73123  3.46354  2.40513  3.72494  3.29354  2.67741  2.69355  4.24690  2.90347  2.73739  3.18146  2.89801  2.37887  2.77519  2.98518  4.58477  3.61503
          0.01483  4.61453  5.33688  0.61958  0.77255  0.48576  0.95510
    246   3.42699  4.66612  5.40938  4.90869  4.00151  4.93277  5.54792  1.39662  4.82006  2.29038  3.77999  5.06082  5.19374  5.05911  4.97414  4.32825  3.16886  0.80791  5.96804  4.76019    247 v - - -
          2.68618  4.42225  2.77519  2.73123  3.46354  2.40513  3.72494  3.29354  2.67741  2.69355  4.24690  2.90347  2.73739  3.18146  2.89801  2.37887  2.77519  2.98518  4.58477  3.61503
          0.01483  4.61453  5.33688  0.61958  0.77255  0.48576  0.95510
    247   3.58990  4.81554  5.57630  5.04910  3.67705  5.06785  5.56052  1.45696  4.94199  1.09152  3.43733  5.20815  5.24103  5.03184  5.01171  4.46213  3.82843  1.42201  5.78164  4.69187    248 l - - -
          2.68618  4.42225  2.77519  2.73123  3.46354  2.40513  3.72494  3.29354  2.67741  2.69355  4.24690  2.90347  2.73739  3.18146  2.89801  2.37887  2.77519  2.98518  4.58477  3.61503
          0.01483  4.61453  5.33688  0.61958  0.77255  0.48576  0.95510
    248   2.94374  4.41886  4.35007  3.77338  3.02744  1.72397  4.35165  2.43181  3.65980  1.42367  3.06939  4.01267  4.39850  3.87711  3.85524  3.34311  3.17766  2.51609  5.00242  3.81380    249 l - - -
          2.68618  4.42225  2.77519  2.73123  3.46354  2.40513  3.72494  3.29354  2.67741  2.69355  4.24690  2.90347  2.73739  3.18146  2.89801  2.37887  2.77519  2.98518  4.58477  3.61503
          0.01483  4.61453  5.33688  0.61958  0.77255  0.48576  0.95510
    249   3.02347  5.32738  2.75624  1.42944  4.90010  1.33553  4.10107  4.36272  3.00518  3.91558  4.73799  3.13856  4.12397  3.26377  3.50368  3.00962  2.86400  3.91756  6.09229  4.68828    250 g - - -
          2.68618  4.42225  2.77519  2.73123  3.46354  2.40513  3.72494  3.29354  2.67741  2.69355  4.24690  2.90347  2.73739  3.18146  2.89801  2.37887  2.77519  2.98518  4.58477  3.61503
          0.01483  4.61453  5.33688  0.61958  0.77255  0.48576  0.95510
    250   2.82833  4.86126  3.14521  1.75457  4.09551  2.83591  3.92410  3.45619  2.78391  1.64650  3.98857  3.22256  4.05915  3.12443  3.21137  2.90977  2.82055  3.17692  5.43902  4.13880    251 l - - -
          2.68618  4.42225  2.77519  2.73123  3.46354  2.40513  3.72494  3.29354  2.67741  2.69355  4.24690  2.90347  2.73739  3.18146  2.89801  2.37887  2.77519  2.98518  4.58477  3.61503
          0.01483  4.61453  5.33688  0.61958  0.77255  0.48576  0.95510
    251   3.57491  4.84920  5.42028  4.91616  3.62605  4.92986  5.43886  2.18705  4.76676  1.03963  3.41854  5.08256  5.16655  4.90515  4.85887  4.33647  3.82756  1.10351  5.70993  4.58906    252 l - - -
          2.68618  4.42225  2.77519  2.73123  3.46354  2.40513  3.72494  3.29354  2.67741  2.69355  4.24690  2.90347  2.73739  3.18146  2.89801  2.37887  2.77519  2.98518  4.58477  3.61503
          0.01483  4.61453  5.33688  0.61958  0.77255  0.48576  0.95510
    252   2.93512  4.97562  3.39469  2.49424  4.22363  3.73291  3.87314  3.57806  2.48983  3.20777  4.06655  3.30089  4.12070  2.78338  1.74270  3.00256  3.15200  1.63820  5.45722  4.19425    253 v - - -
          2.68618  4.42225  2.77519  2.73123  3.46354  2.40513  3.72494  3.29354  2.67741  2.69355  4.24690  2.90347  2.73739  3.18146  2.89801  2.37887  2.77519  2.98518  4.58477  3.61503
          0.01483  4.61453  5.33688  0.61958  0.77255  0.48576  0.95510
    253   2.94129  4.07458  3.28425  2.39531  4.60657  3.69066  3.78452  4.02108  2.13475  3.51978  4.31711  3.18369  4.06796  2.58837  1.26683  2.92886  2.92771  3.65424  5.64845  4.34408    254 r - - -
          2.68618  4.42225  2.77519  2.73123  3.46354  2.40513  3.72494  3.29354  2.67741  2.69355  4.24690  2.90347  2.73739  3.18146  2.89801  2.37887  2.77519  2.98518  4.58477  3.61503
          0.01483  4.61453  5.33688  0.61958  0.77255  0.48576  0.95510
    254   1.80233  5.10554  3.20125  2.64147  4.47701  3.01147  3.80423  3.90226  2.14361  3.44370  4.23864  3.14662  4.01142  2.93229  1.76588  2.83870  2.81644  3.53070  5.61595  4.28822    255 r - - -
          2.68618  4.42225  2.77519  2.73123  3.46354  2.40513  3.72494  3.29354  2.67741  2.69355  4.24690  2.90347  2.73739  3.18146  2.89801  2.37887  2.77519  2.98518  4.58477  3.61503
          0.01483  4.61453  5.33688  0.61958  0.77255  0.48576  0.95510
    255   1.68881  4.74969  3.39514  2.82960  4.00667  3.62836  3.89692  3.39670  2.69173  3.05054  3.90504  3.28858  4.04597  3.10422  1.80177  2.68889  2.82399  3.11287  3.62754  4.06218    256 a - - -
          2.68618  4.42225  2.77519  2.73123  3.46354  2.40513  3.72494  3.29354  2.67741  2.69355  4.24690  2.90347  2.73739  3.18146  2.89801  2.37887  2.77519  2.98518  4.58477  3.61503
          0.01483  4.61453  5.33688  0.61958  0.77255  0.48576  0.95510
    256   2.95170  5.45312  2.59149  1.59758  4.79112  3.56390  3.83869  4.27173  2.58554  3.74459  4.51701  2.61993  4.02938  2.95644  1.56414  2.89354  3.19098  3.84500  5.87132  4.46032    257 r - - -
          2.68618  4.42225  2.77519  2.73123  3.46354  2.40513  3.72494  3.29354  2.67741  2.69355  4.24690  2.90347  2.73739  3.18146  2.89801  2.37887  2.77519  2.98518  4.58477  3.61503
          0.01483  4.61453  5.33688  0.61958  0.77255  0.48576  0.95510
    257   1.59443  5.39588  2.61036  1.66083  4.71282  3.53142  3.82652  4.19601  2.50634  3.69009  4.45940  2.61241  3.99759  2.78303  3.14310  2.84772  3.14395  3.77427  5.83986  4.41513    258 a - - -
          2.68618  4.42225  2.77519  2.73123  3.46354  2.40513  3.72494  3.29354  2.67741  2.69355  4.24690  2.90347  2.73739  3.18146  2.89801  2.37887  2.77519  2.98518  4.58477  3.61503
          0.01483  4.61453  5.33688  0.61958  0.77255  0.48576  0.95510
    258   1.19614  4.59709  3.70036  3.50132  4.88937  1.16403  4.67508  4.34138  3.69249  4.00407  4.80656  3.05339  4.09053  3.93763  4.02179  2.79675  3.13419  3.70669  6.20402  4.99080    259 g - - -
          2.68618  4.42225  2.77519  2.73123  3.46354  2.40513  3.72494  3.29354  2.67741  2.69355  4.24690  2.90347  2.73739  3.18146  2.89801  2.37887  2.77519  2.98518  4.58477  3.61503
          0.01483  4.61453  5.33688  0.61958  0.77255  0.48576  0.95510
    259   2.88182  4.49245  4.32764  3.86926  3.88646  1.48155  4.63279  2.33928  3.78306  2.77280  3.82291  4.04589  4.40160  4.06480  4.02202  3.23752  3.22800  1.28792  5.48780  4.27171    260 v - - -
          2.68618  4.42225  2.77519  2.73123  3.46354  2.40513  3.72494  3.29354  2.67741  2.69355  4.24690  2.90347  2.73739  3.18146  2.89801  2.37887  2.77519  2.98518  4.58477  3.61503
          0.01483  4.61453  5.33688  0.61958  0.77255  0.48576  0.95510
    260   3.02520  4.81035  3.69389  3.27160  3.99954  3.85294  4.27093  2.99723  3.05992  2.89635  3.96383  3.66599  4.33530  1.49060  3.35544  3.22774  3.31233  1.33781  5.50468  4.22864    261 v - - -
          2.68618  4.42225  2.77519  2.73123  3.46354  2.40513  3.72494  3.29354  2.67741  2.69355  4.24690  2.90347  2.73739  3.18146  2.89801  2.37887  2.77519  2.98518  4.58477  3.61503
          0.01483  4.61453  5.33688  0.61958  0.77255  0.48576  0.95510
    261   2.93421  4.50720  4.04020  3.47140  3.56317  3.99594  4.28078  2.18417  3.36926  2.39602  2.90116  3.82147  4.35316  1.68039  3.65993  3.26951  3.16800  1.70459  5.16243  3.96067    262 q - - -
          2.68618  4.42225  2.77519  2.73123  3.46354  2.40513  3.72494  3.29354  2.67741  2.69355  4.24690  2.90347  2.73739  3.18146  2.89801  2.37887  2.77519  2.98518  4.58477  3.61503
          0.01483  4.61453  5.33688  0.61958  0.77255  0.48576  0.95510
    262   3.42338  4.70053  5.31281  4.77026  3.65606  4.80123  5.26156  1.84656  4.64180  2.13009  1.46057  4.91874  5.04752  4.78785  4.73892  4.16825  3.66554  1.20189  5.62233  4.49310    263 v - - -
          2.68618  4.42225  2.77519  2.73123  3.46354  2.40513  3.72494  3.29354  2.67741  2.69355  4.24690  2.90347  2.73739  3.18146  2.89801  2.37887  2.77519  2.98518  4.58477  3.61503
          0.01483  4.61453  5.33688  0.61958  0.77255  0.48576  0.95510
    263   3.42111  4.71035  5.27215  4.73008  3.64029  4.77548  5.23486  2.00286  4.59552  2.11146  1.43120  4.88795  5.03017  4.75004  4.70105  4.14201  3.66514  1.16828  5.60762  4.47811    264 v - - -
          2.68618  4.42225  2.77519  2.73123  3.46354  2.40513  3.72494  3.29354  2.67741  2.69355  4.24690  2.90347  2.73739  3.18146  2.89801  2.37887  2.77519  2.98518  4.58477  3.61503
          0.01483  4.61453  5.33688  0.61958  0.77255  0.48576  0.95510
    264   3.01563  4.70199  3.90220  3.32725  3.92172  3.99180  4.24372  2.38548  1.52491  2.76893  3.80664  3.72457  4.37255  3.51227  3.30507  3.28355  3.25425  1.42814  5.43213  4.19621    265 v - - -
          2.68618  4.42225  2.77519  2.73123  3.46354  2.40513  3.72494  3.29354  2.67741  2.69355  4.24690  2.90347  2.73739  3.18146  2.89801  2.37887  2.77519  2.98518  4.58477  3.61503
          0.01483  4.61453  5.33688  0.61958  0.77255  0.48576  0.95510
    265   3.20099  5.31801  3.36955  3.04065  5.00261  1.31939  4.18776  4.45278  1.14936  3.95505  4.80509  3.48792  4.30129  3.35009  3.00043  3.23193  3.50683  4.02959  5.99727  4.77546    266 k - - -
          2.68618  4.42225  2.77519  2.73123  3.46354  2.40513  3.72494  3.29354  2.67741  2.69355  4.24690  2.90347  2.73739  3.18146  2.89801  2.37887  2.77519  2.98518  4.58477  3.61503
          0.01483  4.61453  5.33688  0.61958  0.77255  0.48576  0.95510
    266   2.99821  4.90375  3.92176  3.81754  5.21642  1.00620  5.00330  4.78043  4.06598  4.40038  5.25016  4.00032  1.07617  4.32104  4.34095  3.16927  3.51719  4.11880  6.37323  5.31732    267 g - - -
          2.68618  4.42225  2.77519  2.73123  3.46354  2.40513  3.72494  3.29354  2.67741  2.69355  4.24690  2.90347  2.73739  3.18146  2.89801  2.37887  2.77519  2.98518  4.58477  3.61503
          0.01483  4.61453  5.33688  0.61958  0.77255  0.48576  0.95510
    267   2.99913  4.90447  3.92211  3.81793  5.21652  1.03281  5.00362  4.78066  4.06618  4.40057  5.25055  4.00090  1.04791  4.32146  4.34106  3.17018  3.51804  4.11935  6.37309  5.31740    268 g - - -
          2.68618  4.42225  2.77519  2.73123  3.46354  2.40513  3.72494  3.29354  2.67741  2.69355  4.24690  2.90347  2.73739  3.18146  2.89801  2.37887  2.77519  2.98518  4.58477  3.61503
          0.01483  4.61453  5.33688  0.61958  0.77255  0.48576  0.95510
    268   3.21307  5.21004  3.36454  3.19237  4.52196  1.15743  1.22476  4.46111  3.31929  4.01123  4.90591  3.62529  4.36874  3.71551  3.66266  3.28898  3.59304  4.03041  5.83868  4.45478    269 g - - -
          2.68618  4.42225  2.77519  2.73123  3.46354  2.40513  3.72494  3.29354  2.67741  2.69355  4.24690  2.90347  2.73739  3.18146  2.89801  2.37887  2.77519  2.98518  4.58477  3.61503
          0.01483  4.61453  5.33688  0.61958  0.77255  0.48576  0.95510
    269   2.88207  4.39852  4.15842  3.58612  3.44715  3.96585  1.75780  2.30915  3.45692  2.42366  3.09097  3.86863  4.33056  3.73680  3.69555  3.25185  3.11748  1.58355  5.01517  3.78786    270 v - - -
          2.68618  4.42225  2.77519  2.73123  3.46354  2.40513  3.72494  3.29354  2.67741  2.69355  4.24690  2.90347  2.73739  3.18146  2.89801  2.37887  2.77519  2.98518  4.58477  3.61503
          0.01483  4.61453  5.33688  0.61958  0.77255  0.48576  0.95510
    270   2.60417  4.39706  4.16112  3.60007  3.54815  3.92855  4.30961  2.55169  3.50221  2.34048  3.01399  3.87686  1.86748  3.76902  3.75199  3.22785  3.11377  1.49831  5.10932  3.90865    271 v - - -
          2.68618  4.42225  2.77519  2.73123  3.46354  2.40513  3.72494  3.29354  2.67741  2.69355  4.24690  2.90347  2.73739  3.18146  2.89801  2.37887  2.77519  2.98518  4.58477  3.61503
          0.01483  4.61453  5.33688  0.61958  0.77255  0.48576  0.95510
    271   2.60603  4.59440  4.02278  3.59484  3.77624  3.77534  4.44828  2.98791  3.49044  1.27902  3.71540  3.85853  1.59399  3.82116  3.75299  3.16278  3.23266  2.83849  5.39123  4.18435    272 l - - -
          2.68618  4.42225  2.77519  2.73123  3.46354  2.40513  3.72494  3.29354  2.67741  2.69355  4.24690  2.90347  2.73739  3.18146  2.89801  2.37887  2.77519  2.98518  4.58477  3.61503
          0.01483  4.61453  5.33688  0.61958  0.77255  0.48576  0.95510
    272   2.74592  4.82857  2.35273  2.65804  4.02711  3.59784  3.44764  3.18775  2.65192  1.88251  3.46519  2.30109  3.98942  2.99518  3.09804  2.81499  2.97783  3.13961  5.34885  4.03723    273 l - - -
          2.68618  4.42225  2.77519  2.73123  3.46354  2.40513  3.72494  3.29354  2.67741  2.69355  4.24690  2.90347  2.73739  3.18146  2.89801  2.37887  2.77519  2.98518  4.58477  3.61503
          0.01483  4.61453  5.33688  0.61958  0.77255  0.48576  0.95510
    273   2.93200  5.48220  1.94610  2.11593  4.80815  3.52777  2.79895  4.30825  2.65594  3.77857  4.54091  2.19801  4.00710  1.83957  3.17680  2.86557  3.17790  3.86535  5.91114  4.46718    274 q - - -
          2.68618  4.42225  2.77519  2.73123  3.46354  2.40513  3.72494  3.29354  2.67741  2.69355  4.24690  2.90347  2.73739  3.18146  2.89801  2.37887  2.77519  2.98518  4.58477  3.61503
          0.01483  4.61453  5.33688  0.61958  0.77255  0.48576  0.95510
    274   2.74232  4.79649  3.24336  2.24881  3.99838  3.60699  3.13700  2.45020  2.42475  2.35878  3.87824  3.18054  3.99407  2.32422  3.08806  2.82124  2.97301  2.70314  5.32419  4.02367    275 e - - -
          2.68618  4.42225  2.77519  2.73123  3.46354  2.40513  3.72494  3.29354  2.67741  2.69355  4.24690  2.90347  2.73739  3.18146  2.89801  2.37887  2.77519  2.98518  4.58477  3.61503
          0.01483  4.61453  5.33688  0.61958  0.77255  0.48576  0.95510
    275   2.41271  4.64549  3.38676  2.42650  3.81612  3.65480  3.87990  2.32087  2.18077  2.27060  3.73782  3.28810  4.03836  3.11877  2.78718  2.88128  2.97511  2.53883  5.20080  3.93247    276 k - - -
          2.68618  4.42225  2.77519  2.73123  3.46354  2.40513  3.72494  3.29354  2.67741  2.69355  4.24690  2.90347  2.73739  3.18146  2.89801  2.37887  2.77519  2.98518  4.58477  3.61503
          0.01483  4.61453  5.33688  0.61958  0.77255  0.48576  0.95510
    276   1.90399  3.96468  3.08264  2.42569  4.33638  3.54549  3.74865  3.77267  1.84099  3.33533  4.12346  3.05739  3.94144  2.61456  2.97806  2.49568  2.60782  3.41203  5.53819  4.17963    277 k - - -
          2.68618  4.42225  2.77519  2.73123  3.46354  2.40513  3.72494  3.29354  2.67741  2.69355  4.24690  2.90347  2.73739  3.18146  2.89801  2.37887  2.77519  2.98518  4.58477  3.61503
          0.01483  4.61453  5.33688  0.61958  0.77255  0.48576  0.95510
    277   1.96573  3.55158  3.77437  2.92713  4.09638  3.48531  4.27058  3.40492  3.24713  3.15867  4.03282  3.57898  4.08434  3.55972  3.59027  2.84965  1.08307  3.07820  5.50386  4.27550    278 t - - -
          2.68618  4.42225  2.77519  2.73123  3.46354  2.40513  3.72494  3.29354  2.67741  2.69355  4.24690  2.90347  2.73739  3.18146  2.89801  2.37887  2.77519  2.98518  4.58477  3.61503
          0.01483  4.61453  5.33688  0.61958  0.77255  0.48576  0.95510
    278   3.14818  4.54211  4.81699  4.29258  3.83682  4.37218  4.94092  1.79043  4.18400  2.55681  3.70269  4.47566  4.76224  4.43903  4.38004  3.73050  1.47712  1.25133  5.58142  4.37710    279 v - - -
          2.68618  4.42225  2.77519  2.73123  3.46354  2.40513  3.72494  3.29354  2.67741  2.69355  4.24690  2.90347  2.73739  3.18146  2.89801  2.37887  2.77519  2.98518  4.58477  3.61503
          0.01483  4.61453  5.33688  0.61958  0.77255  0.48576  0.95510
    279   2.47599  4.57778  3.46679  2.90170  3.73834  3.67779  3.91371  2.76338  2.65812  2.79847  3.67710  3.34729  4.06127  2.44220  3.01148  2.91254  2.39492  1.76755  5.14587  3.89148    280 v - - -
          2.68618  4.42225  2.77519  2.73123  3.46354  2.40513  3.72494  3.29354  2.67741  2.69355  4.24690  2.90347  2.73739  3.18146  2.89801  2.37887  2.77519  2.98518  4.58477  3.61503
          0.01483  4.61453  5.33688  0.61958  0.77255  0.48576  0.95510
    280   2.51719  4.53681  3.50641  2.77435  3.68647  3.68823  3.92887  3.04864  2.73949  1.65556  3.35235  3.37643  4.06988  2.54004  3.27097  2.92529  2.50721  2.54949  5.10816  3.86033    281 l - - -
          2.68618  4.42225  2.77519  2.73123  3.46354  2.40513  3.72494  3.29354  2.67741  2.69355  4.24690  2.90347  2.73739  3.18146  2.89801  2.37887  2.77519  2.98518  4.58477  3.61503
          0.01483  4.61453  5.33688  0.61958  0.77255  0.48576  0.95510
    281   2.94771  5.04193  3.16292  2.21419  4.19961  3.69154  3.91646  3.58922  2.64907  1.58080  4.06876  3.24088  4.11611  1.84206  3.02587  2.99653  3.17813  3.33582  5.51747  4.21497    282 l - - -
          2.68618  4.42225  2.77519  2.73123  3.46354  2.40513  3.72494  3.29354  2.67741  2.69355  4.24690  2.90347  2.73739  3.18146  2.89801  2.37887  2.77519  2.98518  4.58477  3.61503
          0.01483  4.61453  5.33688  0.61958  0.77255  0.48576  0.95510
    282   3.07869  5.49015  3.10123  2.01738  4.88878  3.70456  3.84289  4.31905  1.33556  3.75532  4.55144  3.17389  4.12693  1.80982  2.70426  3.02842  3.28983  3.91781  5.83172  4.51279    283 k - - -
          2.68618  4.42225  2.77519  2.73123  3.46354  2.40513  3.72494  3.29354  2.67741  2.69355  4.24690  2.90347  2.73739  3.18146  2.89801  2.37887  2.77519  2.98518  4.58477  3.61503
          0.01483  4.61453  5.33688  0.61958  0.77255  0.48576  0.95510
    283   3.00070  5.37073  3.03519  2.32022  4.76657  3.64338  3.86104  4.20503  1.23997  3.68958  4.48664  3.14631  4.09035  2.98510  2.84211  1.84288  3.23430  3.80782  5.80736  4.46761    284 k - - -
          2.68618  4.42225  2.77519  2.73123  3.46354  2.40513  3.72494  3.29354  2.67741  2.69355  4.24690  2.90347  2.73739  3.18146  2.89801  2.37887  2.77519  2.98518  4.58477  3.61503
          0.01483  4.61453  5.33688  0.61958  0.77255  0.48576  0.95510
    284   2.78667  4.86697  3.21298  2.68859  4.09462  3.29941  3.83749  3.49231  2.27546  1.73765  3.96330  2.94902  4.01692  2.84046  3.04873  2.02375  3.02075  3.19762  5.39472  4.09267    285 l - - -
          2.68618  4.42225  2.77519  2.73123  3.46354  2.40513  3.72494  3.29354  2.67741  2.69355  4.24690  2.90347  2.73739  3.18146  2.89801  2.37887  2.77519  2.98518  4.58477  3.61503
          0.01483  4.61453  5.33688  0.61958  0.77255  0.48576  0.95510
    285   3.25661  1.42692  5.03071  4.55184  3.57446  4.26911  4.95825  2.62015  4.32422  1.04978  3.50836  4.59299  4.73875  4.53181  4.41189  3.71141  3.57497  2.57742  5.41291  4.22306    286 l - - -
          2.68618  4.42225  2.77519  2.73123  3.46354  2.40513  3.72494  3.29354  2.67741  2.69355  4.24690  2.90347  2.73739  3.18146  2.89801  2.37887  2.77519  2.98518  4.58477  3.61503
          0.01483  4.61453  5.33688  0.61958  0.77255  0.48576  0.95510
    286   2.79587  1.91701  3.36886  2.80697  3.93017  3.31198  2.70694  3.34639  2.00982  3.00189  3.86169  3.27647  4.05481  3.08443  3.04942  2.90286  3.02665  3.07751  5.27689  3.45671    287 c - - -
          2.68618  4.42225  2.77519  2.73123  3.46354  2.40513  3.72494  3.29354  2.67741  2.69355  4.24690  2.90347  2.73739  3.18146  2.89801  2.37887  2.77519  2.98518  4.58477  3.61503
          0.01483  4.61453  5.33688  0.61958  0.77255  0.48576  0.95510
    287   2.77476  5.23715  2.81295  2.45641  4.56280  1.90725  3.09174  4.03480  2.01750  3.53146  4.28595  2.79333  3.93298  2.42397  2.94897  2.74270  3.00663  3.61844  5.67653  3.78815    288 g - - -
          2.68618  4.42225  2.77519  2.73123  3.46354  2.40513  3.72494  3.29354  2.67741  2.69355  4.24690  2.90347  2.73739  3.18146  2.89801  2.37887  2.77519  2.98518  4.58477  3.61503
          0.01483  4.61453  5.33688  0.61958  0.77255  0.48576  0.95510
    288   1.09775  4.58810  3.72853  3.52686  4.88729  1.25424  4.68806  4.33800  3.70918  4.00338  4.80588  3.10624  4.09012  3.95399  4.03305  2.79372  3.13084  3.70176  6.20447  4.99546    289 a - - -
          2.68618  4.42225  2.77519  2.73123  3.46354  2.40513  3.72494  3.29354  2.67741  2.69355  4.24690  2.90347  2.73739  3.18146  2.89801  2.37887  2.77519  2.98518  4.58477  3.61503
          0.01483  4.61453  5.33688  0.61958  0.77255  0.48576  0.95510
    289   1.03444  4.58483  4.02270  3.80023  4.84825  3.36438  4.82843  4.22330  3.85970  3.94902  4.80421  3.85191  1.22675  4.13504  4.12061  2.85496  3.18137  3.64794  6.18881  5.02394    290 a - - -
          2.68618  4.42225  2.77519  2.73123  3.46354  2.40513  3.72494  3.29354  2.67741  2.69355  4.24690  2.90347  2.73739  3.18146  2.89801  2.37887  2.77519  2.98518  4.58477  3.61503
          0.01483  4.61453  5.33688  0.61958  0.77255  0.48576  0.95510
    290   3.40883  5.09420  4.02776  3.73916  3.10702  4.06835  4.20369  3.85989  3.69170  3.38194  4.45206  3.99688  1.23965  4.01740  3.94601  3.55298  3.73536  3.63230  4.71442  1.14674    291 y - - -
          2.68618  4.42225  2.77519  2.73123  3.46354  2.40513  3.72494  3.29354  2.67741  2.69355  4.24690  2.90347  2.73739  3.18146  2.89801  2.37887  2.77519  2.98518  4.58477  3.61503
          0.01483  4.61453  5.33688  0.61958  0.77255  0.48576  0.95510
    291   4.63408  5.59328  5.47334  5.38860  0.93358  5.13705  3.82049  4.19686  5.17522  3.35820  4.72855  4.69290  5.39864  4.85728  4.99652  4.54978  4.83297  4.15817  3.89794  0.89195    292 y - - -
          2.68618  4.42225  2.77519  2.73123  3.46354  2.40513  3.72494  3.29354  2.67741  2.69355  4.24690  2.90347  2.73739  3.18146  2.89801  2.37887  2.77519  2.98518  4.58477  3.61503
          0.01483  4.61453  5.33688  0.61958  0.77255  0.48576  0.95510
    292   3.05862  4.46743  4.77372  4.24017  1.49905  4.20566  4.61232  2.37985  4.09727  2.35347  3.49580  4.33632  4.59783  4.28129  4.21469  3.55361  2.73736  1.33561  5.11175  3.82379    293 v - - -
          2.68618  4.42225  2.77519  2.73123  3.46354  2.40513  3.72494  3.29354  2.67741  2.69355  4.24690  2.90347  2.73739  3.18146  2.89801  2.37887  2.77519  2.98518  4.58477  3.61503
          0.01483  4.61453  5.33688  0.61958  0.77255  0.48576  0.95510
    293   3.36875  4.66874  5.20963  4.67613  1.45492  4.65994  4.93441  2.07984  4.53563  2.16629  3.46256  4.76105  4.94024  4.65678  4.61038  4.01776  3.61145  1.18766  5.26359  3.94088    294 v - - -
          2.68618  4.42225  2.77519  2.73123  3.46354  2.40513  3.72494  3.29354  2.67741  2.69355  4.24690  2.90347  2.73739  3.18146  2.89801  2.37887  2.77519  2.98518  4.58477  3.61503
          0.01483  4.61453  5.33688  0.61958  0.77255  0.48576  0.95510
    294   3.22989  4.90227  4.32465  4.07281  1.10000  1.16969  4.49556  3.74817  4.10856  3.32721  4.40765  4.18304  4.55758  4.32195  4.30340  3.45029  3.63361  3.50455  4.99134  3.42254    295 f - - -
          2.68618  4.42225  2.77519  2.73123  3.46354  2.40513  3.72494  3.29354  2.67741  2.69355  4.24690  2.90347  2.73739  3.18146  2.89801  2.37887  2.77519  2.98518  4.58477  3.61503
          0.01483  4.61453  5.33688  0.61958  0.77255  0.48576  0.95510
    295   2.60207  2.71390  4.27090  3.94880  4.73334  1.15059  4.83538  4.15694  3.91179  3.85956  4.68606  3.90022  1.45287  4.16874  4.15048  2.80791  3.11864  3.58027  6.08711  4.94046    296 g - - -
          2.68618  4.42225  2.77519  2.73123  3.46354  2.40513  3.72494  3.29354  2.67741  2.69355  4.24690  2.90347  2.73739  3.18146  2.89801  2.37887  2.77519  2.98518  4.58477  3.61503
          0.01483  4.61453  5.33688  0.61958  0.77255  0.48576  0.95510
    296   2.83079  3.07293  4.43855  3.85235  3.34925  3.96331  4.30589  2.53095  3.71119  1.65092  3.00427  4.00873  2.09949  3.91045  3.85108  3.26619  3.06899  1.89102  4.91832  3.73755    297 l - - -
          2.68618  4.42225  2.77519  2.73123  3.46354  2.40513  3.72494  3.29354  2.67741  2.69355  4.24690  2.90347  2.73739  3.18146  2.89801  2.37887  2.77519  2.98518  4.58477  3.61503
          0.01483  4.61453  5.33688  0.61958  0.77255  0.48576  0.95510
    297   3.08999  4.51589  4.67347  4.13322  3.53560  4.23742  4.68052  2.37827  3.98775  1.32959  3.43796  4.31309  3.05467  4.21295  4.14673  3.57758  3.34847  1.26817  5.26881  4.09589    298 v - - -
          2.68618  4.42225  2.77519  2.73123  3.46354  2.40513  3.72494  3.29354  2.67741  2.69355  4.24690  2.90347  2.73739  3.18146  2.89801  2.37887  2.77519  2.98518  4.58477  3.61503
          0.01483  4.61453  5.33688  0.61958  0.77255  0.48576  0.95510
    298   2.78563  4.43268  3.96509  3.42546  3.67745  3.76565  4.24564  2.75769  3.34498  2.42243  3.63510  3.72808  2.74077  3.63785  3.63804  3.07949  1.56120  1.73195  5.18761  3.97333    299 t - - -
          2.68618  4.42225  2.77519  2.73123  3.46354  2.40513  3.72494  3.29354  2.67741  2.69355  4.24690  2.90347  2.73739  3.18146  2.89801  2.37887  2.77519  2.98518  4.58477  3.61503
          0.01483  4.61453  5.33688  0.61958  0.77255  0.48576  0.95510
    299   3.08655  5.34899  1.23547  2.65134  4.93316  3.54062  4.20471  4.35687  3.19177  3.97898  4.83777  3.18703  4.17586  3.38583  3.72207  3.07954  1.32539  3.92941  6.17176  4.76185    300 d - - -
          2.68618  4.42225  2.77519  2.73123  3.46354  2.40513  3.72494  3.29354  2.67741  2.69355  4.24690  2.90347  2.73739  3.18146  2.89801  2.37887  2.77519  2.98518  4.58477  3.61503
          0.01483  4.61453  5.33688  0.61958  0.77255  0.48576  0.95510
    300   2.42450  4.69650  1.73253  2.88121  3.90528  3.70539  3.98268  2.07329  2.89067  2.56165  3.80706  3.35167  4.10934  3.21464  3.30754  2.95750  2.80473  2.77434  5.32524  4.04935    301 d - - -
          2.68618  4.42225  2.77519  2.73123  3.46354  2.40513  3.72494  3.29354  2.67741  2.69355  4.24690  2.90347  2.73739  3.18146  2.89801  2.37887  2.77519  2.98518  4.58477  3.61503
          0.01483  4.61453  5.33688  0.61958  0.77255  0.48576  0.95510
    301   1.47955  4.39429  3.88572  3.34546  3.69465  3.17003  4.17844  2.01723  3.28402  2.76815  3.66930  3.63537  4.12675  3.56308  3.58722  2.43661  2.56043  2.59248  5.15928  3.94582    302 a - - -
          2.68618  4.42225  2.77519  2.73123  3.46354  2.40513  3.72494  3.29354  2.67741  2.69355  4.24690  2.90347  2.73739  3.18146  2.89801  2.37887  2.77519  2.98518  4.58477  3.61503
          0.01483  4.61453  5.33688  0.61958  0.77255  0.48576  0.95510
    302   0.84606  4.45853  4.11549  3.70349  4.41430  2.44720  4.60784  3.71049  3.66408  3.49224  4.35100  3.77894  4.08665  3.93054  3.94775  2.79006  2.47290  2.53455  5.82069  4.63174    303 a - - -
          2.68618  4.42225  2.77519  2.73123  3.46354  2.40513  3.72494  3.29354  2.67741  2.69355  4.24690  2.90347  2.73739  3.18146  2.89801  2.37887  2.77519  2.98518  4.58477  3.61503
          0.01483  4.61453  5.33688  0.61958  0.77255  0.48576  0.95510
    303   1.50138  4.47282  3.97768  3.50574  4.09442  1.43947  4.41488  2.98166  3.45823  3.12947  4.03814  3.71393  4.12832  3.74541  3.76747  2.88307  3.05616  2.29934  5.54513  4.33226    304 g - - -
          2.68618  4.42225  2.77519  2.73123  3.46354  2.40513  3.72494  3.29354  2.67741  2.69355  4.24690  2.90347  2.73739  3.18146  2.89801  2.37887  2.77519  2.98518  4.58477  3.61503
          0.01483  4.61453  5.33688  0.61958  0.77255  0.48576  0.95510
    304   3.29256  4.90818  4.06030  3.59211  2.41998  1.46392  3.21338  3.47512  3.53939  3.03859  4.05461  3.85280  4.53520  3.78036  3.82947  3.45039  3.52950  3.27483  4.33230  1.44192    305 y - - -
          2.68618  4.42225  2.77519  2.73123  3.46354  2.40513  3.72494  3.29354  2.67741  2.69355  4.24690  2.90347  2.73739  3.18146  2.89801  2.37887  2.77519  2.98518  4.58477  3.61503
          0.01483  4.61453  5.33688  0.61958  0.77255  0.48576  0.95510
    305   2.81791  4.80970  1.75601  2.78609  3.00970  3.67959  3.44372  3.39548  2.78158  3.02883  3.50522  3.26512  4.06876  3.11018  3.21156  2.74477  3.04972  3.12526  5.06516  2.16013    306 d - - -
          2.68618  4.42225  2.77519  2.73123  3.46354  2.40513  3.72494  3.29354  2.67741  2.69355  4.24690  2.90347  2.73739  3.18146  2.89801  2.37887  2.77519  2.98518  4.58477  3.61503
          0.01483  4.61453  5.33688  0.61958  0.77255  0.48576  0.95510
    306   3.37023  5.86372  1.02795  2.53363  4.88596  3.62615  1.53180  4.74104  3.20626  4.21348  5.09434  3.11490  4.25435  3.36796  3.77619  3.25852  3.66593  4.31777  6.16016  4.62877    307 d - - -
          2.68618  4.42225  2.77519  2.73123  3.46354  2.40513  3.72494  3.29354  2.67741  2.69355  4.24690  2.90347  2.73739  3.18146  2.89801  2.37887  2.77519  2.98518  4.58477  3.61503
          0.01483  4.61453  5.33688  0.61958  0.77255  0.48576  0.95510
    307   2.96242  4.66597  3.69904  3.21182  3.57159  3.85992  1.73661  1.54370  2.95464  2.77242  3.74657  3.59252  4.26173  3.06348  3.22943  3.17622  3.19628  2.88846  5.06442  3.72122    308 i - - -
          2.68618  4.42225  2.77519  2.73123  3.46354  2.40513  3.72494  3.29354  2.67741  2.69355  4.24690  2.90347  2.73739  3.18146  2.89801  2.37887  2.77519  2.98518  4.58477  3.61503
          0.01483  4.61453  5.33688  0.61958  0.77255  0.48576  0.95510
    308   2.74144  4.45578  3.69685  3.14887  3.65677  3.70320  4.05873  1.70906  3.09982  2.71611  3.62031  2.57758  4.12586  3.40126  3.44012  2.13014  2.54022  2.43377  5.11311  3.88307    309 i - - -
          2.68618  4.42225  2.77519  2.73123  3.46354  2.40513  3.72494  3.29354  2.67741  2.69355  4.24690  2.90347  2.73739  3.18146  2.89801  2.37887  2.77519  2.98518  4.58477  3.61503
          0.01483  4.61453  5.33688  0.61958  0.77255  0.48576  0.95510
    309   1.61757  4.71405  3.45871  3.01072  4.55888  3.39790  4.18571  3.99325  3.04379  3.60927  4.40702  2.31968  4.01582  3.36560  3.46598  1.54418  2.22146  3.51511  5.82812  4.53778    310 s - - -
          2.68618  4.42225  2.77519  2.73123  3.46354  2.40513  3.72494  3.29354  2.67741  2.69355  4.24690  2.90347  2.73739  3.18146  2.89801  2.37887  2.77519  2.98518  4.58477  3.61503
          0.01483  4.61453  5.33688  0.61958  0.77255  0.48576  0.95510
    310   0.59147  4.47736  4.16316  3.95271  4.94297  2.55969  4.91921  4.38745  4.02615  4.08032  4.87213  3.86717  4.08124  4.24105  4.25709  2.21486  3.09051  3.68680  6.28680  5.14302    311 A - - -
          2.68618  4.42225  2.77519  2.73123  3.46354  2.40513  3.72494  3.29354  2.67741  2.69355  4.24690  2.90347  2.73739  3.18146  2.89801  2.37887  2.77519  2.98518  4.58477  3.61503
          0.01483  4.61453  5.33688  0.61958  0.77255  0.48576  0.95510
    311   1.32640  4.57562  4.65943  4.23164  3.93870  4.07541  4.94549  1.17987  4.12538  2.64837  3.81986  4.34966  4.61818  4.40044  4.32291  3.49240  3.39489  2.17679  5.67777  4.47330    312 i - - -
          2.68618  4.42225  2.77519  2.73123  3.46354  2.40513  3.72494  3.29354  2.67741  2.69355  4.24690  2.90347  2.73739  3.18146  2.89801  2.37887  2.77519  2.98518  4.58477  3.61503
          0.01483  4.61453  5.33688  0.61958  0.77255  0.48576  0.95510
    312   2.97431  4.63695  4.24000  3.91953  4.06454  1.32848  4.75270  1.18133  3.87507  2.96995  4.05304  4.08913  4.43807  4.18165  4.09937  3.28453  3.36130  2.66057  5.64504  4.42503    313 i - - -
          2.68618  4.42225  2.77519  2.73123  3.46354  2.40513  3.72494  3.29354  2.67741  2.69355  4.24690  2.90347  2.73739  3.18146  2.89801  2.37887  2.77519  2.98518  4.58477  3.61503
          0.01483  4.61453  5.33688  0.61958  0.77255  0.48576  0.95510
    313   3.82307  5.46431  4.63521  4.64528  5.66194  0.15498  5.65190  5.50438  4.91762  5.02967  6.05252  4.80306  4.86613  5.18463  5.01441  4.02377  4.35443  4.89154  6.50269  5.80798    314 G - - -
          2.68618  4.42225  2.77519  2.73123  3.46354  2.40513  3.72494  3.29354  2.67741  2.69355  4.24690  2.90347  2.73739  3.18146  2.89801  2.37887  2.77519  2.98518  4.58477  3.61503
          0.01483  4.61453  5.33688  0.61958  0.77255  0.48576  0.95510
    314   1.01698  4.54264  4.13042  3.97677  5.02470  1.09769  4.98363  4.45303  4.10121  4.16864  4.97772  3.91247  4.13370  4.31474  4.32266  2.81624  3.16573  3.75451  6.34652  5.22164    315 a - - -
          2.68618  4.42225  2.77519  2.73123  3.46354  2.40513  3.72494  3.29354  2.67741  2.69355  4.24690  2.90347  2.73739  3.18146  2.89801  2.37887  2.77519  2.98518  4.58477  3.61503
          0.01483  4.61453  5.33688  0.61958  0.77255  0.48576  0.95510
    315   1.50234  4.31271  4.06158  3.48631  3.42371  3.85433  3.28086  2.28769  3.38714  2.12246  3.41432  3.76577  4.22903  3.64445  3.62862  3.13425  3.01759  2.09552  4.94058  3.73686    316 a - - -
          2.68618  4.42225  2.77519  2.73123  3.46354  2.40513  3.72494  3.29354  2.67741  2.69355  4.24690  2.90347  2.73739  3.18146  2.89801  2.37887  2.77519  2.98518  4.58477  3.61503
          0.01483  4.61453  5.33688  0.61958  0.77255  0.48576  0.95510
    316   1.97381  3.63773  4.38264  3.79762  3.35924  3.91180  4.26000  1.85237  3.66232  2.05454  3.35986  3.95539  4.28846  3.86684  3.80868  2.32825  3.02470  2.02965  4.89240  3.70393    317 i - - -
          2.68618  4.42225  2.77519  2.73123  3.46354  2.40513  3.72494  3.29354  2.67741  2.69355  4.24690  2.90347  2.73739  3.18146  2.89801  2.37887  2.77519  2.98518  4.58477  3.61503
          0.01483  4.61453  5.33688  0.61958  0.77255  0.48576  0.95510
    317   0.95080  4.49145  4.15324  3.91556  4.90824  3.27819  4.88290  4.32772  3.95455  4.04234  4.84818  3.85744  4.08717  4.19534  4.19654  1.17343  3.09682  3.66016  6.25538  5.09398    318 a - - -
          2.68618  4.42225  2.77519  2.73123  3.46354  2.40513  3.72494  3.29354  2.67741  2.69355  4.24690  2.90347  2.73739  3.18146  2.89801  2.37887  2.77519  2.98518  4.58477  3.61503
          0.01483  4.61453  5.33688  0.61958  0.77255  0.48576  0.95510
    318   1.43758  4.45053  3.95743  3.41720  3.24552  3.82246  4.05244  2.97469  3.31900  2.68019  3.60889  3.70497  4.23688  3.60011  3.58962  2.87354  3.09583  2.76129  2.18791  2.70691    319 a - - -
          2.68618  4.42225  2.77519  2.73123  3.46354  2.40513  3.72494  3.29354  2.67741  2.69355  4.24690  2.90347  2.73739  3.18146  2.89801  2.37887  2.77519  2.98518  4.58477  3.61503
          0.01483  4.61453  5.33688  0.61958  0.77255  0.48576  0.95510
    319   1.60592  4.35524  4.14368  3.57864  2.91993  3.89443  4.07508  2.81705  3.47182  2.53318  3.47270  3.81073  4.27074  3.70594  3.68936  3.18014  2.85077  2.62228  2.09089  2.67582    320 a - - -
          2.68618  4.42225  2.77519  2.73123  3.46354  2.40513  3.72494  3.29354  2.67741  2.69355  4.24690  2.90347  2.73739  3.18146  2.89801  2.37887  2.77519  2.98518  4.58477  3.61503
          0.01483  4.61453  5.33688  0.61958  0.77255  0.48576  0.95510
    320   1.64926  4.76014  3.29332  2.84758  4.10763  1.65810  3.99574  3.53300  2.86956  3.18681  4.03878  3.29945  4.05076  2.89798  3.28089  2.86788  3.05480  3.21791  5.45651  3.25387    321 a - - -
          2.68618  4.42225  2.77519  2.73123  3.46354  2.40513  3.72494  3.29354  2.67741  2.69355  4.24690  2.90347  2.73739  3.18146  2.89801  2.37887  2.77519  2.98518  4.58477  3.61503
          0.01483  4.61453  5.33688  0.61958  0.77255  0.48576  0.95510
    321   1.16434  4.61959  3.73659  3.40369  4.68912  1.33650  4.49748  4.11188  3.39242  3.77040  4.59129  3.62919  4.08948  3.73845  3.11128  2.81469  3.11594  3.58246  5.99396  4.77206    322 a - - -
          2.68618  4.42225  2.77519  2.73123  3.46354  2.40513  3.72494  3.29354  2.67741  2.69355  4.24690  2.90347  2.73739  3.18146  2.89801  2.37887  2.77519  2.98518  4.58477  3.61503
          0.01483  4.61453  5.33688  0.61958  0.77255  0.48576  0.95510
    322   1.47619  5.54768  1.89836  1.77332  4.86116  3.53724  3.92091  4.35527  2.79534  3.84800  4.63670  3.00157  4.05977  2.79317  3.33423  2.95103  3.28128  3.92820  6.00250  4.55037    323 a - - -
          2.68618  4.42225  2.77519  2.73123  3.46354  2.40513  3.72494  3.29354  2.67741  2.69355  4.24690  2.90347  2.73739  3.18146  2.89801  2.37887  2.77519  2.98518  4.58477  3.61503
          0.01483  4.61453  5.33688  0.61958  0.77255  0.48576  0.95510
    323   2.84439  5.02440  2.08816  1.92689  1.99799  3.59579  3.85020  3.63759  2.70963  2.79662  4.09440  3.12399  4.02720  3.02796  3.18084  2.87303  3.08278  3.33397  5.46316  4.08416    324 e - - -
          2.68618  4.42225  2.77519  2.73123  3.46354  2.40513  3.72494  3.29354  2.67741  2.69355  4.24690  2.90347  2.73739  3.18146  2.89801  2.37887  2.77519  2.98518  4.58477  3.61503
          0.01483  4.61453  5.33688  0.61958  0.77255  0.48576  0.95510
    324   3.79912  5.04157  5.61171  5.05477  1.36738  5.08845  5.16466  2.16022  4.90491  0.95598  3.13196  5.17450  5.19016  4.81994  4.87633  4.45923  4.00629  2.75048  5.25985  4.02338    325 l - - -
          2.68618  4.42225  2.77519  2.73123  3.46354  2.40513  3.72494  3.29354  2.67741  2.69355  4.24690  2.90347  2.73739  3.18146  2.89801  2.37887  2.77519  2.98518  4.58477  3.61503
          0.01483  4.61453  5.33688  0.61958  0.77255  0.48576  0.95510
    325   3.26442  1.58811  5.10056  4.53868  3.47893  4.49783  4.92593  1.98958  4.36774  1.23683  3.34589  4.64406  4.80965  4.51046  4.44490  3.85061  3.51275  2.25403  5.33685  4.19147    326 l - - -
          2.68618  4.42225  2.77519  2.73123  3.46354  2.40513  3.72494  3.29354  2.67741  2.69355  4.24690  2.90347  2.73739  3.18146  2.89801  2.37887  2.77519  2.98518  4.58477  3.61503
          0.01483  4.61453  5.33688  0.61958  0.77255  0.48576  0.95510
    326   3.34117  1.28814  4.76031  4.37254  2.88808  4.16579  4.22198  3.39515  4.15631  3.04137  4.13265  4.31289  4.68088  4.35828  4.25765  3.61385  3.67036  3.21023  4.52518  1.15346    327 y - - -
          2.68618  4.42225  2.77519  2.73123  3.46354  2.40513  3.72494  3.29354  2.67741  2.69355  4.24690  2.90347  2.73739  3.18146  2.89801  2.37887  2.77519  2.98518  4.58477  3.61503
          0.01483  4.61453  5.33688  0.61958  0.77255  0.48576  0.95510
    327   3.31398  4.72426  4.70438  4.26359  2.95080  4.33265  4.28619  2.74143  4.08801  2.65135  3.80208  4.32021  4.72936  4.29462  4.21801  3.70387  3.57914  1.22876  4.62077  1.29909    328 v - - -
          2.68618  4.42225  2.77519  2.73123  3.46354  2.40513  3.72494  3.29354  2.67741  2.69355  4.24690  2.90347  2.73739  3.18146  2.89801  2.37887  2.77519  2.98518  4.58477  3.61503
          0.01483  4.61453  5.33688  0.61958  0.77255  0.48576  0.95510
    328   2.93697  4.54517  4.56929  4.16201  4.06634  3.88968  4.91015  2.47783  4.04753  2.84204  3.95880  4.23939  4.50148  4.33980  4.25358  3.32016  1.36406  1.11405  5.74349  4.53689    329 v - - -
          2.68618  4.42225  2.77519  2.73123  3.46354  2.40513  3.72494  3.29354  2.67741  2.69355  4.24690  2.90347  2.73739  3.18146  2.89801  2.37887  2.77519  2.98518  4.58477  3.61503
          0.01483  4.61453  5.33688  0.61958  0.77255  0.48576  0.95510
    329   1.78911  4.53213  3.90936  3.52868  4.58784  3.34604  4.55208  3.95390  3.52420  3.66529  4.49896  3.68731  1.80555  3.81842  3.84750  2.77682  1.22607  3.45489  5.94148  4.73251    330 t - - -
          2.68618  4.42225  2.77519  2.73123  3.46354  2.40513  3.72494  3.29354  2.67741  2.69355  4.24690  2.90347  2.73739  3.18146  2.89801  2.37887  2.77519  2.98518  4.58477  3.61503
          0.01483  4.61453  5.33688  0.61958  0.77255  0.48576  0.95510
    330   1.21783  4.52015  3.87244  3.42414  4.39146  3.37947  4.42834  3.76076  3.40235  3.46908  4.31131  3.63480  1.81862  3.69713  3.74399  2.19662  3.03681  2.65498  5.76322  4.54196    331 a - - -
          2.68618  4.42225  2.77519  2.73123  3.46354  2.40513  3.72494  3.29354  2.67741  2.69355  4.24690  2.90347  2.73739  3.18146  2.89801  2.37887  2.77519  2.98518  4.58477  3.61503
          0.01483  4.61453  5.33688  0.61958  0.77255  0.48576  0.95510
    331   1.55940  5.13469  2.91082  1.36810  4.68364  3.50095  4.00818  4.12580  2.85855  3.69751  4.50162  3.14521  4.05251  3.15963  3.33903  2.41067  3.18588  3.70010  5.89090  4.51567    332 e - - -
          2.68618  4.42225  2.77519  2.73123  3.46354  2.40513  3.72494  3.29354  2.67741  2.69355  4.24690  2.90347  2.73739  3.18146  2.89801  2.37887  2.77519  2.98518  4.58477  3.61503
          0.01483  4.61453  5.33688  0.61958  0.77255  0.48576  0.95510
    332   3.25214  5.65915  2.74058  1.21497  4.78499  3.65701  1.45763  4.48221  2.87598  3.96633  4.82000  3.15014  4.21378  3.23046  3.31543  3.17720  3.51464  4.09089  5.98069  4.53426    333 e - - -
          2.68618  4.42225  2.77519  2.73123  3.46354  2.40513  3.72494  3.29354  2.67741  2.69355  4.24690  2.90347  2.73739  3.18146  2.89801  2.37887  2.77519  2.98518  4.58477  3.61503
          0.01483  4.61453  5.33688  0.61958  0.77255  0.48576  0.95510
    333   2.96029  4.45305  4.27396  3.70264  3.38615  4.05306  1.71060  1.74773  3.55013  1.89952  3.40965  3.96803  4.40490  3.82649  3.76860  3.34548  3.19334  2.32049  5.00896  3.76186    334 h - - -
          2.68618  4.42225  2.77519  2.73123  3.46354  2.40513  3.72494  3.29354  2.67741  2.69355  4.24690  2.90347  2.73739  3.18146  2.89801  2.37887  2.77519  2.98518  4.58477  3.61503
          0.01483  4.61453  5.33688  0.61958  0.77255  0.48576  0.95510
    334   2.75134  4.41381  3.10137  3.16678  3.55652  2.06114  4.03556  2.09007  3.11673  2.14744  3.52981  3.54219  4.13777  3.40671  3.44428  2.82990  2.98818  2.29260  5.02489  3.80017    335 g - - -
          2.68618  4.42225  2.77519  2.73123  3.46354  2.40513  3.72494  3.29354  2.67741  2.69355  4.24690  2.90347  2.73739  3.18146  2.89801  2.37887  2.77519  2.98518  4.58477  3.61503
          0.01483  4.61453  5.33688  0.61958  0.77255  0.48576  0.95510
    335   2.85820  4.28706  4.46127  3.87139  2.81496  1.74603  4.31368  2.15576  3.73239  1.87970  2.68789  4.03157  4.34992  3.92082  3.86699  3.29648  3.09013  2.27257  4.90677  3.73026    336 g - - -
          2.68618  4.42225  2.77519  2.73123  3.46354  2.40513  3.72494  3.29354  2.67741  2.69355  4.24690  2.90347  2.73739  3.18146  2.89801  2.37887  2.77519  2.98518  4.58477  3.61503
          0.01483  4.61453  5.33688  0.61958  0.77255  0.48576  0.95510
    336   3.02791  4.45790  4.54407  3.96241  3.38227  4.17802  4.49595  2.13382  3.83886  1.67693  2.42277  4.17538  1.71855  4.03320  4.00342  3.47908  3.25921  2.21922  5.08687  3.93328    337 l - - -
          2.68618  4.42225  2.77519  2.73123  3.46354  2.40513  3.72494  3.29354  2.67741  2.69355  4.24690  2.90347  2.73739  3.18146  2.89801  2.37887  2.77519  2.98518  4.58477  3.61503
          0.01483  4.61453  5.33688  0.61958  0.77255  0.48576  0.95510
    337   2.83481  5.23533  2.28037  2.49948  4.64911  3.18353  3.85136  4.12263  2.65939  3.63944  4.41088  2.56831  1.74680  2.97477  3.16122  2.28646  2.68079  3.69535  5.80253  4.39938    338 p - - -
          2.68618  4.42225  2.77519  2.73123  3.46354  2.40513  3.72494  3.29354  2.67741  2.69355  4.24690  2.90347  2.73739  3.18146  2.89801  2.37887  2.77519  2.98518  4.58477  3.61503
          0.01483  4.61453  5.33688  0.61958  0.77255  0.48576  0.95510
    338   2.39169  5.07133  2.29979  2.50426  4.35374  3.53682  3.73786  3.47156  2.30686  3.35141  4.13399  2.50453  3.93154  2.86172  2.98559  2.32539  2.77538  2.47062  5.54936  4.18196    339 d - - -
          2.68618  4.42225  2.77519  2.73123  3.46354  2.40513  3.72494  3.29354  2.67741  2.69355  4.24690  2.90347  2.73739  3.18146  2.89801  2.37887  2.77519  2.98518  4.58477  3.61503
          0.01483  4.61453  5.33688  0.61958  0.77255  0.48576  0.95510
    339   2.07208  5.12047  2.30244  2.19970  4.41702  3.52798  3.42417  3.02698  2.38411  3.19481  4.17434  2.85820  3.92062  2.83635  2.79121  2.61914  2.96574  3.07967  5.58328  4.20364    340 a - - -
          2.68618  4.42225  2.77519  2.73123  3.46354  2.40513  3.72494  3.29354  2.67741  2.69355  4.24690  2.90347  2.73739  3.18146  2.89801  2.37887  2.77519  2.98518  4.58477  3.61503
          0.01483  4.61453  5.33688  0.61958  0.77255  0.48576  0.95510
    340   2.88904  5.42222  1.69476  2.03283  4.75041  3.52524  3.80987  4.24446  2.47128  3.71934  4.47711  2.64936  3.98599  1.90906  3.11861  2.83066  3.13126  3.80579  5.85340  3.85335    341 d - - -
          2.68618  4.42225  2.77519  2.73123  3.46354  2.40513  3.72494  3.29354  2.67741  2.69355  4.24690  2.90347  2.73739  3.18146  2.89801  2.37887  2.77519  2.98518  4.58477  3.61503
          0.01483  4.61453  5.33688  0.61958  0.77255  0.48576  0.95510
    341   2.79176  4.81455  2.53097  2.72911  4.01959  3.64338  3.88492  2.83361  2.73618  3.02289  3.90215  3.22671  4.04477  1.95235  3.17239  2.88296  3.02771  1.82319  5.37702  4.07481    342 v - - -
          2.68618  4.42225  2.77519  2.73123  3.46354  2.40513  3.72494  3.29354  2.67741  2.69355  4.24690  2.90347  2.73739  3.18146  2.89801  2.37887  2.77519  2.98518  4.58477  3.61503
          0.01483  4.61453  5.33688  0.61958  0.77255  0.48576  0.95510
    342   2.84638  4.64528  3.60789  3.02024  3.76667  3.76056  3.94214  3.15744  2.74528  2.84675  3.74279  3.43745  4.13834  2.77509  1.96864  3.02032  3.07038  1.60017  5.16246  3.01013    343 v - - -
          2.68618  4.42225  2.77519  2.73123  3.46354  2.40513  3.72494  3.29354  2.67741  2.69355  4.24690  2.90347  2.73739  3.18146  2.89801  2.37887  2.77519  2.98518  4.58477  3.61503
          0.01483  4.61453  5.33688  0.61958  0.77255  0.48576  0.95510
    343   2.82575  5.23652  3.08285  1.81532  4.55611  3.58372  3.45197  4.02071  2.41151  3.51831  4.28809  3.06373  3.97655  2.26413  2.00040  2.80083  3.04976  3.62283  5.65147  2.76733    344 e - - -
          2.68618  4.42225  2.77519  2.73123  3.46354  2.40513  3.72494  3.29354  2.67741  2.69355  4.24690  2.90347  2.73739  3.18146  2.89801  2.37887  2.77519  2.98518  4.58477  3.61503
          0.01483  4.61453  5.33688  0.61958  0.77255  0.48576  0.95510
    344   2.89737  5.35017  2.63523  1.69510  4.65633  1.71940  3.83269  4.12830  2.63999  3.04668  4.42036  3.01312  4.00289  2.57033  3.14250  2.85392  3.14117  3.72366  5.80528  4.39301    345 e - - -
          2.68618  4.42225  2.77519  2.73123  3.46354  2.40513  3.72494  3.29354  2.67741  2.69355  4.24690  2.90347  2.73739  3.18146  2.89801  2.37887  2.77519  2.98518  4.58477  3.61503
          0.01483  4.61453  5.33688  0.61958  0.77255  0.48576  0.95510
    345   2.80436  4.57814  4.25440  3.98742  4.35767  1.21723  4.85223  3.20559  3.97999  3.33373  4.34005  4.03436  4.30406  4.25525  4.19447  3.06541  3.26719  1.15689  5.86934  4.67421    346 v - - -
          2.68618  4.42225  2.77519  2.73123  3.46354  2.40513  3.72494  3.29354  2.67741  2.69355  4.24690  2.90347  2.73739  3.18146  2.89801  2.37887  2.77519  2.98518  4.58477  3.61503
          0.01483  4.61453  5.33688  0.61958  0.77255  0.48576  0.95510
    346   3.43763  4.68893  5.39807  4.87288  3.79086  4.88552  5.40533  1.61715  4.76183  2.27547  2.16687  5.01436  5.12825  4.93311  4.87065  4.26610  3.68434  0.89670  5.76652  4.61198    347 v - - -
          2.68618  4.42225  2.77519  2.73123  3.46354  2.40513  3.72494  3.29354  2.67741  2.69355  4.24690  2.90347  2.73739  3.18146  2.89801  2.37887  2.77519  2.98518  4.58477  3.61503
          0.01483  4.61453  5.33688  0.61958  0.77255  0.48576  0.95510
    347   1.51183  4.42524  4.70147  4.13431  3.56350  4.24472  4.64374  1.67536  4.00901  2.37529  2.52365  4.30147  4.59320  4.21663  4.16068  3.56604  3.28051  1.77836  5.23186  4.04962    348 a - - -
          2.68618  4.42225  2.77519  2.73123  3.46354  2.40513  3.72494  3.29354  2.67741  2.69355  4.24690  2.90347  2.73739  3.18146  2.89801  2.37887  2.77519  2.98518  4.58477  3.61503
          0.01483  4.61453  5.33688  0.61958  0.77255  0.48576  0.95510
    348   0.61388  4.48452  4.19643  3.99250  4.91211  3.27832  4.93539  4.31739  4.03498  4.05121  4.86529  3.89106  4.09611  4.26751  4.25150  1.82197  3.10551  3.65374  6.27108  5.11831    349 A - - -
          2.68618  4.42225  2.77519  2.73123  3.46354  2.40513  3.72494  3.29354  2.67741  2.69355  4.24690  2.90347  2.73739  3.18146  2.89801  2.37887  2.77519  2.98518  4.58477  3.61503
          0.01483  4.61453  5.33688  0.61958  0.77255  0.48576  0.95510
    349   1.93767  5.11262  3.23900  2.68053  4.51186  3.61379  3.82525  3.93327  2.21815  3.47114  4.26994  3.17689  4.03326  2.95497  1.69215  2.09689  3.09622  3.55962  5.63644  4.31933    350 r - - -
          2.68618  4.42225  2.77519  2.73123  3.46354  2.40513  3.72494  3.29354  2.67741  2.69355  4.24690  2.90347  2.73739  3.18146  2.89801  2.37887  2.77519  2.98518  4.58477  3.61503
          0.01483  4.61453  5.33688  0.61958  0.77255  0.48576  0.95510
    350   3.21861  4.87501  4.20871  3.57072  3.97967  4.09532  4.27638  1.35909  2.81821  2.79626  3.90978  3.88816  4.48815  3.54839  1.34947  3.47271  3.45219  2.79183  5.46244  4.24793    351 r - - -
          2.68618  4.42225  2.77519  2.73123  3.46354  2.40513  3.72494  3.29354  2.67741  2.69355  4.24690  2.90347  2.73739  3.18146  2.89801  2.37887  2.77519  2.98518  4.58477  3.61503
          0.01483  4.61453  5.33688  0.61958  0.77255  0.48576  0.95510
    351   1.35162  4.57714  4.66925  4.24145  3.93866  4.08530  4.95343  1.15744  4.13485  2.64512  3.81846  4.35905  4.62580  4.40961  4.33132  3.50240  3.39946  2.16867  5.68114  4.47668    352 i - - -
          2.68618  4.42225  2.77519  2.73123  3.46354  2.40513  3.72494  3.29354  2.67741  2.69355  4.24690  2.90347  2.73739  3.18146  2.89801  2.37887  2.77519  2.98518  4.58477  3.61503
          0.01483  4.61453  5.33688  0.61958  0.77255  0.48576  0.95510
    352   0.32909  4.75489  4.41396  4.31064  4.98933  3.54950  5.21055  4.25183  4.35245  4.08770  5.07120  4.21123  4.35868  4.62197  4.50054  3.11867  3.44864  3.75289  6.31966  5.24172    353 A - - -
          2.68618  4.42225  2.77519  2.73123  3.46354  2.40513  3.72494  3.29354  2.67741  2.69355  4.24690  2.90347  2.73739  3.18146  2.89801  2.37887  2.77519  2.98518  4.58477  3.61503
          0.01483  4.61453  5.33688  0.61958  0.77255  0.48576  0.95510
    353   1.58371  5.01206  3.09767  2.66990  4.36290  3.15769  1.88377  3.80392  2.67475  3.39497  4.21564  3.17255  4.03455  2.64405  3.09930  2.86818  3.09848  3.45308  5.60753  4.27282    354 a - - -
          2.68618  4.42225  2.77519  2.73123  3.46354  2.40513  3.72494  3.29354  2.67741  2.69355  4.24690  2.90347  2.73739  3.18146  2.89801  2.37887  2.77519  2.98518  4.58477  3.61503
          0.01483  4.61453  5.33688  0.61958  0.77255  0.48576  0.95510
    354   1.66216  3.62418  3.72764  3.19130  3.79883  3.60642  1.68722  3.14262  3.11970  2.88205  3.77605  3.53573  4.10358  3.44038  3.45884  2.91865  3.01268  2.50695  5.23801  3.99447    355 a - - -
          2.68618  4.42225  2.77519  2.73123  3.46354  2.40513  3.72494  3.29354  2.67741  2.69355  4.24690  2.90347  2.73739  3.18146  2.89801  2.37887  2.77519  2.98518  4.58477  3.61503
          0.01483  4.61453  5.33688  0.61958  0.77255  0.48576  0.95510
    355   0.86279  3.43046  4.42205  4.09521  4.77319  1.58065  4.90646  4.19202  4.03586  3.90077  4.70841  3.91801  4.07174  4.25491  4.24358  2.48361  3.05339  3.56381  6.14716  5.01062    356 a - - -
          2.68618  4.42225  2.77519  2.73123  3.46354  2.40513  3.72494  3.29354  2.67741  2.69355  4.24690  2.90347  2.73739  3.18146  2.89801  2.37887  2.77519  2.98518  4.58477  3.61503
          0.01483  4.61453  5.33688  0.61958  0.77255  0.48576  0.95510
    356   1.92468  5.28488  1.27336  2.61750  4.97999  1.85376  4.15821  4.46519  3.12892  4.01264  4.82649  3.14689  4.11807  3.32514  3.66802  2.98951  3.34859  3.97270  6.18496  4.76474    357 d - - -
          2.68618  4.42225  2.77519  2.73123  3.46354  2.40513  3.72494  3.29354  2.67741  2.69355  4.24690  2.90347  2.73739  3.18146  2.89801  2.37887  2.77519  2.98518  4.58477  3.61503
          0.01483  4.61453  5.33688  0.61958  0.77255  0.48576  0.95510
    357   2.97566  4.78888  1.59291  3.05608  3.85664  3.84915  4.18571  2.86840  3.14214  1.66114  3.76595  3.52330  4.27484  3.44152  3.54640  3.16237  3.22784  2.17919  5.42364  4.14828    358 d - - -
          2.68618  4.42225  2.77519  2.73123  3.46354  2.40513  3.72494  3.29354  2.67741  2.69355  4.24690  2.90347  2.73739  3.18146  2.89801  2.37887  2.77519  2.98518  4.58477  3.61503
          0.01483  4.61453  5.33688  0.61958  0.77255  0.48576  0.95510
    358   1.68963  4.32485  4.03602  3.48784  3.54595  3.26318  4.19947  2.82157  3.40226  1.81856  3.53577  3.73703  4.17691  3.66076  3.65377  2.62386  3.00245  1.91989  5.03912  3.83706    359 a - - -
          2.68618  4.42225  2.77519  2.73123  3.46354  2.40513  3.72494  3.29354  2.67741  2.69355  4.24690  2.90347  2.73739  3.18146  2.89801  2.37887  2.77519  2.98518  4.58477  3.61503
          0.01483  4.61453  5.33688  0.61958  0.77255  0.48576  0.95510
    359   1.60170  5.19483  3.28212  2.71300  4.59685  3.30505  3.82509  4.01083  1.61753  3.52601  4.32770  3.20459  4.07097  2.95082  2.18546  2.92471  3.15203  3.63803  5.66654  4.36423    360 a - - -
          2.68618  4.42225  2.77519  2.73123  3.46354  2.40513  3.72494  3.29354  2.67741  2.69355  4.24690  2.90347  2.73739  3.18146  2.89801  2.37887  2.77519  2.98518  4.58477  3.61503
          0.01483  4.61453  5.33688  0.61958  0.77255  0.48576  0.95510
    360   3.06682  5.36139  3.26751  2.76502  4.80441  1.71652  3.86734  4.21423  1.33289  3.68264  4.49368  3.01713  4.14978  2.99171  2.42633  3.04834  3.28692  3.83212  5.77521  4.49321    361 k - - -
          2.68618  4.42225  2.77519  2.73123  3.46354  2.40513  3.72494  3.29354  2.67741  2.69355  4.24690  2.90347  2.73739  3.18146  2.89801  2.37887  2.77519  2.98518  4.58477  3.61503
          0.01483  4.61453  5.33688  0.61958  0.77255  0.48576  0.95510
    361   2.75681  4.68613  2.87976  2.79323  3.85331  1.83869  3.41036  3.24168  2.78492  2.04916  3.10609  3.26727  4.03800  3.11691  3.19970  2.88093  2.99176  2.98353  5.23550  3.95458    362 g - - -
          2.68618  4.42225  2.77519  2.73123  3.46354  2.40513  3.72494  3.29354  2.67741  2.69355  4.24690  2.90347  2.73739  3.18146  2.89801  2.37887  2.77519  2.98518  4.58477  3.61503
          0.01483  4.61453  5.33688  0.61958  0.77255  0.48576  0.95510
    362   2.62821  4.78835  3.25208  2.69230  3.98884  3.61034  2.82793  3.38249  2.51430  2.32168  3.11460  3.18761  2.20161  2.68644  3.09010  2.71148  2.97482  3.09918  5.31760  4.01951    363 p - - -
          2.68618  4.42225  2.77519  2.73123  3.46354  2.40513  3.72494  3.29354  2.67741  2.69355  4.24690  2.90347  2.73739  3.18146  2.89801  2.37887  2.77519  2.98518  4.58477  3.61503
          0.01483  4.61453  5.33688  0.61958  0.77255  0.48576  0.95510
    363   2.62370  5.18372  3.00688  2.37994  4.50315  2.32457  3.73667  3.96286  2.39164  3.47910  4.24387  3.02076  2.17391  2.56490  2.64099  2.46606  3.00106  3.56320  5.64032  4.25574    364 p - - -
          2.68618  4.42225  2.77519  2.73123  3.46354  2.40513  3.72494  3.29354  2.67741  2.69355  4.24690  2.90347  2.73739  3.18146  2.89801  2.37887  2.77519  2.98518  4.58477  3.61503
          0.01483  4.61453  5.33688  0.61958  0.77255  0.48576  0.95510
    364   1.44304  5.18344  2.96673  2.25344  4.48267  2.72006  3.48810  3.92961  2.33551  3.47017  4.25642  3.04999  3.97894  2.75010  3.01392  2.80885  3.05948  3.55341  5.65347  4.28016    365 a - - -
          2.68618  4.42225  2.77519  2.73123  3.46354  2.40513  3.72494  3.29354  2.67741  2.69355  4.24690  2.90347  2.73739  3.18146  2.89801  2.37887  2.77519  2.98518  4.58477  3.61503
          0.01483  4.61453  5.33688  0.61958  0.77255  0.48576  0.95510
    365   1.38356  4.39730  3.72962  2.95495  3.52490  3.74466  4.01238  2.67463  3.09660  2.43101  3.50597  3.19636  4.12439  3.39028  3.41821  3.00063  2.97298  2.49134  3.60417  3.76514    366 a - - -
          2.68618  4.42225  2.77519  2.73123  3.46354  2.40513  3.72494  3.29354  2.67741  2.69355  4.24690  2.90347  2.73739  3.18146  2.89801  2.37887  2.77519  2.98518  4.58477  3.61503
          0.01483  4.61453  5.33688  0.61958  0.77255  0.48576  0.95510
    366   2.38475  5.05234  3.06812  2.07924  4.32609  3.26434  3.47837  3.22348  2.29559  3.06900  4.11256  2.70231  3.93189  2.69815  2.48276  2.73726  2.96486  2.86878  4.53119  3.77403    367 e - - -
          2.68618  4.42225  2.77519  2.73123  3.46354  2.40513  3.72494  3.29354  2.67741  2.69355  4.24690  2.90347  2.73739  3.18146  2.89801  2.37887  2.77519  2.98518  4.58477  3.61503
          0.01483  4.61453  5.33688  0.61958  0.77255  0.48576  0.95510
    367   2.51599  5.08512  2.90030  2.02582  4.36539  3.54256  3.74078  3.80741  2.33335  2.93711  4.14443  2.86974  3.93778  2.52886  2.97719  2.74642  2.97969  3.44083  2.26660  4.18993    368 e - - -
          2.68618  4.42225  2.77519  2.73123  3.46354  2.40513  3.72494  3.29354  2.67741  2.69355  4.24690  2.90347  2.73739  3.18146  2.89801  2.37887  2.77519  2.98518  4.58477  3.61503
          0.01483  4.61453  5.33688  0.61958  0.77255  0.48576  0.95510
    368   3.10639  5.42192  1.47638  2.22732  4.47216  3.61231  4.00409  4.13219  2.93370  3.69063  4.54316  3.11206  4.14540  3.19174  3.43985  3.06806  3.36664  3.78489  1.59654  4.32738    369 d - - -
          2.68618  4.42225  2.77519  2.73123  3.46354  2.40513  3.72494  3.29354  2.67741  2.69355  4.24690  2.90347  2.73739  3.18146  2.89801  2.37887  2.77519  2.98518  4.58477  3.61503
          0.01483  4.61453  5.33688  0.61958  0.77255  0.48576  0.95510
    369   2.97039  5.34179  1.45902  2.22239  4.60338  3.56464  3.90018  4.04584  2.50716  1.90490  4.41965  3.04778  4.05523  3.04565  3.24543  2.93583  3.21821  3.68305  5.81094  4.41334    370 d - - -
          2.68618  4.42225  2.77519  2.73123  3.46354  2.40513  3.72494  3.29354  2.67741  2.69355  4.24690  2.90347  2.73739  3.18146  2.89801  2.37887  2.77519  2.98518  4.58477  3.61503
          0.01483  4.61453  5.33688  0.61958  0.77255  0.48576  0.95510
    370   2.74980  5.08996  2.83582  1.88384  3.79209  3.54355  3.73973  3.81439  2.11751  2.04953  4.14859  3.04113  3.93817  2.71660  2.84762  2.74685  2.98071  3.44659  5.55961  4.19276    371 e - - -
          2.68618  4.42225  2.77519  2.73123  3.46354  2.40513  3.72494  3.29354  2.67741  2.69355  4.24690  2.90347  2.73739  3.18146  2.89801  2.37887  2.77519  2.98518  4.58477  3.61503
          0.01483  4.61453  5.33688  0.61958  0.77255  0.48576  0.95510
    371   2.52841  4.89913  2.85042  1.92969  4.12670  3.57499  3.78213  3.06747  2.45704  2.64770  2.38696  3.11586  3.96495  2.76853  3.05034  2.78177  2.96804  3.22390  5.40911  4.08293    372 e - - -
          2.68618  4.42225  2.77519  2.73123  3.46354  2.40513  3.72494  3.29354  2.67741  2.69355  4.24690  2.90347  2.73739  3.18146  2.89801  2.37887  2.77519  2.98518  4.58477  3.61503
          0.01483  4.61453  5.33688  0.61958  0.77255  0.48576  0.95510
    372   2.47546  4.34568  4.01826  3.44732  3.44830  3.83488  4.15843  2.59362  3.35555  1.94319  2.15918  3.74141  4.22069  3.61828  3.61238  1.79344  3.02728  2.54091  4.97349  3.77299    373 s - - -
          2.68618  4.42225  2.77519  2.73123  3.46354  2.40513  3.72494  3.29354  2.67741  2.69355  4.24690  2.90347  2.73739  3.18146  2.89801  2.37887  2.77519  2.98518  4.58477  3.61503
          0.01483  4.61453  5.33688  0.61958  0.77255  0.48576  0.95510
    373   2.74758  4.88653  3.18951  2.62790  4.11257  3.58941  3.79117  3.19203  2.47373  3.13718  3.51533  3.13708  3.97773  2.41476  2.57685  1.68602  2.97790  2.73704  5.39750  4.07971    374 s - - -
          2.68618  4.42225  2.77519  2.73123  3.46354  2.40513  3.72494  3.29354  2.67741  2.69355  4.24690  2.90347  2.73739  3.18146  2.89801  2.37887  2.77519  2.98518  4.58477  3.61503
          0.01483  4.61453  5.33688  0.61958  0.77255  0.48576  0.95510
    374   1.68647  4.81884  3.22527  2.51718  4.02683  3.59972  3.47954  3.17783  2.52797  3.06235  3.10426  3.16562  3.98704  2.82846  2.49041  2.81166  2.97137  2.80173  5.34248  4.03671    375 a - - -
          2.68618  4.42225  2.77519  2.73123  3.46354  2.40513  3.72494  3.29354  2.67741  2.69355  4.24690  2.90347  2.73739  3.18146  2.89801  2.37887  2.77519  2.98518  4.58477  3.61503
          0.01483  4.61453  5.33688  0.61958  0.77255  0.48576  0.95510
    375   1.26744  4.93321  3.74569  3.23494  4.65276  3.64299  4.18708  4.01897  2.71129  3.62795  4.49941  3.57364  4.21200  3.37113  1.29578  3.05001  3.28765  3.62888  5.80897  4.59507    376 a - - -
          2.68618  4.42225  2.77519  2.73123  3.46354  2.40513  3.72494  3.29354  2.67741  2.69355  4.24690  2.90347  2.73739  3.18146  2.89801  2.37887  2.77519  2.98518  4.58477  3.61503
          0.01483  4.61453  5.33688  0.61958  0.77255  0.48576  0.95510
    376   3.67868  5.71077  4.30462  3.39139  5.33942  4.19397  3.94866  4.59281  1.18326  3.91295  4.80977  3.70421  4.51019  3.07431  0.95498  3.64862  3.77422  4.28787  5.84828  4.79083    377 r - - -
          2.68618  4.42225  2.77519  2.73123  3.46354  2.40513  3.72494  3.29354  2.67741  2.69355  4.24690  2.90347  2.73739  3.18146  2.89801  2.37887  2.77519  2.98518  4.58477  3.61503
          0.01483  4.61453  5.33688  0.61958  0.77255  0.48576  0.95510
    377   2.60966  5.22705  3.04531  1.92783  4.56169  3.55238  3.72539  4.02342  1.71700  3.51784  4.27611  2.70768  3.94543  2.83121  2.38866  2.75733  3.01259  2.86414  5.65735  4.27678    378 k - - -
          2.68618  4.42225  2.77519  2.73123  3.46354  2.40513  3.72494  3.29354  2.67741  2.69355  4.24690  2.90347  2.73739  3.18146  2.89801  2.37887  2.77519  2.98518  4.58477  3.61503
          0.01483  4.61453  5.33688  0.61958  0.77255  0.48576  0.95510
    378   2.30025  4.94732  2.91735  2.10434  4.18692  3.56525  3.77190  3.60440  2.48332  2.06779  2.98075  2.79396  3.95776  2.78208  3.03463  2.77269  2.97229  3.27985  5.44850  4.11188    379 l - - -
          2.68618  4.42225  2.77519  2.73123  3.46354  2.40513  3.72494  3.29354  2.67741  2.69355  4.24690  2.90347  2.73739  3.18146  2.89801  2.37887  2.77519  2.98518  4.58477  3.61503
          0.01483  4.61453  5.33688  0.61958  0.77255  0.48576  0.95510
    379   2.80391  4.85258  1.89290  2.69421  4.02322  3.62344  3.87721  3.39930  2.74221  1.79891  3.17054  2.68376  4.03717  3.07210  3.18529  2.88066  3.04125  3.13232  5.38101  4.07013    380 l - - -
          2.68618  4.42225  2.77519  2.73123  3.46354  2.40513  3.72494  3.29354  2.67741  2.69355  4.24690  2.90347  2.73739  3.18146  2.89801  2.37887  2.77519  2.98518  4.58477  3.61503
          0.01483  4.61453  5.33688  0.61958  0.77255  0.48576  0.95510
    380   2.90172  4.99577  1.84861  2.72539  3.16668  3.67591  3.84342  3.62946  2.80073  3.22138  4.09340  2.50499  4.09680  3.11897  3.25150  2.94474  3.14017  3.33719  1.94794  3.59929    381 d - - -
          2.68618  4.42225  2.77519  2.73123  3.46354  2.40513  3.72494  3.29354  2.67741  2.69355  4.24690  2.90347  2.73739  3.18146  2.89801  2.37887  2.77519  2.98518  4.58477  3.61503
          0.01483  4.61453  5.33688  0.61958  0.77255  0.48576  0.95510
    381   2.75547  5.00267  2.71364  2.44529  3.67251  3.56413  3.76645  3.68055  1.85727  3.26598  4.07079  3.08222  3.44628  2.90862  3.00852  2.77509  2.98670  3.34380  2.14057  4.13636    382 k - - -
          2.68618  4.42225  2.77519  2.73123  3.46354  2.40513  3.72494  3.29354  2.67741  2.69355  4.24690  2.90347  2.73739  3.18146  2.89801  2.37887  2.77519  2.98518  4.58477  3.61503
          0.01483  4.61453  5.33688  0.61958  0.77255  0.48576  0.95510
    382   2.77325  5.27321  2.81226  1.88539  4.61922  3.06759  3.71683  4.09991  1.81082  3.57379  4.31680  2.99428  3.92726  2.48568  2.33129  2.57705  3.00369  3.66503  5.69957  4.29586    383 k - - -
          2.68618  4.42225  2.77519  2.73123  3.46354  2.40513  3.72494  3.29354  2.67741  2.69355  4.24690  2.90347  2.73739  3.18146  2.89801  2.37887  2.77519  2.98518  4.58477  3.61503
          0.01483  4.61453  5.33688  0.61958  0.77255  0.48576  0.95510
    383   3.10105  5.46159  3.38475  2.29938  4.89955  3.78453  3.81109  4.29979  1.61134  3.71558  4.51420  3.25782  4.15625  1.63328  1.91029  3.06211  3.29174  3.90942  5.76582  4.49733    384 k - - -
          2.68618  4.42225  2.77519  2.73123  3.46354  2.40513  3.72494  3.29354  2.67741  2.69355  4.24690  2.90347  2.73739  3.18146  2.89801  2.37887  2.77519  2.98518  4.58477  3.61503
          0.01483  4.61453  5.33688  0.61958  0.77255  0.48576  0.95510
    384   2.96813  4.51613  4.12938  3.55887  2.72647  4.03085  4.28564  1.70532  3.45508  2.22955  3.02769  3.88293  4.37646  1.66510  3.71880  3.30755  3.19793  2.59205  5.05736  3.83726    385 q - - -
          2.68618  4.42225  2.77519  2.73123  3.46354  2.40513  3.72494  3.29354  2.67741  2.69355  4.24690  2.90347  2.73739  3.18146  2.89801  2.37887  2.77519  2.98518  4.58477  3.61503
          0.01483  4.61453  5.33688  0.61958  0.77255  0.48576  0.95510
    385   2.16297  4.39886  3.71180  2.32182  2.98356  3.74000  4.00279  2.31348  2.84296  2.41271  2.47467  3.51913  4.11740  3.37584  3.41260  2.77384  2.96736  2.66303  4.98890  3.76507    386 a - - -
          2.68618  4.42225  2.77519  2.73123  3.46354  2.40513  3.72494  3.29354  2.67741  2.69355  4.24690  2.90347  2.73739  3.18146  2.89801  2.37887  2.77519  2.98518  4.58477  3.61503
          0.01483  4.61453  5.33688  0.61958  0.77255  0.48576  0.95510
    386   2.46802  5.01598  2.89918  1.97214  4.26666  3.56427  3.79011  3.68800  2.34391  1.80546  4.08979  3.08448  3.97286  2.93604  3.05302  2.54104  3.01135  3.35453  5.51274  4.16700    387 l - - -
          2.68618  4.42225  2.77519  2.73123  3.46354  2.40513  3.72494  3.29354  2.67741  2.69355  4.24690  2.90347  2.73739  3.18146  2.89801  2.37887  2.77519  2.98518  4.58477  3.61503
          0.01483  4.61453  5.33688  0.61958  0.77255  0.48576  0.95510
    387   1.74539  4.44545  3.97159  3.49941  3.83711  3.59095  4.33648  3.11048  3.42840  1.36773  3.81010  3.72968  4.16448  3.72043  3.70747  2.00113  3.06481  2.85992  5.32833  4.11635    388 l - - -
          2.68618  4.42225  2.77519  2.73123  3.46354  2.40513  3.72494  3.29354  2.67741  2.69355  4.24690  2.90347  2.73739  3.18146  2.89801  2.37887  2.77519  2.98518  4.58477  3.61503
          0.01483  4.61453  5.33688  0.61958  0.77255  0.48576  0.95510
    388   1.63159  4.31963  4.35502  3.78394  3.47725  3.97348  4.35098  1.71666  3.66858  2.09337  3.44999  3.98856  4.35746  3.89831  3.85767  2.81002  3.10095  2.06482  5.03671  3.84270    389 a - - -
          2.68618  4.42225  2.77519  2.73123  3.46354  2.40513  3.72494  3.29354  2.67741  2.69355  4.24690  2.90347  2.73739  3.18146  2.89801  2.37887  2.77519  2.98518  4.58477  3.61503
          0.01483  4.61453  5.33688  0.61958  0.77255  0.48576  0.95510
    389   2.78182  4.66618  1.92954  2.85668  3.83046  3.68908  3.93323  1.89244  2.84886  2.56277  3.33670  2.87475  4.07928  3.17498  3.25948  2.92860  3.01572  2.84249  5.24365  3.97058    390 i - - -
          2.68618  4.42225  2.77519  2.73123  3.46354  2.40513  3.72494  3.29354  2.67741  2.69355  4.24690  2.90347  2.73739  3.18146  2.89801  2.37887  2.77519  2.98518  4.58477  3.61503
          0.01483  4.61453  5.33688  0.61958  0.77255  0.48576  0.95510
    390   3.38140  5.71687  1.07037  2.67940  5.25599  3.64664  4.34904  4.83716  3.42583  4.35133  5.23737  3.24559  1.26947  3.54485  4.00722  3.31564  3.72711  4.37172  6.40825  5.00264    391 d - - -
          2.68618  4.42225  2.77519  2.73123  3.46354  2.40513  3.72494  3.29354  2.67741  2.69355  4.24690  2.90347  2.73739  3.18146  2.89801  2.37887  2.77519  2.98518  4.58477  3.61503
          0.01483  4.61453  5.33688  0.61958  0.77255  0.48576  0.95510
    391   2.64561  5.26125  2.76861  1.95366  4.58775  3.18466  3.35657  4.06422  2.19634  3.55863  4.31187  2.99265  1.97119  2.84714  2.99052  2.74851  2.85076  3.64289  5.70394  4.29748    392 e - - -
          2.68618  4.42225  2.77519  2.73123  3.46354  2.40513  3.72494  3.29354  2.67741  2.69355  4.24690  2.90347  2.73739  3.18146  2.89801  2.37887  2.77519  2.98518  4.58477  3.61503
          0.01483  4.61453  5.33688  0.61958  0.77255  0.48576  0.95510
    392   2.76342  5.23561  3.01030  1.81916  4.57315  3.30774  3.15135  4.04562  2.34231  3.53217  4.28097  3.00390  3.62234  2.60591  2.11992  2.73085  2.36120  3.62279  5.66748  4.27284    393 e - - -
          2.68618  4.42225  2.77519  2.73123  3.46354  2.40513  3.72494  3.29354  2.67741  2.69355  4.24690  2.90347  2.73739  3.18146  2.89801  2.37887  2.77519  2.98518  4.58477  3.61503
          0.01483  4.61453  5.33688  0.61958  0.77255  0.48576  0.95510
    393   1.63123  5.04685  3.17793  2.50724  4.35563  3.60011  3.80196  3.77115  2.39535  3.34398  4.15175  3.14050  4.00532  2.94142  2.09106  2.83464  2.30816  3.42690  5.54901  4.22365    394 a - - -
          2.68618  4.42225  2.77519  2.73123  3.46354  2.40513  3.72494  3.29354  2.67741  2.69355  4.24690  2.90347  2.73739  3.18146  2.89801  2.37887  2.77519  2.98518  4.58477  3.61503
          0.01483  4.61453  5.33688  0.61958  0.77255  0.48576  0.95510
    394   1.42004  5.23094  2.87319  1.89750  4.59600  2.74921  3.87309  4.05059  2.68044  3.59202  4.38439  3.06444  4.01576  2.56819  3.16411  2.86012  3.13682  3.65606  5.77588  4.38940    395 a - - -
          2.68618  4.42225  2.77519  2.73123  3.46354  2.40513  3.72494  3.29354  2.67741  2.69355  4.24690  2.90347  2.73739  3.18146  2.89801  2.37887  2.77519  2.98518  4.58477  3.61503
          0.01483  4.61453  5.33688  0.61958  0.77255  0.48576  0.95510
    395   2.76114  4.19066  3.04571  1.87141  4.50352  3.54174  3.72002  3.96248  2.26772  3.21716  4.23352  3.02314  3.93282  2.56617  1.91074  2.51819  2.83373  3.56113  5.62599  4.24539    396 e - - -
          2.68618  4.42225  2.77519  2.73123  3.46354  2.40513  3.72494  3.29354  2.67741  2.69355  4.24690  2.90347  2.73739  3.18146  2.89801  2.37887  2.77519  2.98518  4.58477  3.61503
          0.01483  4.61453  5.33688  0.61958  0.77255  0.48576  0.95510
    396   2.73895  4.58166  3.44827  2.64462  3.73951  3.67013  3.90334  2.33162  2.36530  2.22100  3.25568  3.33258  4.05242  2.86473  2.46068  2.90147  2.97001  2.54795  5.14488  3.54077    397 l - - -
          2.68618  4.42225  2.77519  2.73123  3.46354  2.40513  3.72494  3.29354  2.67741  2.69355  4.24690  2.90347  2.73739  3.18146  2.89801  2.37887  2.77519  2.98518  4.58477  3.61503
          0.01483  4.61453  5.33688  0.61958  0.77255  0.48576  0.95510
    397   2.74580  4.22442  4.19931  3.61030  3.32246  3.84637  4.14541  2.18076  3.17061  2.15241  2.69436  3.82201  4.21459  3.70847  2.19649  3.13243  2.97742  2.07615  3.02324  3.64291    398 v - - -
          2.68618  4.42225  2.77519  2.73123  3.46354  2.40513  3.72494  3.29354  2.67741  2.69355  4.24690  2.90347  2.73739  3.18146  2.89801  2.37887  2.77519  2.98518  4.58477  3.61503
          0.01483  4.61453  5.33688  0.61958  0.77255  0.48576  0.95510
    398   2.89772  5.22139  3.23361  2.49631  4.55355  3.65866  3.77276  3.97713  1.82163  3.48690  4.27999  2.89493  4.03866  2.89230  1.74318  2.55630  3.11172  3.60932  2.69633  4.30889    399 r - - -
          2.68618  4.42225  2.77519  2.73123  3.46354  2.40513  3.72494  3.29354  2.67741  2.69355  4.24690  2.90347  2.73739  3.18146  2.89801  2.37887  2.77519  2.98518  4.58477  3.61503
          0.01483  4.61453  5.33688  0.61958  0.77255  0.48576  0.95510
    399   2.80616  5.29817  2.78988  1.72334  4.64545  3.54195  3.73532  4.12212  1.70527  3.59524  4.34431  2.81377  3.94889  2.83784  2.38279  2.76563  2.82467  3.69127  5.71932  4.32122    400 k - - -
          2.68618  4.42225  2.77519  2.73123  3.46354  2.40513  3.72494  3.29354  2.67741  2.69355  4.24690  2.90347  2.73739  3.18146  2.89801  2.37887  2.77519  2.98518  4.58477  3.61503
          0.01483  4.61453  5.33688  0.61958  0.77255  0.48576  0.95510
    400   2.64099  5.26671  2.64281  1.85202  4.59933  3.53499  3.75443  4.06939  2.49538  3.56597  4.32510  3.01153  3.95308  2.86370  1.70915  2.77243  2.52362  3.65301  5.71085  4.31304    401 r - - -
          2.68618  4.42225  2.77519  2.73123  3.46354  2.40513  3.72494  3.29354  2.67741  2.69355  4.24690  2.90347  2.73739  3.18146  2.89801  2.37887  2.77519  2.98518  4.58477  3.61503
          0.01483  4.61453  5.33688  0.61958  0.77255  0.48576  0.95510
    401   2.85050  5.11314  3.20462  2.69466  4.59391  3.58295  3.86977  4.02915  2.51500  3.55766  4.35081  2.52630  4.03845  2.99973  1.52138  1.80402  2.87494  3.62732  5.71017  4.38535    402 r - - -
          2.68618  4.42225  2.77519  2.73123  3.46354  2.40513  3.72494  3.29354  2.67741  2.69355  4.24690  2.90347  2.73739  3.18146  2.89801  2.37887  2.77519  2.98518  4.58477  3.61503
          0.01483  4.61453  5.33688  0.61958  0.77255  0.48576  0.95510
    402   2.73980  5.18002  2.44400  2.45873  4.51131  3.03623  3.71995  3.97965  2.46922  3.48747  4.24208  2.75295  3.26907  2.82665  2.62909  1.81637  2.59406  3.28104  5.64231  4.24767    403 s - - -
          2.68618  4.42225  2.77519  2.73123  3.46354  2.40513  3.72494  3.29354  2.67741  2.69355  4.24690  2.90347  2.73739  3.18146  2.89801  2.37887  2.77519  2.98518  4.58477  3.61503
          0.01483  4.61453  5.33688  0.61958  0.77255  0.48576  0.95510
    403   2.39501  5.32739  1.76486  2.05159  4.66417  3.18775  3.78718  4.14781  2.57427  3.63882  4.39671  2.83413  3.96415  2.89915  3.08119  2.24535  2.58234  3.71907  5.78378  4.36455    404 d - - -
          2.68618  4.42225  2.77519  2.73123  3.46354  2.40513  3.72494  3.29354  2.67741  2.69355  4.24690  2.90347  2.73739  3.18146  2.89801  2.37887  2.77519  2.98518  4.58477  3.61503
          0.01483  4.61453  5.33688  0.61958  0.77255  0.48576  0.95510
    404   2.43883  5.16803  2.32417  2.37206  2.91973  2.79323  3.71564  3.94385  2.35308  3.45941  4.21839  2.58690  3.91617  2.82427  2.78414  2.38273  2.81334  3.54103  5.62133  4.23041    405 d - - -
          2.68618  4.42225  2.77519  2.73123  3.46354  2.40513  3.72494  3.29354  2.67741  2.69355  4.24690  2.90347  2.73739  3.18146  2.89801  2.37887  2.77519  2.98518  4.58477  3.61503
          0.01483  4.61453  5.33688  0.61958  0.77255  0.48576  0.95510
    405   2.51028  4.72952  3.29213  2.41897  2.53753  3.25033  3.88438  3.36692  2.75929  3.02652  3.87636  3.23713  4.01209  3.09147  3.18952  1.71814  2.44729  3.08112  5.32761  4.03870    406 s - - -
          2.68618  4.42225  2.77519  2.73123  3.46354  2.40513  3.72494  3.29354  2.67741  2.69355  4.24690  2.90347  2.73739  3.18146  2.89801  2.37887  2.77519  2.98518  4.58477  3.61503
          0.01483  4.61453  5.33688  0.61958  0.77255  0.48576  0.95510
    406   2.36442  5.14150  2.65903  2.10019  4.47715  3.52121  3.76663  3.93197  2.53955  3.46713  4.23923  3.03157  3.94282  2.88539  3.02626  1.63765  2.54450  3.29803  5.64469  4.26136    407 s - - -
          2.68618  4.42225  2.77519  2.73123  3.46354  2.40513  3.72494  3.29354  2.67741  2.69355  4.24690  2.90347  2.73739  3.18146  2.89801  2.37887  2.77519  2.98518  4.58477  3.61503
          0.01483  4.61453  5.33688  0.61958  0.77255  0.48576  0.95510
    407   2.31587  5.11821  3.02614  2.15518  4.43565  2.45454  3.74830  3.88704  2.29241  3.20858  4.19908  3.03328  3.93562  2.86683  2.98930  1.88520  2.85453  3.50060  5.60629  4.22953    408 s - - -
          2.68618  4.42225  2.77519  2.73123  3.46354  2.40513  3.72494  3.29354  2.67741  2.69355  4.24690  2.90347  2.73739  3.18146  2.89801  2.37887  2.77519  2.98518  4.58477  3.61503
          0.01483  4.61453  5.33688  0.61958  0.77255  0.48576  0.95510
    408   2.30817  1.86051  3.23625  2.12479  4.14254  2.55319  3.92065  3.53811  2.60241  3.18216  4.02098  3.23001  4.01897  3.10995  3.19559  2.83599  3.02409  3.22233  5.45980  4.16028    409 c - - -
          2.68618  4.42225  2.77519  2.73123  3.46354  2.40513  3.72494  3.29354  2.67741  2.69355  4.24690  2.90347  2.73739  3.18146  2.89801  2.37887  2.77519  2.98518  4.58477  3.61503
          0.01483  4.61453  5.33688  0.61958  0.77255  0.48576  0.95510
    409   1.43094  1.28403  4.56439  4.21143  4.41009  3.34489  4.86609  3.62965  4.09190  3.48715  4.37328  3.99365  4.12076  4.30287  4.24451  2.80461  1.95280  3.20617  5.86611  4.72006    410 c - - -
          2.68618  4.42225  2.77519  2.73123  3.46354  2.40513  3.72494  3.29354  2.67741  2.69355  4.24690  2.90347  2.73739  3.18146  2.89801  2.37887  2.77519  2.98518  4.58477  3.61503
          0.01483  4.61453  5.33688  0.61958  0.77255  0.48576  0.95510
    410   1.83732  4.42318  3.88834  3.37066  3.80421  3.57500  4.23008  3.12622  3.30535  2.87127  1.60951  3.64164  4.11726  3.59537  3.61004  2.38051  2.27840  2.86001  5.26006  4.04702    411 m - - -
          2.68618  4.42225  2.77519  2.73123  3.46354  2.40513  3.72494  3.29354  2.67741  2.69355  4.24690  2.90347  2.73739  3.18146  2.89801  2.37887  2.77519  2.98518  4.58477  3.61503
          0.01483  4.61453  5.33688  0.61958  0.77255  0.48576  0.95510
    411   3.03998  1.45216  4.81958  4.33885  3.64210  4.00615  4.79430  2.71383  4.10946  2.37368  1.35586  4.35646  4.54200  4.35323  4.22139  3.43283  3.38476  2.60922  5.37012  4.18035    412 m - - -
          2.68618  4.42225  2.77519  2.73123  3.46354  2.40513  3.72494  3.29354  2.67741  2.69355  4.24690  2.90347  2.73739  3.18146  2.89801  2.37887  2.77519  2.98518  4.58477  3.61503
          0.01483  4.61453  5.33688  0.61958  0.77255  0.48576  0.95510
    412   2.80762  1.06325  4.73065  4.56086  4.96099  1.03078  5.24526  4.37930  4.48270  4.14542  5.01744  4.26128  4.30426  4.70520  4.57374  3.03518  3.35787  3.78957  6.26085  5.22642    413 g - - -
          2.68618  4.42225  2.77519  2.73123  3.46354  2.40513  3.72494  3.29354  2.67741  2.69355  4.24690  2.90347  2.73739  3.18146  2.89801  2.37887  2.77519  2.98518  4.58477  3.61503
          0.01483  4.61453  5.33688  0.61958  0.77255  0.48576  0.95510
    413   3.02867  5.44169  2.94265  2.28480  4.80555  1.61105  3.86616  4.25231  1.57115  3.72869  4.52515  3.11549  4.09278  2.71574  2.89245  2.98203  3.25921  3.85313  5.84700  4.49036    414 k - - -
          2.68618  4.42225  2.77519  2.73123  3.46354  2.40513  3.72494  3.29354  2.67741  2.69355  4.24690  2.90347  2.73739  3.18146  2.89801  2.37887  2.77519  2.98518  4.58477  3.61503
          0.01483  4.61453  5.33688  0.61958  0.77255  0.48576  0.95510
    414   2.76960  5.04299  2.77874  2.55797  3.66426  3.57190  3.75925  3.73739  1.77239  3.30774  4.10806  3.08262  3.96432  2.74292  2.78587  2.78115  2.99899  3.39196  5.49437  2.06327    415 k - - -
          2.68618  4.42225  2.77519  2.73123  3.46354  2.40513  3.72494  3.29354  2.67741  2.69355  4.24690  2.90347  2.73739  3.18146  2.89801  2.37887  2.77519  2.98518  4.58477  3.61503
          0.01483  4.61453  5.33688  0.61958  0.77255  0.48576  0.95510
    415   3.25049  1.53076  4.79823  4.29513  2.32838  4.29308  4.05186  2.99816  4.12242  2.39102  3.68824  4.24766  4.64124  4.21702  4.18484  3.61631  3.48389  2.85164  4.32879  1.47212    416 y - - -
          2.68618  4.42225  2.77519  2.73123  3.46354  2.40513  3.72494  3.29354  2.67741  2.69355  4.24690  2.90347  2.73739  3.18146  2.89801  2.37887  2.77519  2.98518  4.58477  3.61503
          0.01483  4.61453  5.33688  0.61958  0.77255  0.48576  0.95510
    416   1.03651  1.20208  4.72835  4.47676  4.62066  3.35678  5.07906  3.75898  4.33302  3.68335  4.60196  4.11036  4.16870  4.53525  4.42870  2.84528  3.13721  3.30758  6.07895  4.95310    417 a - - -
          2.68618  4.42225  2.77519  2.73123  3.46354  2.40513  3.72494  3.29354  2.67741  2.69355  4.24690  2.90347  2.73739  3.18146  2.89801  2.37887  2.77519  2.98518  4.58477  3.61503
          0.01483  4.61453  5.33688  0.61958  0.77255  0.48576  0.95510
    417   1.45123  4.48650  4.40759  3.86218  3.54962  4.04391  4.51504  2.23367  3.74035  2.31040  1.70535  4.08826  4.45814  3.99005  3.95201  3.37425  3.24630  2.40668  5.22272  4.04570    418 a - - -
          2.68618  4.42225  2.77519  2.73123  3.46354  2.40513  3.72494  3.29354  2.67741  2.69355  4.24690  2.90347  2.73739  3.18146  2.89801  2.37887  2.77519  2.98518  4.58477  3.61503
          0.01483  4.61453  5.33688  0.61958  0.77255  0.48576  0.95510
    418   2.64328  5.08597  3.17392  2.05649  4.36720  3.61745  3.78105  3.78301  1.90275  3.34620  1.96478  3.12987  4.00715  2.91624  2.64272  2.84222  3.05406  3.44214  5.54523  4.21879    419 k - - -
          2.68618  4.42225  2.77519  2.73123  3.46354  2.40513  3.72494  3.29354  2.67741  2.69355  4.24690  2.90347  2.73739  3.18146  2.89801  2.37887  2.77519  2.98518  4.58477  3.61503
          0.01483  4.61453  5.33688  0.61958  0.77255  0.48576  0.95510
    419   2.62961  4.90014  2.98606  1.99607  4.12850  3.58045  3.78727  2.46309  2.21559  3.15219  3.97517  3.12246  3.97096  2.94734  2.83921  2.78990  2.97465  2.26273  5.41120  4.08691    420 e - - -
          2.68618  4.42225  2.77519  2.73123  3.46354  2.40513  3.72494  3.29354  2.67741  2.69355  4.24690  2.90347  2.73739  3.18146  2.89801  2.37887  2.77519  2.98518  4.58477  3.61503
          0.01483  4.61453  5.33688  0.61958  0.77255  0.48576  0.95510
    420   3.55188  4.75053  5.61268  5.14199  4.06116  5.16374  5.87525  1.01761  5.07880  2.30332  3.79698  5.31025  5.37380  5.31857  5.24050  4.59511  3.80996  0.97716  6.18093  4.97507    421 v - - -
          2.68618  4.42225  2.77519  2.73123  3.46354  2.40513  3.72494  3.29354  2.67741  2.69355  4.24690  2.90347  2.73739  3.18146  2.89801  2.37887  2.77519  2.98518  4.58477  3.61503
          0.01483  4.61453  5.33688  0.61958  0.77255  0.48576  0.95510
    421   2.44936  4.66670  3.35121  2.44934  3.86602  3.63320  3.89596  3.00082  2.79839  2.91748  3.78334  2.85140  4.03573  3.12806  3.21325  2.13756  2.98354  1.73972  5.24639  3.97227    422 v - - -
          2.68618  4.42225  2.77519  2.73123  3.46354  2.40513  3.72494  3.29354  2.67741  2.69355  4.24690  2.90347  2.73739  3.18146  2.89801  2.37887  2.77519  2.98518  4.58477  3.61503
          0.01483  4.61453  5.33688  0.61958  0.77255  0.48576  0.95510
    422   2.47333  5.23856  2.98860  1.89067  4.57617  3.07379  3.71206  4.05275  2.10933  3.53829  4.28428  2.99356  3.91951  2.52829  2.62841  2.03879  2.98743  3.62585  5.67396  4.27294    423 e - - -
          2.68618  4.42225  2.77519  2.73123  3.46354  2.40513  3.72494  3.29354  2.67741  2.69355  4.24690  2.90347  2.73739  3.18146  2.89801  2.37887  2.77519  2.98518  4.58477  3.61503
          0.01483  4.61453  5.33688  0.61958  0.77255  0.48576  0.95510
    423   2.83081  5.12888  3.11331  2.48633  4.40726  3.31617  3.45750  3.84531  1.76962  3.39497  4.19285  3.10310  3.99789  2.62294  2.88633  2.70681  3.05619  3.49084  5.57606  1.91514    424 k - - -
          2.68618  4.42225  2.77519  2.73123  3.46354  2.40513  3.72494  3.29354  2.67741  2.69355  4.24690  2.90347  2.73739  3.18146  2.89801  2.37887  2.77519  2.98518  4.58477  3.61503
          0.01483  4.61453  5.33688  0.61958  0.77255  0.48576  0.95510
    424   3.39845  4.73873  4.97069  4.44972  2.61839  4.49833  4.32251  2.81528  4.28608  1.12531  3.43593  4.46271  4.78716  4.35605  4.34390  3.82489  3.62183  2.53860  4.58342  1.47813    425 l - - -
          2.68618  4.42225  2.77519  2.73123  3.46354  2.40513  3.72494  3.29354  2.67741  2.69355  4.24690  2.90347  2.73739  3.18146  2.89801  2.37887  2.77519  2.98518  4.58477  3.61503
          0.01483  4.61453  5.33688  0.61958  0.77255  0.48576  0.95510
    425   2.76353  4.68730  3.37720  2.82064  3.87000  2.58007  3.88343  3.24821  2.74400  1.73684  3.36467  2.39367  4.04567  3.11280  2.66294  2.89006  2.99706  2.98973  5.24069  3.96962    426 l - - -
          2.68618  4.42225  2.77519  2.73123  3.46354  2.40513  3.72494  3.29354  2.67741  2.69355  4.24690  2.90347  2.73739  3.18146  2.89801  2.37887  2.77519  2.98518  4.58477  3.61503
          0.07085  4.61453  2.83882  0.61958  0.77255  0.48576  0.95510
    426   2.26051  4.99682  3.09128  2.56013  4.40341  2.50900  3.78866  3.84747  2.55646  3.40390  4.18581  2.34955  3.93067  2.91701  2.41472  2.57941  2.13232  3.45533  5.59638  4.23850    427 t - - -
          2.68618  4.42225  2.77519  2.73123  3.46354  2.40513  3.72494  3.29354  2.67741  2.69355  4.24690  2.90347  2.73739  3.18146  2.89801  2.37887  2.77519  2.98518  4.58477  3.61503
          0.01567  4.55935  5.28170  0.61958  0.77255  0.58376  0.81599
    427   2.03666  5.13687  2.53448  2.20239  4.44624  3.19198  3.71330  3.90498  2.37411  3.43075  4.19671  2.99395  3.51471  2.82657  2.95981  2.71288  2.10231  3.26784  5.60161  4.21501    428 a - - -
          2.68618  4.42225  2.77519  2.73123  3.46354  2.40513  3.72494  3.29354  2.67741  2.69355  4.24690  2.90347  2.73739  3.18146  2.89801  2.37887  2.77519  2.98518  4.58477  3.61503
          0.05223  4.55935  3.20852  0.61958  0.77255  0.58376  0.81599
    428   2.30433  5.19839  2.66480  2.07126  4.53369  3.48416  3.67566  4.01221  1.98717  3.49919  4.24293  2.95565  3.56478  2.77613  2.50119  2.47667  2.55092  3.58404  5.63687  4.23241    429 k - - -
          2.68618  4.42225  2.77519  2.73123  3.46354  2.40513  3.72494  3.29354  2.67741  2.69355  4.24690  2.90347  2.73739  3.18146  2.89801  2.37887  2.77519  2.98518  4.58477  3.61503
          0.34424  4.52338  1.27157  0.61958  0.77255  0.64027  0.74898
    429   2.70700  5.13105  2.65983  2.38298  4.47083  3.43810  3.62130  3.92587  1.81340  3.41931  4.18905  2.43512  3.84539  2.73280  2.22823  2.67690  2.73373  3.52228  5.55575  4.18541    430 k - - -
          2.68618  4.42225  2.77519  2.73123  3.46354  2.40513  3.72494  3.29354  2.67741  2.69355  4.24690  2.90347  2.73739  3.18146  2.89801  2.37887  2.77519  2.98518  4.58477  3.61503
          0.39083  4.20163  1.17592  0.61958  0.77255  0.52123  0.90089
    430   2.49157  4.97546  2.94810  2.42297  4.24478  3.44578  3.00538  3.69087  2.23827  3.24423  4.04055  2.75955  3.84529  1.94119  2.78182  2.67354  2.90084  3.33522  5.42785  3.46874    431 q - - -
          2.68618  4.42225  2.77519  2.73123  3.46354  2.40513  3.72494  3.29354  2.67741  2.69355  4.24690  2.90347  2.73739  3.18146  2.89801  2.37887  2.77519  2.98518  4.58477  3.61503
          0.02283  4.18691  4.90926  0.61958  0.77255  0.51365  0.91207
    431   2.68376  4.95611  3.04059  2.29523  4.21551  2.97372  2.71538  3.64487  2.47949  3.04235  3.61815  2.69568  3.89013  2.59370  2.95073  2.54889  2.52644  2.72625  5.44394  4.09209    432 e - - -
          2.68618  4.42225  2.77519  2.73123  3.46354  2.40513  3.72494  3.29354  2.67741  2.69355  4.24690  2.90347  2.73739  3.18146  2.89801  2.37887  2.77519  2.98518  4.58477  3.61503
          0.01744  4.45367  5.17602  0.61958  0.77255  0.73649  0.65160
    432   2.06360  1.85966  4.11379  3.61500  3.77882  3.42146  4.33672  3.06979  3.52767  2.85974  3.75959  3.72318  4.04262  3.77328  3.76468  2.06295  2.29831  2.19613  5.25206  4.06261    433 c - - -
          2.68627  4.41708  2.77529  2.73132  3.46363  2.40522  3.72504  3.29363  2.67750  2.69364  4.24699  2.90356  2.73749  3.18155  2.89785  2.37896  2.77517  2.98510  4.58486  3.61512
          0.51610  0.90843        *  0.11570  2.21401  0.00000        *
//
