# Supplementary material for: Uneven distribution of cobamide biosynthesis and dependence in bacteria predicted by comparative genomics
Source: ISME J. 2018 Nov 14;13(3):789–804. doi: 10.1038/s41396-018-0304-9 (PMC6461909; doi:10.1038/s41396-018-0304-9)
Supplement: Supplementary file 13 — BzaB HMM [file 41396_2018_304_MOESM13_ESM.txt]

HMMER3/f [3.1b2 | February 2015]
NAME  bzaBhmm
LENG  428
ALPH  amino
RF    no
MM    no
CONS  yes
CS    no
MAP   yes
DATE  Wed Jul 12 13:44:12 2017
NSEQ  9
EFFN  1.911621
CKSUM 4180575964
GA    572.20 572.20;
TC    572.20 572.20;
NC    525.70 525.70;
STATS LOCAL MSV      -11.3976  0.69884
STATS LOCAL VITERBI  -12.0168  0.69884
STATS LOCAL FORWARD   -6.2540  0.69884
HMM          A        C        D        E        F        G        H        I        K        L        M        N        P        Q        R        S        T        V        W        Y   
            m->m     m->i     m->d     i->m     i->i     d->m     d->d
  COMPO   2.30683  4.18696  2.90711  2.63571  3.60691  2.72372  3.70875  2.74449  2.73767  2.54275  3.49049  3.17815  3.50159  3.06490  2.91084  2.76366  2.81609  2.57059  5.01350  3.70584
          2.68630  4.42237  2.77531  2.73135  3.46366  2.40524  3.72506  3.29366  2.67752  2.69367  4.24531  2.90358  2.73751  3.18158  2.89812  2.37898  2.77380  2.98530  4.58489  3.61515
          0.44251  1.04224  5.31551  0.29557  1.36299  0.00000        *
      1   2.91350  5.00549  3.26211  2.89850  4.52760  3.58820  4.08121  3.93679  2.77538  3.53499  4.41151  3.34632  4.13549  1.44590  3.11966  2.98136  1.41570  3.57362  5.76314  4.46234      3 t - - -
          2.68618  4.42225  2.77519  2.73123  3.46354  2.40513  3.72494  3.29354  2.67741  2.69355  4.24690  2.90347  2.73739  3.18146  2.89801  2.37887  2.77519  2.98518  4.58477  3.61503
          0.01515  4.59316  5.31551  0.61958  0.77255  0.48576  0.95510
      2   2.36851  4.57301  3.68039  3.11825  3.62007  3.80290  4.05558  2.93677  3.01976  1.72154  2.71574  3.53099  4.17914  1.87686  3.36104  3.05870  3.07304  2.77837  5.14253  3.92063      4 l - - -
          2.68618  4.42225  2.77519  2.73123  3.46354  2.40513  3.72494  3.29354  2.67741  2.69355  4.24690  2.90347  2.73739  3.18146  2.89801  2.37887  2.77519  2.98518  4.58477  3.61503
          0.01515  4.59316  5.31551  0.61958  0.77255  0.48576  0.95510
      3   2.75942  4.32276  3.94350  2.69163  3.43287  3.81325  4.10070  2.71444  3.28617  1.70369  2.76051  3.68299  4.18667  3.55387  3.55270  2.51837  2.99269  1.85205  4.93642  3.73082      5 l - - -
          2.68618  4.42225  2.77519  2.73123  3.46354  2.40513  3.72494  3.29354  2.67741  2.69355  4.24690  2.90347  2.73739  3.18146  2.89801  2.37887  2.77519  2.98518  4.58477  3.61503
          0.01515  4.59316  5.31551  0.61958  0.77255  0.48576  0.95510
      4   2.37741  4.66377  3.34453  2.36866  3.84021  3.63644  3.86388  2.67126  2.35025  1.88032  3.75618  3.25990  4.02314  3.09349  3.16456  2.43711  2.96874  2.95300  5.21665  3.94272      6 l - - -
          2.68618  4.42225  2.77519  2.73123  3.46354  2.40513  3.72494  3.29354  2.67741  2.69355  4.24690  2.90347  2.73739  3.18146  2.89801  2.37887  2.77519  2.98518  4.58477  3.61503
          0.01515  4.59316  5.31551  0.61958  0.77255  0.48576  0.95510
      5   1.42489  5.23434  3.01102  2.21080  4.60273  3.59659  3.85415  4.02506  1.74695  3.56417  4.36842  3.12259  4.04849  2.98711  2.93841  2.90784  3.16316  3.64889  5.73053  4.38511      7 a - - -
          2.68618  4.42225  2.77519  2.73123  3.46354  2.40513  3.72494  3.29354  2.67741  2.69355  4.24690  2.90347  2.73739  3.18146  2.89801  2.37887  2.77519  2.98518  4.58477  3.61503
          0.01515  4.59316  5.31551  0.61958  0.77255  0.48576  0.95510
      6   1.49721  5.22277  3.47556  2.87169  4.65636  3.75837  3.86782  4.03397  1.94766  3.54791  4.37865  3.32446  4.16160  3.00297  1.60385  3.05992  3.26319  3.68626  5.67332  4.42731      8 a - - -
          2.68618  4.42225  2.77519  2.73123  3.46354  2.40513  3.72494  3.29354  2.67741  2.69355  4.24690  2.90347  2.73739  3.18146  2.89801  2.37887  2.77519  2.98518  4.58477  3.61503
          0.01515  4.59316  5.31551  0.61958  0.77255  0.48576  0.95510
      7   3.07614  5.44522  3.29974  2.23195  4.86988  3.75058  3.80614  4.27767  1.68767  3.70307  4.50076  2.52118  4.13428  2.91767  1.40237  3.03628  3.27262  3.88612  5.76332  4.48191      9 r - - -
          2.68618  4.42225  2.77519  2.73123  3.46354  2.40513  3.72494  3.29354  2.67741  2.69355  4.24690  2.90347  2.73739  3.18146  2.89801  2.37887  2.77519  2.98518  4.58477  3.61503
          0.01515  4.59316  5.31551  0.61958  0.77255  0.48576  0.95510
      8   1.46466  4.78777  3.29885  2.98477  4.61512  1.42177  4.22521  4.04761  3.08415  3.66756  4.48740  3.37989  4.06113  2.50013  3.48466  2.83686  3.12669  3.58144  5.88597  4.59544     10 g - - -
          2.68618  4.42225  2.77519  2.73123  3.46354  2.40513  3.72494  3.29354  2.67741  2.69355  4.24690  2.90347  2.73739  3.18146  2.89801  2.37887  2.77519  2.98518  4.58477  3.61503
          0.01515  4.59316  5.31551  0.61958  0.77255  0.48576  0.95510
      9   2.76550  4.40912  3.79751  3.23576  2.78362  1.79318  4.05059  2.05871  3.13213  2.59499  3.52258  3.58655  4.15601  3.44679  2.67708  3.03589  3.00670  2.65465  4.99228  3.75120     11 g - - -
          2.68618  4.42225  2.77519  2.73123  3.46354  2.40513  3.72494  3.29354  2.67741  2.69355  4.24690  2.90347  2.73739  3.18146  2.89801  2.37887  2.77519  2.98518  4.58477  3.61503
          0.01515  4.59316  5.31551  0.61958  0.77255  0.48576  0.95510
     10   3.07162  4.86095  3.85294  3.19638  4.07105  3.91574  3.99078  1.27082  1.90571  3.01796  3.95438  3.57214  4.28071  3.21862  2.25870  3.23334  3.27492  3.05501  5.36832  4.16897     12 i - - -
          2.68618  4.42225  2.77519  2.73123  3.46354  2.40513  3.72494  3.29354  2.67741  2.69355  4.24690  2.90347  2.73739  3.18146  2.89801  2.37887  2.77519  2.98518  4.58477  3.61503
          0.01515  4.59316  5.31551  0.61958  0.77255  0.48576  0.95510
     11   3.08626  4.57961  4.63149  4.17603  3.86335  4.15765  4.88831  1.17508  4.03857  2.56318  3.74486  4.34375  4.64760  4.33906  4.24248  3.55752  1.45054  2.13017  5.60968  4.40213     13 i - - -
          2.68618  4.42225  2.77519  2.73123  3.46354  2.40513  3.72494  3.29354  2.67741  2.69355  4.24690  2.90347  2.73739  3.18146  2.89801  2.37887  2.77519  2.98518  4.58477  3.61503
          0.01515  4.59316  5.31551  0.61958  0.77255  0.48576  0.95510
     12   2.34531  5.09180  2.99001  2.16314  4.44646  3.51729  3.80567  3.89152  2.59417  3.44683  4.23340  2.50460  2.99795  2.93602  3.07324  2.77534  1.67703  3.50807  5.64148  4.27118     14 t - - -
          2.68618  4.42225  2.77519  2.73123  3.46354  2.40513  3.72494  3.29354  2.67741  2.69355  4.24690  2.90347  2.73739  3.18146  2.89801  2.37887  2.77519  2.98518  4.58477  3.61503
          0.01515  4.59316  5.31551  0.61958  0.77255  0.48576  0.95510
     13   3.03458  5.51350  2.70587  1.13649  4.84643  3.55747  3.91772  4.33141  2.72693  3.82150  4.61998  3.03330  2.38027  2.39957  3.21007  2.96997  3.28938  3.91415  5.96541  4.54219     15 e - - -
          2.68618  4.42225  2.77519  2.73123  3.46354  2.40513  3.72494  3.29354  2.67741  2.69355  4.24690  2.90347  2.73739  3.18146  2.89801  2.37887  2.77519  2.98518  4.58477  3.61503
          0.01515  4.59316  5.31551  0.61958  0.77255  0.48576  0.95510
     14   3.03863  5.04648  3.17599  1.39573  4.14454  3.73944  4.08268  3.43977  2.90561  3.00649  1.60227  3.35186  4.21166  3.28920  3.29560  3.11713  3.29482  3.24528  5.58049  4.28075     16 e - - -
          2.68618  4.42225  2.77519  2.73123  3.46354  2.40513  3.72494  3.29354  2.67741  2.69355  4.24690  2.90347  2.73739  3.18146  2.89801  2.37887  2.77519  2.98518  4.58477  3.61503
          0.01515  4.59316  5.31551  0.61958  0.77255  0.48576  0.95510
     15   2.87338  4.73125  3.45493  1.61363  3.84563  3.76475  4.03991  2.99519  2.93044  2.71723  1.95974  3.42203  4.16725  3.27969  3.31942  3.03451  3.11467  2.35293  5.33164  4.07140     17 e - - -
          2.68618  4.42225  2.77519  2.73123  3.46354  2.40513  3.72494  3.29354  2.67741  2.69355  4.24690  2.90347  2.73739  3.18146  2.89801  2.37887  2.77519  2.98518  4.58477  3.61503
          0.01515  4.59316  5.31551  0.61958  0.77255  0.48576  0.95510
     16   2.36705  5.18082  2.97523  1.39901  4.46993  3.55269  3.77387  3.92272  2.16477  3.46137  4.24759  3.04478  3.97162  2.89901  2.98002  2.80129  3.05046  3.54689  5.63681  3.06465     18 e - - -
          2.68618  4.42225  2.77519  2.73123  3.46354  2.40513  3.72494  3.29354  2.67741  2.69355  4.24690  2.90347  2.73739  3.18146  2.89801  2.37887  2.77519  2.98518  4.58477  3.61503
          0.01515  4.59316  5.31551  0.61958  0.77255  0.48576  0.95510
     17   2.18631  4.47554  3.64933  3.07124  3.61842  3.72831  3.96773  2.97239  2.47278  2.68734  3.58236  3.46764  4.10794  3.29521  2.68436  2.98190  2.98874  1.63496  3.44451  3.82354     19 v - - -
          2.68618  4.42225  2.77519  2.73123  3.46354  2.40513  3.72494  3.29354  2.67741  2.69355  4.24690  2.90347  2.73739  3.18146  2.89801  2.37887  2.77519  2.98518  4.58477  3.61503
          0.01515  4.59316  5.31551  0.61958  0.77255  0.48576  0.95510
     18   1.44804  4.49748  4.58367  4.06735  3.75278  4.11849  4.73478  2.29433  3.95693  2.08581  3.65019  4.24969  4.56974  4.21379  4.16510  3.47966  3.31100  1.32083  5.44207  4.24372     20 v - - -
          2.68618  4.42225  2.77519  2.73123  3.46354  2.40513  3.72494  3.29354  2.67741  2.69355  4.24690  2.90347  2.73739  3.18146  2.89801  2.37887  2.77519  2.98518  4.58477  3.61503
          0.01515  4.59316  5.31551  0.61958  0.77255  0.48576  0.95510
     19   1.63066  4.95671  3.19892  2.26155  4.21625  3.60763  3.80943  3.60964  2.54280  2.59899  4.04890  3.15864  4.00737  2.96622  2.16339  2.84159  3.03154  3.29657  5.46515  4.15232     21 a - - -
          2.68618  4.42225  2.77519  2.73123  3.46354  2.40513  3.72494  3.29354  2.67741  2.69355  4.24690  2.90347  2.73739  3.18146  2.89801  2.37887  2.77519  2.98518  4.58477  3.61503
          0.01515  4.59316  5.31551  0.61958  0.77255  0.48576  0.95510
     20   2.73740  4.97597  3.11563  2.55589  4.22817  3.55762  3.75332  2.87642  2.23387  2.43299  4.04347  2.57718  3.94723  2.50267  2.53564  2.45571  2.62772  3.31580  5.46684  4.12563     22 k - - -
          2.68618  4.42225  2.77519  2.73123  3.46354  2.40513  3.72494  3.29354  2.67741  2.69355  4.24690  2.90347  2.73739  3.18146  2.89801  2.37887  2.77519  2.98518  4.58477  3.61503
          0.01515  4.59316  5.31551  0.61958  0.77255  0.48576  0.95510
     21   2.74084  5.16447  2.65372  1.61115  4.47421  3.51867  3.71415  3.06867  2.46275  3.45378  4.21531  3.00034  3.91557  2.46280  2.59293  2.71931  2.97228  3.53654  5.61638  3.30565     23 e - - -
          2.68618  4.42225  2.77519  2.73123  3.46354  2.40513  3.72494  3.29354  2.67741  2.69355  4.24690  2.90347  2.73739  3.18146  2.89801  2.37887  2.77519  2.98518  4.58477  3.61503
          0.01515  4.59316  5.31551  0.61958  0.77255  0.48576  0.95510
     22   3.06121  5.52785  2.71463  1.31286  4.88663  1.80855  3.93713  4.36500  2.20661  3.85332  4.65521  3.05081  4.09100  3.07354  3.19746  2.99661  3.31872  3.94549  5.99065  4.57574     24 e - - -
          2.68618  4.42225  2.77519  2.73123  3.46354  2.40513  3.72494  3.29354  2.67741  2.69355  4.24690  2.90347  2.73739  3.18146  2.89801  2.37887  2.77519  2.98518  4.58477  3.61503
          0.01515  4.59316  5.31551  0.61958  0.77255  0.48576  0.95510
     23   2.74689  4.66815  3.34057  2.80727  3.85907  2.45630  3.88839  3.22627  2.78069  2.43540  3.77964  2.45478  4.03446  2.67529  3.18754  2.87595  2.98577  1.92146  5.23794  3.96431     25 v - - -
          2.68618  4.42225  2.77519  2.73123  3.46354  2.40513  3.72494  3.29354  2.67741  2.69355  4.24690  2.90347  2.73739  3.18146  2.89801  2.37887  2.77519  2.98518  4.58477  3.61503
          0.01515  4.59316  5.31551  0.61958  0.77255  0.48576  0.95510
     24   2.73175  4.44045  2.88604  3.06683  2.84721  3.71397  3.97976  2.91719  3.02166  2.36966  3.54949  3.46565  4.09751  3.32074  3.37036  2.15101  2.46530  1.92429  5.03271  3.79944     26 v - - -
          2.68618  4.42225  2.77519  2.73123  3.46354  2.40513  3.72494  3.29354  2.67741  2.69355  4.24690  2.90347  2.73739  3.18146  2.89801  2.37887  2.77519  2.98518  4.58477  3.61503
          0.01515  4.59316  5.31551  0.61958  0.77255  0.48576  0.95510
     25   2.81387  5.27456  2.23580  2.20541  4.59963  3.52042  3.76525  4.07238  2.53398  3.57446  4.33726  2.99708  1.89499  2.87819  2.53170  2.77732  2.56449  3.65765  5.72653  4.32142     27 p - - -
          2.68618  4.42225  2.77519  2.73123  3.46354  2.40513  3.72494  3.29354  2.67741  2.69355  4.24690  2.90347  2.73739  3.18146  2.89801  2.37887  2.77519  2.98518  4.58477  3.61503
          0.01515  4.59316  5.31551  0.61958  0.77255  0.48576  0.95510
     26   2.12128  4.93692  3.10400  1.56717  4.25811  3.54667  3.85123  3.62279  2.66674  3.27102  4.09590  3.13567  3.00786  3.00839  3.12578  2.80649  3.02029  2.40718  5.53036  4.19682     28 e - - -
          2.68618  4.42225  2.77519  2.73123  3.46354  2.40513  3.72494  3.29354  2.67741  2.69355  4.24690  2.90347  2.73739  3.18146  2.89801  2.37887  2.77519  2.98518  4.58477  3.61503
          0.01515  4.59316  5.31551  0.61958  0.77255  0.48576  0.95510
     27   2.82151  4.85858  3.16838  1.49790  2.41323  3.61923  3.90678  3.42837  2.78362  3.08582  3.97232  3.22396  4.05592  3.11673  3.21806  2.90160  2.20321  3.15613  5.37166  4.03024     29 e - - -
          2.68618  4.42225  2.77519  2.73123  3.46354  2.40513  3.72494  3.29354  2.67741  2.69355  4.24690  2.90347  2.73739  3.18146  2.89801  2.37887  2.77519  2.98518  4.58477  3.61503
          0.01515  4.59316  5.31551  0.61958  0.77255  0.48576  0.95510
     28   2.78187  4.20889  4.41311  2.89545  2.39920  3.91880  4.22299  1.70210  3.67616  2.34695  3.30670  3.96143  4.28107  3.86736  3.80119  3.21695  3.01436  1.84478  4.81397  2.82776     30 i - - -
          2.68618  4.42225  2.77519  2.73123  3.46354  2.40513  3.72494  3.29354  2.67741  2.69355  4.24690  2.90347  2.73739  3.18146  2.89801  2.37887  2.77519  2.98518  4.58477  3.61503
          0.01515  4.59316  5.31551  0.61958  0.77255  0.48576  0.95510
     29   2.98888  4.50854  4.22338  3.63300  3.56266  4.07742  4.35239  1.72489  3.39522  2.02798  3.47858  3.94231  4.42489  3.76439  1.67422  3.36785  3.22056  2.08227  5.18162  3.98943     31 r - - -
          2.68618  4.42225  2.77519  2.73123  3.46354  2.40513  3.72494  3.29354  2.67741  2.69355  4.24690  2.90347  2.73739  3.18146  2.89801  2.37887  2.77519  2.98518  4.58477  3.61503
          0.01515  4.59316  5.31551  0.61958  0.77255  0.48576  0.95510
     30   2.39680  3.38119  3.07343  2.19412  4.37459  3.54343  3.73780  3.81441  2.48026  3.36468  4.14816  3.04811  3.93828  2.52418  1.87965  2.35905  2.98030  3.44589  5.55506  4.19412     32 r - - -
          2.68618  4.42225  2.77519  2.73123  3.46354  2.40513  3.72494  3.29354  2.67741  2.69355  4.24690  2.90347  2.73739  3.18146  2.89801  2.37887  2.77519  2.98518  4.58477  3.61503
          0.01515  4.59316  5.31551  0.61958  0.77255  0.48576  0.95510
     31   2.38434  5.28362  2.91657  1.92325  4.61712  2.05571  3.76049  4.08768  2.01584  3.58161  4.34366  3.00899  3.95869  2.52205  2.97184  2.78535  3.05742  3.67137  5.72461  4.32697     33 e - - -
          2.68618  4.42225  2.77519  2.73123  3.46354  2.40513  3.72494  3.29354  2.67741  2.69355  4.24690  2.90347  2.73739  3.18146  2.89801  2.37887  2.77519  2.98518  4.58477  3.61503
          0.01515  4.59316  5.31551  0.61958  0.77255  0.48576  0.95510
     32   2.76152  4.58198  3.50200  2.93300  3.75105  2.31614  3.92335  2.55376  2.40575  2.80424  3.68782  3.36951  4.07565  3.19336  2.64726  2.93376  2.99365  1.86275  5.15460  3.90593     34 v - - -
          2.68618  4.42225  2.77519  2.73123  3.46354  2.40513  3.72494  3.29354  2.67741  2.69355  4.24690  2.90347  2.73739  3.18146  2.89801  2.37887  2.77519  2.98518  4.58477  3.61503
          0.01515  4.59316  5.31551  0.61958  0.77255  0.48576  0.95510
     33   1.44077  4.50206  4.58474  4.07345  3.77713  4.11042  4.75062  2.29232  3.96396  2.16338  3.67283  4.25274  4.57120  4.22426  4.17478  3.47583  3.31465  1.28544  5.46725  4.26669     35 v - - -
          2.68618  4.42225  2.77519  2.73123  3.46354  2.40513  3.72494  3.29354  2.67741  2.69355  4.24690  2.90347  2.73739  3.18146  2.89801  2.37887  2.77519  2.98518  4.58477  3.61503
          0.01515  4.59316  5.31551  0.61958  0.77255  0.48576  0.95510
     34   1.45164  5.25403  2.97200  2.16367  4.57935  3.57312  3.79387  4.02613  2.12880  3.54320  4.32826  3.06250  4.00108  2.40121  2.93323  2.84485  3.10264  3.63904  5.70137  4.33361     36 a - - -
          2.68618  4.42225  2.77519  2.73123  3.46354  2.40513  3.72494  3.29354  2.67741  2.69355  4.24690  2.90347  2.73739  3.18146  2.89801  2.37887  2.77519  2.98518  4.58477  3.61503
          0.01515  4.59316  5.31551  0.61958  0.77255  0.48576  0.95510
     35   3.10823  5.69426  2.11885  1.62734  5.00140  1.53392  3.96645  4.51650  2.88424  3.98829  4.78718  2.98403  4.08889  2.42073  3.44626  3.01197  3.37403  4.07273  6.13260  4.64934     37 g - - -
          2.68618  4.42225  2.77519  2.73123  3.46354  2.40513  3.72494  3.29354  2.67741  2.69355  4.24690  2.90347  2.73739  3.18146  2.89801  2.37887  2.77519  2.98518  4.58477  3.61503
          0.01515  4.59316  5.31551  0.61958  0.77255  0.48576  0.95510
     36   2.78416  5.12642  2.96944  2.15870  4.45691  1.99730  2.86074  3.90648  2.57260  3.45378  4.23807  3.04493  3.95889  2.91815  3.05196  2.38560  2.19486  3.52375  5.64266  4.26760     38 g - - -
          2.68618  4.42225  2.77519  2.73123  3.46354  2.40513  3.72494  3.29354  2.67741  2.69355  4.24690  2.90347  2.73739  3.18146  2.89801  2.37887  2.77519  2.98518  4.58477  3.61503
          0.01515  4.59316  5.31551  0.61958  0.77255  0.48576  0.95510
     37   2.83330  4.44735  3.90771  3.32083  3.55999  3.85196  4.11197  1.76436  3.11649  2.53386  2.72523  3.66599  4.22450  3.49183  1.87102  3.12568  2.59469  2.57664  5.06327  3.85539     39 i - - -
          2.68618  4.42225  2.77519  2.73123  3.46354  2.40513  3.72494  3.29354  2.67741  2.69355  4.24690  2.90347  2.73739  3.18146  2.89801  2.37887  2.77519  2.98518  4.58477  3.61503
          0.01515  4.59316  5.31551  0.61958  0.77255  0.48576  0.95510
     38   3.52806  4.73651  5.57432  5.12116  4.09830  5.11568  5.88972  1.13973  5.05745  2.51998  3.83391  5.28435  5.35674  5.32263  5.23228  4.55813  3.79449  0.82864  6.22098  4.99519     40 v - - -
          2.68618  4.42225  2.77519  2.73123  3.46354  2.40513  3.72494  3.29354  2.67741  2.69355  4.24690  2.90347  2.73739  3.18146  2.89801  2.37887  2.77519  2.98518  4.58477  3.61503
          0.01515  4.59316  5.31551  0.61958  0.77255  0.48576  0.95510
     39   3.53101  4.73816  5.58005  5.12684  4.09625  5.12181  5.89546  1.01575  5.06380  2.51517  3.83091  5.29032  5.36032  5.32734  5.23778  4.56463  3.79706  0.93033  6.22214  4.99794     41 v - - -
          2.68618  4.42225  2.77519  2.73123  3.46354  2.40513  3.72494  3.29354  2.67741  2.69355  4.24690  2.90347  2.73739  3.18146  2.89801  2.37887  2.77519  2.98518  4.58477  3.61503
          0.01515  4.59316  5.31551  0.61958  0.77255  0.48576  0.95510
     40   3.11977  4.56421  4.56033  4.02573  3.55484  4.25680  4.66192  1.27050  3.88249  1.88574  3.45474  4.26382  1.92159  4.14375  4.08056  3.59089  3.37364  2.26345  5.30423  4.11677     42 i - - -
          2.68618  4.42225  2.77519  2.73123  3.46354  2.40513  3.72494  3.29354  2.67741  2.69355  4.24690  2.90347  2.73739  3.18146  2.89801  2.37887  2.77519  2.98518  4.58477  3.61503
          0.01515  4.59316  5.31551  0.61958  0.77255  0.48576  0.95510
     41   2.34632  4.91191  3.17120  2.62264  4.19832  3.55844  3.80171  3.60973  1.98859  3.21651  3.05146  3.12932  2.13408  2.95623  3.02939  2.36170  2.98297  3.28164  5.46011  4.13492     43 k - - -
          2.68618  4.42225  2.77519  2.73123  3.46354  2.40513  3.72494  3.29354  2.67741  2.69355  4.24690  2.90347  2.73739  3.18146  2.89801  2.37887  2.77519  2.98518  4.58477  3.61503
          0.01515  4.59316  5.31551  0.61958  0.77255  0.48576  0.95510
     42   3.19134  5.48194  3.44896  2.86012  4.93782  3.83461  3.84553  4.31970  1.65284  3.73624  4.55832  1.53934  4.21428  2.96372  1.68349  3.15753  3.37571  3.94945  5.77691  4.54221     44 n - - -
          2.68618  4.42225  2.77519  2.73123  3.46354  2.40513  3.72494  3.29354  2.67741  2.69355  4.24690  2.90347  2.73739  3.18146  2.89801  2.37887  2.77519  2.98518  4.58477  3.61503
          0.01515  4.59316  5.31551  0.61958  0.77255  0.48576  0.95510
     43   2.89757  5.17575  3.20453  2.65470  4.50312  3.64744  3.79546  3.91724  2.05451  3.45344  4.25906  1.48867  4.04405  2.92460  2.34413  2.89755  3.11897  2.72633  5.61455  4.29883     45 n - - -
          2.68618  4.42225  2.77519  2.73123  3.46354  2.40513  3.72494  3.29354  2.67741  2.69355  4.24690  2.90347  2.73739  3.18146  2.89801  2.37887  2.77519  2.98518  4.58477  3.61503
          0.01515  4.59316  5.31551  0.61958  0.77255  0.48576  0.95510
     44   2.73466  4.50858  3.53025  2.96501  2.83462  3.69131  3.93537  2.32214  2.24338  2.35671  3.60725  2.33256  4.07233  3.23564  3.28872  2.93073  2.52845  2.77482  5.08296  3.83744     46 k - - -
          2.68618  4.42225  2.77519  2.73123  3.46354  2.40513  3.72494  3.29354  2.67741  2.69355  4.24690  2.90347  2.73739  3.18146  2.89801  2.37887  2.77519  2.98518  4.58477  3.61503
          0.01515  4.59316  5.31551  0.61958  0.77255  0.48576  0.95510
     45   3.04644  5.13152  3.49433  2.90497  4.38707  3.78814  3.88246  3.80733  2.37847  2.23352  4.23804  2.32437  4.17962  3.04472  1.28426  3.08844  3.25834  3.51264  5.54271  4.27516     47 r - - -
          2.68618  4.42225  2.77519  2.73123  3.46354  2.40513  3.72494  3.29354  2.67741  2.69355  4.24690  2.90347  2.73739  3.18146  2.89801  2.37887  2.77519  2.98518  4.58477  3.61503
          0.01515  4.59316  5.31551  0.61958  0.77255  0.48576  0.95510
     46   2.79023  5.24910  2.49661  2.47193  4.59141  3.53670  3.73083  4.06004  2.15911  3.54851  4.30445  3.01334  2.99271  2.83676  1.70071  2.34411  3.02111  3.64134  5.68442  4.29478     48 r - - -
          2.68618  4.42225  2.77519  2.73123  3.46354  2.40513  3.72494  3.29354  2.67741  2.69355  4.24690  2.90347  2.73739  3.18146  2.89801  2.37887  2.77519  2.98518  4.58477  3.61503
          0.01515  4.59316  5.31551  0.61958  0.77255  0.48576  0.95510
     47   2.85345  5.27510  3.10513  2.55360  4.64482  2.84444  3.74878  4.09563  1.60573  3.57208  4.33934  2.53491  3.99131  2.85632  2.02343  2.41168  3.07689  3.68568  5.68998  4.33427     49 k - - -
          2.68618  4.42225  2.77519  2.73123  3.46354  2.40513  3.72494  3.29354  2.67741  2.69355  4.24690  2.90347  2.73739  3.18146  2.89801  2.37887  2.77519  2.98518  4.58477  3.61503
          0.01515  4.59316  5.31551  0.61958  0.77255  0.48576  0.95510
     48   2.73263  5.08065  2.65786  2.01609  4.36415  3.52882  3.72729  2.55527  2.49323  3.35922  4.13900  2.58537  3.92318  2.84900  2.56553  2.43861  2.96424  2.80732  5.55236  4.18178     50 e - - -
          2.68618  4.42225  2.77519  2.73123  3.46354  2.40513  3.72494  3.29354  2.67741  2.69355  4.24690  2.90347  2.73739  3.18146  2.89801  2.37887  2.77519  2.98518  4.58477  3.61503
          0.01515  4.59316  5.31551  0.61958  0.77255  0.48576  0.95510
     49   2.74960  5.09663  2.22604  2.49681  2.53451  3.53475  3.73777  3.82768  2.18084  3.37661  4.15838  3.03218  3.93408  2.86098  2.54987  2.13180  2.98182  3.45673  5.56512  4.19404     51 s - - -
          2.68618  4.42225  2.77519  2.73123  3.46354  2.40513  3.72494  3.29354  2.67741  2.69355  4.24690  2.90347  2.73739  3.18146  2.89801  2.37887  2.77519  2.98518  4.58477  3.61503
          0.01515  4.59316  5.31551  0.61958  0.77255  0.48576  0.95510
     50   2.72956  4.81178  3.21100  2.65101  4.01995  3.58856  3.79947  2.75656  2.12350  3.05604  3.89202  2.72512  3.03938  2.97882  2.67563  2.79955  2.54241  2.63725  5.33601  3.03360     52 k - - -
          2.68618  4.42225  2.77519  2.73123  3.46354  2.40513  3.72494  3.29354  2.67741  2.69355  4.24690  2.90347  2.73739  3.18146  2.89801  2.37887  2.77519  2.98518  4.58477  3.61503
          0.01515  4.59316  5.31551  0.61958  0.77255  0.48576  0.95510
     51   2.73673  2.48864  4.47520  3.87553  3.24500  2.93867  4.20482  2.22427  3.70768  2.33239  2.60932  3.96666  4.24712  3.88163  3.79622  3.18273  2.96971  2.06366  4.77153  2.25049     53 v - - -
          2.68618  4.42225  2.77519  2.73123  3.46354  2.40513  3.72494  3.29354  2.67741  2.69355  4.24690  2.90347  2.73739  3.18146  2.89801  2.37887  2.77519  2.98518  4.58477  3.61503
          0.01515  4.59316  5.31551  0.61958  0.77255  0.48576  0.95510
     52   1.74995  1.98446  4.21872  3.73607  3.94945  1.96683  4.46818  3.26150  3.65216  3.03581  3.92730  3.81081  4.10663  3.89418  3.88788  2.85488  2.40870  2.28675  5.41396  4.22824     54 a - - -
          2.68618  4.42225  2.77519  2.73123  3.46354  2.40513  3.72494  3.29354  2.67741  2.69355  4.24690  2.90347  2.73739  3.18146  2.89801  2.37887  2.77519  2.98518  4.58477  3.61503
          0.01515  4.59316  5.31551  0.61958  0.77255  0.48576  0.95510
     53   2.18930  4.44149  4.11507  3.69573  3.92597  1.67804  4.50754  1.35505  3.64622  2.90549  3.88102  3.86571  4.23696  3.91952  3.89666  3.03274  3.11935  2.63566  5.45004  4.24659     55 i - - -
          2.68618  4.42225  2.77519  2.73123  3.46354  2.40513  3.72494  3.29354  2.67741  2.69355  4.24690  2.90347  2.73739  3.18146  2.89801  2.37887  2.77519  2.98518  4.58477  3.61503
          0.01515  4.59316  5.31551  0.61958  0.77255  0.48576  0.95510
     54   2.93883  4.46903  4.42136  3.93104  3.76667  1.58719  4.63256  1.43145  3.83462  2.61915  3.69304  4.12105  4.47125  4.10183  4.05548  3.35299  3.24747  1.87579  5.39860  4.19017     56 i - - -
          2.68618  4.42225  2.77519  2.73123  3.46354  2.40513  3.72494  3.29354  2.67741  2.69355  4.24690  2.90347  2.73739  3.18146  2.89801  2.37887  2.77519  2.98518  4.58477  3.61503
          0.01515  4.59316  5.31551  0.61958  0.77255  0.48576  0.95510
     55   2.89025  5.14584  3.19143  2.69782  4.59884  1.45916  3.86375  4.02444  2.09594  3.55096  4.35299  3.19044  4.05582  2.99633  2.35788  2.34292  3.14499  3.63682  5.70264  4.38854     57 g - - -
          2.68618  4.42225  2.77519  2.73123  3.46354  2.40513  3.72494  3.29354  2.67741  2.69355  4.24690  2.90347  2.73739  3.18146  2.89801  2.37887  2.77519  2.98518  4.58477  3.61503
          0.01515  4.59316  5.31551  0.61958  0.77255  0.48576  0.95510
     56   2.49896  5.38068  2.77211  1.68512  4.71362  1.96431  3.82863  4.19627  2.63468  3.69127  4.46230  2.42304  3.99425  2.50670  3.14132  2.84550  3.14319  3.77262  5.84093  4.41820     58 e - - -
          2.68618  4.42225  2.77519  2.73123  3.46354  2.40513  3.72494  3.29354  2.67741  2.69355  4.24690  2.90347  2.73739  3.18146  2.89801  2.37887  2.77519  2.98518  4.58477  3.61503
          0.01515  4.59316  5.31551  0.61958  0.77255  0.48576  0.95510
     57   2.95604  4.49739  4.25703  3.73999  3.53407  1.61152  4.43547  2.14449  3.62009  1.47825  3.48131  3.99495  4.41144  3.89626  3.84821  3.32323  3.22773  2.48341  5.18494  3.98118     59 l - - -
          2.68618  4.42225  2.77519  2.73123  3.46354  2.40513  3.72494  3.29354  2.67741  2.69355  4.24690  2.90347  2.73739  3.18146  2.89801  2.37887  2.77519  2.98518  4.58477  3.61503
          0.01515  4.59316  5.31551  0.61958  0.77255  0.48576  0.95510
     58   2.75562  4.90304  2.61460  2.62348  4.12458  3.58981  3.78813  3.53013  2.57325  1.93570  3.16631  3.13333  3.97885  2.48226  2.23629  2.80332  2.98511  3.22642  5.40679  4.08869     60 l - - -
          2.68618  4.42225  2.77519  2.73123  3.46354  2.40513  3.72494  3.29354  2.67741  2.69355  4.24690  2.90347  2.73739  3.18146  2.89801  2.37887  2.77519  2.98518  4.58477  3.61503
          0.01515  4.59316  5.31551  0.61958  0.77255  0.48576  0.95510
     59   2.76058  4.98365  2.62198  2.59171  4.27542  3.56004  3.79328  3.67462  2.56035  3.28044  4.09172  3.10743  3.97091  2.93727  1.88855  2.78820  1.94513  2.67770  5.51190  4.17421     61 r - - -
          2.68618  4.42225  2.77519  2.73123  3.46354  2.40513  3.72494  3.29354  2.67741  2.69355  4.24690  2.90347  2.73739  3.18146  2.89801  2.37887  2.77519  2.98518  4.58477  3.61503
          0.01515  4.59316  5.31551  0.61958  0.77255  0.48576  0.95510
     60   2.85095  4.60601  3.66596  3.09728  3.80592  3.80933  4.06571  1.91640  1.62654  2.76804  3.71918  3.51879  4.19460  3.34107  3.28816  3.06852  2.53015  2.27882  5.26169  4.01906     62 k - - -
          2.68618  4.42225  2.77519  2.73123  3.46354  2.40513  3.72494  3.29354  2.67741  2.69355  4.24690  2.90347  2.73739  3.18146  2.89801  2.37887  2.77519  2.98518  4.58477  3.61503
          0.01515  4.59316  5.31551  0.61958  0.77255  0.48576  0.95510
     61   3.08894  4.91044  3.78155  3.24503  4.21906  3.89968  4.16167  3.08002  1.33410  3.09261  4.09841  3.63562  4.33843  3.37691  2.97180  3.26172  3.34388  1.39296  5.58191  4.34813     63 k - - -
          2.68618  4.42225  2.77519  2.73123  3.46354  2.40513  3.72494  3.29354  2.67741  2.69355  4.24690  2.90347  2.73739  3.18146  2.89801  2.37887  2.77519  2.98518  4.58477  3.61503
          0.01515  4.59316  5.31551  0.61958  0.77255  0.48576  0.95510
     62   2.91245  4.71558  3.61454  3.32220  4.11391  3.69480  4.41089  3.02319  3.37100  3.13294  4.13961  1.44146  4.28656  3.71825  3.70011  3.12627  3.27141  1.27426  5.61926  4.31186     64 v - - -
          2.68618  4.42225  2.77519  2.73123  3.46354  2.40513  3.72494  3.29354  2.67741  2.69355  4.24690  2.90347  2.73739  3.18146  2.89801  2.37887  2.77519  2.98518  4.58477  3.61503
          0.01515  4.59316  5.31551  0.61958  0.77255  0.48576  0.95510
     63   1.46746  4.78364  3.26268  3.01284  4.78395  2.37967  4.31655  4.24064  3.23243  3.85198  4.65353  1.33456  4.05938  3.51102  3.65691  2.82101  3.14277  3.69806  6.04426  4.74335     65 n - - -
          2.68618  4.42225  2.77519  2.73123  3.46354  2.40513  3.72494  3.29354  2.67741  2.69355  4.24690  2.90347  2.73739  3.18146  2.89801  2.37887  2.77519  2.98518  4.58477  3.61503
          0.01515  4.59316  5.31551  0.61958  0.77255  0.48576  0.95510
     64   1.49136  4.48862  3.83003  3.35912  4.00644  3.50244  4.29801  3.30595  3.31030  1.95059  3.96486  3.62423  4.10232  3.61701  3.63246  1.61884  3.03884  3.00631  5.44959  4.22225     66 a - - -
          2.68618  4.42225  2.77519  2.73123  3.46354  2.40513  3.72494  3.29354  2.67741  2.69355  4.24690  2.90347  2.73739  3.18146  2.89801  2.37887  2.77519  2.98518  4.58477  3.61503
          0.01515  4.59316  5.31551  0.61958  0.77255  0.48576  0.95510
     65   2.91901  4.31885  4.59986  4.01130  3.35495  4.09194  4.42307  1.80552  3.86231  1.45999  2.55652  2.94412  4.43387  4.04292  3.97794  3.39845  3.15172  1.96800  4.98205  3.81164     67 l - - -
          2.68618  4.42225  2.77519  2.73123  3.46354  2.40513  3.72494  3.29354  2.67741  2.69355  4.24690  2.90347  2.73739  3.18146  2.89801  2.37887  2.77519  2.98518  4.58477  3.61503
          0.01515  4.59316  5.31551  0.61958  0.77255  0.48576  0.95510
     66   2.90108  4.42803  4.26575  3.73436  3.55682  1.67276  4.40777  1.54021  3.61567  2.43651  2.68626  3.97359  4.37855  3.88569  3.83839  3.28319  3.17113  2.38313  5.16165  3.96203     68 i - - -
          2.68618  4.42225  2.77519  2.73123  3.46354  2.40513  3.72494  3.29354  2.67741  2.69355  4.24690  2.90347  2.73739  3.18146  2.89801  2.37887  2.77519  2.98518  4.58477  3.61503
          0.01515  4.59316  5.31551  0.61958  0.77255  0.48576  0.95510
     67   2.55712  4.51877  3.90626  3.60913  4.83951  1.20548  4.67496  4.28913  3.67376  3.94926  4.74077  3.70911  4.05025  3.93681  3.98769  1.64137  1.76299  3.64424  6.15500  4.95989     69 g - - -
          2.68618  4.42225  2.77519  2.73123  3.46354  2.40513  3.72494  3.29354  2.67741  2.69355  4.24690  2.90347  2.73739  3.18146  2.89801  2.37887  2.77519  2.98518  4.58477  3.61503
          0.01515  4.59316  5.31551  0.61958  0.77255  0.48576  0.95510
     68   2.57824  4.51681  3.97320  3.69144  4.76590  3.30047  4.71013  4.16962  3.70754  3.88185  4.70651  3.75846  4.07574  3.99623  3.98854  1.13945  1.16865  3.58105  6.11169  4.91523     70 s - - -
          2.68618  4.42225  2.77519  2.73123  3.46354  2.40513  3.72494  3.29354  2.67741  2.69355  4.24690  2.90347  2.73739  3.18146  2.89801  2.37887  2.77519  2.98518  4.58477  3.61503
          0.01515  4.59316  5.31551  0.61958  0.77255  0.48576  0.95510
     69   2.80991  4.97578  3.18382  2.78799  4.60596  3.50647  4.01495  4.04690  2.19869  3.61531  4.42242  3.25117  2.77291  3.17025  3.14275  1.09843  3.13429  3.61881  5.79409  4.47552     71 s - - -
          2.68618  4.42225  2.77519  2.73123  3.46354  2.40513  3.72494  3.29354  2.67741  2.69355  4.24690  2.90347  2.73739  3.18146  2.89801  2.37887  2.77519  2.98518  4.58477  3.61503
          0.01515  4.59316  5.31551  0.61958  0.77255  0.48576  0.95510
     70   2.98984  5.36367  1.33691  2.52839  4.90921  3.49187  4.04326  4.40916  2.96666  3.92884  4.73120  3.07544  2.76438  3.19490  3.50343  1.57508  3.30612  3.94248  6.08877  4.65366     72 d - - -
          2.68618  4.42225  2.77519  2.73123  3.46354  2.40513  3.72494  3.29354  2.67741  2.69355  4.24690  2.90347  2.73739  3.18146  2.89801  2.37887  2.77519  2.98518  4.58477  3.61503
          0.01515  4.59316  5.31551  0.61958  0.77255  0.48576  0.95510
     71   2.75943  5.11171  1.90831  2.49777  4.37414  3.53891  3.73972  3.84354  2.50018  2.75953  4.17139  2.64258  3.93935  2.86426  2.20938  2.75190  2.99115  3.47163  5.56421  3.07835     73 d - - -
          2.68618  4.42225  2.77519  2.73123  3.46354  2.40513  3.72494  3.29354  2.67741  2.69355  4.24690  2.90347  2.73739  3.18146  2.89801  2.37887  2.77519  2.98518  4.58477  3.61503
          0.01515  4.59316  5.31551  0.61958  0.77255  0.48576  0.95510
     72   2.73154  3.39020  2.62690  2.52488  4.28816  3.54119  3.74202  3.72027  2.51540  3.29290  3.09481  2.56021  3.01090  2.87407  1.95444  2.74265  2.96363  3.36916  5.50595  4.15112     74 r - - -
          2.68618  4.42225  2.77519  2.73123  3.46354  2.40513  3.72494  3.29354  2.67741  2.69355  4.24690  2.90347  2.73739  3.18146  2.89801  2.37887  2.77519  2.98518  4.58477  3.61503
          0.01515  4.59316  5.31551  0.61958  0.77255  0.48576  0.95510
     73   2.80673  5.17698  1.60425  2.15088  4.46201  3.53275  3.78198  3.08311  2.57695  3.45571  4.24325  2.54843  3.96207  2.90876  3.06857  2.79025  3.04447  2.80669  5.65092  4.26611     75 d - - -
          2.68618  4.42225  2.77519  2.73123  3.46354  2.40513  3.72494  3.29354  2.67741  2.69355  4.24690  2.90347  2.73739  3.18146  2.89801  2.37887  2.77519  2.98518  4.58477  3.61503
          0.01515  4.59316  5.31551  0.61958  0.77255  0.48576  0.95510
     74   2.79641  5.09162  1.63498  2.53521  4.42051  3.52526  3.82752  3.85941  2.63755  3.42972  2.97572  3.06673  2.44669  2.96605  3.12042  2.35149  3.05081  3.49051  5.63918  4.27037     76 d - - -
          2.68618  4.42225  2.77519  2.73123  3.46354  2.40513  3.72494  3.29354  2.67741  2.69355  4.24690  2.90347  2.73739  3.18146  2.89801  2.37887  2.77519  2.98518  4.58477  3.61503
          0.01515  4.59316  5.31551  0.61958  0.77255  0.48576  0.95510
     75   2.74259  4.66342  3.35893  1.69515  2.97026  3.64465  3.86357  3.21108  2.39589  2.87767  2.66826  3.26853  4.02906  3.10028  3.16903  2.87029  2.97347  2.95645  3.52389  3.90543     77 e - - -
          2.68618  4.42225  2.77519  2.73123  3.46354  2.40513  3.72494  3.29354  2.67741  2.69355  4.24690  2.90347  2.73739  3.18146  2.89801  2.37887  2.77519  2.98518  4.58477  3.61503
          0.01515  4.59316  5.31551  0.61958  0.77255  0.48576  0.95510
     76   2.16988  4.99594  3.09651  1.89340  4.26268  2.84365  3.76222  3.68652  2.53668  3.27073  2.58272  3.07678  3.95088  2.90174  2.51560  2.76507  2.97905  3.34578  5.49435  4.14952     78 e - - -
          2.68618  4.42225  2.77519  2.73123  3.46354  2.40513  3.72494  3.29354  2.67741  2.69355  4.24690  2.90347  2.73739  3.18146  2.89801  2.37887  2.77519  2.98518  4.58477  3.61503
          0.01515  4.59316  5.31551  0.61958  0.77255  0.48576  0.95510
     77   2.79108  5.03887  2.53831  1.58005  4.27357  3.56357  3.79899  3.67449  2.60294  2.76515  2.36999  3.07935  3.97843  2.94434  3.07414  2.80720  3.02630  3.35250  5.53249  4.18131     79 e - - -
          2.68618  4.42225  2.77519  2.73123  3.46354  2.40513  3.72494  3.29354  2.67741  2.69355  4.24690  2.90347  2.73739  3.18146  2.89801  2.37887  2.77519  2.98518  4.58477  3.61503
          0.01515  4.59316  5.31551  0.61958  0.77255  0.48576  0.95510
     78   2.08643  5.12336  3.02813  1.54937  4.41518  3.56071  3.77523  3.83775  2.17103  2.72691  4.19625  3.06486  3.97263  2.90411  2.96739  2.79923  3.03584  3.47772  5.59843  4.23932     80 e - - -
          2.68618  4.42225  2.77519  2.73123  3.46354  2.40513  3.72494  3.29354  2.67741  2.69355  4.24690  2.90347  2.73739  3.18146  2.89801  2.37887  2.77519  2.98518  4.58477  3.61503
          0.01515  4.59316  5.31551  0.61958  0.77255  0.48576  0.95510
     79   2.23586  5.21470  2.53956  1.97519  4.54535  3.51400  3.70496  4.01877  1.94524  2.86811  4.26078  2.98749  3.91087  2.80785  2.52598  2.71309  2.97546  3.59781  5.65391  4.25496     81 k - - -
          2.68618  4.42225  2.77519  2.73123  3.46354  2.40513  3.72494  3.29354  2.67741  2.69355  4.24690  2.90347  2.73739  3.18146  2.89801  2.37887  2.77519  2.98518  4.58477  3.61503
          0.01515  4.59316  5.31551  0.61958  0.77255  0.48576  0.95510
     80   3.45201  5.60812  3.95492  3.15464  5.14222  4.04826  2.68813  4.45685  1.12324  3.81372  4.67475  3.53452  4.37489  2.99809  1.33800  3.41908  3.58152  4.12505  5.78822  4.65670     82 k - - -
          2.68618  4.42225  2.77519  2.73123  3.46354  2.40513  3.72494  3.29354  2.67741  2.69355  4.24690  2.90347  2.73739  3.18146  2.89801  2.37887  2.77519  2.98518  4.58477  3.61503
          0.01515  4.59316  5.31551  0.61958  0.77255  0.48576  0.95510
     81   3.04700  4.74774  3.90922  3.31038  3.73608  3.99741  4.17566  2.34984  1.49432  1.55467  3.62146  3.70518  4.35113  3.44962  3.19576  3.28266  3.26843  2.74044  5.30530  4.09701     83 k - - -
          2.68618  4.42225  2.77519  2.73123  3.46354  2.40513  3.72494  3.29354  2.67741  2.69355  4.24690  2.90347  2.73739  3.18146  2.89801  2.37887  2.77519  2.98518  4.58477  3.61503
          0.01515  4.59316  5.31551  0.61958  0.77255  0.48576  0.95510
     82   2.79491  4.81307  3.32325  2.37120  4.01135  3.65304  3.83726  2.74774  2.60264  1.89178  3.88791  3.23381  4.03554  2.50484  2.15218  2.88180  3.02017  3.11935  5.32855  4.04724     84 l - - -
          2.68618  4.42225  2.77519  2.73123  3.46354  2.40513  3.72494  3.29354  2.67741  2.69355  4.24690  2.90347  2.73739  3.18146  2.89801  2.37887  2.77519  2.98518  4.58477  3.61503
          0.01515  4.59316  5.31551  0.61958  0.77255  0.48576  0.95510
     83   1.74348  4.65694  3.38931  2.82560  3.83919  3.65119  3.88276  2.60008  2.75959  2.88189  3.75552  3.28942  4.03984  2.33237  2.62719  2.88303  2.98206  2.50081  5.21990  3.95176     85 a - - -
          2.68618  4.42225  2.77519  2.73123  3.46354  2.40513  3.72494  3.29354  2.67741  2.69355  4.24690  2.90347  2.73739  3.18146  2.89801  2.37887  2.77519  2.98518  4.58477  3.61503
          0.01515  4.59316  5.31551  0.61958  0.77255  0.48576  0.95510
     84   1.64229  4.33908  4.03463  3.46586  3.47713  3.85889  4.18108  2.31439  3.37873  1.88497  3.45391  2.97649  4.24047  3.64258  3.63742  3.14080  3.03353  2.10159  4.99778  3.79206     86 a - - -
          2.68618  4.42225  2.77519  2.73123  3.46354  2.40513  3.72494  3.29354  2.67741  2.69355  4.24690  2.90347  2.73739  3.18146  2.89801  2.37887  2.77519  2.98518  4.58477  3.61503
          0.01515  4.59316  5.31551  0.61958  0.77255  0.48576  0.95510
     85   1.93347  4.45687  3.79583  2.20428  3.60906  3.83746  4.11756  2.02069  3.17967  2.20391  3.55666  3.61645  4.21210  3.47640  3.51145  3.09698  3.04909  2.19487  5.11163  3.88578     87 a - - -
          2.68618  4.42225  2.77519  2.73123  3.46354  2.40513  3.72494  3.29354  2.67741  2.69355  4.24690  2.90347  2.73739  3.18146  2.89801  2.37887  2.77519  2.98518  4.58477  3.61503
          0.01515  4.59316  5.31551  0.61958  0.77255  0.48576  0.95510
     86   2.93599  5.41645  2.83775  1.23440  4.75662  3.56257  3.82325  4.22954  2.15594  3.70716  4.48212  3.03042  4.02066  2.49729  3.00405  2.39727  3.17317  3.80968  5.83612  4.43603     88 e - - -
          2.68618  4.42225  2.77519  2.73123  3.46354  2.40513  3.72494  3.29354  2.67741  2.69355  4.24690  2.90347  2.73739  3.18146  2.89801  2.37887  2.77519  2.98518  4.58477  3.61503
          0.01515  4.59316  5.31551  0.61958  0.77255  0.48576  0.95510
     87   2.10029  3.27121  2.64134  1.87357  4.37921  2.84632  3.75653  3.82235  2.53241  3.37831  4.16085  3.04286  3.93315  2.88204  3.01197  2.73856  2.49979  3.44744  5.57467  4.20665     89 e - - -
          2.68618  4.42225  2.77519  2.73123  3.46354  2.40513  3.72494  3.29354  2.67741  2.69355  4.24690  2.90347  2.73739  3.18146  2.89801  2.37887  2.77519  2.98518  4.58477  3.61503
          0.01515  4.59316  5.31551  0.61958  0.77255  0.48576  0.95510
     88   1.25769  4.45928  4.12041  3.77670  4.55362  1.25891  4.70134  3.82283  3.76527  3.62994  4.48949  3.80402  4.08122  4.02322  4.03288  2.77330  3.06053  2.48312  5.95405  4.77280     90 a - - -
          2.68618  4.42225  2.77519  2.73123  3.46354  2.40513  3.72494  3.29354  2.67741  2.69355  4.24690  2.90347  2.73739  3.18146  2.89801  2.37887  2.77519  2.98518  4.58477  3.61503
          0.01515  4.59316  5.31551  0.61958  0.77255  0.48576  0.95510
     89   1.02732  4.52694  4.09990  3.94197  4.99670  1.10930  4.95356  4.42259  4.06560  4.13864  4.94915  3.88792  4.11564  4.28218  4.29143  2.79937  3.14771  3.73089  6.31924  5.19084     91 a - - -
          2.68618  4.42225  2.77519  2.73123  3.46354  2.40513  3.72494  3.29354  2.67741  2.69355  4.24690  2.90347  2.73739  3.18146  2.89801  2.37887  2.77519  2.98518  4.58477  3.61503
          0.01515  4.59316  5.31551  0.61958  0.77255  0.48576  0.95510
     90   2.00009  2.34689  1.82604  2.66090  4.39080  3.49693  3.92771  3.81030  2.76812  3.41857  4.23007  2.48460  3.99720  3.08645  3.23602  2.80657  3.05367  3.43556  5.64998  4.30948     92 d - - -
          2.68618  4.42225  2.77519  2.73123  3.46354  2.40513  3.72494  3.29354  2.67741  2.69355  4.24690  2.90347  2.73739  3.18146  2.89801  2.37887  2.77519  2.98518  4.58477  3.61503
          0.01515  4.59316  5.31551  0.61958  0.77255  0.48576  0.95510
     91   1.60683  5.08139  1.38023  2.66056  4.71244  3.46905  4.06959  4.12052  2.96754  3.73322  4.54695  3.16616  4.05579  3.23078  3.46293  2.88680  2.42711  3.68608  5.94504  4.57044     93 d - - -
          2.68618  4.42225  2.77519  2.73123  3.46354  2.40513  3.72494  3.29354  2.67741  2.69355  4.24690  2.90347  2.73739  3.18146  2.89801  2.37887  2.77519  2.98518  4.58477  3.61503
          0.01515  4.59316  5.31551  0.61958  0.77255  0.48576  0.95510
     92   1.84366  4.24836  4.18386  3.61132  2.64202  3.81767  4.18793  1.73725  3.50098  2.45742  3.39064  3.82418  4.21767  3.73084  3.69873  2.65997  2.55350  2.44986  4.90285  3.70729     94 i - - -
          2.68618  4.42225  2.77519  2.73123  3.46354  2.40513  3.72494  3.29354  2.67741  2.69355  4.24690  2.90347  2.73739  3.18146  2.89801  2.37887  2.77519  2.98518  4.58477  3.61503
          0.01515  4.59316  5.31551  0.61958  0.77255  0.48576  0.95510
     93   3.56588  4.85147  5.41612  4.82631  1.82793  4.83638  5.09245  2.04626  4.67012  1.47692  1.38858  4.95595  5.00233  4.64931  4.66543  4.18379  3.77842  2.66596  5.29486  4.20830     95 m - - -
          2.68618  4.42225  2.77519  2.73123  3.46354  2.40513  3.72494  3.29354  2.67741  2.69355  4.24690  2.90347  2.73739  3.18146  2.89801  2.37887  2.77519  2.98518  4.58477  3.61503
          0.01515  4.59316  5.31551  0.61958  0.77255  0.48576  0.95510
     94   3.09641  5.14449  1.36707  2.80261  4.24781  3.69739  4.16795  3.58621  3.12526  3.17894  1.48560  3.32232  4.23351  3.38910  3.58361  3.15383  3.38121  3.37313  5.70103  4.35387     96 d - - -
          2.68618  4.42225  2.77519  2.73123  3.46354  2.40513  3.72494  3.29354  2.67741  2.69355  4.24690  2.90347  2.73739  3.18146  2.89801  2.37887  2.77519  2.98518  4.58477  3.61503
          0.01515  4.59316  5.31551  0.61958  0.77255  0.48576  0.95510
     95   3.04146  5.34142  1.57092  2.09706  4.54694  3.57887  3.97713  3.95154  2.89268  1.57598  4.42024  3.07518  4.10361  3.14583  3.40512  3.01509  3.29939  3.63469  5.83121  4.43630     97 d - - -
          2.68618  4.42225  2.77519  2.73123  3.46354  2.40513  3.72494  3.29354  2.67741  2.69355  4.24690  2.90347  2.73739  3.18146  2.89801  2.37887  2.77519  2.98518  4.58477  3.61503
          0.01515  4.59316  5.31551  0.61958  0.77255  0.48576  0.95510
     96   2.85731  4.59918  3.99643  3.60035  3.80242  3.69294  4.44418  3.13700  3.49586  1.26274  3.85385  3.83494  4.28171  3.83670  3.75611  1.35959  3.22562  2.95128  5.39045  4.11317     98 l - - -
          2.68618  4.42225  2.77519  2.73123  3.46354  2.40513  3.72494  3.29354  2.67741  2.69355  4.24690  2.90347  2.73739  3.18146  2.89801  2.37887  2.77519  2.98518  4.58477  3.61503
          0.01515  4.59316  5.31551  0.61958  0.77255  0.48576  0.95510
     97   2.57718  4.51805  3.97261  3.69488  4.78454  3.29762  4.71723  4.19251  3.71431  3.90226  4.72445  3.75945  4.07521  4.00200  3.99526  0.93302  1.42964  3.59430  6.12728  4.93116     99 s - - -
          2.68618  4.42225  2.77519  2.73123  3.46354  2.40513  3.72494  3.29354  2.67741  2.69355  4.24690  2.90347  2.73739  3.18146  2.89801  2.37887  2.77519  2.98518  4.58477  3.61503
          0.01515  4.59316  5.31551  0.61958  0.77255  0.48576  0.95510
     98   2.64438  4.57224  3.96869  3.77436  4.89371  1.16557  4.82777  4.30274  3.86663  4.01822  4.84874  3.82781  4.12964  4.13381  4.12666  2.83438  1.11769  3.68588  6.21487  5.05597    100 t - - -
          2.68618  4.42225  2.77519  2.73123  3.46354  2.40513  3.72494  3.29354  2.67741  2.69355  4.24690  2.90347  2.73739  3.18146  2.89801  2.37887  2.77519  2.98518  4.58477  3.61503
          0.01515  4.59316  5.31551  0.61958  0.77255  0.48576  0.95510
     99   3.33645  5.48372  2.01897  2.89292  5.31335  0.60698  4.54048  4.91578  3.67006  4.45885  5.35137  3.41817  4.35737  3.76862  4.21207  3.34019  3.74727  4.38493  6.44636  5.14614    101 G - - -
          2.68618  4.42225  2.77519  2.73123  3.46354  2.40513  3.72494  3.29354  2.67741  2.69355  4.24690  2.90347  2.73739  3.18146  2.89801  2.37887  2.77519  2.98518  4.58477  3.61503
          0.01515  4.59316  5.31551  0.61958  0.77255  0.48576  0.95510
    100   3.05125  5.55597  1.20834  2.43895  4.92728  2.21810  3.96600  4.42900  2.40796  3.92021  4.71764  3.00904  4.07614  3.10642  3.41039  2.44879  3.32627  3.98768  6.07304  4.61423    102 d - - -
          2.68618  4.42225  2.77519  2.73123  3.46354  2.40513  3.72494  3.29354  2.67741  2.69355  4.24690  2.90347  2.73739  3.18146  2.89801  2.37887  2.77519  2.98518  4.58477  3.61503
          0.01515  4.59316  5.31551  0.61958  0.77255  0.48576  0.95510
    101   2.93810  4.94967  1.61560  2.74880  4.23052  2.79432  4.07552  1.55739  3.03252  3.24619  4.15365  3.25651  4.13955  3.29440  3.49343  3.02259  3.21883  3.14488  5.61539  4.29408    103 i - - -
          2.68618  4.42225  2.77519  2.73123  3.46354  2.40513  3.72494  3.29354  2.67741  2.69355  4.24690  2.90347  2.73739  3.18146  2.89801  2.37887  2.77519  2.98518  4.58477  3.61503
          0.01515  4.59316  5.31551  0.61958  0.77255  0.48576  0.95510
    102   3.16893  5.01010  1.39060  3.01704  4.18695  3.85669  4.36318  1.31542  3.37677  3.04271  4.14175  3.52129  4.38369  3.61754  3.82131  3.33152  3.45374  2.73728  5.74504  4.41267    104 i - - -
          2.68618  4.42225  2.77519  2.73123  3.46354  2.40513  3.72494  3.29354  2.67741  2.69355  4.24690  2.90347  2.73739  3.18146  2.89801  2.37887  2.77519  2.98518  4.58477  3.61503
          0.01515  4.59316  5.31551  0.61958  0.77255  0.48576  0.95510
    103   2.30479  5.09758  1.52800  2.57188  4.47843  2.25359  3.91068  3.89877  2.76057  2.64235  4.30881  3.09931  4.01566  3.06235  3.24884  2.85348  3.11663  3.52862  5.71891  4.35077    105 d - - -
          2.68618  4.42225  2.77519  2.73123  3.46354  2.40513  3.72494  3.29354  2.67741  2.69355  4.24690  2.90347  2.73739  3.18146  2.89801  2.37887  2.77519  2.98518  4.58477  3.61503
          0.01515  4.59316  5.31551  0.61958  0.77255  0.48576  0.95510
    104   2.08460  4.25649  4.12009  3.54468  2.67756  2.24676  4.15221  2.68193  3.44078  2.44144  2.27736  3.78233  4.20165  3.67713  3.65398  3.10248  2.98330  2.12751  4.88865  3.69139    106 a - - -
          2.68618  4.42225  2.77519  2.73123  3.46354  2.40513  3.72494  3.29354  2.67741  2.69355  4.24690  2.90347  2.73739  3.18146  2.89801  2.37887  2.77519  2.98518  4.58477  3.61503
          0.01515  4.59316  5.31551  0.61958  0.77255  0.48576  0.95510
    105   2.96616  4.49006  4.20824  3.62146  2.62378  4.03294  4.27280  2.72562  3.44308  1.87303  1.81990  3.91404  4.37342  3.73969  1.93426  3.31610  3.19303  2.64935  5.00043  3.78691    107 m - - -
          2.68618  4.42225  2.77519  2.73123  3.46354  2.40513  3.72494  3.29354  2.67741  2.69355  4.24690  2.90347  2.73739  3.18146  2.89801  2.37887  2.77519  2.98518  4.58477  3.61503
          0.01515  4.59316  5.31551  0.61958  0.77255  0.48576  0.95510
    106   3.66641  5.68886  4.28392  3.38396  5.31033  4.17896  3.94217  4.56964  1.41245  3.89621  4.79547  3.69581  4.49956  3.06947  0.81197  3.63948  3.76471  4.26656  5.83425  4.77602    108 r - - -
          2.68618  4.42225  2.77519  2.73123  3.46354  2.40513  3.72494  3.29354  2.67741  2.69355  4.24690  2.90347  2.73739  3.18146  2.89801  2.37887  2.77519  2.98518  4.58477  3.61503
          0.01515  4.59316  5.31551  0.61958  0.77255  0.48576  0.95510
    107   2.93306  5.29490  3.25107  2.65228  4.66392  3.67399  3.76537  4.08764  1.87521  3.56302  4.34975  2.52957  4.05148  2.36545  1.60597  2.90959  3.14203  2.85472  5.67188  4.35838    109 r - - -
          2.68618  4.42225  2.77519  2.73123  3.46354  2.40513  3.72494  3.29354  2.67741  2.69355  4.24690  2.90347  2.73739  3.18146  2.89801  2.37887  2.77519  2.98518  4.58477  3.61503
          0.01515  4.59316  5.31551  0.61958  0.77255  0.48576  0.95510
    108   2.76269  5.05267  3.09971  2.54879  4.33900  3.55884  3.75446  3.76909  2.19594  2.82533  4.12747  3.07306  3.95513  2.05190  2.93922  2.10227  2.19357  3.41444  5.53514  4.18621    110 q - - -
          2.68618  4.42225  2.77519  2.73123  3.46354  2.40513  3.72494  3.29354  2.67741  2.69355  4.24690  2.90347  2.73739  3.18146  2.89801  2.37887  2.77519  2.98518  4.58477  3.61503
          0.01515  4.59316  5.31551  0.61958  0.77255  0.48576  0.95510
    109   2.81847  4.28603  4.30876  3.73103  3.39975  3.93293  4.27886  2.21492  3.60997  1.43069  3.37934  3.93599  4.30792  3.83463  3.79252  2.30830  2.58426  2.03530  4.95461  3.76531    111 l - - -
          2.68618  4.42225  2.77519  2.73123  3.46354  2.40513  3.72494  3.29354  2.67741  2.69355  4.24690  2.90347  2.73739  3.18146  2.89801  2.37887  2.77519  2.98518  4.58477  3.61503
          0.01515  4.59316  5.31551  0.61958  0.77255  0.48576  0.95510
    110   2.03056  4.48632  3.73548  2.21123  3.61624  3.81706  4.09681  2.04972  3.13620  1.86489  3.55951  3.58173  4.19716  3.44137  3.47299  3.08015  3.05311  2.55696  5.11982  3.89371    112 l - - -
          2.68618  4.42225  2.77519  2.73123  3.46354  2.40513  3.72494  3.29354  2.67741  2.69355  4.24690  2.90347  2.73739  3.18146  2.89801  2.37887  2.77519  2.98518  4.58477  3.61503
          0.01515  4.59316  5.31551  0.61958  0.77255  0.48576  0.95510
    111   2.10815  4.79302  3.23693  2.38844  4.01404  3.59510  3.82684  2.32853  2.65959  3.05077  3.89317  3.18275  3.99309  3.01409  2.60860  1.99323  2.97632  3.11297  5.33814  4.03825    113 s - - -
          2.68618  4.42225  2.77519  2.73123  3.46354  2.40513  3.72494  3.29354  2.67741  2.69355  4.24690  2.90347  2.73739  3.18146  2.89801  2.37887  2.77519  2.98518  4.58477  3.61503
          0.01515  4.59316  5.31551  0.61958  0.77255  0.48576  0.95510
    112   2.03970  4.71970  3.32013  2.77283  3.98327  3.58393  3.88246  3.36408  2.40424  2.32621  3.87831  3.24326  4.00802  3.08776  3.15871  1.86633  2.48138  3.07659  5.32891  4.04341    114 s - - -
          2.68618  4.42225  2.77519  2.73123  3.46354  2.40513  3.72494  3.29354  2.67741  2.69355  4.24690  2.90347  2.73739  3.18146  2.89801  2.37887  2.77519  2.98518  4.58477  3.61503
          0.01515  4.59316  5.31551  0.61958  0.77255  0.48576  0.95510
    113   2.00539  5.09298  2.52860  2.50342  4.45437  2.77996  3.75492  3.90994  2.51882  3.44458  4.21397  3.03458  3.92584  2.87241  2.52448  2.37346  2.22757  3.51042  5.62074  4.24284    115 a - - -
          2.68618  4.42225  2.77519  2.73123  3.46354  2.40513  3.72494  3.29354  2.67741  2.69355  4.24690  2.90347  2.73739  3.18146  2.89801  2.37887  2.77519  2.98518  4.58477  3.61503
          0.01515  4.59316  5.31551  0.61958  0.77255  0.48576  0.95510
    114   2.73578  4.40786  3.69378  3.12591  3.53907  3.73546  3.18427  2.40413  3.06657  2.25095  3.51432  2.21875  4.11418  3.36339  3.39727  2.98843  2.50502  2.01742  5.00070  3.77401    116 v - - -
          2.68618  4.42225  2.77519  2.73123  3.46354  2.40513  3.72494  3.29354  2.67741  2.69355  4.24690  2.90347  2.73739  3.18146  2.89801  2.37887  2.77519  2.98518  4.58477  3.61503
          0.01515  4.59316  5.31551  0.61958  0.77255  0.48576  0.95510
    115   2.33745  4.34149  4.32812  3.75660  3.48410  4.00445  4.35815  1.87581  3.64874  2.08758  3.44423  3.98620  2.07574  3.88499  3.85286  3.30357  3.11799  1.81502  5.05859  3.86429    117 v - - -
          2.68618  4.42225  2.77519  2.73123  3.46354  2.40513  3.72494  3.29354  2.67741  2.69355  4.24690  2.90347  2.73739  3.18146  2.89801  2.37887  2.77519  2.98518  4.58477  3.61503
          0.01515  4.59316  5.31551  0.61958  0.77255  0.48576  0.95510
    116   1.23766  4.43910  4.10593  3.66194  4.04651  3.52521  4.50454  3.08626  3.60391  3.05146  3.99439  3.81143  2.73523  3.87926  3.87381  2.92896  3.07799  1.53993  5.53550  4.33483    118 a - - -
          2.68618  4.42225  2.77519  2.73123  3.46354  2.40513  3.72494  3.29354  2.67741  2.69355  4.24690  2.90347  2.73739  3.18146  2.89801  2.37887  2.77519  2.98518  4.58477  3.61503
          0.01515  4.59316  5.31551  0.61958  0.77255  0.48576  0.95510
    117   2.26660  4.38949  4.01075  3.48593  3.69791  1.63853  4.27556  2.83758  3.41081  2.72204  2.88148  3.74008  4.18703  3.68692  3.68738  3.01750  3.04007  1.72005  5.19769  3.99043    119 g - - -
          2.68618  4.42225  2.77519  2.73123  3.46354  2.40513  3.72494  3.29354  2.67741  2.69355  4.24690  2.90347  2.73739  3.18146  2.89801  2.37887  2.77519  2.98518  4.58477  3.61503
          0.01515  4.59316  5.31551  0.61958  0.77255  0.48576  0.95510
    118   2.52689  2.56175  4.23448  3.83800  4.54484  1.22686  4.70252  3.95153  3.78203  3.65446  4.48303  3.81487  4.05448  4.03236  4.04025  2.10501  1.74591  3.42462  5.93068  4.76092    120 g - - -
          2.68618  4.42225  2.77519  2.73123  3.46354  2.40513  3.72494  3.29354  2.67741  2.69355  4.24690  2.90347  2.73739  3.18146  2.89801  2.37887  2.77519  2.98518  4.58477  3.61503
          0.01515  4.59316  5.31551  0.61958  0.77255  0.48576  0.95510
    119   2.67877  2.30458  4.47334  4.00531  3.85308  3.58617  4.59161  2.87743  3.87964  2.88044  3.83323  3.99520  4.22094  4.10321  4.04533  1.73560  3.07421  1.27700  5.38038  4.19522    121 v - - -
          2.68618  4.42225  2.77519  2.73123  3.46354  2.40513  3.72494  3.29354  2.67741  2.69355  4.24690  2.90347  2.73739  3.18146  2.89801  2.37887  2.77519  2.98518  4.58477  3.61503
          0.01515  4.59316  5.31551  0.61958  0.77255  0.48576  0.95510
    120   2.70602  4.47581  3.99866  3.54603  4.02123  3.56333  4.43415  3.05254  3.48073  3.01080  3.96365  3.75916  1.52955  3.78341  3.77109  2.95381  2.11426  1.63998  5.50797  4.29629    122 p - - -
          2.68618  4.42225  2.77519  2.73123  3.46354  2.40513  3.72494  3.29354  2.67741  2.69355  4.24690  2.90347  2.73739  3.18146  2.89801  2.37887  2.77519  2.98518  4.58477  3.61503
          0.01515  4.59316  5.31551  0.61958  0.77255  0.48576  0.95510
    121   2.83541  4.27314  4.39369  3.80852  3.36596  3.97651  4.30047  1.86251  3.67929  2.01882  2.78527  3.99050  2.21107  3.88712  3.83698  3.27324  2.59242  1.98536  4.93302  3.74870    123 i - - -
          2.68618  4.42225  2.77519  2.73123  3.46354  2.40513  3.72494  3.29354  2.67741  2.69355  4.24690  2.90347  2.73739  3.18146  2.89801  2.37887  2.77519  2.98518  4.58477  3.61503
          0.01515  4.59316  5.31551  0.61958  0.77255  0.48576  0.95510
    122   2.87003  4.29244  4.48094  3.90282  3.36373  4.02042  4.34431  1.93176  3.75941  2.38668  3.39032  4.05778  4.38303  3.96722  3.90178  3.32650  2.51503  1.77982  4.94093  1.73009    124 y - - -
          2.68618  4.42225  2.77519  2.73123  3.46354  2.40513  3.72494  3.29354  2.67741  2.69355  4.24690  2.90347  2.73739  3.18146  2.89801  2.37887  2.77519  2.98518  4.58477  3.61503
          0.01515  4.59316  5.31551  0.61958  0.77255  0.48576  0.95510
    123   3.39612  5.23894  3.65620  3.28441  3.04361  4.05588  3.93506  3.88147  3.05740  3.33347  4.38111  3.66473  4.48886  1.38097  3.34291  3.44120  3.63432  3.66343  4.63509  1.27201    125 y - - -
          2.68618  4.42225  2.77519  2.73123  3.46354  2.40513  3.72494  3.29354  2.67741  2.69355  4.24690  2.90347  2.73739  3.18146  2.89801  2.37887  2.77519  2.98518  4.58477  3.61503
          0.01515  4.59316  5.31551  0.61958  0.77255  0.48576  0.95510
    124   1.68794  4.76940  3.37943  2.89204  4.16820  3.57051  4.01506  3.44998  2.82902  3.16663  4.05371  3.33346  4.06504  1.57178  3.21993  2.87771  3.06513  2.48761  5.51310  4.22786    126 q - - -
          2.68618  4.42225  2.77519  2.73123  3.46354  2.40513  3.72494  3.29354  2.67741  2.69355  4.24690  2.90347  2.73739  3.18146  2.89801  2.37887  2.77519  2.98518  4.58477  3.61503
          0.01515  4.59316  5.31551  0.61958  0.77255  0.48576  0.95510
    125   0.86943  4.47438  4.07913  3.81984  4.90445  1.78165  4.82017  4.35703  3.88524  4.03166  4.81828  3.80081  4.05434  4.11508  4.15351  2.00032  3.06390  3.66575  6.23514  5.07380    127 a - - -
          2.68618  4.42225  2.77519  2.73123  3.46354  2.40513  3.72494  3.29354  2.67741  2.69355  4.24690  2.90347  2.73739  3.18146  2.89801  2.37887  2.77519  2.98518  4.58477  3.61503
          0.01515  4.59316  5.31551  0.61958  0.77255  0.48576  0.95510
    126   2.11120  4.48082  3.61843  3.06143  3.66110  2.23898  4.00197  2.13493  2.49066  2.71766  3.61705  3.46322  4.10282  3.32134  3.35940  2.95970  2.98608  2.28853  5.10559  3.86920    128 a - - -
          2.68618  4.42225  2.77519  2.73123  3.46354  2.40513  3.72494  3.29354  2.67741  2.69355  4.24690  2.90347  2.73739  3.18146  2.89801  2.37887  2.77519  2.98518  4.58477  3.61503
          0.01515  4.59316  5.31551  0.61958  0.77255  0.48576  0.95510
    127   2.73476  4.93140  3.12763  1.64897  4.16891  3.56298  3.76799  3.01853  2.56538  3.18571  3.08491  2.63667  3.95423  2.57077  3.02556  2.76974  2.96611  2.79432  5.43479  4.10094    129 e - - -
          2.68618  4.42225  2.77519  2.73123  3.46354  2.40513  3.72494  3.29354  2.67741  2.69355  4.24690  2.90347  2.73739  3.18146  2.89801  2.37887  2.77519  2.98518  4.58477  3.61503
          0.01515  4.59316  5.31551  0.61958  0.77255  0.48576  0.95510
    128   1.67444  5.12486  2.90434  1.36876  4.66123  3.49032  3.97933  4.10600  2.82296  3.67299  4.47365  3.12578  4.03334  3.12769  3.30437  2.28001  3.16169  3.68103  5.86400  4.48761    130 e - - -
          2.68618  4.42225  2.77519  2.73123  3.46354  2.40513  3.72494  3.29354  2.67741  2.69355  4.24690  2.90347  2.73739  3.18146  2.89801  2.37887  2.77519  2.98518  4.58477  3.61503
          0.01515  4.59316  5.31551  0.61958  0.77255  0.48576  0.95510
    129   1.52976  4.40359  4.18219  3.71242  3.82287  3.66636  4.46345  1.37735  3.63245  2.81524  3.78478  3.87858  4.24047  3.90011  3.87249  2.37898  3.09695  2.56737  5.35002  4.14810    131 i - - -
          2.68618  4.42225  2.77519  2.73123  3.46354  2.40513  3.72494  3.29354  2.67741  2.69355  4.24690  2.90347  2.73739  3.18146  2.89801  2.37887  2.77519  2.98518  4.58477  3.61503
          0.01515  4.59316  5.31551  0.61958  0.77255  0.48576  0.95510
    130   2.96788  5.18116  2.28245  1.61456  4.41640  3.59597  3.95351  1.63184  2.84501  3.40612  4.27822  3.11015  4.08794  3.12363  3.33857  2.97666  3.21938  3.36570  5.71853  4.35070    132 e - - -
          2.68618  4.42225  2.77519  2.73123  3.46354  2.40513  3.72494  3.29354  2.67741  2.69355  4.24690  2.90347  2.73739  3.18146  2.89801  2.37887  2.77519  2.98518  4.58477  3.61503
          0.01515  4.59316  5.31551  0.61958  0.77255  0.48576  0.95510
    131   2.83281  5.21522  3.10390  1.70922  3.18624  3.59147  3.74614  3.98543  1.67123  3.49167  4.26995  3.07643  3.98311  2.86068  2.38133  2.81299  3.05539  3.59875  5.63479  4.27980    133 k - - -
          2.68618  4.42225  2.77519  2.73123  3.46354  2.40513  3.72494  3.29354  2.67741  2.69355  4.24690  2.90347  2.73739  3.18146  2.89801  2.37887  2.77519  2.98518  4.58477  3.61503
          0.01515  4.59316  5.31551  0.61958  0.77255  0.48576  0.95510
    132   2.86227  5.17040  3.20243  2.62014  4.45632  3.63358  2.83945  3.91002  1.58745  3.43513  4.23124  3.13110  4.01599  2.88742  2.36375  2.48197  3.07979  3.54894  5.57876  2.49574    134 k - - -
          2.68618  4.42225  2.77519  2.73123  3.46354  2.40513  3.72494  3.29354  2.67741  2.69355  4.24690  2.90347  2.73739  3.18146  2.89801  2.37887  2.77519  2.98518  4.58477  3.61503
          0.01515  4.59316  5.31551  0.61958  0.77255  0.48576  0.95510
    133   2.79251  5.03848  3.10414  2.58000  4.23267  1.86463  2.96232  3.73077  2.53302  3.30564  4.11500  2.58907  3.98197  2.92472  2.57653  2.80837  3.02367  3.39210  5.47843  2.75114    135 g - - -
          2.68618  4.42225  2.77519  2.73123  3.46354  2.40513  3.72494  3.29354  2.67741  2.69355  4.24690  2.90347  2.73739  3.18146  2.89801  2.37887  2.77519  2.98518  4.58477  3.61503
          0.01515  4.59316  5.31551  0.61958  0.77255  0.48576  0.95510
    134   2.62173  4.57435  3.85468  3.72533  5.04343  0.94339  4.86278  4.56210  3.93913  4.21816  5.00944  3.78864  4.10858  4.16058  4.21236  1.28826  3.16220  3.81931  6.34461  5.17013    136 g - - -
          2.68618  4.42225  2.77519  2.73123  3.46354  2.40513  3.72494  3.29354  2.67741  2.69355  4.24690  2.90347  2.73739  3.18146  2.89801  2.37887  2.77519  2.98518  4.58477  3.61503
          0.01515  4.59316  5.31551  0.61958  0.77255  0.48576  0.95510
    135   2.85286  4.34667  4.25064  3.68147  3.48164  3.95433  4.31540  2.13918  3.57659  2.43745  2.63287  3.92615  4.33609  3.82176  3.79566  1.63079  3.09905  1.73764  5.04715  3.85047    137 s - - -
          2.68618  4.42225  2.77519  2.73123  3.46354  2.40513  3.72494  3.29354  2.67741  2.69355  4.24690  2.90347  2.73739  3.18146  2.89801  2.37887  2.77519  2.98518  4.58477  3.61503
          0.01515  4.59316  5.31551  0.61958  0.77255  0.48576  0.95510
    136   3.44314  4.69243  5.38586  4.86984  3.83120  4.90560  5.45495  1.73067  4.76472  2.30479  2.63078  5.02795  5.15024  4.95794  4.89428  4.29295  3.69348  0.73825  5.82750  4.66206    138 v - - -
          2.68618  4.42225  2.77519  2.73123  3.46354  2.40513  3.72494  3.29354  2.67741  2.69355  4.24690  2.90347  2.73739  3.18146  2.89801  2.37887  2.77519  2.98518  4.58477  3.61503
          0.01515  4.59316  5.31551  0.61958  0.77255  0.48576  0.95510
    137   1.69789  4.59063  3.59978  2.45969  3.90900  3.71531  4.20035  2.86786  3.17933  2.88469  3.83441  3.55971  4.19948  3.49632  3.53776  3.04844  3.11597  1.41264  5.38235  4.13701    139 v - - -
          2.68618  4.42225  2.77519  2.73123  3.46354  2.40513  3.72494  3.29354  2.67741  2.69355  4.24690  2.90347  2.73739  3.18146  2.89801  2.37887  2.77519  2.98518  4.58477  3.61503
          0.01515  4.59316  5.31551  0.61958  0.77255  0.48576  0.95510
    138   2.38883  4.85579  2.72921  2.34695  4.07599  2.88401  3.79316  3.48005  2.61975  2.60316  2.22393  3.12965  3.96899  2.96282  3.07370  2.49288  2.96613  3.17763  5.37708  4.05928    140 m - - -
          2.68618  4.42225  2.77519  2.73123  3.46354  2.40513  3.72494  3.29354  2.67741  2.69355  4.24690  2.90347  2.73739  3.18146  2.89801  2.37887  2.77519  2.98518  4.58477  3.61503
          0.01515  4.59316  5.31551  0.61958  0.77255  0.48576  0.95510
    139   2.82907  4.62610  3.61776  3.06896  3.82220  3.72689  4.01616  3.11891  2.32817  2.81788  1.71663  3.47308  4.14548  3.29044  3.15611  3.01456  1.84406  2.89433  5.23958  4.00576    141 m - - -
          2.68618  4.42225  2.77519  2.73123  3.46354  2.40513  3.72494  3.29354  2.67741  2.69355  4.24690  2.90347  2.73739  3.18146  2.89801  2.37887  2.77519  2.98518  4.58477  3.61503
          0.01515  4.59316  5.31551  0.61958  0.77255  0.48576  0.95510
    140   2.78833  5.23511  3.02656  1.72966  4.57414  3.54660  3.72404  4.03732  2.13784  3.52799  4.28611  3.02322  3.04873  2.82993  2.27787  2.75833  2.29809  3.62429  5.66437  4.28276    142 e - - -
          2.68618  4.42225  2.77519  2.73123  3.46354  2.40513  3.72494  3.29354  2.67741  2.69355  4.24690  2.90347  2.73739  3.18146  2.89801  2.37887  2.77519  2.98518  4.58477  3.61503
          0.01515  4.59316  5.31551  0.61958  0.77255  0.48576  0.95510
    141   2.44130  5.12457  2.48978  1.78731  4.42625  2.86173  3.75474  3.87186  2.53291  3.42004  4.19946  3.02412  3.93844  2.87723  3.01889  2.75150  2.61042  2.43734  5.60889  4.23022    143 e - - -
          2.68618  4.42225  2.77519  2.73123  3.46354  2.40513  3.72494  3.29354  2.67741  2.69355  4.24690  2.90347  2.73739  3.18146  2.89801  2.37887  2.77519  2.98518  4.58477  3.61503
          0.01515  4.59316  5.31551  0.61958  0.77255  0.48576  0.95510
    142   2.97056  5.50857  1.35758  1.86746  4.83784  3.53912  3.85520  4.33104  2.28662  3.79968  4.57241  2.99706  4.02717  2.97583  2.53514  2.90131  3.21598  3.89450  5.92894  4.49434    144 d - - -
          2.68618  4.42225  2.77519  2.73123  3.46354  2.40513  3.72494  3.29354  2.67741  2.69355  4.24690  2.90347  2.73739  3.18146  2.89801  2.37887  2.77519  2.98518  4.58477  3.61503
          0.01515  4.59316  5.31551  0.61958  0.77255  0.48576  0.95510
    143   2.93859  4.60091  1.72347  3.28319  3.62133  3.95153  4.22232  1.91898  3.24825  2.03674  2.74078  3.69361  4.31239  3.54255  3.59685  3.21320  3.17184  2.53007  5.23099  4.01382    145 d - - -
          2.68618  4.42225  2.77519  2.73123  3.46354  2.40513  3.72494  3.29354  2.67741  2.69355  4.24690  2.90347  2.73739  3.18146  2.89801  2.37887  2.77519  2.98518  4.58477  3.61503
          0.01515  4.59316  5.31551  0.61958  0.77255  0.48576  0.95510
    144   3.53321  4.82000  5.40430  4.81441  1.42486  4.80369  5.06470  1.84668  4.65467  1.46782  2.02273  4.92979  4.98086  4.63952  4.64717  4.15024  3.74743  2.63120  5.27831  4.18149    146 f - - -
          2.68618  4.42225  2.77519  2.73123  3.46354  2.40513  3.72494  3.29354  2.67741  2.69355  4.24690  2.90347  2.73739  3.18146  2.89801  2.37887  2.77519  2.98518  4.58477  3.61503
          0.01515  4.59316  5.31551  0.61958  0.77255  0.48576  0.95510
    145   2.31295  4.37452  3.77505  2.65273  2.19947  3.75662  4.03690  2.82652  3.15077  2.01964  3.47784  3.56961  4.13840  3.43488  3.45920  3.02006  2.13933  2.61931  4.97326  3.75303    147 l - - -
          2.68618  4.42225  2.77519  2.73123  3.46354  2.40513  3.72494  3.29354  2.67741  2.69355  4.24690  2.90347  2.73739  3.18146  2.89801  2.37887  2.77519  2.98518  4.58477  3.61503
          0.01515  4.59316  5.31551  0.61958  0.77255  0.48576  0.95510
    146   1.85219  5.35474  2.07233  1.66819  4.69201  3.51710  3.83867  4.16670  2.66052  3.67641  4.45163  3.00081  3.99461  2.96206  3.17479  2.84468  2.49207  3.74853  5.83636  4.41485    148 e - - -
          2.68618  4.42225  2.77519  2.73123  3.46354  2.40513  3.72494  3.29354  2.67741  2.69355  4.24690  2.90347  2.73739  3.18146  2.89801  2.37887  2.77519  2.98518  4.58477  3.61503
          0.01515  4.59316  5.31551  0.61958  0.77255  0.48576  0.95510
    147   2.78654  4.24974  4.27741  3.69702  3.37642  3.90487  4.23138  1.69062  3.57401  2.42252  2.69049  3.04279  4.27565  3.79884  3.75295  2.68143  3.02310  1.65418  4.90735  3.71413    149 v - - -
          2.68618  4.42225  2.77519  2.73123  3.46354  2.40513  3.72494  3.29354  2.67741  2.69355  4.24690  2.90347  2.73739  3.18146  2.89801  2.37887  2.77519  2.98518  4.58477  3.61503
          0.01515  4.59316  5.31551  0.61958  0.77255  0.48576  0.95510
    148   3.11029  4.90927  3.38851  1.44641  4.07327  3.90335  4.29033  1.36701  3.18082  2.88547  3.97818  3.56804  4.36733  3.53644  3.55782  3.30029  3.36991  2.65308  5.61738  4.33139    150 i - - -
          2.68618  4.42225  2.77519  2.73123  3.46354  2.40513  3.72494  3.29354  2.67741  2.69355  4.24690  2.90347  2.73739  3.18146  2.89801  2.37887  2.77519  2.98518  4.58477  3.61503
          0.01515  4.59316  5.31551  0.61958  0.77255  0.48576  0.95510
    149   3.09379  5.46496  3.24278  1.43463  4.88529  3.74479  3.82313  4.29580  1.48971  3.72399  4.52562  3.21894  4.14215  2.93743  2.13324  3.05096  3.29352  3.90485  5.78672  4.50053    151 e - - -
          2.68618  4.42225  2.77519  2.73123  3.46354  2.40513  3.72494  3.29354  2.67741  2.69355  4.24690  2.90347  2.73739  3.18146  2.89801  2.37887  2.77519  2.98518  4.58477  3.61503
          0.01515  4.59316  5.31551  0.61958  0.77255  0.48576  0.95510
    150   3.18597  5.48659  3.55989  2.88188  4.95167  3.85813  2.73018  4.32465  1.50613  3.72544  4.54153  3.33551  4.21164  1.69242  1.82206  3.15090  3.35984  3.95235  5.75458  4.52991    152 k - - -
          2.68618  4.42225  2.77519  2.73123  3.46354  2.40513  3.72494  3.29354  2.67741  2.69355  4.24690  2.90347  2.73739  3.18146  2.89801  2.37887  2.77519  2.98518  4.58477  3.61503
          0.01515  4.59316  5.31551  0.61958  0.77255  0.48576  0.95510
    151   1.88392  3.26914  3.09244  2.25457  4.26440  3.55283  3.06894  3.69053  2.53730  3.27367  4.07617  3.07580  3.95134  2.05861  2.99681  2.76605  2.98058  3.34934  5.49578  4.15012    153 a - - -
          2.68618  4.42225  2.77519  2.73123  3.46354  2.40513  3.72494  3.29354  2.67741  2.69355  4.24690  2.90347  2.73739  3.18146  2.89801  2.37887  2.77519  2.98518  4.58477  3.61503
          0.01515  4.59316  5.31551  0.61958  0.77255  0.48576  0.95510
    152   1.61381  3.30147  3.12676  1.97038  4.23650  3.55052  3.82227  3.64588  2.61907  3.25503  4.07218  3.12699  3.97695  2.46161  3.06947  2.79391  3.00318  3.31279  5.49809  4.16754    154 a - - -
          2.68618  4.42225  2.77519  2.73123  3.46354  2.40513  3.72494  3.29354  2.67741  2.69355  4.24690  2.90347  2.73739  3.18146  2.89801  2.37887  2.77519  2.98518  4.58477  3.61503
          0.01515  4.59316  5.31551  0.61958  0.77255  0.48576  0.95510
    153   0.95935  5.08648  2.96927  1.79149  4.71131  3.52747  4.18604  4.06614  3.07654  3.73374  4.59712  3.27282  4.14122  3.37383  3.51971  3.00125  3.30433  3.67159  5.97244  4.63556    155 a - - -
          2.68618  4.42225  2.77519  2.73123  3.46354  2.40513  3.72494  3.29354  2.67741  2.69355  4.24690  2.90347  2.73739  3.18146  2.89801  2.37887  2.77519  2.98518  4.58477  3.61503
          0.01515  4.59316  5.31551  0.61958  0.77255  0.48576  0.95510
    154   3.33521  5.97199  1.28408  2.01496  5.29552  1.37378  4.14006  4.84722  3.22014  4.31350  5.17380  3.00274  4.19360  3.31096  3.86452  3.19829  3.63967  4.38355  6.46282  4.91304    156 d - - -
          2.68618  4.42225  2.77519  2.73123  3.46354  2.40513  3.72494  3.29354  2.67741  2.69355  4.24690  2.90347  2.73739  3.18146  2.89801  2.37887  2.77519  2.98518  4.58477  3.61503
          0.01515  4.59316  5.31551  0.61958  0.77255  0.48576  0.95510
    155   2.88197  4.35828  4.33457  3.76912  3.49589  1.71343  4.37682  2.09806  3.65722  2.42308  2.61906  3.99465  4.37903  3.89718  3.86166  3.30241  3.13111  1.70169  5.08051  3.88704    157 v - - -
          2.68618  4.42225  2.77519  2.73123  3.46354  2.40513  3.72494  3.29354  2.67741  2.69355  4.24690  2.90347  2.73739  3.18146  2.89801  2.37887  2.77519  2.98518  4.58477  3.61503
          0.01515  4.59316  5.31551  0.61958  0.77255  0.48576  0.95510
    156   2.91742  4.52384  1.77346  3.37377  3.61110  3.96980  4.25305  1.95142  3.32349  2.17627  2.75562  3.75486  4.32823  3.61002  3.65030  3.23370  3.15135  2.12099  5.19999  3.98691    158 d - - -
          2.68618  4.42225  2.77519  2.73123  3.46354  2.40513  3.72494  3.29354  2.67741  2.69355  4.24690  2.90347  2.73739  3.18146  2.89801  2.37887  2.77519  2.98518  4.58477  3.61503
          0.01515  4.59316  5.31551  0.61958  0.77255  0.48576  0.95510
    157   3.39304  5.29654  1.22313  3.08239  1.27348  3.91169  4.16203  3.84471  3.51531  3.36877  4.45891  3.55844  4.45717  3.69654  3.95481  3.43717  3.68174  3.63973  4.99628  3.37420    159 d - - -
          2.68618  4.42225  2.77519  2.73123  3.46354  2.40513  3.72494  3.29354  2.67741  2.69355  4.24690  2.90347  2.73739  3.18146  2.89801  2.37887  2.77519  2.98518  4.58477  3.61503
          0.01515  4.59316  5.31551  0.61958  0.77255  0.48576  0.95510
    158   3.67768  4.98493  5.25706  4.76742  1.27493  4.79513  4.70061  2.72535  4.59589  1.86307  1.34691  4.81838  5.02839  4.61768  4.62749  4.17292  3.90730  2.87579  4.88295  3.41831    160 f - - -
          2.68618  4.42225  2.77519  2.73123  3.46354  2.40513  3.72494  3.29354  2.67741  2.69355  4.24690  2.90347  2.73739  3.18146  2.89801  2.37887  2.77519  2.98518  4.58477  3.61503
          0.01515  4.59316  5.31551  0.61958  0.77255  0.48576  0.95510
    159   1.31341  4.53409  4.25218  3.81503  3.82614  3.72654  4.58304  2.92681  3.68629  2.61645  1.42423  3.97353  4.31993  3.98982  3.91430  3.13492  3.21916  2.76008  5.45972  4.26776    161 a - - -
          2.68618  4.42225  2.77519  2.73123  3.46354  2.40513  3.72494  3.29354  2.67741  2.69355  4.24690  2.90347  2.73739  3.18146  2.89801  2.37887  2.77519  2.98518  4.58477  3.61503
          0.01515  4.59316  5.31551  0.61958  0.77255  0.48576  0.95510
    160   1.45721  4.53278  4.70375  4.16688  3.65177  4.29918  4.78109  1.41135  4.04422  1.95671  3.53322  4.36631  4.67260  4.28335  4.23015  3.64262  3.38102  2.10234  5.40067  4.21665    162 i - - -
          2.68618  4.42225  2.77519  2.73123  3.46354  2.40513  3.72494  3.29354  2.67741  2.69355  4.24690  2.90347  2.73739  3.18146  2.89801  2.37887  2.77519  2.98518  4.58477  3.61503
          0.01515  4.59316  5.31551  0.61958  0.77255  0.48576  0.95510
    161   2.95083  4.47165  4.18179  3.63700  3.46086  4.01593  1.73090  1.56402  3.47369  2.47073  3.52765  3.91940  4.39411  3.79170  3.71144  3.32105  3.19461  2.05376  5.05541  3.77232    163 i - - -
          2.68618  4.42225  2.77519  2.73123  3.46354  2.40513  3.72494  3.29354  2.67741  2.69355  4.24690  2.90347  2.73739  3.18146  2.89801  2.37887  2.77519  2.98518  4.58477  3.61503
          0.01515  4.59316  5.31551  0.61958  0.77255  0.48576  0.95510
    162   2.71230  1.86690  3.75804  3.29605  3.93610  3.52691  1.53087  3.46963  3.17788  3.16023  4.04237  3.58629  4.11422  3.54820  3.48909  2.24147  3.07707  3.14715  5.36893  4.06059    164 h - - -
          2.68618  4.42225  2.77519  2.73123  3.46354  2.40513  3.72494  3.29354  2.67741  2.69355  4.24690  2.90347  2.73739  3.18146  2.89801  2.37887  2.77519  2.98518  4.58477  3.61503
          0.01515  4.59316  5.31551  0.61958  0.77255  0.48576  0.95510
    163   1.36915  2.29902  4.15623  3.71599  4.42866  2.32718  4.59987  3.83212  3.66167  3.53034  4.36693  3.76478  4.05078  3.92062  3.94534  1.74978  2.35175  3.35252  5.82021  4.63581    165 a - - -
          2.68618  4.42225  2.77519  2.73123  3.46354  2.40513  3.72494  3.29354  2.67741  2.69355  4.24690  2.90347  2.73739  3.18146  2.89801  2.37887  2.77519  2.98518  4.58477  3.61503
          0.01515  4.59316  5.31551  0.61958  0.77255  0.48576  0.95510
    164   1.47331  4.53727  4.46931  3.91250  3.43891  4.13652  4.53701  2.57341  3.78250  1.37354  2.50700  4.15024  4.50744  4.01260  3.97942  3.45746  3.30387  2.51458  5.18204  4.02827    166 l - - -
          2.68618  4.42225  2.77519  2.73123  3.46354  2.40513  3.72494  3.29354  2.67741  2.69355  4.24690  2.90347  2.73739  3.18146  2.89801  2.37887  2.77519  2.98518  4.58477  3.61503
          0.01515  4.59316  5.31551  0.61958  0.77255  0.48576  0.95510
    165   2.77168  4.39757  3.80289  3.23917  2.81120  3.78363  4.01486  2.86481  3.17247  1.83862  3.49851  2.05410  4.16042  3.45346  3.47731  3.04536  2.46813  2.65832  4.88657  2.84264    167 l - - -
          2.68618  4.42225  2.77519  2.73123  3.46354  2.40513  3.72494  3.29354  2.67741  2.69355  4.24690  2.90347  2.73739  3.18146  2.89801  2.37887  2.77519  2.98518  4.58477  3.61503
          0.01515  4.59316  5.31551  0.61958  0.77255  0.48576  0.95510
    166   2.82893  4.35352  4.08694  3.51583  2.60233  3.88713  4.08303  2.78202  3.41659  2.08849  2.67456  1.74979  4.25289  3.65849  3.65017  3.16469  3.06001  2.60293  3.05760  3.42420    168 n - - -
          2.68618  4.42225  2.77519  2.73123  3.46354  2.40513  3.72494  3.29354  2.67741  2.69355  4.24690  2.90347  2.73739  3.18146  2.89801  2.37887  2.77519  2.98518  4.58477  3.61503
          0.01515  4.59316  5.31551  0.61958  0.77255  0.48576  0.95510
    167   2.73010  5.16277  2.55831  1.96062  3.40650  3.51344  3.70592  3.94088  2.45456  3.45447  3.35446  2.63512  3.90758  2.81372  2.25854  2.34318  2.96147  3.53650  5.61448  4.22310    169 e - - -
          2.68618  4.42225  2.77519  2.73123  3.46354  2.40513  3.72494  3.29354  2.67741  2.69355  4.24690  2.90347  2.73739  3.18146  2.89801  2.37887  2.77519  2.98518  4.58477  3.61503
          0.01515  4.59316  5.31551  0.61958  0.77255  0.48576  0.95510
    168   2.80024  4.98110  2.29672  2.59389  4.25201  3.55752  3.85050  3.65025  2.68555  3.27668  4.10330  3.11479  3.99980  2.52041  3.15179  2.13589  3.04918  1.74847  5.53073  4.19195    170 v - - -
          2.68618  4.42225  2.77519  2.73123  3.46354  2.40513  3.72494  3.29354  2.67741  2.69355  4.24690  2.90347  2.73739  3.18146  2.89801  2.37887  2.77519  2.98518  4.58477  3.61503
          0.01515  4.59316  5.31551  0.61958  0.77255  0.48576  0.95510
    169   3.53667  4.76166  5.53558  5.01764  3.74749  5.03366  5.56268  1.46329  4.91737  1.31196  3.51086  5.17224  5.22725  5.04664  5.00838  4.43008  3.78004  1.17441  5.82557  4.70529    171 v - - -
          2.68618  4.42225  2.77519  2.73123  3.46354  2.40513  3.72494  3.29354  2.67741  2.69355  4.24690  2.90347  2.73739  3.18146  2.89801  2.37887  2.77519  2.98518  4.58477  3.61503
          0.01515  4.59316  5.31551  0.61958  0.77255  0.48576  0.95510
    170   2.75158  4.52987  3.52299  1.92881  2.90504  3.70389  3.94769  2.32544  2.93200  2.10741  3.61478  2.70543  4.08563  3.24631  3.30756  2.94556  2.98356  2.77316  5.09629  3.84279    172 e - - -
          2.68618  4.42225  2.77519  2.73123  3.46354  2.40513  3.72494  3.29354  2.67741  2.69355  4.24690  2.90347  2.73739  3.18146  2.89801  2.37887  2.77519  2.98518  4.58477  3.61503
          0.01515  4.59316  5.31551  0.61958  0.77255  0.48576  0.95510
    171   2.36506  5.26813  2.53574  2.15823  4.61022  3.51756  3.71595  4.09071  2.02886  3.56814  4.31317  2.60911  3.92265  2.81723  1.95449  2.73153  3.00227  3.65791  5.69750  4.29222    173 r - - -
          2.68618  4.42225  2.77519  2.73123  3.46354  2.40513  3.72494  3.29354  2.67741  2.69355  4.24690  2.90347  2.73739  3.18146  2.89801  2.37887  2.77519  2.98518  4.58477  3.61503
          0.01515  4.59316  5.31551  0.61958  0.77255  0.48576  0.95510
    172   3.02342  4.50296  4.37026  3.77978  3.44379  4.13306  4.41606  2.15668  3.56720  1.27814  3.34824  4.05160  4.46618  3.87577  2.09039  3.42855  3.25293  2.13937  5.12559  3.95910    174 l - - -
          2.68618  4.42225  2.77519  2.73123  3.46354  2.40513  3.72494  3.29354  2.67741  2.69355  4.24690  2.90347  2.73739  3.18146  2.89801  2.37887  2.77519  2.98518  4.58477  3.61503
          0.01515  4.59316  5.31551  0.61958  0.77255  0.48576  0.95510
    173   2.86792  4.91083  3.39514  2.79365  4.13578  3.70034  3.83538  3.51708  1.86284  2.00208  2.65394  3.26616  4.07496  2.51339  2.36793  2.93951  3.08414  3.23773  5.39332  4.12484    175 k - - -
          2.68618  4.42225  2.77519  2.73123  3.46354  2.40513  3.72494  3.29354  2.67741  2.69355  4.24690  2.90347  2.73739  3.18146  2.89801  2.37887  2.77519  2.98518  4.58477  3.61503
          0.01515  4.59316  5.31551  0.61958  0.77255  0.48576  0.95510
    174   3.40966  5.60283  3.86831  3.10110  5.14740  4.01466  3.86816  4.45782  1.14670  3.81422  4.66635  3.49687  4.34751  1.81910  1.63737  3.37291  3.54728  4.11510  5.79650  4.65378    176 k - - -
          2.68618  4.42225  2.77519  2.73123  3.46354  2.40513  3.72494  3.29354  2.67741  2.69355  4.24690  2.90347  2.73739  3.18146  2.89801  2.37887  2.77519  2.98518  4.58477  3.61503
          0.01515  4.59316  5.31551  0.61958  0.77255  0.48576  0.95510
    175   2.76381  5.24622  2.96080  2.13983  4.58240  3.51675  3.71570  4.05913  1.99511  3.54518  4.29343  2.30625  3.92063  2.41822  2.93113  2.33938  2.30041  3.63296  5.68169  4.27942    177 k - - -
          2.68618  4.42225  2.77519  2.73123  3.46354  2.40513  3.72494  3.29354  2.67741  2.69355  4.24690  2.90347  2.73739  3.18146  2.89801  2.37887  2.77519  2.98518  4.58477  3.61503
          0.01515  4.59316  5.31551  0.61958  0.77255  0.48576  0.95510
    176   2.71869  4.83693  3.23678  2.82782  4.50483  1.55340  4.05543  3.93902  2.88039  3.53882  4.34520  3.27117  4.01547  2.49730  3.31057  2.34341  1.86742  3.50959  5.75566  4.44185    178 g - - -
          2.68618  4.42225  2.77519  2.73123  3.46354  2.40513  3.72494  3.29354  2.67741  2.69355  4.24690  2.90347  2.73739  3.18146  2.89801  2.37887  2.77519  2.98518  4.58477  3.61503
          0.01515  4.59316  5.31551  0.61958  0.77255  0.48576  0.95510
    177   3.20281  5.19217  3.75915  3.33768  4.97311  1.21175  4.31667  4.45207  2.79445  3.96691  4.83364  3.70157  4.35984  3.50101  1.15555  3.28708  3.54352  4.01987  5.97446  4.82248    179 r - - -
          2.68618  4.42225  2.77519  2.73123  3.46354  2.40513  3.72494  3.29354  2.67741  2.69355  4.24690  2.90347  2.73739  3.18146  2.89801  2.37887  2.77519  2.98518  4.58477  3.61503
          0.01515  4.59316  5.31551  0.61958  0.77255  0.48576  0.95510
    178   2.86996  4.69007  3.73765  3.15921  4.00015  3.73989  4.07665  3.13324  2.79092  2.97447  3.90548  3.53750  4.18870  3.32531  1.51911  3.05228  2.44601  1.71854  5.38153  4.15256    180 r - - -
          2.68618  4.42225  2.77519  2.73123  3.46354  2.40513  3.72494  3.29354  2.67741  2.69355  4.24690  2.90347  2.73739  3.18146  2.89801  2.37887  2.77519  2.98518  4.58477  3.61503
          0.01515  4.59316  5.31551  0.61958  0.77255  0.48576  0.95510
    179   3.11544  4.48472  4.77803  4.22130  3.66090  4.36649  4.78764  1.84102  4.10472  2.04041  3.54869  4.41019  4.70164  4.32951  4.27542  3.69537  1.55626  1.44046  5.37930  4.19045    181 v - - -
          2.68618  4.42225  2.77519  2.73123  3.46354  2.40513  3.72494  3.29354  2.67741  2.69355  4.24690  2.90347  2.73739  3.18146  2.89801  2.37887  2.77519  2.98518  4.58477  3.61503
          0.01515  4.59316  5.31551  0.61958  0.77255  0.48576  0.95510
    180   2.30817  5.10732  1.40179  2.64460  4.71069  3.47714  4.06235  4.11523  2.96203  3.73001  4.54689  3.15606  4.06025  3.22359  3.45996  2.89822  1.64324  3.68870  5.94405  4.56573    182 d - - -
          2.68618  4.42225  2.77519  2.73123  3.46354  2.40513  3.72494  3.29354  2.67741  2.69355  4.24690  2.90347  2.73739  3.18146  2.89801  2.37887  2.77519  2.98518  4.58477  3.61503
          0.01515  4.59316  5.31551  0.61958  0.77255  0.48576  0.95510
    181   2.74193  4.51216  2.23446  2.97067  3.64770  3.69564  3.94539  1.94094  2.93962  2.72138  3.61376  2.77853  4.08004  3.25015  3.31306  2.93988  2.97484  2.34008  3.48245  3.83245    183 i - - -
          2.68618  4.42225  2.77519  2.73123  3.46354  2.40513  3.72494  3.29354  2.67741  2.69355  4.24690  2.90347  2.73739  3.18146  2.89801  2.37887  2.77519  2.98518  4.58477  3.61503
          0.01515  4.59316  5.31551  0.61958  0.77255  0.48576  0.95510
    182   3.51884  4.73579  5.54440  5.09168  4.08768  5.08229  5.85371  1.38634  5.02119  2.51604  3.82961  5.25398  5.33603  5.28859  5.19669  4.52358  3.78739  0.68615  6.19957  4.97230    184 V - - -
          2.68618  4.42225  2.77519  2.73123  3.46354  2.40513  3.72494  3.29354  2.67741  2.69355  4.24690  2.90347  2.73739  3.18146  2.89801  2.37887  2.77519  2.98518  4.58477  3.61503
          0.01515  4.59316  5.31551  0.61958  0.77255  0.48576  0.95510
    183   2.70958  4.48690  4.19950  3.84713  4.18851  3.52692  4.68755  3.08980  3.78941  3.18111  4.16916  3.92111  4.22362  4.07604  4.02709  1.26549  3.15318  1.20960  5.71302  4.48847    185 v - - -
          2.68618  4.42225  2.77519  2.73123  3.46354  2.40513  3.72494  3.29354  2.67741  2.69355  4.24690  2.90347  2.73739  3.18146  2.89801  2.37887  2.77519  2.98518  4.58477  3.61503
          0.01515  4.59316  5.31551  0.61958  0.77255  0.48576  0.95510
    184   2.95884  5.02542  3.59060  3.09621  4.72264  3.63851  4.09350  4.17850  2.59201  3.71565  4.55738  3.47548  4.18518  3.25849  1.31665  1.32759  3.28755  3.75468  5.81340  4.56942    186 r - - -
          2.68618  4.42225  2.77519  2.73123  3.46354  2.40513  3.72494  3.29354  2.67741  2.69355  4.24690  2.90347  2.73739  3.18146  2.89801  2.37887  2.77519  2.98518  4.58477  3.61503
          0.01515  4.59316  5.31551  0.61958  0.77255  0.48576  0.95510
    185   3.20534  5.19542  3.76107  3.33650  4.97416  1.24218  4.31266  4.45204  2.78668  3.96561  4.83240  3.70066  4.36043  3.49627  1.12915  3.28883  3.54445  4.02087  5.97272  4.82105    187 r - - -
          2.68618  4.42225  2.77519  2.73123  3.46354  2.40513  3.72494  3.29354  2.67741  2.69355  4.24690  2.90347  2.73739  3.18146  2.89801  2.37887  2.77519  2.98518  4.58477  3.61503
          0.01515  4.59316  5.31551  0.61958  0.77255  0.48576  0.95510
    186   3.78543  5.43184  4.59447  4.60163  5.62406  0.16180  5.61329  5.45832  4.87204  4.98850  6.00915  4.76227  4.83395  5.14060  4.97399  3.98521  4.31582  4.84907  6.47304  5.76852    188 G - - -
          2.68618  4.42225  2.77519  2.73123  3.46354  2.40513  3.72494  3.29354  2.67741  2.69355  4.24690  2.90347  2.73739  3.18146  2.89801  2.37887  2.77519  2.98518  4.58477  3.61503
          0.01515  4.59316  5.31551  0.61958  0.77255  0.48576  0.95510
    187   1.57129  4.48119  4.05060  3.82934  4.95987  0.95232  4.85210  4.41996  3.92948  4.09298  4.87505  3.80537  4.05856  4.14954  4.19206  1.99528  3.07457  3.70101  6.28574  5.12861    189 g - - -
          2.68618  4.42225  2.77519  2.73123  3.46354  2.40513  3.72494  3.29354  2.67741  2.69355  4.24690  2.90347  2.73739  3.18146  2.89801  2.37887  2.77519  2.98518  4.58477  3.61503
          0.01515  4.59316  5.31551  0.61958  0.77255  0.48576  0.95510
    188   1.48281  4.41247  4.07771  3.62989  1.49695  3.56910  4.34145  3.17231  3.57622  2.90875  3.84242  3.78757  4.16843  3.82718  3.82369  2.33452  3.06831  2.90344  5.17989  3.86511    190 a - - -
          2.68618  4.42225  2.77519  2.73123  3.46354  2.40513  3.72494  3.29354  2.67741  2.69355  4.24690  2.90347  2.73739  3.18146  2.89801  2.37887  2.77519  2.98518  4.58477  3.61503
          0.01515  4.59316  5.31551  0.61958  0.77255  0.48576  0.95510
    189   3.67179  4.93513  5.55542  4.96231  1.57688  4.96598  5.21883  2.06216  4.80794  1.03132  2.31399  5.10117  5.08782  4.73737  4.77551  4.32292  3.87891  2.73011  5.35436  4.30974    191 l - - -
          2.68618  4.42225  2.77519  2.73123  3.46354  2.40513  3.72494  3.29354  2.67741  2.69355  4.24690  2.90347  2.73739  3.18146  2.89801  2.37887  2.77519  2.98518  4.58477  3.61503
          0.01515  4.59316  5.31551  0.61958  0.77255  0.48576  0.95510
    190   3.13298  4.57141  4.62461  4.07132  3.50288  4.27672  4.67843  2.07800  3.93032  1.30779  3.37883  4.29852  4.62584  4.16286  4.11484  3.60506  1.53624  2.32582  5.28333  4.12506    192 l - - -
          2.68618  4.42225  2.77519  2.73123  3.46354  2.40513  3.72494  3.29354  2.67741  2.69355  4.24690  2.90347  2.73739  3.18146  2.89801  2.37887  2.77519  2.98518  4.58477  3.61503
          0.01515  4.59316  5.31551  0.61958  0.77255  0.48576  0.95510
    191   1.92845  4.48363  4.03481  3.73062  4.76491  1.48586  4.72716  4.16267  3.76025  3.86915  4.68045  3.76859  4.05924  4.01727  4.04382  2.74086  1.16846  3.56360  6.11129  4.93437    193 t - - -
          2.68618  4.42225  2.77519  2.73123  3.46354  2.40513  3.72494  3.29354  2.67741  2.69355  4.24690  2.90347  2.73739  3.18146  2.89801  2.37887  2.77519  2.98518  4.58477  3.61503
          0.01515  4.59316  5.31551  0.61958  0.77255  0.48576  0.95510
    192   2.16837  4.54440  3.88887  3.48512  3.92712  1.58604  4.35599  3.50226  3.41711  3.19861  4.09909  3.70954  4.16000  3.74310  3.70229  2.94326  3.12622  3.17622  1.50287  4.07292    194 w - - -
          2.68618  4.42225  2.77519  2.73123  3.46354  2.40513  3.72494  3.29354  2.67741  2.69355  4.24690  2.90347  2.73739  3.18146  2.89801  2.37887  2.77519  2.98518  4.58477  3.61503
          0.01515  4.59316  5.31551  0.61958  0.77255  0.48576  0.95510
    193   3.43474  4.83650  4.83383  4.32876  3.00788  4.42236  4.40201  2.93463  4.02240  2.21922  1.36700  4.42200  4.76935  4.27931  4.13411  3.81233  3.67839  2.95396  1.42219  3.23481    195 m - - -
          2.68618  4.42225  2.77519  2.73123  3.46354  2.40513  3.72494  3.29354  2.67741  2.69355  4.24690  2.90347  2.73739  3.18146  2.89801  2.37887  2.77519  2.98518  4.58477  3.61503
          0.01515  4.59316  5.31551  0.61958  0.77255  0.48576  0.95510
    194   3.80181  5.05380  5.60132  5.01964  2.34413  5.09579  5.28360  2.56674  4.87224  1.00667  1.31169  5.19852  5.17451  4.78440  4.84933  4.46209  4.00372  2.82799  5.37048  4.29232    196 l - - -
          2.68618  4.42225  2.77519  2.73123  3.46354  2.40513  3.72494  3.29354  2.67741  2.69355  4.24690  2.90347  2.73739  3.18146  2.89801  2.37887  2.77519  2.98518  4.58477  3.61503
          0.01515  4.59316  5.31551  0.61958  0.77255  0.48576  0.95510
    195   3.36889  4.84470  4.42397  3.93144  2.15793  4.31383  1.28967  3.16992  3.77488  1.63535  3.76188  4.09573  4.65491  4.00190  3.97655  3.62448  3.59690  3.08462  4.38411  2.76084    197 h - - -
          2.68618  4.42225  2.77519  2.73123  3.46354  2.40513  3.72494  3.29354  2.67741  2.69355  4.24690  2.90347  2.73739  3.18146  2.89801  2.37887  2.77519  2.98518  4.58477  3.61503
          0.01515  4.59316  5.31551  0.61958  0.77255  0.48576  0.95510
    196   3.15145  5.20661  3.28674  2.91015  3.26300  3.83630  1.31952  3.89731  2.89524  3.39976  4.33726  2.06789  4.27213  3.28348  3.27812  3.16347  3.38951  3.61314  4.81173  2.47654    198 h - - -
          2.68618  4.42225  2.77519  2.73123  3.46354  2.40513  3.72494  3.29354  2.67741  2.69355  4.24690  2.90347  2.73739  3.18146  2.89801  2.37887  2.77519  2.98518  4.58477  3.61503
          0.01515  4.59316  5.31551  0.61958  0.77255  0.48576  0.95510
    197   2.94183  5.39286  2.81987  2.08442  4.74100  2.69370  3.84917  4.21227  2.60256  3.70501  4.48745  1.38302  4.02908  2.97321  2.49039  2.89449  3.18691  3.79778  5.84623  4.44630    199 n - - -
          2.68618  4.42225  2.77519  2.73123  3.46354  2.40513  3.72494  3.29354  2.67741  2.69355  4.24690  2.90347  2.73739  3.18146  2.89801  2.37887  2.77519  2.98518  4.58477  3.61503
          0.01515  4.59316  5.31551  0.61958  0.77255  0.48576  0.95510
    198   2.82866  5.31607  2.51693  2.21898  4.67306  3.55601  3.73624  4.14498  1.56044  3.60963  4.36214  3.02309  3.96156  2.19872  2.39617  2.78658  3.05557  3.71495  5.72414  4.33637    200 k - - -
          2.68618  4.42225  2.77519  2.73123  3.46354  2.40513  3.72494  3.29354  2.67741  2.69355  4.24690  2.90347  2.73739  3.18146  2.89801  2.37887  2.77519  2.98518  4.58477  3.61503
          0.01515  4.59316  5.31551  0.61958  0.77255  0.48576  0.95510
    199   2.88158  5.30193  3.05098  1.52962  4.64711  3.59986  3.76559  4.09642  1.75357  2.90337  4.35533  3.07579  4.00531  2.41958  2.80852  2.84858  3.10430  3.69562  5.70630  4.34724    201 e - - -
          2.68618  4.42225  2.77519  2.73123  3.46354  2.40513  3.72494  3.29354  2.67741  2.69355  4.24690  2.90347  2.73739  3.18146  2.89801  2.37887  2.77519  2.98518  4.58477  3.61503
          0.01515  4.59316  5.31551  0.61958  0.77255  0.48576  0.95510
    200   3.30597  5.99542  1.66604  1.53861  5.27461  3.53765  4.09284  4.82991  3.13773  4.27929  5.12230  1.32333  4.17052  3.25394  3.77085  3.16383  3.59587  4.36390  6.42167  4.86719    202 n - - -
          2.68618  4.42225  2.77519  2.73123  3.46354  2.40513  3.72494  3.29354  2.67741  2.69355  4.24690  2.90347  2.73739  3.18146  2.89801  2.37887  2.77519  2.98518  4.58477  3.61503
          0.01515  4.59316  5.31551  0.61958  0.77255  0.48576  0.95510
    201   3.02915  5.13213  3.06627  2.94207  4.88977  3.54697  4.36117  4.47821  3.27048  4.05340  4.90860  1.22177  1.31632  3.57262  3.68462  3.08848  3.43140  3.97997  6.11783  4.78190    203 n - - -
          2.68618  4.42225  2.77519  2.73123  3.46354  2.40513  3.72494  3.29354  2.67741  2.69355  4.24690  2.90347  2.73739  3.18146  2.89801  2.37887  2.77519  2.98518  4.58477  3.61503
          0.01515  4.59316  5.31551  0.61958  0.77255  0.48576  0.95510
    202   3.21455  4.85389  4.24597  3.87130  3.76613  4.03070  4.68056  3.06476  3.72286  1.10695  3.74747  4.14192  1.33347  4.08378  3.95003  3.49936  3.54691  3.01746  5.48502  4.26381    204 l - - -
          2.68618  4.42225  2.77519  2.73123  3.46354  2.40513  3.72494  3.29354  2.67741  2.69355  4.24690  2.90347  2.73739  3.18146  2.89801  2.37887  2.77519  2.98518  4.58477  3.61503
          0.01515  4.59316  5.31551  0.61958  0.77255  0.48576  0.95510
    203   3.71958  5.03832  4.96528  4.55466  2.66452  4.66206  4.18643  3.10377  4.32118  1.08419  3.71129  4.51495  4.96401  4.44473  4.39308  4.04031  3.94838  3.13556  4.38684  1.19770    205 l - - -
          2.68618  4.42225  2.77519  2.73123  3.46354  2.40513  3.72494  3.29354  2.67741  2.69355  4.24690  2.90347  2.73739  3.18146  2.89801  2.37887  2.77519  2.98518  4.58477  3.61503
          0.01515  4.59316  5.31551  0.61958  0.77255  0.48576  0.95510
    204   2.34695  4.60067  3.41085  2.12895  3.02577  3.66021  3.89777  3.13345  2.84336  2.82292  3.70083  3.31872  4.04994  3.16587  3.24194  2.89800  2.48223  2.88767  5.13748  2.06597    206 y - - -
          2.68618  4.42225  2.77519  2.73123  3.46354  2.40513  3.72494  3.29354  2.67741  2.69355  4.24690  2.90347  2.73739  3.18146  2.89801  2.37887  2.77519  2.98518  4.58477  3.61503
          0.01515  4.59316  5.31551  0.61958  0.77255  0.48576  0.95510
    205   2.40717  5.23886  2.49331  1.70923  4.57105  3.50911  2.89977  4.04944  2.45931  3.53831  4.28557  2.98028  3.91387  2.81608  2.50942  2.71900  2.55088  3.62311  5.67819  4.27211    207 e - - -
          2.68618  4.42225  2.77519  2.73123  3.46354  2.40513  3.72494  3.29354  2.67741  2.69355  4.24690  2.90347  2.73739  3.18146  2.89801  2.37887  2.77519  2.98518  4.58477  3.61503
          0.01515  4.59316  5.31551  0.61958  0.77255  0.48576  0.95510
    206   2.75402  4.93170  3.15224  2.28931  2.25086  3.58074  3.07567  3.58030  2.32253  3.18395  4.00485  3.11523  3.97135  2.25631  3.01904  2.79193  2.98421  3.26379  5.39062  3.02263    208 f - - -
          2.68618  4.42225  2.77519  2.73123  3.46354  2.40513  3.72494  3.29354  2.67741  2.69355  4.24690  2.90347  2.73739  3.18146  2.89801  2.37887  2.77519  2.98518  4.58477  3.61503
          0.01515  4.59316  5.31551  0.61958  0.77255  0.48576  0.95510
    207   3.36717  5.10017  1.44020  3.36162  1.41655  4.11574  3.87270  3.65673  3.47316  3.15276  4.21055  3.71515  4.52238  3.69230  3.83205  3.44561  3.60439  3.46082  4.37299  2.21747    209 f - - -
          2.68618  4.42225  2.77519  2.73123  3.46354  2.40513  3.72494  3.29354  2.67741  2.69355  4.24690  2.90347  2.73739  3.18146  2.89801  2.37887  2.77519  2.98518  4.58477  3.61503
          0.01515  4.59316  5.31551  0.61958  0.77255  0.48576  0.95510
    208   3.19927  5.57676  1.28050  2.64141  4.94814  3.66372  4.04718  4.46648  2.78722  3.94856  4.78017  3.18770  4.19723  3.19675  1.36923  3.14220  3.46025  4.05877  6.02219  4.65678    210 d - - -
          2.68618  4.42225  2.77519  2.73123  3.46354  2.40513  3.72494  3.29354  2.67741  2.69355  4.24690  2.90347  2.73739  3.18146  2.89801  2.37887  2.77519  2.98518  4.58477  3.61503
          0.01515  4.59316  5.31551  0.61958  0.77255  0.48576  0.95510
    209   2.92616  4.77619  3.64770  3.02196  3.96949  3.80167  3.93119  3.25451  2.20315  2.39092  3.86318  3.44093  4.17070  3.15878  1.71949  3.07133  3.14022  1.83291  5.29787  4.06980    211 r - - -
          2.68618  4.42225  2.77519  2.73123  3.46354  2.40513  3.72494  3.29354  2.67741  2.69355  4.24690  2.90347  2.73739  3.18146  2.89801  2.37887  2.77519  2.98518  4.58477  3.61503
          0.01515  4.59316  5.31551  0.61958  0.77255  0.48576  0.95510
    210   3.59446  4.83177  5.52937  4.99316  3.59587  5.03440  5.49007  1.84905  4.87608  0.94543  3.35990  5.16427  5.20319  4.95142  4.94203  4.42247  3.82985  1.36555  5.70599  4.63101    212 l - - -
          2.68618  4.42225  2.77519  2.73123  3.46354  2.40513  3.72494  3.29354  2.67741  2.69355  4.24690  2.90347  2.73739  3.18146  2.89801  2.37887  2.77519  2.98518  4.58477  3.61503
          0.01515  4.59316  5.31551  0.61958  0.77255  0.48576  0.95510
    211   2.98774  5.27955  2.28929  1.56243  4.49443  3.57688  3.93770  3.89961  2.82023  1.58982  4.35342  3.07663  4.07779  3.09976  3.31926  2.97030  3.23987  3.57986  5.76797  4.38335    213 e - - -
          2.68618  4.42225  2.77519  2.73123  3.46354  2.40513  3.72494  3.29354  2.67741  2.69355  4.24690  2.90347  2.73739  3.18146  2.89801  2.37887  2.77519  2.98518  4.58477  3.61503
          0.01515  4.59316  5.31551  0.61958  0.77255  0.48576  0.95510
    212   3.10763  4.91673  3.37417  1.41957  4.08095  3.89538  4.28103  1.39595  3.16869  2.89547  3.98564  3.55589  4.36026  3.52420  3.54809  3.29175  3.36722  2.66905  5.62013  4.33228    214 i - - -
          2.68618  4.42225  2.77519  2.73123  3.46354  2.40513  3.72494  3.29354  2.67741  2.69355  4.24690  2.90347  2.73739  3.18146  2.89801  2.37887  2.77519  2.98518  4.58477  3.61503
          0.01515  4.59316  5.31551  0.61958  0.77255  0.48576  0.95510
    213   2.00301  4.56902  4.93313  4.38990  3.62167  4.46695  4.92332  1.18706  4.25631  1.61777  3.47909  4.55633  4.79400  4.45958  4.39846  3.81496  3.46553  2.06423  5.43786  4.27365    215 i - - -
          2.68618  4.42225  2.77519  2.73123  3.46354  2.40513  3.72494  3.29354  2.67741  2.69355  4.24690  2.90347  2.73739  3.18146  2.89801  2.37887  2.77519  2.98518  4.58477  3.61503
          0.01515  4.59316  5.31551  0.61958  0.77255  0.48576  0.95510
    214   2.88577  3.13910  3.60681  2.98956  3.93190  3.76578  3.91533  3.28142  1.67460  1.77772  3.83628  3.41249  4.14012  3.14820  2.41443  3.02950  3.10422  3.03952  5.26592  4.03286    216 k - - -
          2.68618  4.42225  2.77519  2.73123  3.46354  2.40513  3.72494  3.29354  2.67741  2.69355  4.24690  2.90347  2.73739  3.18146  2.89801  2.37887  2.77519  2.98518  4.58477  3.61503
          0.01515  4.59316  5.31551  0.61958  0.77255  0.48576  0.95510
    215   2.36042  5.28089  2.96627  2.18140  4.64782  2.74225  3.80772  4.10043  1.31042  3.60298  4.38255  3.06745  4.00772  2.92709  2.93438  2.85202  3.11960  3.69605  5.74629  4.37495    217 k - - -
          2.68618  4.42225  2.77519  2.73123  3.46354  2.40513  3.72494  3.29354  2.67741  2.69355  4.24690  2.90347  2.73739  3.18146  2.89801  2.37887  2.77519  2.98518  4.58477  3.61503
          0.01515  4.59316  5.31551  0.61958  0.77255  0.48576  0.95510
    216   2.22108  4.94089  3.13122  2.57691  4.18416  3.56268  2.92862  3.60351  2.05399  3.20367  4.01603  3.09514  3.95504  2.91652  3.01060  2.41741  2.50001  3.27840  5.44228  2.62462    218 k - - -
          2.68618  4.42225  2.77519  2.73123  3.46354  2.40513  3.72494  3.29354  2.67741  2.69355  4.24690  2.90347  2.73739  3.18146  2.89801  2.37887  2.77519  2.98518  4.58477  3.61503
          0.01515  4.59316  5.31551  0.61958  0.77255  0.48576  0.95510
    217   2.95571  5.14674  1.49076  2.61198  4.11689  3.59378  3.93523  3.83029  2.86731  3.43495  4.29559  3.14221  4.09173  3.14856  3.34940  2.96785  2.54594  3.50857  5.49760  1.87054    219 d - - -
          2.68618  4.42225  2.77519  2.73123  3.46354  2.40513  3.72494  3.29354  2.67741  2.69355  4.24690  2.90347  2.73739  3.18146  2.89801  2.37887  2.77519  2.98518  4.58477  3.61503
          0.01515  4.59316  5.31551  0.61958  0.77255  0.48576  0.95510
    218   2.84343  4.67737  1.71733  2.97712  3.91712  3.76494  4.06961  2.34119  2.98890  2.85948  3.81021  3.43792  4.17225  3.30991  3.39958  3.02779  2.48494  1.92792  5.37459  4.10160    220 d - - -
          2.68618  4.42225  2.77519  2.73123  3.46354  2.40513  3.72494  3.29354  2.67741  2.69355  4.24690  2.90347  2.73739  3.18146  2.89801  2.37887  2.77519  2.98518  4.58477  3.61503
          0.01515  4.59316  5.31551  0.61958  0.77255  0.48576  0.95510
    219   2.92772  4.53277  4.55260  4.14286  4.04743  3.88405  4.89280  2.45665  4.02879  2.82212  3.93938  4.22598  4.49182  4.32181  4.23642  3.31303  1.41250  1.09762  5.72543  4.51826    221 v - - -
          2.68618  4.42225  2.77519  2.73123  3.46354  2.40513  3.72494  3.29354  2.67741  2.69355  4.24690  2.90347  2.73739  3.18146  2.89801  2.37887  2.77519  2.98518  4.58477  3.61503
          0.01515  4.59316  5.31551  0.61958  0.77255  0.48576  0.95510
    220   3.06398  4.53372  4.57256  4.03186  3.55070  4.17076  4.65114  2.42782  3.89533  1.23808  3.43816  4.23924  4.56628  4.13581  4.08470  3.51140  1.70242  1.97132  5.29326  4.12685    222 l - - -
          2.68618  4.42225  2.77519  2.73123  3.46354  2.40513  3.72494  3.29354  2.67741  2.69355  4.24690  2.90347  2.73739  3.18146  2.89801  2.37887  2.77519  2.98518  4.58477  3.61503
          0.01515  4.59316  5.31551  0.61958  0.77255  0.48576  0.95510
    221   2.85731  4.59918  3.99643  3.60035  3.80242  3.69294  4.44418  3.13700  3.49586  1.26274  3.85385  3.83494  4.28171  3.83670  3.75611  1.35959  3.22562  2.95128  5.39045  4.11317    223 l - - -
          2.68618  4.42225  2.77519  2.73123  3.46354  2.40513  3.72494  3.29354  2.67741  2.69355  4.24690  2.90347  2.73739  3.18146  2.89801  2.37887  2.77519  2.98518  4.58477  3.61503
          0.01515  4.59316  5.31551  0.61958  0.77255  0.48576  0.95510
    222   2.91392  4.44493  4.23523  3.69207  3.52422  3.97232  4.37958  1.81932  3.57700  1.75882  3.48205  3.95252  4.37886  3.84781  3.81145  1.56906  3.17559  2.40822  5.13893  3.93018    224 s - - -
          2.68618  4.42225  2.77519  2.73123  3.46354  2.40513  3.72494  3.29354  2.67741  2.69355  4.24690  2.90347  2.73739  3.18146  2.89801  2.37887  2.77519  2.98518  4.58477  3.61503
          0.01515  4.59316  5.31551  0.61958  0.77255  0.48576  0.95510
    223   2.92154  4.38597  4.36923  3.79537  3.40541  1.74325  4.37241  1.87487  3.67107  1.80481  2.72073  4.02264  4.39755  3.89938  3.86111  3.34000  3.15950  2.39069  5.03443  3.85522    225 g - - -
          2.68618  4.42225  2.77519  2.73123  3.46354  2.40513  3.72494  3.29354  2.67741  2.69355  4.24690  2.90347  2.73739  3.18146  2.89801  2.37887  2.77519  2.98518  4.58477  3.61503
          0.01515  4.59316  5.31551  0.61958  0.77255  0.48576  0.95510
    224   3.37125  5.70127  1.07974  2.66347  5.35234  1.18818  4.37716  4.94761  3.50656  4.45127  5.33873  3.22817  4.30145  3.57936  4.11644  3.30704  3.74062  4.43849  6.49509  5.08016    226 d - - -
          2.68618  4.42225  2.77519  2.73123  3.46354  2.40513  3.72494  3.29354  2.67741  2.69355  4.24690  2.90347  2.73739  3.18146  2.89801  2.37887  2.77519  2.98518  4.58477  3.61503
          0.01515  4.59316  5.31551  0.61958  0.77255  0.48576  0.95510
    225   1.57778  5.23868  1.27654  2.61450  4.92419  2.46279  4.13489  4.40134  3.09430  3.95663  4.76959  3.13999  4.09758  3.30126  3.62566  2.96235  3.31321  3.91776  6.13393  4.72273    227 d - - -
          2.68618  4.42225  2.77519  2.73123  3.46354  2.40513  3.72494  3.29354  2.67741  2.69355  4.24690  2.90347  2.73739  3.18146  2.89801  2.37887  2.77519  2.98518  4.58477  3.61503
          0.01515  4.59316  5.31551  0.61958  0.77255  0.48576  0.95510
    226   1.33939  4.56222  4.63282  4.20294  3.92157  4.05977  4.92068  1.19163  4.09712  2.63379  3.80377  4.32665  4.60067  4.37346  4.29727  3.47509  3.37873  2.16782  5.65771  4.45283    228 i - - -
          2.68618  4.42225  2.77519  2.73123  3.46354  2.40513  3.72494  3.29354  2.67741  2.69355  4.24690  2.90347  2.73739  3.18146  2.89801  2.37887  2.77519  2.98518  4.58477  3.61503
          0.01515  4.59316  5.31551  0.61958  0.77255  0.48576  0.95510
    227   3.19694  4.85118  4.18809  3.55465  3.95431  4.07906  4.26544  1.34874  2.81987  2.77299  3.88554  3.87354  4.47195  3.54047  1.39366  3.45361  3.43125  2.76609  5.44216  4.22651    229 i - - -
          2.68618  4.42225  2.77519  2.73123  3.46354  2.40513  3.72494  3.29354  2.67741  2.69355  4.24690  2.90347  2.73739  3.18146  2.89801  2.37887  2.77519  2.98518  4.58477  3.61503
          0.01515  4.59316  5.31551  0.61958  0.77255  0.48576  0.95510
    228   3.27562  5.27622  3.79932  3.29083  4.89058  3.86653  4.20266  4.35044  2.61143  3.84533  4.73220  3.66995  1.32913  3.37490  1.14313  3.33896  3.56143  3.97879  5.87867  4.71488    230 r - - -
          2.68618  4.42225  2.77519  2.73123  3.46354  2.40513  3.72494  3.29354  2.67741  2.69355  4.24690  2.90347  2.73739  3.18146  2.89801  2.37887  2.77519  2.98518  4.58477  3.61503
          0.01515  4.59316  5.31551  0.61958  0.77255  0.48576  0.95510
    229   2.97470  4.88224  3.88919  3.78016  5.18252  1.04633  4.96768  4.74259  4.02449  4.36357  5.21346  3.96893  1.06097  4.28226  4.30321  3.14471  3.49135  4.08765  6.34343  5.28089    231 g - - -
          2.68618  4.42225  2.77519  2.73123  3.46354  2.40513  3.72494  3.29354  2.67741  2.69355  4.24690  2.90347  2.73739  3.18146  2.89801  2.37887  2.77519  2.98518  4.58477  3.61503
          0.01515  4.59316  5.31551  0.61958  0.77255  0.48576  0.95510
    230   1.24678  2.60641  4.47410  4.16619  4.70478  1.15599  4.92536  4.08305  4.09302  3.82789  4.65393  3.94190  4.07092  4.30303  4.27189  2.73318  3.04805  3.49500  6.09764  4.96734    232 g - - -
          2.68618  4.42225  2.77519  2.73123  3.46354  2.40513  3.72494  3.29354  2.67741  2.69355  4.24690  2.90347  2.73739  3.18146  2.89801  2.37887  2.77519  2.98518  4.58477  3.61503
          0.01515  4.59316  5.31551  0.61958  0.77255  0.48576  0.95510
    231   2.34793  2.48263  4.20288  3.63691  3.42454  2.76924  4.20778  1.98662  3.52477  2.50747  3.42843  3.82107  4.19084  3.75051  3.71749  2.27747  2.97891  2.12272  4.93062  3.73878    233 i - - -
          2.68618  4.42225  2.77519  2.73123  3.46354  2.40513  3.72494  3.29354  2.67741  2.69355  4.24690  2.90347  2.73739  3.18146  2.89801  2.37887  2.77519  2.98518  4.58477  3.61503
          0.01515  4.59316  5.31551  0.61958  0.77255  0.48576  0.95510
    232   1.77701  4.40257  3.81360  3.25635  3.59396  3.74517  4.10380  2.11510  3.19649  2.64247  3.56236  2.82421  4.15964  3.48457  3.51206  3.02489  2.25643  2.17981  5.07350  3.85286    234 a - - -
          2.68618  4.42225  2.77519  2.73123  3.46354  2.40513  3.72494  3.29354  2.67741  2.69355  4.24690  2.90347  2.73739  3.18146  2.89801  2.37887  2.77519  2.98518  4.58477  3.61503
          0.01515  4.59316  5.31551  0.61958  0.77255  0.48576  0.95510
    233   1.97313  5.19985  1.60440  2.14702  3.12577  3.53759  3.83303  3.91820  2.66259  3.48415  4.28622  3.03699  3.99489  2.97207  3.16066  2.84083  3.10181  3.55367  5.68738  4.29984    235 d - - -
          2.68618  4.42225  2.77519  2.73123  3.46354  2.40513  3.72494  3.29354  2.67741  2.69355  4.24690  2.90347  2.73739  3.18146  2.89801  2.37887  2.77519  2.98518  4.58477  3.61503
          0.01515  4.59316  5.31551  0.61958  0.77255  0.48576  0.95510
    234   3.12023  5.46469  1.18342  2.57054  5.08042  3.50432  4.19623  4.62613  3.22586  4.15819  4.99968  3.12035  4.16282  3.37536  3.79519  1.30021  3.47643  4.13181  6.29328  4.83029    236 d - - -
          2.68618  4.42225  2.77519  2.73123  3.46354  2.40513  3.72494  3.29354  2.67741  2.69355  4.24690  2.90347  2.73739  3.18146  2.89801  2.37887  2.77519  2.98518  4.58477  3.61503
          0.01515  4.59316  5.31551  0.61958  0.77255  0.48576  0.95510
    235   2.85380  4.59991  3.98888  3.59309  3.81051  3.68718  4.44158  3.14671  3.48990  1.28906  3.86354  3.82891  4.27772  3.83151  3.75200  1.33198  3.22325  2.95772  5.39510  4.11655    237 l - - -
          2.68618  4.42225  2.77519  2.73123  3.46354  2.40513  3.72494  3.29354  2.67741  2.69355  4.24690  2.90347  2.73739  3.18146  2.89801  2.37887  2.77519  2.98518  4.58477  3.61503
          0.01515  4.59316  5.31551  0.61958  0.77255  0.48576  0.95510
    236   3.23345  5.21539  1.31124  2.90412  4.15110  3.79970  4.27982  3.48333  3.28918  1.27769  4.17651  3.42732  4.34005  3.52808  3.74344  3.30407  3.51554  3.33684  5.69741  4.34583    238 l - - -
          2.68618  4.42225  2.77519  2.73123  3.46354  2.40513  3.72494  3.29354  2.67741  2.69355  4.24690  2.90347  2.73739  3.18146  2.89801  2.37887  2.77519  2.98518  4.58477  3.61503
          0.01515  4.59316  5.31551  0.61958  0.77255  0.48576  0.95510
    237   2.87258  5.31968  1.53813  2.46911  4.69999  2.74486  3.83767  4.18018  2.63147  3.67976  4.45051  3.01923  3.99230  2.95872  2.11784  2.31997  3.12836  3.75125  5.82863  4.41660    239 d - - -
          2.68618  4.42225  2.77519  2.73123  3.46354  2.40513  3.72494  3.29354  2.67741  2.69355  4.24690  2.90347  2.73739  3.18146  2.89801  2.37887  2.77519  2.98518  4.58477  3.61503
          0.01515  4.59316  5.31551  0.61958  0.77255  0.48576  0.95510
    238   1.12003  4.69203  3.56841  3.14554  4.55056  1.88222  4.25552  3.96674  3.06005  3.60087  4.42234  3.47717  4.05931  3.45870  2.49315  2.81432  3.08706  3.50573  5.82423  4.57025    240 a - - -
          2.68618  4.42225  2.77519  2.73123  3.46354  2.40513  3.72494  3.29354  2.67741  2.69355  4.24690  2.90347  2.73739  3.18146  2.89801  2.37887  2.77519  2.98518  4.58477  3.61503
          0.01515  4.59316  5.31551  0.61958  0.77255  0.48576  0.95510
    239   1.31071  4.93645  3.27320  2.94124  4.57213  3.53292  4.15138  3.98404  2.90075  3.59575  4.46369  3.37077  4.12127  1.42127  3.26069  2.94354  3.21436  3.58822  5.82499  4.52449    241 a - - -
          2.68618  4.42225  2.77519  2.73123  3.46354  2.40513  3.72494  3.29354  2.67741  2.69355  4.24690  2.90347  2.73739  3.18146  2.89801  2.37887  2.77519  2.98518  4.58477  3.61503
          0.01515  4.59316  5.31551  0.61958  0.77255  0.48576  0.95510
    240   3.00535  4.60374  4.02014  3.47774  3.69116  4.04132  4.34929  1.60168  3.32885  2.47789  3.59633  3.84767  4.41476  1.63289  3.62662  3.33463  3.24852  1.99541  5.31242  4.09092    242 i - - -
          2.68618  4.42225  2.77519  2.73123  3.46354  2.40513  3.72494  3.29354  2.67741  2.69355  4.24690  2.90347  2.73739  3.18146  2.89801  2.37887  2.77519  2.98518  4.58477  3.61503
          0.01515  4.59316  5.31551  0.61958  0.77255  0.48576  0.95510
    241   2.96355  4.49876  4.15884  3.58354  3.43430  4.04246  4.32161  2.27929  3.48886  1.76070  2.64627  3.90635  4.38244  1.71476  3.74934  3.31857  3.19274  2.15654  5.09629  3.92361    243 q - - -
          2.68618  4.42225  2.77519  2.73123  3.46354  2.40513  3.72494  3.29354  2.67741  2.69355  4.24690  2.90347  2.73739  3.18146  2.89801  2.37887  2.77519  2.98518  4.58477  3.61503
          0.01515  4.59316  5.31551  0.61958  0.77255  0.48576  0.95510
    242   2.39841  5.27441  2.84060  2.19008  4.64862  1.67532  3.87517  4.10797  2.67156  3.63711  4.42901  3.05542  4.02088  1.92556  3.14789  2.87442  3.15953  3.70561  5.80960  4.41871    244 g - - -
          2.68618  4.42225  2.77519  2.73123  3.46354  2.40513  3.72494  3.29354  2.67741  2.69355  4.24690  2.90347  2.73739  3.18146  2.89801  2.37887  2.77519  2.98518  4.58477  3.61503
          0.01515  4.59316  5.31551  0.61958  0.77255  0.48576  0.95510
    243   3.05409  4.77233  4.09456  3.78900  4.01992  1.22912  4.66103  3.34625  3.72916  1.15462  4.07623  4.01923  4.42157  4.07061  3.96642  3.30018  3.43994  3.16610  5.58268  4.35112    245 l - - -
          2.68618  4.42225  2.77519  2.73123  3.46354  2.40513  3.72494  3.29354  2.67741  2.69355  4.24690  2.90347  2.73739  3.18146  2.89801  2.37887  2.77519  2.98518  4.58477  3.61503
          0.01515  4.59316  5.31551  0.61958  0.77255  0.48576  0.95510
    244   3.56993  4.82490  5.49455  4.92813  3.45515  4.94278  5.32108  1.87172  4.79516  0.94810  2.57281  5.07671  5.10766  4.81696  4.81980  4.30963  3.79422  1.59297  5.53117  4.48617    246 l - - -
          2.68618  4.42225  2.77519  2.73123  3.46354  2.40513  3.72494  3.29354  2.67741  2.69355  4.24690  2.90347  2.73739  3.18146  2.89801  2.37887  2.77519  2.98518  4.58477  3.61503
          0.01515  4.59316  5.31551  0.61958  0.77255  0.48576  0.95510
    245   3.45210  4.70443  5.42949  4.88303  3.62104  4.86771  5.31878  1.41366  4.75923  1.54107  2.55315  5.00703  5.08398  4.86069  4.81946  4.23857  3.68875  1.26813  5.61685  4.50786    247 v - - -
          2.68618  4.42225  2.77519  2.73123  3.46354  2.40513  3.72494  3.29354  2.67741  2.69355  4.24690  2.90347  2.73739  3.18146  2.89801  2.37887  2.77519  2.98518  4.58477  3.61503
          0.01515  4.59316  5.31551  0.61958  0.77255  0.48576  0.95510
    246   1.98764  4.44017  4.61119  4.07266  3.73531  4.15376  4.69696  1.95910  3.96941  2.58433  3.64640  4.25289  4.57077  4.21250  4.16739  3.49780  2.48060  1.12279  5.38119  4.17905    248 v - - -
          2.68618  4.42225  2.77519  2.73123  3.46354  2.40513  3.72494  3.29354  2.67741  2.69355  4.24690  2.90347  2.73739  3.18146  2.89801  2.37887  2.77519  2.98518  4.58477  3.61503
          0.01515  4.59316  5.31551  0.61958  0.77255  0.48576  0.95510
    247   1.63308  4.84133  3.23647  2.90379  4.60816  1.46254  4.15623  4.04372  2.99171  3.64973  4.46484  3.32733  4.05280  2.20582  3.40319  2.83865  3.12473  3.58890  5.86017  4.55509    249 g - - -
          2.68618  4.42225  2.77519  2.73123  3.46354  2.40513  3.72494  3.29354  2.67741  2.69355  4.24690  2.90347  2.73739  3.18146  2.89801  2.37887  2.77519  2.98518  4.58477  3.61503
          0.01515  4.59316  5.31551  0.61958  0.77255  0.48576  0.95510
    248   3.27730  5.59208  2.72487  1.14133  5.16105  1.25642  4.26436  4.68854  3.23963  4.20962  5.07121  3.22010  4.25657  3.44782  3.75640  3.22917  3.61201  4.23147  6.29681  4.91243    250 e - - -
          2.68618  4.42225  2.77519  2.73123  3.46354  2.40513  3.72494  3.29354  2.67741  2.69355  4.24690  2.90347  2.73739  3.18146  2.89801  2.37887  2.77519  2.98518  4.58477  3.61503
          0.01515  4.59316  5.31551  0.61958  0.77255  0.48576  0.95510
    249   2.99898  5.33452  1.99265  1.68265  4.56161  3.56666  3.93564  3.98002  2.82147  1.61860  4.40969  3.05728  4.07443  3.09243  3.33122  2.96904  3.25240  3.64497  5.81552  4.41760    251 l - - -
          2.68618  4.42225  2.77519  2.73123  3.46354  2.40513  3.72494  3.29354  2.67741  2.69355  4.24690  2.90347  2.73739  3.18146  2.89801  2.37887  2.77519  2.98518  4.58477  3.61503
          0.01515  4.59316  5.31551  0.61958  0.77255  0.48576  0.95510
    250   3.17442  4.55409  4.87566  4.33338  3.59759  4.38797  4.86360  2.23714  4.18910  1.20526  3.46289  4.49290  4.73792  4.39813  4.33148  3.73786  2.51114  1.35832  5.39590  4.23443    252 l - - -
          2.68618  4.42225  2.77519  2.73123  3.46354  2.40513  3.72494  3.29354  2.67741  2.69355  4.24690  2.90347  2.73739  3.18146  2.89801  2.37887  2.77519  2.98518  4.58477  3.61503
          0.01515  4.59316  5.31551  0.61958  0.77255  0.48576  0.95510
    251   1.93709  4.88542  3.19116  2.63928  4.13645  3.58089  3.80284  3.52926  2.23261  3.15699  3.98429  3.14425  3.98048  2.17053  3.02765  2.80206  2.62113  2.37316  5.41692  4.10082    253 a - - -
          2.68618  4.42225  2.77519  2.73123  3.46354  2.40513  3.72494  3.29354  2.67741  2.69355  4.24690  2.90347  2.73739  3.18146  2.89801  2.37887  2.77519  2.98518  4.58477  3.61503
          0.01515  4.59316  5.31551  0.61958  0.77255  0.48576  0.95510
    252   2.60690  5.48527  3.78790  3.06630  5.00094  3.95371  3.87851  4.32762  1.41204  3.74003  4.59092  3.47062  4.30999  3.00231  1.13289  3.30330  3.48281  3.98738  5.76545  4.60079    254 r - - -
          2.68618  4.42225  2.77519  2.73123  3.46354  2.40513  3.72494  3.29354  2.67741  2.69355  4.24690  2.90347  2.73739  3.18146  2.89801  2.37887  2.77519  2.98518  4.58477  3.61503
          0.01515  4.59316  5.31551  0.61958  0.77255  0.48576  0.95510
    253   1.30773  4.92456  3.72409  3.21168  4.63373  3.63283  4.16561  3.99902  2.68912  3.60772  4.47939  3.55415  4.19793  3.34879  1.28545  3.03765  3.27379  3.61185  5.78963  4.57433    255 r - - -
          2.68618  4.42225  2.77519  2.73123  3.46354  2.40513  3.72494  3.29354  2.67741  2.69355  4.24690  2.90347  2.73739  3.18146  2.89801  2.37887  2.77519  2.98518  4.58477  3.61503
          0.01515  4.59316  5.31551  0.61958  0.77255  0.48576  0.95510
    254   1.50660  4.67243  3.63817  3.07388  3.89815  3.71154  4.02486  3.20552  2.80466  1.98877  3.82252  3.47427  4.14632  3.28022  2.10666  3.00564  3.09750  2.97357  5.30171  4.06188    256 a - - -
          2.68618  4.42225  2.77519  2.73123  3.46354  2.40513  3.72494  3.29354  2.67741  2.69355  4.24690  2.90347  2.73739  3.18146  2.89801  2.37887  2.77519  2.98518  4.58477  3.61503
          0.01515  4.59316  5.31551  0.61958  0.77255  0.48576  0.95510
    255   2.79072  5.01272  3.11287  1.60473  4.24042  3.58928  3.79318  2.89675  2.55747  2.65862  4.06075  3.11096  3.98778  2.08301  3.00066  2.81524  3.02131  3.31469  5.50019  4.16315    257 e - - -
          2.68618  4.42225  2.77519  2.73123  3.46354  2.40513  3.72494  3.29354  2.67741  2.69355  4.24690  2.90347  2.73739  3.18146  2.89801  2.37887  2.77519  2.98518  4.58477  3.61503
          0.01515  4.59316  5.31551  0.61958  0.77255  0.48576  0.95510
    256   1.58326  5.29475  2.87628  1.55387  4.64888  3.56024  3.86198  4.09096  2.21545  3.62336  4.41960  3.06841  4.03238  2.99354  3.06644  2.89234  3.16951  3.69967  5.79133  4.41152    258 e - - -
          2.68618  4.42225  2.77519  2.73123  3.46354  2.40513  3.72494  3.29354  2.67741  2.69355  4.24690  2.90347  2.73739  3.18146  2.89801  2.37887  2.77519  2.98518  4.58477  3.61503
          0.01515  4.59316  5.31551  0.61958  0.77255  0.48576  0.95510
    257   1.00280  4.52629  4.10124  3.94210  4.99488  1.13738  4.95264  4.42049  4.06439  4.13658  4.94709  3.88775  4.11523  4.28119  4.29035  2.79884  3.14697  3.72947  6.31774  5.18916    259 a - - -
          2.68618  4.42225  2.77519  2.73123  3.46354  2.40513  3.72494  3.29354  2.67741  2.69355  4.24690  2.90347  2.73739  3.18146  2.89801  2.37887  2.77519  2.98518  4.58477  3.61503
          0.01515  4.59316  5.31551  0.61958  0.77255  0.48576  0.95510
    258   2.78748  4.56193  4.22584  3.95444  4.33363  1.23210  4.82315  3.18938  3.94636  3.31098  4.31594  4.00936  4.28544  4.22346  4.16438  3.04758  3.24822  1.17085  5.84425  4.64751    260 v - - -
          2.68618  4.42225  2.77519  2.73123  3.46354  2.40513  3.72494  3.29354  2.67741  2.69355  4.24690  2.90347  2.73739  3.18146  2.89801  2.37887  2.77519  2.98518  4.58477  3.61503
          0.01515  4.59316  5.31551  0.61958  0.77255  0.48576  0.95510
    259   2.98015  4.60383  3.95645  3.41559  3.72211  3.99991  4.30977  2.21212  3.27117  2.54326  3.63400  3.79434  4.38153  1.66358  3.57866  3.29113  3.22534  1.47944  5.31583  4.08521    261 v - - -
          2.68618  4.42225  2.77519  2.73123  3.46354  2.40513  3.72494  3.29354  2.67741  2.69355  4.24690  2.90347  2.73739  3.18146  2.89801  2.37887  2.77519  2.98518  4.58477  3.61503
          0.01515  4.59316  5.31551  0.61958  0.77255  0.48576  0.95510
    260   3.00881  4.80340  3.66583  3.24125  3.99131  3.83366  4.24604  3.00409  3.03208  2.89068  3.95494  3.63930  4.31481  1.48115  3.33045  3.20572  3.29491  1.38022  5.49133  4.21401    262 v - - -
          2.68618  4.42225  2.77519  2.73123  3.46354  2.40513  3.72494  3.29354  2.67741  2.69355  4.24690  2.90347  2.73739  3.18146  2.89801  2.37887  2.77519  2.98518  4.58477  3.61503
          0.01515  4.59316  5.31551  0.61958  0.77255  0.48576  0.95510
    261   3.37161  4.71073  5.13945  4.62608  3.63361  4.62952  5.16234  2.20223  4.46197  2.12319  1.45411  4.77887  4.95146  4.66146  4.58528  4.01525  3.63655  1.11284  5.58470  4.43466    263 v - - -
          2.68618  4.42225  2.77519  2.73123  3.46354  2.40513  3.72494  3.29354  2.67741  2.69355  4.24690  2.90347  2.73739  3.18146  2.89801  2.37887  2.77519  2.98518  4.58477  3.61503
          0.01515  4.59316  5.31551  0.61958  0.77255  0.48576  0.95510
    262   3.40986  4.68626  5.30251  4.75852  3.63787  4.78815  5.24410  1.75493  4.63058  2.11233  1.44897  4.90550  5.03267  4.77304  4.72511  4.15411  3.65116  1.28072  5.60266  4.47514    264 v - - -
          2.68618  4.42225  2.77519  2.73123  3.46354  2.40513  3.72494  3.29354  2.67741  2.69355  4.24690  2.90347  2.73739  3.18146  2.89801  2.37887  2.77519  2.98518  4.58477  3.61503
          0.01515  4.59316  5.31551  0.61958  0.77255  0.48576  0.95510
    263   2.99441  4.66688  3.77434  1.61285  3.89064  3.99654  4.31994  2.11409  3.26458  2.70671  3.76762  3.71760  4.38478  3.59796  3.63344  3.28530  3.24030  1.46463  5.46789  4.21301    265 v - - -
          2.68618  4.42225  2.77519  2.73123  3.46354  2.40513  3.72494  3.29354  2.67741  2.69355  4.24690  2.90347  2.73739  3.18146  2.89801  2.37887  2.77519  2.98518  4.58477  3.61503
          0.01515  4.59316  5.31551  0.61958  0.77255  0.48576  0.95510
    264   3.27698  5.59496  2.72233  1.11770  5.16079  1.28631  4.26149  4.68834  3.23634  4.20868  5.06978  3.21750  4.25537  3.44445  3.75384  3.22794  3.61083  4.23148  6.29625  4.91054    266 e - - -
          2.68618  4.42225  2.77519  2.73123  3.46354  2.40513  3.72494  3.29354  2.67741  2.69355  4.24690  2.90347  2.73739  3.18146  2.89801  2.37887  2.77519  2.98518  4.58477  3.61503
          0.01515  4.59316  5.31551  0.61958  0.77255  0.48576  0.95510
    265   2.97372  4.88148  3.88882  3.77975  5.18243  1.01786  4.96735  4.74237  4.02428  4.36338  5.21305  3.96832  1.09125  4.28183  4.30310  3.14374  3.49045  4.08708  6.34359  5.28081    267 g - - -
          2.68618  4.42225  2.77519  2.73123  3.46354  2.40513  3.72494  3.29354  2.67741  2.69355  4.24690  2.90347  2.73739  3.18146  2.89801  2.37887  2.77519  2.98518  4.58477  3.61503
          0.01515  4.59316  5.31551  0.61958  0.77255  0.48576  0.95510
    266   2.97470  4.88224  3.88919  3.78016  5.18252  1.04633  4.96768  4.74259  4.02449  4.36357  5.21346  3.96893  1.06097  4.28226  4.30321  3.14471  3.49135  4.08765  6.34343  5.28089    268 g - - -
          2.68618  4.42225  2.77519  2.73123  3.46354  2.40513  3.72494  3.29354  2.67741  2.69355  4.24690  2.90347  2.73739  3.18146  2.89801  2.37887  2.77519  2.98518  4.58477  3.61503
          0.01515  4.59316  5.31551  0.61958  0.77255  0.48576  0.95510
    267   3.18808  5.18843  3.33999  3.16305  4.49661  1.17479  1.24527  4.42551  3.28658  3.97745  4.87072  3.59766  4.34487  3.68305  3.63170  3.26314  3.56527  3.99817  5.81402  4.42945    269 g - - -
          2.68618  4.42225  2.77519  2.73123  3.46354  2.40513  3.72494  3.29354  2.67741  2.69355  4.24690  2.90347  2.73739  3.18146  2.89801  2.37887  2.77519  2.98518  4.58477  3.61503
          0.01515  4.59316  5.31551  0.61958  0.77255  0.48576  0.95510
    268   3.03309  4.71117  3.88793  3.47217  3.54216  3.88864  1.49806  3.03138  3.27136  2.88188  3.91305  3.78882  4.37353  3.70019  3.53104  3.27478  3.32414  1.34143  5.09808  3.67019    270 v - - -
          2.68618  4.42225  2.77519  2.73123  3.46354  2.40513  3.72494  3.29354  2.67741  2.69355  4.24690  2.90347  2.73739  3.18146  2.89801  2.37887  2.77519  2.98518  4.58477  3.61503
          0.01515  4.59316  5.31551  0.61958  0.77255  0.48576  0.95510
    269   2.90333  4.60417  4.25702  3.91499  4.12154  3.74120  4.76070  2.86590  3.83935  2.99365  4.08319  4.05639  1.38704  4.15840  4.07106  3.20036  3.31099  1.15330  5.70940  4.49274    271 v - - -
          2.68618  4.42225  2.77519  2.73123  3.46354  2.40513  3.72494  3.29354  2.67741  2.69355  4.24690  2.90347  2.73739  3.18146  2.89801  2.37887  2.77519  2.98518  4.58477  3.61503
          0.01515  4.59316  5.31551  0.61958  0.77255  0.48576  0.95510
    270   2.33426  4.42982  4.05871  3.50879  3.54338  3.87929  4.26882  2.24429  3.41567  1.77983  3.48930  3.80893  1.73975  3.69468  3.68368  3.18037  3.10825  2.49591  5.11400  3.91366    272 p - - -
          2.68618  4.42225  2.77519  2.73123  3.46354  2.40513  3.72494  3.29354  2.67741  2.69355  4.24690  2.90347  2.73739  3.18146  2.89801  2.37887  2.77519  2.98518  4.58477  3.61503
          0.01515  4.59316  5.31551  0.61958  0.77255  0.48576  0.95510
    271   2.75250  4.76642  3.25707  2.32107  3.94933  3.61747  2.52081  3.34665  2.67860  1.87893  3.09575  2.61887  4.00794  3.03469  3.10144  2.84375  2.98339  3.07181  5.29302  3.99753    273 l - - -
          2.68618  4.42225  2.77519  2.73123  3.46354  2.40513  3.72494  3.29354  2.67741  2.69355  4.24690  2.90347  2.73739  3.18146  2.89801  2.37887  2.77519  2.98518  4.58477  3.61503
          0.01515  4.59316  5.31551  0.61958  0.77255  0.48576  0.95510
    272   2.97471  5.50452  2.20793  2.42406  4.80907  3.53132  2.31812  4.31654  2.69865  3.79667  4.57458  1.52528  4.02917  2.37889  3.21474  2.90597  3.22416  3.88550  5.93133  4.48689    274 n - - -
          2.68618  4.42225  2.77519  2.73123  3.46354  2.40513  3.72494  3.29354  2.67741  2.69355  4.24690  2.90347  2.73739  3.18146  2.89801  2.37887  2.77519  2.98518  4.58477  3.61503
          0.01515  4.59316  5.31551  0.61958  0.77255  0.48576  0.95510
    273   2.79362  4.48847  3.68646  3.12711  3.58384  3.76802  2.06340  1.83455  3.00106  2.64753  3.57768  3.51748  4.14887  2.69928  3.32069  3.03034  3.02549  2.32063  5.05086  3.80331    275 i - - -
          2.68618  4.42225  2.77519  2.73123  3.46354  2.40513  3.72494  3.29354  2.67741  2.69355  4.24690  2.90347  2.73739  3.18146  2.89801  2.37887  2.77519  2.98518  4.58477  3.61503
          0.01515  4.59316  5.31551  0.61958  0.77255  0.48576  0.95510
    274   2.05177  4.64444  2.69944  2.43774  3.83047  3.67405  3.92483  2.02981  2.84472  2.86090  3.74851  3.31538  4.06637  3.16772  3.25629  2.91414  2.99968  2.22797  5.23565  3.96532    276 i - - -
          2.68618  4.42225  2.77519  2.73123  3.46354  2.40513  3.72494  3.29354  2.67741  2.69355  4.24690  2.90347  2.73739  3.18146  2.89801  2.37887  2.77519  2.98518  4.58477  3.61503
          0.01515  4.59316  5.31551  0.61958  0.77255  0.48576  0.95510
    275   2.34670  5.02233  3.03318  1.84612  4.43881  3.50908  3.86938  3.86646  2.67336  3.44801  4.24724  3.11163  2.93159  3.01185  3.14206  2.79629  1.63922  3.48498  5.65946  4.30472    277 t - - -
          2.68618  4.42225  2.77519  2.73123  3.46354  2.40513  3.72494  3.29354  2.67741  2.69355  4.24690  2.90347  2.73739  3.18146  2.89801  2.37887  2.77519  2.98518  4.58477  3.61503
          0.01515  4.59316  5.31551  0.61958  0.77255  0.48576  0.95510
    276   1.55928  4.50654  3.92351  3.53964  4.55326  3.33125  4.54760  3.91543  3.52992  3.63209  4.46841  3.68580  2.61593  3.82099  3.84763  2.76240  1.08785  3.42267  5.91373  4.70834    278 t - - -
          2.68618  4.42225  2.77519  2.73123  3.46354  2.40513  3.72494  3.29354  2.67741  2.69355  4.24690  2.90347  2.73739  3.18146  2.89801  2.37887  2.77519  2.98518  4.58477  3.61503
          0.01515  4.59316  5.31551  0.61958  0.77255  0.48576  0.95510
    277   3.01868  4.45966  4.53969  3.97743  3.50690  4.16370  4.55814  1.72296  3.84342  2.26346  2.14740  4.18809  4.52642  4.07620  4.02559  3.48280  1.54157  2.26019  5.19442  4.02087    279 t - - -
          2.68618  4.42225  2.77519  2.73123  3.46354  2.40513  3.72494  3.29354  2.67741  2.69355  4.24690  2.90347  2.73739  3.18146  2.89801  2.37887  2.77519  2.98518  4.58477  3.61503
          0.01515  4.59316  5.31551  0.61958  0.77255  0.48576  0.95510
    278   3.04112  4.59433  4.17223  3.59631  3.43296  4.10237  4.36150  2.23790  3.46598  1.82578  1.79239  3.93886  4.43148  1.89977  3.73006  3.37973  3.26758  2.65098  5.14864  3.98465    280 m - - -
          2.68618  4.42225  2.77519  2.73123  3.46354  2.40513  3.72494  3.29354  2.67741  2.69355  4.24690  2.90347  2.73739  3.18146  2.89801  2.37887  2.77519  2.98518  4.58477  3.61503
          0.01515  4.59316  5.31551  0.61958  0.77255  0.48576  0.95510
    279   2.74671  4.55063  3.50000  2.57869  3.69713  3.68867  3.92219  3.05701  2.50779  1.71267  2.85526  3.37015  4.06921  2.67206  3.23489  2.92685  2.97704  2.38678  5.11734  3.87008    281 l - - -
          2.68618  4.42225  2.77519  2.73123  3.46354  2.40513  3.72494  3.29354  2.67741  2.69355  4.24690  2.90347  2.73739  3.18146  2.89801  2.37887  2.77519  2.98518  4.58477  3.61503
          0.01515  4.59316  5.31551  0.61958  0.77255  0.48576  0.95510
    280   3.00684  4.62492  4.00816  3.43705  3.49250  4.03138  4.28380  2.75377  3.31942  1.54090  2.65276  3.81597  4.37269  1.68055  3.61855  3.29959  3.23495  2.34362  5.17729  3.99863    282 l - - -
          2.68618  4.42225  2.77519  2.73123  3.46354  2.40513  3.72494  3.29354  2.67741  2.69355  4.24690  2.90347  2.73739  3.18146  2.89801  2.37887  2.77519  2.98518  4.58477  3.61503
          0.01515  4.59316  5.31551  0.61958  0.77255  0.48576  0.95510
    281   3.34287  5.56755  3.50497  2.97023  5.03645  3.90996  3.91154  4.41635  1.17997  3.81446  4.67051  3.41237  4.30645  1.37133  2.45549  3.30649  3.51860  4.06567  5.83001  4.62892    283 k - - -
          2.68618  4.42225  2.77519  2.73123  3.46354  2.40513  3.72494  3.29354  2.67741  2.69355  4.24690  2.90347  2.73739  3.18146  2.89801  2.37887  2.77519  2.98518  4.58477  3.61503
          0.01515  4.59316  5.31551  0.61958  0.77255  0.48576  0.95510
    282   3.09988  5.49108  3.13521  2.18587  4.89853  3.72010  3.83998  4.31922  1.30326  3.75140  4.55413  3.19109  4.13855  1.72691  2.65499  3.05075  3.30643  3.92450  5.82125  4.51782    284 k - - -
          2.68618  4.42225  2.77519  2.73123  3.46354  2.40513  3.72494  3.29354  2.67741  2.69355  4.24690  2.90347  2.73739  3.18146  2.89801  2.37887  2.77519  2.98518  4.58477  3.61503
          0.01515  4.59316  5.31551  0.61958  0.77255  0.48576  0.95510
    283   3.13740  5.06579  3.75580  3.09580  4.23058  3.91113  3.93749  3.60685  2.37964  1.51204  4.08225  3.50095  4.27181  2.45826  1.54522  3.22638  3.33002  3.39149  5.46690  4.25334    285 l - - -
          2.68618  4.42225  2.77519  2.73123  3.46354  2.40513  3.72494  3.29354  2.67741  2.69355  4.24690  2.90347  2.73739  3.18146  2.89801  2.37887  2.77519  2.98518  4.58477  3.61503
          0.01515  4.59316  5.31551  0.61958  0.77255  0.48576  0.95510
    284   3.14446  1.60554  4.97187  4.42582  3.52083  4.31556  4.84351  2.32944  4.25535  1.29462  3.41014  4.50955  4.69727  4.42734  4.35102  3.67945  3.41658  1.93612  5.31945  4.15643    286 l - - -
          2.68618  4.42225  2.77519  2.73123  3.46354  2.40513  3.72494  3.29354  2.67741  2.69355  4.24690  2.90347  2.73739  3.18146  2.89801  2.37887  2.77519  2.98518  4.58477  3.61503
          0.01515  4.59316  5.31551  0.61958  0.77255  0.48576  0.95510
    285   3.08762  1.57173  4.11025  3.59996  2.91206  4.01007  1.82962  3.21483  3.42596  2.85822  3.83686  3.83857  4.41471  3.73823  3.66999  3.32317  3.33815  3.01125  4.50962  2.26603    287 c - - -
          2.68618  4.42225  2.77519  2.73123  3.46354  2.40513  3.72494  3.29354  2.67741  2.69355  4.24690  2.90347  2.73739  3.18146  2.89801  2.37887  2.77519  2.98518  4.58477  3.61503
          0.01515  4.59316  5.31551  0.61958  0.77255  0.48576  0.95510
    286   2.88616  5.31635  2.88795  2.49289  4.63491  2.70523  2.13720  4.11781  2.55021  3.61916  4.39766  2.27927  4.00172  1.82805  3.00698  2.84921  3.12560  3.71202  5.75804  4.36317    288 q - - -
          2.68618  4.42225  2.77519  2.73123  3.46354  2.40513  3.72494  3.29354  2.67741  2.69355  4.24690  2.90347  2.73739  3.18146  2.89801  2.37887  2.77519  2.98518  4.58477  3.61503
          0.01515  4.59316  5.31551  0.61958  0.77255  0.48576  0.95510
    287   2.04920  4.81815  3.20269  2.68414  4.09311  2.92101  2.95333  3.49502  2.68940  3.13217  3.96664  2.11881  3.98887  3.03174  3.13234  2.80717  2.98749  2.22443  5.40553  4.09641    289 a - - -
          2.68618  4.42225  2.77519  2.73123  3.46354  2.40513  3.72494  3.29354  2.67741  2.69355  4.24690  2.90347  2.73739  3.18146  2.89801  2.37887  2.77519  2.98518  4.58477  3.61503
          0.01515  4.59316  5.31551  0.61958  0.77255  0.48576  0.95510
    288   1.64694  4.47241  4.01813  3.58923  4.16379  3.47466  4.49641  3.26067  3.54398  3.17406  4.10375  3.75766  1.46555  3.83236  3.83576  2.88386  3.07444  1.88543  5.62702  4.42030    290 p - - -
          2.68618  4.42225  2.77519  2.73123  3.46354  2.40513  3.72494  3.29354  2.67741  2.69355  4.24690  2.90347  2.73739  3.18146  2.89801  2.37887  2.77519  2.98518  4.58477  3.61503
          0.01515  4.59316  5.31551  0.61958  0.77255  0.48576  0.95510
    289   3.49096  4.95241  4.47620  4.04149  1.97970  4.35641  3.90815  3.47230  3.94624  2.97707  4.07836  4.12347  1.40899  4.10018  4.13447  3.68500  3.73247  3.31507  4.19015  1.38395    291 y - - -
          2.68618  4.42225  2.77519  2.73123  3.46354  2.40513  3.72494  3.29354  2.67741  2.69355  4.24690  2.90347  2.73739  3.18146  2.89801  2.37887  2.77519  2.98518  4.58477  3.61503
          0.01515  4.59316  5.31551  0.61958  0.77255  0.48576  0.95510
    290   4.60340  5.57085  5.44324  5.35123  1.14877  5.11166  3.80414  4.17212  5.14015  3.33810  4.70600  4.67049  5.37509  4.83234  4.96919  4.52376  4.80333  4.13179  3.88278  0.73118    292 y - - -
          2.68618  4.42225  2.77519  2.73123  3.46354  2.40513  3.72494  3.29354  2.67741  2.69355  4.24690  2.90347  2.73739  3.18146  2.89801  2.37887  2.77519  2.98518  4.58477  3.61503
          0.01515  4.59316  5.31551  0.61958  0.77255  0.48576  0.95510
    291   2.99645  4.35690  4.80575  4.23135  2.20170  4.16591  4.33475  1.77695  4.05165  2.28896  3.36718  4.25190  4.50422  4.17698  4.09830  3.48349  3.22830  1.75026  4.73820  1.94626    293 v - - -
          2.68618  4.42225  2.77519  2.73123  3.46354  2.40513  3.72494  3.29354  2.67741  2.69355  4.24690  2.90347  2.73739  3.18146  2.89801  2.37887  2.77519  2.98518  4.58477  3.61503
          0.01515  4.59316  5.31551  0.61958  0.77255  0.48576  0.95510
    292   3.76384  4.98422  5.64883  5.12404  3.50089  5.19297  5.59873  1.11437  4.97724  0.96563  3.26227  5.32689  5.30127  5.00608  5.01553  4.60735  3.99280  2.27804  5.69895  4.65016    294 l - - -
          2.68618  4.42225  2.77519  2.73123  3.46354  2.40513  3.72494  3.29354  2.67741  2.69355  4.24690  2.90347  2.73739  3.18146  2.89801  2.37887  2.77519  2.98518  4.58477  3.61503
          0.01515  4.59316  5.31551  0.61958  0.77255  0.48576  0.95510
    293   3.05590  4.77072  4.09970  3.79273  4.01070  1.26043  4.66094  3.33546  3.73153  1.12819  4.06461  4.02258  4.42383  4.07216  3.96769  3.30376  3.44028  3.15849  5.57701  4.34636    295 l - - -
          2.68618  4.42225  2.77519  2.73123  3.46354  2.40513  3.72494  3.29354  2.67741  2.69355  4.24690  2.90347  2.73739  3.18146  2.89801  2.37887  2.77519  2.98518  4.58477  3.61503
          0.01515  4.59316  5.31551  0.61958  0.77255  0.48576  0.95510
    294   2.73265  4.37975  3.85353  3.30351  2.69563  1.74261  4.10577  2.88092  3.23465  2.60432  2.70294  3.62343  4.14817  3.51536  3.53043  3.00967  2.12186  2.66771  5.02528  3.79884    296 g - - -
          2.68618  4.42225  2.77519  2.73123  3.46354  2.40513  3.72494  3.29354  2.67741  2.69355  4.24690  2.90347  2.73739  3.18146  2.89801  2.37887  2.77519  2.98518  4.58477  3.61503
          0.01515  4.59316  5.31551  0.61958  0.77255  0.48576  0.95510
    295   2.76182  4.30160  4.01857  3.44513  2.74212  3.82669  4.12346  2.69441  3.35410  1.66561  3.39628  2.48952  4.20189  3.60818  3.60035  3.10443  2.29259  2.15698  4.91058  3.70217    297 l - - -
          2.68618  4.42225  2.77519  2.73123  3.46354  2.40513  3.72494  3.29354  2.67741  2.69355  4.24690  2.90347  2.73739  3.18146  2.89801  2.37887  2.77519  2.98518  4.58477  3.61503
          0.01515  4.59316  5.31551  0.61958  0.77255  0.48576  0.95510
    296   1.99669  4.51874  4.74189  4.20436  3.58806  4.25371  4.76173  2.30887  4.07378  1.22557  3.46994  4.36801  4.64044  4.28722  4.23240  3.60316  3.36512  1.58163  5.34335  4.17694    298 l - - -
          2.68618  4.42225  2.77519  2.73123  3.46354  2.40513  3.72494  3.29354  2.67741  2.69355  4.24690  2.90347  2.73739  3.18146  2.89801  2.37887  2.77519  2.98518  4.58477  3.61503
          0.01515  4.59316  5.31551  0.61958  0.77255  0.48576  0.95510
    297   1.64690  4.40940  4.17938  3.63753  3.69020  3.85249  4.38940  2.14228  3.55632  2.64317  3.63464  3.88958  4.31595  3.82429  3.81942  3.18060  1.75145  1.99612  5.24153  4.03494    299 a - - -
          2.68618  4.42225  2.77519  2.73123  3.46354  2.40513  3.72494  3.29354  2.67741  2.69355  4.24690  2.90347  2.73739  3.18146  2.89801  2.37887  2.77519  2.98518  4.58477  3.61503
          0.01515  4.59316  5.31551  0.61958  0.77255  0.48576  0.95510
    298   3.06784  5.32963  1.25116  2.63670  4.90803  3.52679  4.18500  4.32966  3.16800  3.95281  4.81087  3.17211  4.15924  3.36545  3.69660  3.06146  1.34130  3.90459  6.14724  4.73846    300 d - - -
          2.68618  4.42225  2.77519  2.73123  3.46354  2.40513  3.72494  3.29354  2.67741  2.69355  4.24690  2.90347  2.73739  3.18146  2.89801  2.37887  2.77519  2.98518  4.58477  3.61503
          0.01515  4.59316  5.31551  0.61958  0.77255  0.48576  0.95510
    299   2.97946  4.60757  1.69795  3.36051  3.76644  4.02511  4.32864  2.07748  3.33856  2.14541  3.65521  3.77243  4.39171  3.64079  3.69655  3.29701  3.21906  1.71757  5.36886  4.13062    301 d - - -
          2.68618  4.42225  2.77519  2.73123  3.46354  2.40513  3.72494  3.29354  2.67741  2.69355  4.24690  2.90347  2.73739  3.18146  2.89801  2.37887  2.77519  2.98518  4.58477  3.61503
          0.01515  4.59316  5.31551  0.61958  0.77255  0.48576  0.95510
    300   1.45511  4.52797  4.80943  4.29543  3.85474  4.31550  4.94925  1.80128  4.19536  2.57681  3.71925  4.46003  4.73422  4.44498  4.39104  3.68404  3.40469  1.22720  5.59819  4.39352    302 v - - -
          2.68618  4.42225  2.77519  2.73123  3.46354  2.40513  3.72494  3.29354  2.67741  2.69355  4.24690  2.90347  2.73739  3.18146  2.89801  2.37887  2.77519  2.98518  4.58477  3.61503
          0.01515  4.59316  5.31551  0.61958  0.77255  0.48576  0.95510
    301   0.89037  4.49970  3.97279  3.62515  4.64828  3.31099  4.62871  4.01273  3.62600  3.73213  4.56329  3.72553  1.97974  3.90847  3.92771  2.75658  2.39524  3.48093  6.00422  4.81028    303 a - - -
          2.68618  4.42225  2.77519  2.73123  3.46354  2.40513  3.72494  3.29354  2.67741  2.69355  4.24690  2.90347  2.73739  3.18146  2.89801  2.37887  2.77519  2.98518  4.58477  3.61503
          0.01515  4.59316  5.31551  0.61958  0.77255  0.48576  0.95510
    302   2.97470  4.88224  3.88919  3.78016  5.18252  1.04633  4.96768  4.74259  4.02449  4.36357  5.21346  3.96893  1.06097  4.28226  4.30321  3.14471  3.49135  4.08765  6.34343  5.28089    304 g - - -
          2.68618  4.42225  2.77519  2.73123  3.46354  2.40513  3.72494  3.29354  2.67741  2.69355  4.24690  2.90347  2.73739  3.18146  2.89801  2.37887  2.77519  2.98518  4.58477  3.61503
          0.01515  4.59316  5.31551  0.61958  0.77255  0.48576  0.95510
    303   3.27837  5.02492  3.89748  3.66347  3.30577  1.18992  4.29190  3.95821  3.72274  3.52204  4.54124  3.93291  4.51289  4.01834  3.99445  3.42756  3.64750  3.67273  4.88928  1.16049    305 y - - -
          2.68618  4.42225  2.77519  2.73123  3.46354  2.40513  3.72494  3.29354  2.67741  2.69355  4.24690  2.90347  2.73739  3.18146  2.89801  2.37887  2.77519  2.98518  4.58477  3.61503
          0.01515  4.59316  5.31551  0.61958  0.77255  0.48576  0.95510
    304   3.39675  5.50906  1.23547  2.83394  3.52519  3.80826  4.07677  4.23036  3.34268  3.72464  4.72400  3.35513  4.37522  3.52731  3.83183  3.35731  3.67843  3.94138  5.09016  1.28270    306 d - - -
          2.68618  4.42225  2.77519  2.73123  3.46354  2.40513  3.72494  3.29354  2.67741  2.69355  4.24690  2.90347  2.73739  3.18146  2.89801  2.37887  2.77519  2.98518  4.58477  3.61503
          0.01515  4.59316  5.31551  0.61958  0.77255  0.48576  0.95510
    305   3.19896  5.78008  1.24025  2.41688  5.00654  3.54391  1.79324  4.60441  2.99764  4.07861  4.90478  2.27612  4.13606  3.18733  3.57172  3.09097  3.47613  4.16589  6.18740  4.67624    307 d - - -
          2.68618  4.42225  2.77519  2.73123  3.46354  2.40513  3.72494  3.29354  2.67741  2.69355  4.24690  2.90347  2.73739  3.18146  2.89801  2.37887  2.77519  2.98518  4.58477  3.61503
          0.01515  4.59316  5.31551  0.61958  0.77255  0.48576  0.95510
    306   2.86820  4.70356  3.41455  2.95851  3.71293  3.72353  2.18584  1.64304  2.88296  2.92066  3.82821  2.32631  4.14494  3.26994  3.23386  3.02242  3.11056  2.96853  5.15511  3.81296    308 i - - -
          2.68618  4.42225  2.77519  2.73123  3.46354  2.40513  3.72494  3.29354  2.67741  2.69355  4.24690  2.90347  2.73739  3.18146  2.89801  2.37887  2.77519  2.98518  4.58477  3.61503
          0.01515  4.59316  5.31551  0.61958  0.77255  0.48576  0.95510
    307   2.85846  4.35354  4.36133  3.81095  3.58086  3.94910  4.42609  1.35927  3.70152  2.54579  3.54042  4.01004  4.37441  3.94505  3.90526  2.54524  2.08564  1.90445  5.14829  3.95009    309 i - - -
          2.68618  4.42225  2.77519  2.73123  3.46354  2.40513  3.72494  3.29354  2.67741  2.69355  4.24690  2.90347  2.73739  3.18146  2.89801  2.37887  2.77519  2.98518  4.58477  3.61503
          0.01515  4.59316  5.31551  0.61958  0.77255  0.48576  0.95510
    308   1.63864  4.51083  3.91984  3.51044  4.66692  2.30941  4.54315  4.09944  3.51042  3.75969  4.56109  3.65952  4.03222  3.79167  3.85011  1.78716  1.38395  3.53179  5.99238  4.78126    310 t - - -
          2.68618  4.42225  2.77519  2.73123  3.46354  2.40513  3.72494  3.29354  2.67741  2.69355  4.24690  2.90347  2.73739  3.18146  2.89801  2.37887  2.77519  2.98518  4.58477  3.61503
          0.01515  4.59316  5.31551  0.61958  0.77255  0.48576  0.95510
    309   0.73484  4.52126  4.11955  3.95297  4.97824  1.57554  4.95087  4.39900  4.06290  4.11831  4.93060  3.89168  4.11420  4.28146  4.28667  2.79712  3.14325  3.71623  6.30482  5.17626    311 a - - -
          2.68618  4.42225  2.77519  2.73123  3.46354  2.40513  3.72494  3.29354  2.67741  2.69355  4.24690  2.90347  2.73739  3.18146  2.89801  2.37887  2.77519  2.98518  4.58477  3.61503
          0.01515  4.59316  5.31551  0.61958  0.77255  0.48576  0.95510
    310   1.33939  4.56222  4.63282  4.20294  3.92157  4.05977  4.92068  1.19163  4.09712  2.63379  3.80377  4.32665  4.60067  4.37346  4.29727  3.47509  3.37873  2.16782  5.65771  4.45283    312 i - - -
          2.68618  4.42225  2.77519  2.73123  3.46354  2.40513  3.72494  3.29354  2.67741  2.69355  4.24690  2.90347  2.73739  3.18146  2.89801  2.37887  2.77519  2.98518  4.58477  3.61503
          0.01515  4.59316  5.31551  0.61958  0.77255  0.48576  0.95510
    311   2.95634  4.62000  4.21319  3.88845  4.04230  1.34788  4.72451  1.19526  3.84330  2.94979  4.03068  4.06366  4.41866  4.15090  4.07046  3.26525  3.34116  2.64583  5.62117  4.40018    313 i - - -
          2.68618  4.42225  2.77519  2.73123  3.46354  2.40513  3.72494  3.29354  2.67741  2.69355  4.24690  2.90347  2.73739  3.18146  2.89801  2.37887  2.77519  2.98518  4.58477  3.61503
          0.01515  4.59316  5.31551  0.61958  0.77255  0.48576  0.95510
    312   1.94457  4.58546  4.02794  3.94006  5.08364  0.57740  5.01078  4.52176  4.13850  4.24249  5.06584  3.91358  4.15826  4.35004  4.35332  2.85825  3.21565  3.81315  6.38546  5.27047    314 G - - -
          2.68618  4.42225  2.77519  2.73123  3.46354  2.40513  3.72494  3.29354  2.67741  2.69355  4.24690  2.90347  2.73739  3.18146  2.89801  2.37887  2.77519  2.98518  4.58477  3.61503
          0.01515  4.59316  5.31551  0.61958  0.77255  0.48576  0.95510
    313   1.09055  4.47069  4.09612  3.80030  4.80740  1.40679  4.77631  4.21332  3.82714  3.91811  4.72313  3.79649  4.05756  4.07350  4.09781  2.73218  2.19289  3.58731  6.15293  4.98641    315 a - - -
          2.68618  4.42225  2.77519  2.73123  3.46354  2.40513  3.72494  3.29354  2.67741  2.69355  4.24690  2.90347  2.73739  3.18146  2.89801  2.37887  2.77519  2.98518  4.58477  3.61503
          0.01515  4.59316  5.31551  0.61958  0.77255  0.48576  0.95510
    314   1.77768  4.31374  3.89868  3.32299  2.70348  3.78118  4.06281  2.76650  3.23990  2.18299  2.72674  3.64094  4.15598  3.50916  2.75282  3.04872  2.49681  2.56536  4.91488  3.70677    316 a - - -
          2.68618  4.42225  2.77519  2.73123  3.46354  2.40513  3.72494  3.29354  2.67741  2.69355  4.24690  2.90347  2.73739  3.18146  2.89801  2.37887  2.77519  2.98518  4.58477  3.61503
          0.01515  4.59316  5.31551  0.61958  0.77255  0.48576  0.95510
    315   1.77585  4.30121  3.97190  3.40608  2.40039  3.75371  4.11385  2.77900  3.32169  2.02060  3.44508  3.68831  4.16253  3.58026  3.57884  2.47731  2.47562  2.57146  4.93952  3.73176    317 a - - -
          2.68618  4.42225  2.77519  2.73123  3.46354  2.40513  3.72494  3.29354  2.67741  2.69355  4.24690  2.90347  2.73739  3.18146  2.89801  2.37887  2.77519  2.98518  4.58477  3.61503
          0.01515  4.59316  5.31551  0.61958  0.77255  0.48576  0.95510
    316   1.45985  4.48825  3.79117  3.29556  4.05032  2.08869  4.26124  2.67416  3.25961  3.11329  3.99046  3.57777  4.07198  3.55893  3.60335  2.83659  1.93051  3.03300  5.46665  4.24000    318 a - - -
          2.68618  4.42225  2.77519  2.73123  3.46354  2.40513  3.72494  3.29354  2.67741  2.69355  4.24690  2.90347  2.73739  3.18146  2.89801  2.37887  2.77519  2.98518  4.58477  3.61503
          0.01515  4.59316  5.31551  0.61958  0.77255  0.48576  0.95510
    317   2.02497  4.35701  3.85968  3.30275  3.51081  1.98374  4.08529  2.87525  3.21929  2.59923  2.27681  3.61884  4.14009  3.50472  3.50648  3.00704  2.98240  2.65827  3.13026  3.76878    319 g - - -
          2.68618  4.42225  2.77519  2.73123  3.46354  2.40513  3.72494  3.29354  2.67741  2.69355  4.24690  2.90347  2.73739  3.18146  2.89801  2.37887  2.77519  2.98518  4.58477  3.61503
          0.01515  4.59316  5.31551  0.61958  0.77255  0.48576  0.95510
    318   1.58666  4.44690  3.62924  3.06612  3.59507  3.70254  2.94381  2.48881  3.01118  2.66788  2.85361  3.46272  4.09349  3.31783  3.35793  2.50439  2.96755  2.72347  5.04323  3.80945    320 a - - -
          2.68618  4.42225  2.77519  2.73123  3.46354  2.40513  3.72494  3.29354  2.67741  2.69355  4.24690  2.90347  2.73739  3.18146  2.89801  2.37887  2.77519  2.98518  4.58477  3.61503
          0.01515  4.59316  5.31551  0.61958  0.77255  0.48576  0.95510
    319   2.65389  2.60032  3.56656  3.05257  4.08339  1.59956  2.89514  3.47678  3.02446  3.15147  4.00342  3.42312  4.03161  3.34819  3.41108  2.29469  2.48332  3.14269  5.45474  4.19894    321 g - - -
          2.68618  4.42225  2.77519  2.73123  3.46354  2.40513  3.72494  3.29354  2.67741  2.69355  4.24690  2.90347  2.73739  3.18146  2.89801  2.37887  2.77519  2.98518  4.58477  3.61503
          0.01515  4.59316  5.31551  0.61958  0.77255  0.48576  0.95510
    320   1.02732  4.52694  4.09990  3.94197  4.99670  1.10930  4.95356  4.42259  4.06560  4.13864  4.94915  3.88792  4.11564  4.28218  4.29143  2.79937  3.14771  3.73089  6.31924  5.19084    322 a - - -
          2.68618  4.42225  2.77519  2.73123  3.46354  2.40513  3.72494  3.29354  2.67741  2.69355  4.24690  2.90347  2.73739  3.18146  2.89801  2.37887  2.77519  2.98518  4.58477  3.61503
          0.01515  4.59316  5.31551  0.61958  0.77255  0.48576  0.95510
    321   1.25936  5.27758  1.22994  2.67469  4.96660  3.50436  4.23807  4.39215  3.24931  4.01818  4.87335  3.19878  4.16162  3.42425  3.78375  3.05246  3.41539  3.93636  6.20808  4.80374    323 d - - -
          2.68618  4.42225  2.77519  2.73123  3.46354  2.40513  3.72494  3.29354  2.67741  2.69355  4.24690  2.90347  2.73739  3.18146  2.89801  2.37887  2.77519  2.98518  4.58477  3.61503
          0.01515  4.59316  5.31551  0.61958  0.77255  0.48576  0.95510
    322   3.06134  5.23554  1.57719  2.63253  1.58447  3.63055  3.97551  3.90502  3.00486  3.49184  4.38343  2.45302  4.15482  3.24138  3.50264  3.06120  3.32815  3.59546  5.39800  3.87060    324 d - - -
          2.68618  4.42225  2.77519  2.73123  3.46354  2.40513  3.72494  3.29354  2.67741  2.69355  4.24690  2.90347  2.73739  3.18146  2.89801  2.37887  2.77519  2.98518  4.58477  3.61503
          0.01515  4.59316  5.31551  0.61958  0.77255  0.48576  0.95510
    323   3.39997  4.68835  5.30419  4.73346  1.44650  4.70531  5.02375  1.64372  4.58225  1.61334  3.26028  4.83078  4.93561  4.64280  4.61223  4.05399  3.62775  1.88123  5.31832  4.16123    325 f - - -
          2.68618  4.42225  2.77519  2.73123  3.46354  2.40513  3.72494  3.29354  2.67741  2.69355  4.24690  2.90347  2.73739  3.18146  2.89801  2.37887  2.77519  2.98518  4.58477  3.61503
          0.01515  4.59316  5.31551  0.61958  0.77255  0.48576  0.95510
    324   3.24283  1.61117  5.07978  4.51736  3.47502  4.48096  4.90674  1.92541  4.34858  1.27886  3.34371  4.62338  4.79272  4.49416  4.42750  3.83214  3.49037  2.22132  5.32395  4.17634    326 l - - -
          2.68618  4.42225  2.77519  2.73123  3.46354  2.40513  3.72494  3.29354  2.67741  2.69355  4.24690  2.90347  2.73739  3.18146  2.89801  2.37887  2.77519  2.98518  4.58477  3.61503
          0.01515  4.59316  5.31551  0.61958  0.77255  0.48576  0.95510
    325   3.31155  1.30784  4.72724  4.33380  2.88020  4.14181  4.20589  3.36228  4.11970  3.01267  4.10037  4.28463  4.65479  4.32543  4.22546  3.58611  3.63884  3.17718  4.51622  1.17167    327 y - - -
          2.68618  4.42225  2.77519  2.73123  3.46354  2.40513  3.72494  3.29354  2.67741  2.69355  4.24690  2.90347  2.73739  3.18146  2.89801  2.37887  2.77519  2.98518  4.58477  3.61503
          0.01515  4.59316  5.31551  0.61958  0.77255  0.48576  0.95510
    326   2.83757  4.34936  4.12208  3.56374  3.24207  3.90004  4.11829  2.71953  3.44704  2.10770  3.45470  2.88323  4.27368  3.70125  3.66824  3.18843  3.07265  1.66203  4.78974  1.88508    328 v - - -
          2.68618  4.42225  2.77519  2.73123  3.46354  2.40513  3.72494  3.29354  2.67741  2.69355  4.24690  2.90347  2.73739  3.18146  2.89801  2.37887  2.77519  2.98518  4.58477  3.61503
          0.01515  4.59316  5.31551  0.61958  0.77255  0.48576  0.95510
    327   3.03100  4.49554  4.54400  4.00205  3.60249  4.15204  4.63280  2.36121  3.87432  1.59434  3.50342  4.21168  4.55112  4.12338  4.07270  3.48928  1.53600  1.68650  5.30285  4.12056    329 t - - -
          2.68618  4.42225  2.77519  2.73123  3.46354  2.40513  3.72494  3.29354  2.67741  2.69355  4.24690  2.90347  2.73739  3.18146  2.89801  2.37887  2.77519  2.98518  4.58477  3.61503
          0.01515  4.59316  5.31551  0.61958  0.77255  0.48576  0.95510
    328   2.69865  4.62271  3.87360  3.60960  4.70550  3.40180  4.66727  4.06402  3.62338  3.78474  4.66231  3.76483  1.27937  3.95175  3.91002  2.88088  1.16451  3.56594  6.04729  4.85315    330 t - - -
          2.68618  4.42225  2.77519  2.73123  3.46354  2.40513  3.72494  3.29354  2.67741  2.69355  4.24690  2.90347  2.73739  3.18146  2.89801  2.37887  2.77519  2.98518  4.58477  3.61503
          0.01515  4.59316  5.31551  0.61958  0.77255  0.48576  0.95510
    329   1.06949  4.57087  3.99192  3.76616  4.82116  3.35007  4.79890  4.19389  3.82542  3.91994  4.77658  3.82745  1.21380  4.10324  4.08984  2.83952  3.16451  3.62466  6.16232  4.99437    331 a - - -
          2.68618  4.42225  2.77519  2.73123  3.46354  2.40513  3.72494  3.29354  2.67741  2.69355  4.24690  2.90347  2.73739  3.18146  2.89801  2.37887  2.77519  2.98518  4.58477  3.61503
          0.01515  4.59316  5.31551  0.61958  0.77255  0.48576  0.95510
    330   1.33797  5.21111  2.86223  1.29331  4.76868  3.53442  4.11188  4.15162  2.99268  3.77977  4.62792  3.19233  4.12526  3.28171  3.46249  2.99995  3.31353  3.75072  5.99459  4.62510    332 e - - -
          2.68618  4.42225  2.77519  2.73123  3.46354  2.40513  3.72494  3.29354  2.67741  2.69355  4.24690  2.90347  2.73739  3.18146  2.89801  2.37887  2.77519  2.98518  4.58477  3.61503
          0.01515  4.59316  5.31551  0.61958  0.77255  0.48576  0.95510
    331   3.23174  5.63647  2.73109  1.22779  4.76419  3.64277  1.47851  4.45662  2.85594  3.94244  4.79503  3.13599  4.19721  3.21202  3.29485  3.15827  3.49356  4.06633  5.96017  4.51512    333 e - - -
          2.68618  4.42225  2.77519  2.73123  3.46354  2.40513  3.72494  3.29354  2.67741  2.69355  4.24690  2.90347  2.73739  3.18146  2.89801  2.37887  2.77519  2.98518  4.58477  3.61503
          0.01515  4.59316  5.31551  0.61958  0.77255  0.48576  0.95510
    332   3.31954  4.94171  4.05659  3.62208  3.22361  4.14194  1.42032  3.23518  3.30032  1.23108  3.82840  3.93399  4.55217  3.77602  3.52950  3.53445  3.56570  3.15867  4.86259  3.34218    334 l - - -
          2.68618  4.42225  2.77519  2.73123  3.46354  2.40513  3.72494  3.29354  2.67741  2.69355  4.24690  2.90347  2.73739  3.18146  2.89801  2.37887  2.77519  2.98518  4.58477  3.61503
          0.01515  4.59316  5.31551  0.61958  0.77255  0.48576  0.95510
    333   2.87442  4.67797  3.66603  3.14529  3.89198  1.87678  4.07208  3.25959  2.85855  1.46227  3.85161  3.52785  4.18109  3.35052  2.45721  3.05498  3.14277  3.02690  5.29970  4.06022    335 l - - -
          2.68618  4.42225  2.77519  2.73123  3.46354  2.40513  3.72494  3.29354  2.67741  2.69355  4.24690  2.90347  2.73739  3.18146  2.89801  2.37887  2.77519  2.98518  4.58477  3.61503
          0.01515  4.59316  5.31551  0.61958  0.77255  0.48576  0.95510
    334   2.87322  4.67852  3.66356  3.14581  3.89588  1.82495  4.07517  3.26420  2.86381  1.48429  3.85651  3.52806  4.18063  3.35362  2.48309  3.05336  3.14326  3.03042  5.30368  4.06345    336 l - - -
          2.68618  4.42225  2.77519  2.73123  3.46354  2.40513  3.72494  3.29354  2.67741  2.69355  4.24690  2.90347  2.73739  3.18146  2.89801  2.37887  2.77519  2.98518  4.58477  3.61503
          0.01515  4.59316  5.31551  0.61958  0.77255  0.48576  0.95510
    335   3.21711  4.85285  4.25341  3.87742  3.75853  4.03656  4.68317  3.05621  3.72851  1.08220  3.73683  4.14740  1.36586  4.08756  3.95450  3.50427  3.54822  3.01200  5.48170  4.26234    337 l - - -
          2.68618  4.42225  2.77519  2.73123  3.46354  2.40513  3.72494  3.29354  2.67741  2.69355  4.24690  2.90347  2.73739  3.18146  2.89801  2.37887  2.77519  2.98518  4.58477  3.61503
          0.01515  4.59316  5.31551  0.61958  0.77255  0.48576  0.95510
    336   2.13110  4.73342  3.37132  2.95569  4.49288  3.41496  4.14770  3.91264  3.00790  3.54091  4.35243  2.46303  1.53610  3.33322  3.42799  2.77917  1.97442  3.46984  5.77430  4.48200    338 p - - -
          2.68618  4.42225  2.77519  2.73123  3.46354  2.40513  3.72494  3.29354  2.67741  2.69355  4.24690  2.90347  2.73739  3.18146  2.89801  2.37887  2.77519  2.98518  4.58477  3.61503
          0.01515  4.59316  5.31551  0.61958  0.77255  0.48576  0.95510
    337   2.34887  4.91986  3.12903  1.99989  4.19442  3.55367  3.80295  3.59799  2.60868  2.74402  4.03240  3.11578  2.97194  2.95819  3.06645  2.78219  1.86466  3.27285  5.46464  4.13368    339 t - - -
          2.68618  4.42225  2.77519  2.73123  3.46354  2.40513  3.72494  3.29354  2.67741  2.69355  4.24690  2.90347  2.73739  3.18146  2.89801  2.37887  2.77519  2.98518  4.58477  3.61503
          0.01515  4.59316  5.31551  0.61958  0.77255  0.48576  0.95510
    338   2.41858  5.75741  2.00766  0.92263  5.08042  3.53370  4.03423  4.59028  3.00627  4.07919  4.90110  2.99727  4.12808  3.18625  3.59021  3.07739  3.46245  4.14821  6.23448  4.73561    340 e - - -
          2.68618  4.42225  2.77519  2.73123  3.46354  2.40513  3.72494  3.29354  2.67741  2.69355  4.24690  2.90347  2.73739  3.18146  2.89801  2.37887  2.77519  2.98518  4.58477  3.61503
          0.01515  4.59316  5.31551  0.61958  0.77255  0.48576  0.95510
    339   3.28758  5.96624  1.20235  1.31053  5.24580  3.53938  4.07808  4.79526  3.10102  4.24564  5.08341  2.98179  4.16341  2.51627  3.71876  3.14999  3.57329  4.33319  6.38684  4.84307    341 d - - -
          2.68618  4.42225  2.77519  2.73123  3.46354  2.40513  3.72494  3.29354  2.67741  2.69355  4.24690  2.90347  2.73739  3.18146  2.89801  2.37887  2.77519  2.98518  4.58477  3.61503
          0.01515  4.59316  5.31551  0.61958  0.77255  0.48576  0.95510
    340   3.02213  4.69851  1.61963  3.28655  3.94795  4.00336  4.37728  2.04119  3.34850  2.75026  3.82407  3.72856  4.41376  3.65059  3.73868  3.31613  3.27783  1.47726  5.54615  4.27559    342 v - - -
          2.68618  4.42225  2.77519  2.73123  3.46354  2.40513  3.72494  3.29354  2.67741  2.69355  4.24690  2.90347  2.73739  3.18146  2.89801  2.37887  2.77519  2.98518  4.58477  3.61503
          0.01515  4.59316  5.31551  0.61958  0.77255  0.48576  0.95510
    341   2.80602  4.73750  3.41722  2.85976  3.94596  2.78846  2.90225  3.32834  2.67413  2.99489  3.86149  3.31365  4.07142  3.11742  2.14662  2.92639  3.04255  1.65971  5.28875  4.02117    343 v - - -
          2.68618  4.42225  2.77519  2.73123  3.46354  2.40513  3.72494  3.29354  2.67741  2.69355  4.24690  2.90347  2.73739  3.18146  2.89801  2.37887  2.77519  2.98518  4.58477  3.61503
          0.01515  4.59316  5.31551  0.61958  0.77255  0.48576  0.95510
    342   2.34845  4.77223  3.27437  2.70932  3.97092  3.61600  2.98585  3.36067  2.64767  3.00927  2.93871  3.19922  4.00171  2.53764  2.15873  2.83456  2.97634  2.29147  5.30146  4.00970    344 r - - -
          2.68618  4.42225  2.77519  2.73123  3.46354  2.40513  3.72494  3.29354  2.67741  2.69355  4.24690  2.90347  2.73739  3.18146  2.89801  2.37887  2.77519  2.98518  4.58477  3.61503
          0.01515  4.59316  5.31551  0.61958  0.77255  0.48576  0.95510
    343   2.32225  4.82762  2.69680  2.69092  4.16432  1.79649  3.87332  3.56387  2.71081  3.19798  3.01977  3.17979  3.98384  3.04680  3.16049  2.79197  2.28910  3.23766  5.46460  4.15075    345 g - - -
          2.68618  4.42225  2.77519  2.73123  3.46354  2.40513  3.72494  3.29354  2.67741  2.69355  4.24690  2.90347  2.73739  3.18146  2.89801  2.37887  2.77519  2.98518  4.58477  3.61503
          0.01515  4.59316  5.31551  0.61958  0.77255  0.48576  0.95510
    344   2.78748  4.56193  4.22584  3.95444  4.33363  1.23210  4.82315  3.18938  3.94636  3.31098  4.31594  4.00936  4.28544  4.22346  4.16438  3.04758  3.24822  1.17085  5.84425  4.64751    346 v - - -
          2.68618  4.42225  2.77519  2.73123  3.46354  2.40513  3.72494  3.29354  2.67741  2.69355  4.24690  2.90347  2.73739  3.18146  2.89801  2.37887  2.77519  2.98518  4.58477  3.61503
          0.01515  4.59316  5.31551  0.61958  0.77255  0.48576  0.95510
    345   2.41156  4.26192  4.15055  3.56904  3.38174  3.86387  4.17050  2.21987  3.45725  2.43776  2.72197  3.81232  4.23381  3.69861  2.78641  3.14793  2.46074  1.58374  4.89895  3.70243    347 v - - -
          2.68618  4.42225  2.77519  2.73123  3.46354  2.40513  3.72494  3.29354  2.67741  2.69355  4.24690  2.90347  2.73739  3.18146  2.89801  2.37887  2.77519  2.98518  4.58477  3.61503
          0.01515  4.59316  5.31551  0.61958  0.77255  0.48576  0.95510
    346   1.76554  4.43662  3.79800  3.23983  3.64036  3.73276  4.09772  1.74246  3.12829  2.68046  3.60281  3.58987  4.15683  3.45864  2.72971  3.01929  2.43923  2.63797  5.10947  3.88904    348 i - - -
          2.68618  4.42225  2.77519  2.73123  3.46354  2.40513  3.72494  3.29354  2.67741  2.69355  4.24690  2.90347  2.73739  3.18146  2.89801  2.37887  2.77519  2.98518  4.58477  3.61503
          0.01515  4.59316  5.31551  0.61958  0.77255  0.48576  0.95510
    347   0.96675  4.47084  4.19093  3.89964  4.68250  3.31384  4.81155  3.90801  3.87099  3.74355  4.61637  3.86159  4.09801  4.13929  4.10792  2.78227  1.30954  3.40656  6.08137  4.91680    349 a - - -
          2.68618  4.42225  2.77519  2.73123  3.46354  2.40513  3.72494  3.29354  2.67741  2.69355  4.24690  2.90347  2.73739  3.18146  2.89801  2.37887  2.77519  2.98518  4.58477  3.61503
          0.01515  4.59316  5.31551  0.61958  0.77255  0.48576  0.95510
    348   2.15316  5.13709  3.22935  2.65155  4.49188  3.62574  3.78784  3.90873  1.81360  3.44315  4.24189  3.15410  4.02336  2.91429  2.04769  2.86266  2.03491  3.54459  5.60610  4.28855    350 k - - -
          2.68618  4.42225  2.77519  2.73123  3.46354  2.40513  3.72494  3.29354  2.67741  2.69355  4.24690  2.90347  2.73739  3.18146  2.89801  2.37887  2.77519  2.98518  4.58477  3.61503
          0.01515  4.59316  5.31551  0.61958  0.77255  0.48576  0.95510
    349   3.04987  4.90041  3.74922  3.11226  4.08697  3.87691  3.96106  1.59732  2.48622  3.02968  3.97149  3.51096  4.24677  2.59606  1.57903  3.18329  3.25594  3.15324  5.38085  4.16461    351 r - - -
          2.68618  4.42225  2.77519  2.73123  3.46354  2.40513  3.72494  3.29354  2.67741  2.69355  4.24690  2.90347  2.73739  3.18146  2.89801  2.37887  2.77519  2.98518  4.58477  3.61503
          0.01515  4.59316  5.31551  0.61958  0.77255  0.48576  0.95510
    350   1.49473  4.48232  4.62045  4.07299  3.60461  4.20854  4.67074  1.38057  3.94960  2.35050  2.78104  4.26987  4.58893  4.18439  4.13415  3.54293  3.31118  2.15246  5.30772  4.12661    352 i - - -
          2.68618  4.42225  2.77519  2.73123  3.46354  2.40513  3.72494  3.29354  2.67741  2.69355  4.24690  2.90347  2.73739  3.18146  2.89801  2.37887  2.77519  2.98518  4.58477  3.61503
          0.01515  4.59316  5.31551  0.61958  0.77255  0.48576  0.95510
    351   0.73919  4.46867  4.21606  3.94161  4.71291  3.30857  4.84559  3.93190  3.91454  3.77412  4.64803  3.87871  4.10025  4.17862  4.14113  2.78147  1.72044  3.42085  6.11273  4.95375    353 a - - -
          2.68618  4.42225  2.77519  2.73123  3.46354  2.40513  3.72494  3.29354  2.67741  2.69355  4.24690  2.90347  2.73739  3.18146  2.89801  2.37887  2.77519  2.98518  4.58477  3.61503
          0.01515  4.59316  5.31551  0.61958  0.77255  0.48576  0.95510
    352   1.75985  5.08909  2.42966  2.54093  4.42552  3.52475  2.08219  3.86947  2.63542  3.43768  4.23469  3.07074  3.97754  2.96842  3.11462  2.80181  2.52225  3.49742  5.64126  4.27316    354 a - - -
          2.68618  4.42225  2.77519  2.73123  3.46354  2.40513  3.72494  3.29354  2.67741  2.69355  4.24690  2.90347  2.73739  3.18146  2.89801  2.37887  2.77519  2.98518  4.58477  3.61503
          0.01515  4.59316  5.31551  0.61958  0.77255  0.48576  0.95510
    353   1.61569  5.24070  2.42340  2.47930  4.54144  3.53373  2.22317  4.00808  2.60376  3.54051  4.32570  3.02647  3.98348  2.52287  3.09103  2.82295  3.09186  3.61959  5.71449  4.32061    355 a - - -
          2.68618  4.42225  2.77519  2.73123  3.46354  2.40513  3.72494  3.29354  2.67741  2.69355  4.24690  2.90347  2.73739  3.18146  2.89801  2.37887  2.77519  2.98518  4.58477  3.61503
          0.01515  4.59316  5.31551  0.61958  0.77255  0.48576  0.95510
    354   1.71016  3.00083  4.23383  3.67825  3.50325  2.26520  4.27553  2.06371  3.57056  2.56195  3.49603  3.85584  4.21795  3.80135  3.77128  3.08302  3.01230  2.16662  5.01803  3.82508    356 a - - -
          2.68618  4.42225  2.77519  2.73123  3.46354  2.40513  3.72494  3.29354  2.67741  2.69355  4.24690  2.90347  2.73739  3.18146  2.89801  2.37887  2.77519  2.98518  4.58477  3.61503
          0.01515  4.59316  5.31551  0.61958  0.77255  0.48576  0.95510
    355   1.39025  5.43559  1.53908  2.49793  4.90520  3.50682  4.03561  4.39234  2.97285  3.92258  4.73488  2.32018  4.09301  3.18984  3.51887  2.98990  3.33896  3.94908  6.09353  4.64953    357 a - - -
          2.68618  4.42225  2.77519  2.73123  3.46354  2.40513  3.72494  3.29354  2.67741  2.69355  4.24690  2.90347  2.73739  3.18146  2.89801  2.37887  2.77519  2.98518  4.58477  3.61503
          0.01515  4.59316  5.31551  0.61958  0.77255  0.48576  0.95510
    356   2.81757  4.77035  1.89040  2.78547  3.98303  3.66514  3.94935  1.92107  2.84666  2.98792  3.88445  2.67005  4.08398  3.16497  3.28053  2.93593  3.06019  2.37815  5.37567  4.08037    358 d - - -
          2.68618  4.42225  2.77519  2.73123  3.46354  2.40513  3.72494  3.29354  2.67741  2.69355  4.24690  2.90347  2.73739  3.18146  2.89801  2.37887  2.77519  2.98518  4.58477  3.61503
          0.01515  4.59316  5.31551  0.61958  0.77255  0.48576  0.95510
    357   1.74582  4.47960  4.89634  4.33738  3.63201  4.40822  4.83241  1.64900  4.21190  1.73914  3.51717  4.48748  4.73319  4.41131  4.34733  3.74251  3.37898  1.55196  5.36728  4.18730    359 v - - -
          2.68618  4.42225  2.77519  2.73123  3.46354  2.40513  3.72494  3.29354  2.67741  2.69355  4.24690  2.90347  2.73739  3.18146  2.89801  2.37887  2.77519  2.98518  4.58477  3.61503
          0.01515  4.59316  5.31551  0.61958  0.77255  0.48576  0.95510
    358   1.97495  4.74981  3.41112  2.84834  3.97578  3.67490  3.91685  3.21018  1.59318  2.49488  3.86296  3.31299  4.07600  3.12578  3.09473  2.92074  3.04068  2.47385  5.33887  4.06607    360 k - - -
          2.68618  4.42225  2.77519  2.73123  3.46354  2.40513  3.72494  3.29354  2.67741  2.69355  4.24690  2.90347  2.73739  3.18146  2.89801  2.37887  2.77519  2.98518  4.58477  3.61503
          0.01515  4.59316  5.31551  0.61958  0.77255  0.48576  0.95510
    359   2.83010  5.19980  3.12089  2.55923  4.52382  2.41615  3.74651  3.96769  1.97018  3.47830  4.25786  2.57206  3.98401  2.86207  1.90513  2.81354  3.05257  3.58431  5.62492  3.04943    361 r - - -
          2.68618  4.42225  2.77519  2.73123  3.46354  2.40513  3.72494  3.29354  2.67741  2.69355  4.24690  2.90347  2.73739  3.18146  2.89801  2.37887  2.77519  2.98518  4.58477  3.61503
          0.01515  4.59316  5.31551  0.61958  0.77255  0.48576  0.95510
    360   2.76626  4.53581  3.65711  3.10807  3.76544  1.50361  4.05055  2.45372  2.98356  2.79914  3.71358  3.49583  4.12607  3.35181  2.66061  2.97523  3.03158  2.34315  5.20297  3.96538    362 g - - -
          2.68618  4.42225  2.77519  2.73123  3.46354  2.40513  3.72494  3.29354  2.67741  2.69355  4.24690  2.90347  2.73739  3.18146  2.89801  2.37887  2.77519  2.98518  4.58477  3.61503
          0.01515  4.59316  5.31551  0.61958  0.77255  0.48576  0.95510
    361   2.74329  5.19058  2.98331  2.15295  4.51047  2.45620  3.06610  3.97856  2.19009  3.48464  4.24013  2.37382  3.02752  2.81843  2.94385  2.71657  2.97517  2.89537  5.63832  4.24322    363 e - - -
          2.68618  4.42225  2.77519  2.73123  3.46354  2.40513  3.72494  3.29354  2.67741  2.69355  4.24690  2.90347  2.73739  3.18146  2.89801  2.37887  2.77519  2.98518  4.58477  3.61503
          0.01515  4.59316  5.31551  0.61958  0.77255  0.48576  0.95510
    362   2.87189  5.36237  2.87862  2.10818  4.70372  2.05973  3.78091  4.18006  1.77858  3.65589  4.41792  2.45443  3.98288  2.51719  2.97124  2.82382  3.10635  3.75395  5.78385  4.38133    364 k - - -
          2.68618  4.42225  2.77519  2.73123  3.46354  2.40513  3.72494  3.29354  2.67741  2.69355  4.24690  2.90347  2.73739  3.18146  2.89801  2.37887  2.77519  2.98518  4.58477  3.61503
          0.01515  4.59316  5.31551  0.61958  0.77255  0.48576  0.95510
    363   1.85253  4.93885  3.15992  2.61093  4.22904  2.84694  3.79432  3.64344  2.56664  3.24250  4.05500  3.12044  3.96779  2.08952  2.55540  2.78224  2.98724  2.67504  5.47754  4.14850    365 a - - -
          2.68618  4.42225  2.77519  2.73123  3.46354  2.40513  3.72494  3.29354  2.67741  2.69355  4.24690  2.90347  2.73739  3.18146  2.89801  2.37887  2.77519  2.98518  4.58477  3.61503
          0.01515  4.59316  5.31551  0.61958  0.77255  0.48576  0.95510
    364   1.34914  4.67788  3.55344  3.01568  3.84675  3.68666  3.98206  3.29223  2.28930  2.96834  3.85849  3.42724  4.12242  3.25126  3.12269  2.98050  3.08306  3.03492  2.49795  3.95345    366 a - - -
          2.68618  4.42225  2.77519  2.73123  3.46354  2.40513  3.72494  3.29354  2.67741  2.69355  4.24690  2.90347  2.73739  3.18146  2.89801  2.37887  2.77519  2.98518  4.58477  3.61503
          0.01515  4.59316  5.31551  0.61958  0.77255  0.48576  0.95510
    365   2.75148  5.06967  3.08069  1.99456  4.34848  3.55058  3.73677  3.78649  2.47972  3.34228  3.25203  2.55209  3.94135  2.43754  2.51707  2.75323  2.98058  3.42565  2.60105  4.17977    367 e - - -
          2.68618  4.42225  2.77519  2.73123  3.46354  2.40513  3.72494  3.29354  2.67741  2.69355  4.24690  2.90347  2.73739  3.18146  2.89801  2.37887  2.77519  2.98518  4.58477  3.61503
          0.01515  4.59316  5.31551  0.61958  0.77255  0.48576  0.95510
    366   2.22138  4.91149  3.15418  2.07806  4.14308  3.57356  3.77513  3.55584  2.56778  2.62217  3.98552  2.64301  3.96351  2.93179  2.52751  2.78265  2.97142  3.24097  2.80199  4.08893    368 e - - -
          2.68618  4.42225  2.77519  2.73123  3.46354  2.40513  3.72494  3.29354  2.67741  2.69355  4.24690  2.90347  2.73739  3.18146  2.89801  2.37887  2.77519  2.98518  4.58477  3.61503
          0.01515  4.59316  5.31551  0.61958  0.77255  0.48576  0.95510
    367   2.77947  5.12411  1.96783  2.51756  4.39802  3.54858  3.75454  3.86914  2.50012  3.41145  4.19632  3.05000  3.95478  2.88046  1.89201  2.35225  3.01292  3.49588  3.40629  4.20657    369 r - - -
          2.68618  4.42225  2.77519  2.73123  3.46354  2.40513  3.72494  3.29354  2.67741  2.69355  4.24690  2.90347  2.73739  3.18146  2.89801  2.37887  2.77519  2.98518  4.58477  3.61503
          0.01515  4.59316  5.31551  0.61958  0.77255  0.48576  0.95510
    368   2.77889  5.14406  2.06468  2.23325  4.43214  3.53444  3.75616  3.88013  2.52641  2.08530  4.20613  3.02651  3.94732  2.87957  2.50590  2.39779  3.01303  3.50456  5.61144  4.23453    370 d - - -
          2.68618  4.42225  2.77519  2.73123  3.46354  2.40513  3.72494  3.29354  2.67741  2.69355  4.24690  2.90347  2.73739  3.18146  2.89801  2.37887  2.77519  2.98518  4.58477  3.61503
          0.01515  4.59316  5.31551  0.61958  0.77255  0.48576  0.95510
    369   2.35789  5.03531  3.08781  2.22659  4.29886  3.57313  3.77580  3.71858  1.95863  1.95310  4.10695  2.66283  3.97432  2.91636  2.96881  2.80066  3.01544  3.38061  5.51865  4.17815    371 l - - -
          2.68618  4.42225  2.77519  2.73123  3.46354  2.40513  3.72494  3.29354  2.67741  2.69355  4.24690  2.90347  2.73739  3.18146  2.89801  2.37887  2.77519  2.98518  4.58477  3.61503
          0.01515  4.59316  5.31551  0.61958  0.77255  0.48576  0.95510
    370   2.10185  4.85334  3.17982  2.14273  4.06971  3.60529  3.84399  3.45554  2.66403  3.09142  1.89903  3.17966  4.01382  2.60595  3.09100  2.85232  3.01859  3.16910  5.38779  4.08435    372 m - - -
          2.68618  4.42225  2.77519  2.73123  3.46354  2.40513  3.72494  3.29354  2.67741  2.69355  4.24690  2.90347  2.73739  3.18146  2.89801  2.37887  2.77519  2.98518  4.58477  3.61503
          0.01515  4.59316  5.31551  0.61958  0.77255  0.48576  0.95510
    371   1.81656  4.44563  3.90506  3.42592  3.91658  3.52392  4.30641  3.22427  3.36010  2.96332  1.52863  3.66616  4.11454  3.65909  3.65899  1.88063  3.03191  2.94131  5.37529  4.16117    373 m - - -
          2.68618  4.42225  2.77519  2.73123  3.46354  2.40513  3.72494  3.29354  2.67741  2.69355  4.24690  2.90347  2.73739  3.18146  2.89801  2.37887  2.77519  2.98518  4.58477  3.61503
          0.01515  4.59316  5.31551  0.61958  0.77255  0.48576  0.95510
    372   1.61081  5.24528  3.13937  2.20221  4.59310  3.62386  3.77249  4.02526  2.05048  3.52702  4.31328  3.11551  4.02090  2.88961  2.04273  2.86692  3.10686  3.64262  5.66387  4.32813    374 a - - -
          2.68618  4.42225  2.77519  2.73123  3.46354  2.40513  3.72494  3.29354  2.67741  2.69355  4.24690  2.90347  2.73739  3.18146  2.89801  2.37887  2.77519  2.98518  4.58477  3.61503
          0.01515  4.59316  5.31551  0.61958  0.77255  0.48576  0.95510
    373   1.53304  5.25247  3.46011  2.84971  4.68113  3.76005  3.85245  4.06230  1.78019  3.56396  4.38937  3.30847  4.15558  2.98298  1.70932  3.05361  3.26010  3.70982  5.67987  4.42938    375 a - - -
          2.68618  4.42225  2.77519  2.73123  3.46354  2.40513  3.72494  3.29354  2.67741  2.69355  4.24690  2.90347  2.73739  3.18146  2.89801  2.37887  2.77519  2.98518  4.58477  3.61503
          0.01515  4.59316  5.31551  0.61958  0.77255  0.48576  0.95510
    374   1.28174  4.91908  3.72226  3.21181  4.62928  3.62916  4.16819  3.99486  2.69663  3.60528  4.47674  3.55386  4.19583  3.35216  1.31234  3.03387  3.27041  3.60728  5.78903  4.57298    376 a - - -
          2.68618  4.42225  2.77519  2.73123  3.46354  2.40513  3.72494  3.29354  2.67741  2.69355  4.24690  2.90347  2.73739  3.18146  2.89801  2.37887  2.77519  2.98518  4.58477  3.61503
          0.01515  4.59316  5.31551  0.61958  0.77255  0.48576  0.95510
    375   2.39829  4.76677  3.39883  2.81740  3.97319  3.67819  3.86715  2.64361  2.25433  2.99339  3.86079  3.28476  4.06109  3.07326  1.67893  2.91414  3.03199  2.49384  5.30425  4.03574    377 r - - -
          2.68618  4.42225  2.77519  2.73123  3.46354  2.40513  3.72494  3.29354  2.67741  2.69355  4.24690  2.90347  2.73739  3.18146  2.89801  2.37887  2.77519  2.98518  4.58477  3.61503
          0.01515  4.59316  5.31551  0.61958  0.77255  0.48576  0.95510
    376   1.97014  4.66506  3.43250  2.89807  3.97454  3.59590  3.96604  3.29288  2.02972  3.01546  3.88283  3.33590  4.04937  3.19413  3.21673  2.40661  3.00941  1.80131  5.34199  4.07518    378 v - - -
          2.68618  4.42225  2.77519  2.73123  3.46354  2.40513  3.72494  3.29354  2.67741  2.69355  4.24690  2.90347  2.73739  3.18146  2.89801  2.37887  2.77519  2.98518  4.58477  3.61503
          0.01515  4.59316  5.31551  0.61958  0.77255  0.48576  0.95510
    377   1.82880  5.02400  2.55108  2.53618  4.29370  3.54612  3.76308  3.72223  2.54328  2.36106  4.10027  2.60481  3.94942  2.89979  2.51549  2.76445  2.98598  3.37523  5.51900  4.16636    379 a - - -
          2.68618  4.42225  2.77519  2.73123  3.46354  2.40513  3.72494  3.29354  2.67741  2.69355  4.24690  2.90347  2.73739  3.18146  2.89801  2.37887  2.77519  2.98518  4.58477  3.61503
          0.01515  4.59316  5.31551  0.61958  0.77255  0.48576  0.95510
    378   2.78340  4.94029  1.96301  2.60462  4.14701  3.58118  3.82205  3.54463  2.65037  2.11341  3.14739  2.23687  3.99387  2.98780  3.11029  2.82596  3.01977  3.24526  5.45038  4.11665    380 d - - -
          2.68618  4.42225  2.77519  2.73123  3.46354  2.40513  3.72494  3.29354  2.67741  2.69355  4.24690  2.90347  2.73739  3.18146  2.89801  2.37887  2.77519  2.98518  4.58477  3.61503
          0.01515  4.59316  5.31551  0.61958  0.77255  0.48576  0.95510
    379   2.79939  5.24799  1.81742  2.12412  4.55783  3.52404  3.75174  4.03104  2.51337  3.53813  4.30227  2.62179  3.94541  2.86482  2.53931  2.76661  3.03430  3.62336  2.69088  4.29128    381 d - - -
          2.68618  4.42225  2.77519  2.73123  3.46354  2.40513  3.72494  3.29354  2.67741  2.69355  4.24690  2.90347  2.73739  3.18146  2.89801  2.37887  2.77519  2.98518  4.58477  3.61503
          0.01515  4.59316  5.31551  0.61958  0.77255  0.48576  0.95510
    380   2.73049  4.80734  3.21634  2.33111  4.01430  3.59076  3.80124  2.88811  2.27624  2.68164  3.88776  3.15724  3.97815  2.51221  2.58559  2.80215  2.59530  2.64984  3.42437  4.02597    382 k - - -
          2.68618  4.42225  2.77519  2.73123  3.46354  2.40513  3.72494  3.29354  2.67741  2.69355  4.24690  2.90347  2.73739  3.18146  2.89801  2.37887  2.77519  2.98518  4.58477  3.61503
          0.01515  4.59316  5.31551  0.61958  0.77255  0.48576  0.95510
    381   2.09742  5.29910  2.01190  2.11200  4.63446  3.50981  3.73702  4.11994  2.49549  3.59965  4.34688  2.61103  3.93123  2.44642  2.51149  2.74722  3.02642  3.68541  5.73363  4.31746    383 d - - -
          2.68618  4.42225  2.77519  2.73123  3.46354  2.40513  3.72494  3.29354  2.67741  2.69355  4.24690  2.90347  2.73739  3.18146  2.89801  2.37887  2.77519  2.98518  4.58477  3.61503
          0.01515  4.59316  5.31551  0.61958  0.77255  0.48576  0.95510
    382   2.43415  5.18216  3.19267  2.60961  4.50862  3.62591  3.75890  3.93347  2.08386  3.45361  4.24462  3.12242  4.00963  1.83914  1.97022  2.84849  3.07527  2.83145  5.60711  4.27860    384 q - - -
          2.68618  4.42225  2.77519  2.73123  3.46354  2.40513  3.72494  3.29354  2.67741  2.69355  4.24690  2.90347  2.73739  3.18146  2.89801  2.37887  2.77519  2.98518  4.58477  3.61503
          0.01515  4.59316  5.31551  0.61958  0.77255  0.48576  0.95510
    383   2.37426  4.66651  3.58587  3.08431  3.86074  3.76099  4.09379  1.75664  2.96365  2.79375  3.78067  3.50475  4.19136  1.62407  3.30564  3.05841  3.12465  2.76289  5.32667  4.07683    385 q - - -
          2.68618  4.42225  2.77519  2.73123  3.46354  2.40513  3.72494  3.29354  2.67741  2.69355  4.24690  2.90347  2.73739  3.18146  2.89801  2.37887  2.77519  2.98518  4.58477  3.61503
          0.01515  4.59316  5.31551  0.61958  0.77255  0.48576  0.95510
    384   2.33744  4.77116  3.24209  2.32928  3.97751  2.87823  3.85637  1.78841  2.30194  3.01656  3.87083  3.21361  4.01941  3.05887  3.12471  2.85877  3.00035  3.06929  5.32025  4.03000    386 i - - -
          2.68618  4.42225  2.77519  2.73123  3.46354  2.40513  3.72494  3.29354  2.67741  2.69355  4.24690  2.90347  2.73739  3.18146  2.89801  2.37887  2.77519  2.98518  4.58477  3.61503
          0.01515  4.59316  5.31551  0.61958  0.77255  0.48576  0.95510
    385   2.80827  5.26122  2.47129  1.95136  4.57476  3.52356  3.75838  4.04416  2.05374  2.08963  4.31570  2.48005  3.94950  2.87181  3.01418  2.77362  3.04395  3.63566  5.70693  4.30530    387 e - - -
          2.68618  4.42225  2.77519  2.73123  3.46354  2.40513  3.72494  3.29354  2.67741  2.69355  4.24690  2.90347  2.73739  3.18146  2.89801  2.37887  2.77519  2.98518  4.58477  3.61503
          0.01515  4.59316  5.31551  0.61958  0.77255  0.48576  0.95510
    386   1.38710  4.61224  3.47471  2.98803  4.00597  3.53700  4.05680  3.37509  2.97805  2.15007  3.93575  2.65286  4.04978  3.30545  3.36621  2.32229  3.01303  3.07402  5.38966  4.12761    388 a - - -
          2.68618  4.42225  2.77519  2.73123  3.46354  2.40513  3.72494  3.29354  2.67741  2.69355  4.24690  2.90347  2.73739  3.18146  2.89801  2.37887  2.77519  2.98518  4.58477  3.61503
          0.01515  4.59316  5.31551  0.61958  0.77255  0.48576  0.95510
    387   1.65922  4.33778  4.21044  3.65539  3.51355  3.87772  4.30250  1.64968  3.54957  2.09856  3.48676  3.88815  4.29511  3.80166  3.77118  2.63756  3.07597  2.37214  5.05922  3.86018    389 i - - -
          2.68618  4.42225  2.77519  2.73123  3.46354  2.40513  3.72494  3.29354  2.67741  2.69355  4.24690  2.90347  2.73739  3.18146  2.89801  2.37887  2.77519  2.98518  4.58477  3.61503
          0.01515  4.59316  5.31551  0.61958  0.77255  0.48576  0.95510
    388   2.79759  4.75827  1.97743  2.76289  3.92614  3.64919  3.90877  2.32491  2.80546  2.01891  3.84161  2.61263  4.05828  3.12819  3.23496  2.90874  3.03466  2.96880  5.31605  4.02237    390 d - - -
          2.68618  4.42225  2.77519  2.73123  3.46354  2.40513  3.72494  3.29354  2.67741  2.69355  4.24690  2.90347  2.73739  3.18146  2.89801  2.37887  2.77519  2.98518  4.58477  3.61503
          0.01515  4.59316  5.31551  0.61958  0.77255  0.48576  0.95510
    389   2.44227  5.06388  2.31997  2.18878  4.33777  3.53391  3.74113  3.77721  2.51761  3.33884  3.15952  3.03592  2.24784  2.86859  2.99622  2.74263  2.97399  3.41597  5.54219  3.31687    391 e - - -
          2.68618  4.42225  2.77519  2.73123  3.46354  2.40513  3.72494  3.29354  2.67741  2.69355  4.24690  2.90347  2.73739  3.18146  2.89801  2.37887  2.77519  2.98518  4.58477  3.61503
          0.01515  4.59316  5.31551  0.61958  0.77255  0.48576  0.95510
    390   2.41659  5.49423  2.16550  1.74082  4.82932  3.52322  3.91550  4.31806  2.78989  3.81939  4.60944  3.00066  1.63894  3.04982  3.32581  2.93351  3.26024  3.89230  5.97857  4.53325    392 p - - -
          2.68618  4.42225  2.77519  2.73123  3.46354  2.40513  3.72494  3.29354  2.67741  2.69355  4.24690  2.90347  2.73739  3.18146  2.89801  2.37887  2.77519  2.98518  4.58477  3.61503
          0.01515  4.59316  5.31551  0.61958  0.77255  0.48576  0.95510
    391   2.74623  5.14706  2.62273  1.68903  4.44049  3.52142  2.93891  3.90380  2.48588  2.83155  4.20112  3.00707  3.05346  2.83987  2.97123  2.72892  2.97860  3.51357  5.60278  3.09699    393 e - - -
          2.68618  4.42225  2.77519  2.73123  3.46354  2.40513  3.72494  3.29354  2.67741  2.69355  4.24690  2.90347  2.73739  3.18146  2.89801  2.37887  2.77519  2.98518  4.58477  3.61503
          0.01515  4.59316  5.31551  0.61958  0.77255  0.48576  0.95510
    392   2.34150  4.47120  3.58768  3.02022  3.61360  3.70800  3.95840  2.46498  2.29880  2.28594  3.57368  3.43297  4.08769  2.80794  3.32518  2.95162  2.51048  2.09520  5.05544  3.81828    394 v - - -
          2.68618  4.42225  2.77519  2.73123  3.46354  2.40513  3.72494  3.29354  2.67741  2.69355  4.24690  2.90347  2.73739  3.18146  2.89801  2.37887  2.77519  2.98518  4.58477  3.61503
          0.11092  4.59316  2.35526  0.61958  0.77255  0.48576  0.95510
    393   2.34953  4.87309  3.15319  2.23328  4.11366  3.55893  3.76597  3.51556  2.54038  2.11416  3.95973  3.11133  3.95456  2.92861  2.18130  2.44222  2.96482  3.20687  5.38685  4.07219    395 l - - -
          2.68618  4.42225  2.77519  2.73123  3.46354  2.40513  3.72494  3.29354  2.67741  2.69355  4.24690  2.90347  2.73739  3.18146  2.89801  2.37887  2.77519  2.98518  4.58477  3.61503
          0.27766  4.49890  1.46395  0.61958  0.77255  0.64180  0.74727
    394   2.19844  3.08881  3.22194  2.65490  3.99137  3.49380  3.74050  3.37665  2.47574  3.01133  3.85706  3.12432  3.90992  2.37259  2.06737  2.74526  2.90891  3.07818  5.27822  3.99615    396 r - - -
          2.68618  4.42225  2.77519  2.73123  3.46354  2.40513  3.72494  3.29354  2.67741  2.69355  4.24690  2.90347  2.73739  3.18146  2.89801  2.37887  2.77519  2.98518  4.58477  3.61503
          0.02157  4.24282  4.96517  0.61958  0.77255  0.92713  0.50366
    395   2.30120  4.48288  3.39712  2.83064  3.62843  3.57238  3.81157  2.99708  2.69462  2.70269  3.59588  3.26203  3.96630  3.08391  2.09233  2.82434  2.89254  2.28772  5.03862  2.84392    397 r - - -
          2.68618  4.42225  2.77519  2.73123  3.46354  2.40513  3.72494  3.29354  2.67741  2.69355  4.24690  2.90347  2.73739  3.18146  2.89801  2.37887  2.77519  2.98518  4.58477  3.61503
          0.02157  4.24282  4.96517  0.61958  0.77255  0.68459  0.70178
    396   2.36844  4.84006  3.11244  2.18620  4.07451  3.51708  3.70807  2.78503  2.13890  2.58481  3.91423  3.05800  3.90448  2.86637  2.44083  2.72968  2.91310  3.16547  5.34125  4.02381    398 k - - -
          2.68618  4.42225  2.77519  2.73123  3.46354  2.40513  3.72494  3.29354  2.67741  2.69355  4.24690  2.90347  2.73739  3.18146  2.89801  2.37887  2.77519  2.98518  4.58477  3.61503
          0.01911  4.36300  5.08534  0.61958  0.77255  0.32521  1.28150
    397   2.36844  4.98583  3.09504  2.25204  3.30751  2.84161  3.74677  3.04508  2.30061  3.25187  4.05215  3.06394  3.93777  2.88480  2.27677  2.36446  2.95989  3.32746  5.47663  4.12871    399 e - - -
          2.68618  4.42225  2.77519  2.73123  3.46354  2.40513  3.72494  3.29354  2.67741  2.69355  4.24690  2.90347  2.73739  3.18146  2.89801  2.37887  2.77519  2.98518  4.58477  3.61503
          0.10557  4.59316  2.40716  0.61958  0.77255  0.48576  0.95510
    398   2.18177  5.18669  2.91261  1.88746  4.52898  2.78552  3.72408  3.99576  1.90488  3.50389  4.26704  2.97949  3.91178  2.83662  2.95732  2.39648  2.99444  3.58393  5.65863  4.26480    400 e - - -
          2.68618  4.42225  2.77519  2.73123  3.46354  2.40513  3.72494  3.29354  2.67741  2.69355  4.24690  2.90347  2.73739  3.18146  2.89801  2.37887  2.77519  2.98518  4.58477  3.61503
          0.19600  4.50416  1.79019  0.61958  0.77255  0.40308  1.10340
    399   1.90100  4.92328  3.08650  1.94012  4.18286  3.53046  3.74013  3.58271  2.49361  2.56600  4.00877  3.06921  3.93273  2.89067  2.47158  2.76119  2.96215  3.26116  5.42785  4.10133    401 a - - -
          2.68618  4.42225  2.77519  2.73123  3.46354  2.40513  3.72494  3.29354  2.67741  2.69355  4.24690  2.90347  2.73739  3.18146  2.89801  2.37887  2.77519  2.98518  4.58477  3.61503
          0.12988  4.43323  2.20799  0.61958  0.77255  0.35839  1.19997
    400   2.46386  5.19284  3.07824  2.18518  4.53119  3.55315  3.69992  3.97818  1.68417  2.80210  4.24391  3.03411  3.93995  2.45581  2.34291  2.76520  3.01028  3.58168  5.60974  4.25316    402 k - - -
          2.68618  4.42225  2.77519  2.73123  3.46354  2.40513  3.72494  3.29354  2.67741  2.69355  4.24690  2.90347  2.73739  3.18146  2.89801  2.37887  2.77519  2.98518  4.58477  3.61503
          0.01664  4.50021  5.22256  0.61958  0.77255  0.63988  0.74941
    401   1.91216  5.17872  2.95778  2.19295  4.50579  2.83333  3.69574  3.97035  2.18303  3.47405  4.23396  2.50330  3.90114  2.80437  2.46880  2.71250  2.97142  3.56172  5.62411  4.23545    403 a - - -
          2.68618  4.42225  2.77519  2.73123  3.46354  2.40513  3.72494  3.29354  2.67741  2.69355  4.24690  2.90347  2.73739  3.18146  2.89801  2.37887  2.77519  2.98518  4.58477  3.61503
          0.01664  4.50021  5.22256  0.61958  0.77255  0.63988  0.74941
    402   2.14008  5.20408  2.93833  1.89931  4.53719  2.90836  3.69045  4.00908  2.18337  3.50167  4.25479  2.51648  3.89560  2.79572  2.48772  2.70547  2.97006  3.58972  5.64307  4.24618    404 e - - -
          2.68618  4.42225  2.77519  2.73123  3.46354  2.40513  3.72494  3.29354  2.67741  2.69355  4.24690  2.90347  2.73739  3.18146  2.89801  2.37887  2.77519  2.98518  4.58477  3.61503
          0.01664  4.50021  5.22256  0.61958  0.77255  0.40020  1.10922
    403   2.22120  5.17790  2.49526  1.95457  4.48664  2.93421  3.74281  3.94678  2.51284  2.77200  4.24040  3.00493  2.53313  2.85825  3.00327  2.74469  3.00203  3.55095  5.64309  4.25242    405 e - - -
          2.68618  4.42225  2.77519  2.73123  3.46354  2.40513  3.72494  3.29354  2.67741  2.69355  4.24690  2.90347  2.73739  3.18146  2.89801  2.37887  2.77519  2.98518  4.58477  3.61503
          0.09839  4.59316  2.48188  0.61958  0.77255  0.48576  0.95510
    404   2.71576  3.55204  2.50664  1.91259  4.47823  2.59014  3.68906  3.94553  2.44015  3.45475  4.21157  2.96694  3.05132  2.79688  2.47511  2.69051  2.94904  3.53629  5.61121  4.21648    406 e - - -
          2.68618  4.42225  2.77519  2.73123  3.46354  2.40513  3.72494  3.29354  2.67741  2.69355  4.24690  2.90347  2.73739  3.18146  2.89801  2.37887  2.77519  2.98518  4.58477  3.61503
          0.01645  4.51122  5.23357  0.61958  0.77255  0.62351  0.76800
    405   2.32568  5.21523  2.09726  2.43719  4.58926  2.10237  3.77748  4.06224  2.21178  3.57371  4.34199  2.98349  3.93417  2.89672  3.06983  2.28739  3.04332  3.64120  5.73305  4.32841    407 d - - -
          2.68618  4.42225  2.77519  2.73123  3.46354  2.40513  3.72494  3.29354  2.67741  2.69355  4.24690  2.90347  2.73739  3.18146  2.89801  2.37887  2.77519  2.98518  4.58477  3.61503
          0.01645  4.51122  5.23357  0.61958  0.77255  0.62351  0.76800
    406   2.85005  5.37006  2.06227  2.03413  4.69297  3.48496  2.07677  4.18366  2.57154  3.66532  4.42723  2.94734  2.87359  2.46867  3.08253  2.79372  3.09259  3.75131  5.80454  4.37420    408 e - - -
          2.68618  4.42225  2.77519  2.73123  3.46354  2.40513  3.72494  3.29354  2.67741  2.69355  4.24690  2.90347  2.73739  3.18146  2.89801  2.37887  2.77519  2.98518  4.58477  3.61503
          0.09303  4.51122  2.55301  0.61958  0.77255  0.62351  0.76800
    407   2.31445  4.86753  2.61307  2.52728  4.10418  2.78497  3.04099  3.51891  2.51956  3.12595  2.97879  3.04529  3.90140  2.86978  2.62297  2.71588  2.91020  2.66663  5.37367  4.04131    409 a - - -
          2.68618  4.42225  2.77519  2.73123  3.46354  2.40513  3.72494  3.29354  2.67741  2.69355  4.24690  2.90347  2.73739  3.18146  2.89801  2.37887  2.77519  2.98518  4.58477  3.61503
          0.01775  4.43595  5.15830  0.61958  0.77255  0.51207  0.91443
    408   2.33230  2.24374  3.39682  2.83606  3.76285  2.99598  2.99328  3.13694  2.34746  2.47085  3.69373  3.28824  4.01670  3.12383  3.17002  2.86102  2.94748  2.88517  5.15522  3.89401    410 c - - -
          2.68618  4.42225  2.77519  2.73123  3.46354  2.40513  3.72494  3.29354  2.67741  2.69355  4.24690  2.90347  2.73739  3.18146  2.89801  2.37887  2.77519  2.98518  4.58477  3.61503
          0.01624  4.52402  5.24637  0.61958  0.77255  0.41839  1.07325
    409   2.01192  1.41591  4.38999  3.94558  4.04073  3.42798  4.60851  3.28250  3.84145  3.11786  4.01910  3.90564  4.12326  4.06526  4.03233  1.80685  3.02721  2.20939  5.51730  4.34389    411 c - - -
          2.68618  4.42225  2.77519  2.73123  3.46354  2.40513  3.72494  3.29354  2.67741  2.69355  4.24690  2.90347  2.73739  3.18146  2.89801  2.37887  2.77519  2.98518  4.58477  3.61503
          0.01515  4.59316  5.31551  0.61958  0.77255  0.48576  0.95510
    410   1.39256  4.38051  3.95508  3.41864  3.66774  3.65299  4.21660  2.91733  3.34264  2.71190  2.21209  3.68716  4.15189  3.62093  3.62708  2.41356  3.01182  2.32606  5.15389  3.94530    412 a - - -
          2.68618  4.42225  2.77519  2.73123  3.46354  2.40513  3.72494  3.29354  2.67741  2.69355  4.24690  2.90347  2.73739  3.18146  2.89801  2.37887  2.77519  2.98518  4.58477  3.61503
          0.01515  4.59316  5.31551  0.61958  0.77255  0.48576  0.95510
    411   1.89924  2.16887  2.83522  3.21092  3.56890  3.72577  4.06377  2.84511  3.15482  2.62931  2.78856  3.56643  4.13416  3.44167  3.47475  2.99912  2.98433  2.33259  5.04086  3.81954    413 a - - -
          2.68618  4.42225  2.77519  2.73123  3.46354  2.40513  3.72494  3.29354  2.67741  2.69355  4.24690  2.90347  2.73739  3.18146  2.89801  2.37887  2.77519  2.98518  4.58477  3.61503
          0.01515  4.59316  5.31551  0.61958  0.77255  0.48576  0.95510
    412   2.69485  1.43930  3.75770  3.36143  4.29861  1.63787  4.36700  3.70045  3.28086  3.39061  4.25634  3.62172  4.11039  2.48870  3.59120  2.87505  3.10526  3.31573  5.66809  4.44128    414 c - - -
          2.68618  4.42225  2.77519  2.73123  3.46354  2.40513  3.72494  3.29354  2.67741  2.69355  4.24690  2.90347  2.73739  3.18146  2.89801  2.37887  2.77519  2.98518  4.58477  3.61503
          0.01515  4.59316  5.31551  0.61958  0.77255  0.48576  0.95510
    413   2.88238  5.39782  2.34661  2.08195  4.72797  1.92152  3.80784  4.21735  1.90036  3.69938  4.46137  2.98390  3.98139  2.92280  3.11464  2.38587  3.12596  3.78424  5.83883  4.40997    415 k - - -
          2.68618  4.42225  2.77519  2.73123  3.46354  2.40513  3.72494  3.29354  2.67741  2.69355  4.24690  2.90347  2.73739  3.18146  2.89801  2.37887  2.77519  2.98518  4.58477  3.61503
          0.01515  4.59316  5.31551  0.61958  0.77255  0.48576  0.95510
    414   2.74216  5.21191  2.56108  1.99549  4.53922  2.86622  3.70762  4.01358  1.98338  2.84263  4.25925  2.98286  3.90888  2.81138  2.94468  2.33879  2.63625  3.59335  5.65550  4.25368    416 k - - -
          2.68618  4.42225  2.77519  2.73123  3.46354  2.40513  3.72494  3.29354  2.67741  2.69355  4.24690  2.90347  2.73739  3.18146  2.89801  2.37887  2.77519  2.98518  4.58477  3.61503
          0.19707  4.59316  1.77938  0.61958  0.77255  0.48576  0.95510
    415   2.30211  5.07173  2.55172  2.17459  3.15708  2.49532  3.68179  3.81414  2.12714  3.35518  4.13181  2.95878  3.87361  2.80196  2.93722  2.68515  2.93125  3.43415  5.53998  4.16047    417 k - - -
          2.68618  4.42225  2.77519  2.73123  3.46354  2.40513  3.72494  3.29354  2.67741  2.69355  4.24690  2.90347  2.73739  3.18146  2.89801  2.37887  2.77519  2.98518  4.58477  3.61503
          0.42746  4.41424  1.09144  0.61958  0.77255  0.34852  1.22326
    416   2.70108  1.91094  3.59566  2.37544  3.56805  3.63648  4.00136  2.76189  2.98537  2.13545  3.54029  3.46353  4.06968  3.34019  3.30022  2.94404  2.96338  2.55863  5.05733  3.81684    418 c - - -
          2.68618  4.42225  2.77519  2.73123  3.46354  2.40513  3.72494  3.29354  2.67741  2.69355  4.24690  2.90347  2.73739  3.18146  2.89801  2.37887  2.77519  2.98518  4.58477  3.61503
          0.02098  4.27045  4.99280  0.61958  0.77255  0.29237  1.37235
    417   1.61200  1.29478  4.40842  4.05163  4.44694  3.32174  4.79616  3.76466  3.95643  3.54277  4.41136  3.92009  1.90372  4.19290  4.14863  2.77961  3.05169  3.30367  5.87592  4.72119    419 c - - -
          2.68618  4.42225  2.77519  2.73123  3.46354  2.40513  3.72494  3.29354  2.67741  2.69355  4.24690  2.90347  2.73739  3.18146  2.89801  2.37887  2.77519  2.98518  4.58477  3.61503
          0.01515  4.59316  5.31551  0.61958  0.77255  0.48576  0.95510
    418   1.51254  4.40729  3.88936  3.33385  3.54582  3.76606  4.14139  2.82646  3.25223  2.17334  2.25435  3.65994  3.02237  3.54027  3.54571  3.05592  3.03003  2.63716  5.06079  3.85192    420 a - - -
          2.68618  4.42225  2.77519  2.73123  3.46354  2.40513  3.72494  3.29354  2.67741  2.69355  4.24690  2.90347  2.73739  3.18146  2.89801  2.37887  2.77519  2.98518  4.58477  3.61503
          0.01515  4.59316  5.31551  0.61958  0.77255  0.48576  0.95510
    419   2.20151  5.14569  2.54588  2.16745  4.45416  3.51590  3.70752  3.91473  2.17752  3.43510  3.18481  2.99928  3.90884  2.81733  2.54711  2.42671  2.95927  2.97064  5.60092  4.21362    421 e - - -
          2.68618  4.42225  2.77519  2.73123  3.46354  2.40513  3.72494  3.29354  2.67741  2.69355  4.24690  2.90347  2.73739  3.18146  2.89801  2.37887  2.77519  2.98518  4.58477  3.61503
          0.01515  4.59316  5.31551  0.61958  0.77255  0.48576  0.95510
    420   2.73592  4.82789  2.40295  2.64653  4.03856  3.59036  3.80216  2.36096  2.30278  2.60803  3.90590  3.15130  3.97923  2.35401  3.07577  2.80282  2.96722  2.61514  5.35283  4.04255    422 k - - -
          2.68618  4.42225  2.77519  2.73123  3.46354  2.40513  3.72494  3.29354  2.67741  2.69355  4.24690  2.90347  2.73739  3.18146  2.89801  2.37887  2.77519  2.98518  4.58477  3.61503
          0.01515  4.59316  5.31551  0.61958  0.77255  0.48576  0.95510
    421   2.28629  4.56677  3.80617  2.69402  3.90000  3.84344  4.39296  2.61337  3.42452  2.81265  3.81954  3.76539  4.33551  3.73848  3.73954  3.20936  3.20741  0.98763  5.44295  4.21130    423 v - - -
          2.68618  4.42225  2.77519  2.73123  3.46354  2.40513  3.72494  3.29354  2.67741  2.69355  4.24690  2.90347  2.73739  3.18146  2.89801  2.37887  2.77519  2.98518  4.58477  3.61503
          0.01515  4.59316  5.31551  0.61958  0.77255  0.48576  0.95510
    422   1.44065  4.79547  2.51905  2.78789  4.29870  3.48369  3.98694  3.68185  2.84169  3.33500  4.16026  3.24645  4.00225  3.16477  3.28703  1.97934  3.02208  2.60079  5.59641  4.28647    424 a - - -
          2.68618  4.42225  2.77519  2.73123  3.46354  2.40513  3.72494  3.29354  2.67741  2.69355  4.24690  2.90347  2.73739  3.18146  2.89801  2.37887  2.77519  2.98518  4.58477  3.61503
          0.01515  4.59316  5.31551  0.61958  0.77255  0.48576  0.95510
    423   2.03333  5.17822  2.96692  1.93783  4.48611  2.85279  3.73087  3.94815  2.49116  3.46849  4.23370  2.52029  3.92614  2.43375  2.97828  2.73581  2.99191  3.54997  5.63489  3.18869    425 e - - -
          2.68618  4.42225  2.77519  2.73123  3.46354  2.40513  3.72494  3.29354  2.67741  2.69355  4.24690  2.90347  2.73739  3.18146  2.89801  2.37887  2.77519  2.98518  4.58477  3.61503
          0.01515  4.59316  5.31551  0.61958  0.77255  0.48576  0.95510
    424   2.73992  5.07905  2.60619  2.03880  3.14403  3.53433  3.73202  3.80248  2.25640  3.35519  4.13807  3.03223  3.92942  2.85643  2.61150  2.73732  2.97126  3.43507  5.54479  2.30064    426 e - - -
          2.68618  4.42225  2.77519  2.73123  3.46354  2.40513  3.72494  3.29354  2.67741  2.69355  4.24690  2.90347  2.73739  3.18146  2.89801  2.37887  2.77519  2.98518  4.58477  3.61503
          0.01515  4.59316  5.31551  0.61958  0.77255  0.48576  0.95510
    425   3.99329  5.17858  5.26560  4.94940  1.52098  4.84506  3.93617  3.49310  4.75690  1.65338  4.06451  4.58298  5.11778  4.63166  4.69628  4.20732  4.20560  3.47603  4.05479  1.02984    427 y - - -
          2.68618  4.42225  2.77519  2.73123  3.46354  2.40513  3.72494  3.29354  2.67741  2.69355  4.24690  2.90347  2.73739  3.18146  2.89801  2.37887  2.77519  2.98518  4.58477  3.61503
          0.01515  4.59316  5.31551  0.61958  0.77255  0.48576  0.95510
    426   2.80549  4.54984  3.60653  3.07195  1.94854  2.34294  3.97670  3.04334  3.01022  2.29962  3.64035  3.47651  4.14046  2.25500  3.35835  3.00957  3.04428  2.82908  5.00005  3.67055    428 f - - -
          2.68618  4.42225  2.77519  2.73123  3.46354  2.40513  3.72494  3.29354  2.67741  2.69355  4.24690  2.90347  2.73739  3.18146  2.89801  2.37887  2.77519  2.98518  4.58477  3.61503
          0.10959  4.59316  2.36792  0.61958  0.77255  0.48576  0.95510
    427   2.70241  4.72355  3.21376  2.38793  3.03750  2.24773  3.79634  2.67261  2.65573  2.96421  3.81208  3.15930  3.96293  2.54435  3.09122  2.38519  2.93534  3.03182  5.26169  3.96611    429 g - - -
          2.68618  4.42225  2.77519  2.73123  3.46354  2.40513  3.72494  3.29354  2.67741  2.69355  4.24690  2.90347  2.73739  3.18146  2.89801  2.37887  2.77519  2.98518  4.58477  3.61503
          0.34956  4.50021  1.25915  0.61958  0.77255  0.63988  0.74941
    428   2.57949  4.27016  3.74175  3.26479  3.61428  2.53290  4.12774  1.63234  3.19561  2.60226  3.56898  3.54437  4.02600  3.50259  3.48594  2.85653  2.24081  2.41195  5.12143  3.90313    430 i - - -
          2.68618  4.42225  2.77519  2.73123  3.46354  2.40513  3.72494  3.29354  2.67741  2.69355  4.24690  2.90347  2.73739  3.18146  2.89801  2.37887  2.77519  2.98518  4.58477  3.61503
          0.01563  4.16629        *  0.61958  0.77255  0.00000        *
//
