# Supplementary material for: Uneven distribution of cobamide biosynthesis and dependence in bacteria predicted by comparative genomics
Source: ISME J. 2018 Nov 14;13(3):789–804. doi: 10.1038/s41396-018-0304-9 (PMC6461909; doi:10.1038/s41396-018-0304-9)
Supplement: Supplementary file 14 — BzaC HMM [file 41396_2018_304_MOESM14_ESM.txt]

HMMER3/f [3.1b2 | February 2015]
NAME  bzaCdomainhmmaln
LENG  279
ALPH  amino
RF    no
MM    no
CONS  yes
CS    no
MAP   yes
DATE  Wed Jul 26 13:34:40 2017
NSEQ  23
EFFN  3.175415
CKSUM 1577970854
STATS LOCAL MSV      -10.9259  0.70189
STATS LOCAL VITERBI  -11.4195  0.70189
STATS LOCAL FORWARD   -5.5911  0.70189
HMM          A        C        D        E        F        G        H        I        K        L        M        N        P        Q        R        S        T        V        W        Y   
            m->m     m->i     m->d     i->m     i->i     d->m     d->d
  COMPO   2.44215  4.45634  2.95633  2.63070  3.32460  2.96621  3.66294  2.76935  2.67228  2.26753  3.63268  3.09683  3.51989  3.08532  2.94600  2.69206  2.82564  2.74017  4.59490  3.58638
          2.68618  4.42225  2.77519  2.73123  3.46354  2.40513  3.72494  3.29354  2.67741  2.69355  4.24690  2.90347  2.73739  3.18146  2.89801  2.37887  2.77519  2.98518  4.58477  3.61503
          0.29725  4.97166  1.38545  0.61958  0.77255  0.00000        *
      1   2.64630  4.57495  4.12046  3.87327  4.87600  3.36499  4.86236  4.27868  3.88875  4.00197  4.82849  3.88135  4.15702  4.16840  4.14207  1.57308  0.77147  3.67131  6.22983  5.04787      1 t - - -
          2.68618  4.42225  2.77519  2.73123  3.46354  2.40513  3.72494  3.29354  2.67741  2.69355  4.24690  2.90347  2.73739  3.18146  2.89801  2.37887  2.77519  2.98518  4.58477  3.61503
          0.01377  4.68818  5.41053  0.61958  0.77255  0.26071  1.47187
      2   2.68803  5.32572  3.14179  2.58599  4.65160  3.32187  3.84060  4.12142  1.99737  3.62262  4.37406  2.92649  4.04536  1.98663  2.84862  2.45813  1.95120  3.20150  5.77160  4.37627      2 t - - -
          2.68618  4.42225  2.77519  2.73123  3.46354  2.40513  3.72494  3.29354  2.67741  2.69355  4.24690  2.90347  2.73739  3.18146  2.89801  2.37887  2.77519  2.98518  4.58477  3.61503
          0.01035  4.97166  5.69401  0.61958  0.77255  0.48576  0.95510
      3   2.91285  4.42225  4.25923  3.67372  3.52380  3.99558  4.28582  2.12831  2.62580  1.38013  3.14969  3.92717  4.36442  3.80277  2.66760  3.27567  2.73257  2.39049  5.03174  3.83623      3 l - - -
          2.68618  4.42225  2.77519  2.73123  3.46354  2.40513  3.72494  3.29354  2.67741  2.69355  4.24690  2.90347  2.73739  3.18146  2.89801  2.37887  2.77519  2.98518  4.58477  3.61503
          0.01035  4.97166  5.69401  0.61958  0.77255  0.48576  0.95510
      4   1.71635  4.49477  4.14216  3.57911  3.66822  3.91815  4.31005  2.48326  3.49735  1.83297  3.65642  3.86382  4.34053  3.76061  3.76265  1.82549  2.57158  2.74854  5.16040  3.95511      4 a - - -
          2.68618  4.42225  2.77519  2.73123  3.46354  2.40513  3.72494  3.29354  2.67741  2.69355  4.24690  2.90347  2.73739  3.18146  2.89801  2.37887  2.77519  2.98518  4.58477  3.61503
          0.01035  4.97166  5.69401  0.61958  0.77255  0.48576  0.95510
      5   2.95699  5.35210  3.24167  2.68833  4.70370  3.31518  3.89997  4.15456  2.23792  3.65876  4.42794  3.21628  4.11947  2.78177  2.38190  1.23149  2.66299  3.75430  5.80359  4.44021      5 s - - -
          2.68618  4.42225  2.77519  2.73123  3.46354  2.40513  3.72494  3.29354  2.67741  2.69355  4.24690  2.90347  2.73739  3.18146  2.89801  2.37887  2.77519  2.98518  4.58477  3.61503
          0.01035  4.97166  5.69401  0.61958  0.77255  0.48576  0.95510
      6   2.56600  5.36602  2.23406  2.13763  4.70485  3.64675  3.83432  4.18477  1.98917  2.77395  4.40906  3.11697  4.04117  2.93350  2.02160  2.83938  2.72829  3.75343  5.80123  4.39632      6 k - - -
          2.68618  4.42225  2.77519  2.73123  3.46354  2.40513  3.72494  3.29354  2.67741  2.69355  4.24690  2.90347  2.73739  3.18146  2.89801  2.37887  2.77519  2.98518  4.58477  3.61503
          0.01035  4.97166  5.69401  0.61958  0.77255  0.48576  0.95510
      7   2.90884  4.93435  2.80129  2.86381  2.51314  3.77430  3.31323  3.52407  2.31892  3.16810  4.02001  3.35491  4.16306  3.18935  3.28452  2.99411  2.45080  3.24541  5.37572  1.69714      7 y - - -
          2.68618  4.42225  2.77519  2.73123  3.46354  2.40513  3.72494  3.29354  2.67741  2.69355  4.24690  2.90347  2.73739  3.18146  2.89801  2.37887  2.77519  2.98518  4.58477  3.61503
          0.01035  4.97166  5.69401  0.61958  0.77255  0.48576  0.95510
      8   4.22395  5.45974  5.57051  5.20228  2.97059  5.18018  4.61150  3.33923  4.94757  0.66180  3.87537  5.06049  5.42545  4.96273  4.93856  4.59476  4.44532  3.48301  4.74195  1.42902      8 L - - -
          2.68618  4.42225  2.77519  2.73123  3.46354  2.40513  3.72494  3.29354  2.67741  2.69355  4.24690  2.90347  2.73739  3.18146  2.89801  2.37887  2.77519  2.98518  4.58477  3.61503
          0.01035  4.97166  5.69401  0.61958  0.77255  0.48576  0.95510
      9   3.87878  5.07323  5.95449  5.45045  3.99989  5.44362  6.01381  1.59417  5.36631  1.06619  3.73750  5.60839  5.58849  5.45256  5.43420  4.86364  4.12110  1.14923  6.16847  5.07920      9 l - - -
          2.68618  4.42225  2.77519  2.73123  3.46354  2.40513  3.72494  3.29354  2.67741  2.69355  4.24690  2.90347  2.73739  3.18146  2.89801  2.37887  2.77519  2.98518  4.58477  3.61503
          0.01035  4.97166  5.69401  0.61958  0.77255  0.48576  0.95510
     10   2.38278  4.90428  3.40102  2.84027  4.10039  3.74984  3.96616  2.98996  1.83404  2.66020  3.98904  3.33357  2.75421  3.16140  2.76456  2.52099  3.10761  2.29260  5.43910  4.14335     10 k - - -
          2.68618  4.42225  2.77519  2.73123  3.46354  2.40513  3.72494  3.29354  2.67741  2.69355  4.24690  2.90347  2.73739  3.18146  2.89801  2.37887  2.77519  2.98518  4.58477  3.61503
          0.01035  4.97166  5.69401  0.61958  0.77255  0.48576  0.95510
     11   2.93601  5.43126  2.50388  2.58976  4.77198  1.53088  3.88163  4.25283  2.29854  3.73311  4.48096  3.13889  4.08270  2.39781  2.70727  2.36156  3.16956  3.82124  5.86559  4.45799     11 g - - -
          2.68618  4.42225  2.77519  2.73123  3.46354  2.40513  3.72494  3.29354  2.67741  2.69355  4.24690  2.90347  2.73739  3.18146  2.89801  2.37887  2.77519  2.98518  4.58477  3.61503
          0.01035  4.97166  5.69401  0.61958  0.77255  0.48576  0.95510
     12   2.46315  5.33611  3.14040  2.20069  4.67942  2.24241  3.87111  4.14765  1.47034  3.65130  4.40660  3.15035  4.06733  2.97817  3.09138  2.45985  3.13192  3.34275  5.80145  4.40853     12 k - - -
          2.68618  4.42225  2.77519  2.73123  3.46354  2.40513  3.72494  3.29354  2.67741  2.69355  4.24690  2.90347  2.73739  3.18146  2.89801  2.37887  2.77519  2.98518  4.58477  3.61503
          0.01035  4.97166  5.69401  0.61958  0.77255  0.48576  0.95510
     13   2.70072  5.35525  3.12887  1.76465  4.69171  3.65411  3.84769  4.16632  2.46430  3.65797  4.40572  3.12981  2.17431  2.95011  2.44461  2.12779  2.75606  3.74287  5.79887  4.39921     13 e - - -
          2.68618  4.42225  2.77519  2.73123  3.46354  2.40513  3.72494  3.29354  2.67741  2.69355  4.24690  2.90347  2.73739  3.18146  2.89801  2.37887  2.77519  2.98518  4.58477  3.61503
          0.01035  4.97166  5.69401  0.61958  0.77255  0.48576  0.95510
     14   2.62552  5.36213  2.02211  1.64185  4.69251  3.64807  3.84577  4.16989  2.59150  2.67429  4.40752  2.91066  3.13907  2.79545  3.08389  2.66671  3.11384  3.74502  5.80295  3.74495     14 e - - -
          2.68618  4.42225  2.77519  2.73123  3.46354  2.40513  3.72494  3.29354  2.67741  2.69355  4.24690  2.90347  2.73739  3.18146  2.89801  2.37887  2.77519  2.98518  4.58477  3.61503
          0.01035  4.97166  5.69401  0.61958  0.77255  0.48576  0.95510
     15   2.58408  4.78110  3.06174  3.01330  3.86763  3.82098  2.78597  3.32149  2.99523  2.54866  3.88035  3.47013  4.21160  3.31967  3.39553  3.06074  2.75555  3.07344  5.28537  1.37280     15 y - - -
          2.68618  4.42225  2.77519  2.73123  3.46354  2.40513  3.72494  3.29354  2.67741  2.69355  4.24690  2.90347  2.73739  3.18146  2.89801  2.37887  2.77519  2.98518  4.58477  3.61503
          0.01035  4.97166  5.69401  0.61958  0.77255  0.48576  0.95510
     16   3.11308  4.73883  4.10256  3.53595  3.48245  4.10744  4.25669  3.11205  3.39337  2.10291  2.61298  3.88334  4.46848  1.50514  3.68215  3.37529  3.34091  2.96918  5.06034  1.83415     16 q - - -
          2.68618  4.42225  2.77519  2.73123  3.46354  2.40513  3.72494  3.29354  2.67741  2.69355  4.24690  2.90347  2.73739  3.18146  2.89801  2.37887  2.77519  2.98518  4.58477  3.61503
          0.01035  4.97166  5.69401  0.61958  0.77255  0.48576  0.95510
     17   3.33802  5.54281  3.43755  3.08415  5.11319  1.01230  4.25239  4.55957  2.78515  4.04524  4.87862  3.55579  4.43561  1.60423  2.62639  3.34472  3.61375  4.15122  6.13033  4.85323     17 g - - -
          2.68618  4.42225  2.77519  2.73123  3.46354  2.40513  3.72494  3.29354  2.67741  2.69355  4.24690  2.90347  2.73739  3.18146  2.89801  2.37887  2.77519  2.98518  4.58477  3.61503
          0.01035  4.97166  5.69401  0.61958  0.77255  0.48576  0.95510
     18   2.85440  6.13214  1.08437  2.44270  5.45129  1.63523  4.31797  4.99322  3.33790  4.45300  5.28282  2.24836  4.39722  3.47466  3.95609  3.36871  3.78235  4.52878  6.60004  5.06639     18 d - - -
          2.68618  4.42225  2.77519  2.73123  3.46354  2.40513  3.72494  3.29354  2.67741  2.69355  4.24690  2.90347  2.73739  3.18146  2.89801  2.37887  2.77519  2.98518  4.58477  3.61503
          0.01035  4.97166  5.69401  0.61958  0.77255  0.48576  0.95510
     19   2.35281  5.27722  1.97877  2.66451  2.95522  3.67907  3.94673  4.05665  2.73783  3.60581  4.38891  2.51228  4.11257  3.07418  3.22482  1.56940  3.18082  3.67341  5.79403  4.41502     19 s - - -
          2.68618  4.42225  2.77519  2.73123  3.46354  2.40513  3.72494  3.29354  2.67741  2.69355  4.24690  2.90347  2.73739  3.18146  2.89801  2.37887  2.77519  2.98518  4.58477  3.61503
          0.01035  4.97166  5.69401  0.61958  0.77255  0.48576  0.95510
     20   3.14478  4.58844  4.78697  4.25256  2.49961  4.24682  4.63489  1.08012  4.11448  2.60590  3.67435  4.35981  4.65763  4.30683  4.24312  1.73994  3.41082  2.55171  5.17378  3.87760     20 i - - -
          2.68618  4.42225  2.77519  2.73123  3.46354  2.40513  3.72494  3.29354  2.67741  2.69355  4.24690  2.90347  2.73739  3.18146  2.89801  2.37887  2.77519  2.98518  4.58477  3.61503
          0.01035  4.97166  5.69401  0.61958  0.77255  0.48576  0.95510
     21   3.05743  4.51168  4.56727  3.95787  3.51158  4.15984  3.41390  1.65579  3.64309  1.13708  3.50905  4.14373  4.51234  3.98021  2.84626  3.46244  3.28505  2.69782  5.08461  3.89027     21 l - - -
          2.68618  4.42225  2.77519  2.73123  3.46354  2.40513  3.72494  3.29354  2.67741  2.69355  4.24690  2.90347  2.73739  3.18146  2.89801  2.37887  2.77519  2.98518  4.58477  3.61503
          0.01035  4.97166  5.69401  0.61958  0.77255  0.48576  0.95510
     22   4.37783  5.51389  5.66912  5.41208  2.05159  5.18583  4.17815  3.94841  5.19556  1.42123  4.50776  4.90427  5.45904  4.99507  5.06927  4.55546  4.58714  3.89976  1.10042  1.89456     22 w - - -
          2.68618  4.42225  2.77519  2.73123  3.46354  2.40513  3.72494  3.29354  2.67741  2.69355  4.24690  2.90347  2.73739  3.18146  2.89801  2.37887  2.77519  2.98518  4.58477  3.61503
          0.01035  4.97166  5.69401  0.61958  0.77255  0.48576  0.95510
     23   4.20733  5.88190  5.01018  4.22051  4.29427  4.66377  4.56500  4.74461  2.96169  4.12100  5.15953  4.45229  5.06398  3.91982  0.63306  4.27536  4.37905  4.52273  1.49669  4.19183     23 R - - -
          2.68618  4.42225  2.77519  2.73123  3.46354  2.40513  3.72494  3.29354  2.67741  2.69355  4.24690  2.90347  2.73739  3.18146  2.89801  2.37887  2.77519  2.98518  4.58477  3.61503
          0.01035  4.97166  5.69401  0.61958  0.77255  0.48576  0.95510
     24   3.27536  5.65299  3.56540  2.18879  5.09657  3.96327  3.99000  4.50099  1.47260  3.90975  4.70312  3.05525  4.33344  2.34669  1.38514  3.23406  3.46673  4.10334  5.95531  4.68195     24 r - - -
          2.68618  4.42225  2.77519  2.73123  3.46354  2.40513  3.72494  3.29354  2.67741  2.69355  4.24690  2.90347  2.73739  3.18146  2.89801  2.37887  2.77519  2.98518  4.58477  3.61503
          0.01035  4.97166  5.69401  0.61958  0.77255  0.48576  0.95510
     25   2.47600  5.22150  3.18391  2.26385  3.79336  3.16790  3.86467  3.95187  1.68664  3.50076  4.27922  2.93507  4.06182  2.98541  3.10627  2.86609  2.62255  3.57967  5.69196  2.25616     25 k - - -
          2.68618  4.42225  2.77519  2.73123  3.46354  2.40513  3.72494  3.29354  2.67741  2.69355  4.24690  2.90347  2.73739  3.18146  2.89801  2.37887  2.77519  2.98518  4.58477  3.61503
          0.01035  4.97166  5.69401  0.61958  0.77255  0.48576  0.95510
     26   2.89378  4.42118  4.18769  3.60722  3.52013  3.96564  3.28321  2.28758  3.50645  1.44708  2.99309  2.99429  4.33726  2.90109  3.73938  3.24128  3.12557  2.67813  5.01851  2.44029     26 l - - -
          2.68618  4.42225  2.77519  2.73123  3.46354  2.40513  3.72494  3.29354  2.67741  2.69355  4.24690  2.90347  2.73739  3.18146  2.89801  2.37887  2.77519  2.98518  4.58477  3.61503
          0.01035  4.97166  5.69401  0.61958  0.77255  0.48576  0.95510
     27   2.20777  4.70218  3.61025  3.04595  3.13444  3.81755  3.52927  3.22629  2.42119  1.80584  3.79956  3.49068  4.19982  3.33152  2.50385  2.70798  2.65858  2.78905  5.26944  3.50714     27 l - - -
          2.68618  4.42225  2.77519  2.73123  3.46354  2.40513  3.72494  3.29354  2.67741  2.69355  4.24690  2.90347  2.73739  3.18146  2.89801  2.37887  2.77519  2.98518  4.58477  3.61503
          0.01035  4.97166  5.69401  0.61958  0.77255  0.48576  0.95510
     28   1.72812  4.93654  3.37047  2.50928  4.14410  3.73623  3.95484  3.54025  2.79739  2.53737  4.02243  3.31100  2.73264  3.13967  2.82546  2.34308  2.87963  2.55555  5.46925  4.16533     28 a - - -
          2.68618  4.42225  2.77519  2.73123  3.46354  2.40513  3.72494  3.29354  2.67741  2.69355  4.24690  2.90347  2.73739  3.18146  2.89801  2.37887  2.77519  2.98518  4.58477  3.61503
          0.01035  4.97166  5.69401  0.61958  0.77255  0.48576  0.95510
     29   2.86414  4.17604  2.73888  1.90387  4.71242  2.95204  2.96561  4.19684  2.56158  3.67391  4.41085  2.23175  3.61394  2.51553  2.86164  2.53729  2.65333  3.75902  5.80359  3.75584     29 e - - -
          2.68618  4.42225  2.77519  2.73123  3.46354  2.40513  3.72494  3.29354  2.67741  2.69355  4.24690  2.90347  2.73739  3.18146  2.89801  2.37887  2.77519  2.98518  4.58477  3.61503
          0.01035  4.97166  5.69401  0.61958  0.77255  0.48576  0.95510
     30   3.03966  5.27207  2.58476  2.74802  4.35793  3.75452  3.18106  3.96154  2.86898  3.54435  4.37072  2.80290  4.20154  3.19588  3.33880  2.33624  3.28322  3.62812  1.25335  4.25849     30 w - - -
          2.68618  4.42225  2.77519  2.73123  3.46354  2.40513  3.72494  3.29354  2.67741  2.69355  4.24690  2.90347  2.73739  3.18146  2.89801  2.37887  2.77519  2.98518  4.58477  3.61503
          0.01035  4.97166  5.69401  0.61958  0.77255  0.48576  0.95510
     31   2.62101  5.36210  2.74081  2.17708  4.70007  3.28424  3.01679  4.18010  2.41886  3.66357  4.40504  3.11505  4.03874  2.08921  2.56454  2.83619  3.10162  3.74901  2.25641  4.39289     31 q - - -
          2.68618  4.42225  2.77519  2.73123  3.46354  2.40513  3.72494  3.29354  2.67741  2.69355  4.24690  2.90347  2.73739  3.18146  2.89801  2.37887  2.77519  2.98518  4.58477  3.61503
          0.01035  4.97166  5.69401  0.61958  0.77255  0.48576  0.95510
     32   2.88275  5.37948  1.93228  2.57245  4.72113  3.64994  3.01105  4.20236  2.02167  3.68179  4.42287  3.11934  4.04644  2.93841  2.44254  2.15645  2.36472  3.76869  5.81287  4.40698     32 d - - -
          2.68618  4.42225  2.77519  2.73123  3.46354  2.40513  3.72494  3.29354  2.67741  2.69355  4.24690  2.90347  2.73739  3.18146  2.89801  2.37887  2.77519  2.98518  4.58477  3.61503
          0.01035  4.97166  5.69401  0.61958  0.77255  0.48576  0.95510
     33   2.88344  4.61019  4.22803  3.77517  4.05472  2.46326  4.57060  3.39752  3.71328  0.92305  4.03812  3.96036  4.35416  3.98517  3.96980  2.28763  2.54184  3.12032  5.52528  4.32584     33 l - - -
          2.68618  4.42225  2.77519  2.73123  3.46354  2.40513  3.72494  3.29354  2.67741  2.69355  4.24690  2.90347  2.73739  3.18146  2.89801  2.37887  2.77519  2.98518  4.58477  3.61503
          0.01035  4.97166  5.69401  0.61958  0.77255  0.48576  0.95510
     34   2.59034  5.22337  2.92139  2.49825  4.50976  3.31218  3.86115  3.95607  1.74564  2.17002  3.43464  3.16207  3.39741  2.98087  2.88015  2.86202  2.40064  3.58209  5.69280  4.32074     34 k - - -
          2.68618  4.42225  2.77519  2.73123  3.46354  2.40513  3.72494  3.29354  2.67741  2.69355  4.24690  2.90347  2.73739  3.18146  2.89801  2.37887  2.77519  2.98518  4.58477  3.61503
          0.01035  4.97166  5.69401  0.61958  0.77255  0.48576  0.95510
     35   2.47561  5.37630  3.11402  1.99858  4.72149  3.32440  3.20781  4.20694  2.01292  3.68121  4.41715  2.76674  3.27008  2.63523  2.33175  2.23534  3.09782  3.76705  5.80849  4.39829     35 e - - -
          2.68618  4.42225  2.77519  2.73123  3.46354  2.40513  3.72494  3.29354  2.67741  2.69355  4.24690  2.90347  2.73739  3.18146  2.89801  2.37887  2.77519  2.98518  4.58477  3.61503
          0.01035  4.97166  5.69401  0.61958  0.77255  0.48576  0.95510
     36   2.25133  2.21417  3.20618  2.20212  4.45791  3.67591  3.87454  3.89532  2.22270  3.45890  4.24603  3.18160  4.06836  2.43781  3.12016  2.49765  2.69682  3.09074  5.66372  4.30211     36 e - - -
          2.68618  4.42225  2.77519  2.73123  3.46354  2.40513  3.72494  3.29354  2.67741  2.69355  4.24690  2.90347  2.73739  3.18146  2.89801  2.37887  2.77519  2.98518  4.58477  3.61503
          0.01035  4.97166  5.69401  0.61958  0.77255  0.48576  0.95510
     37   2.57310  2.13608  5.14952  4.56570  3.65624  4.45119  4.84353  2.02830  4.38897  1.19518  3.59352  4.60341  4.78794  4.53637  4.43449  3.78136  3.44536  1.87388  5.31658  4.14504     37 l - - -
          2.68618  4.42225  2.77519  2.73123  3.46354  2.40513  3.72494  3.29354  2.67741  2.69355  4.24690  2.90347  2.73739  3.18146  2.89801  2.37887  2.77519  2.98518  4.58477  3.61503
          0.01035  4.97166  5.69401  0.61958  0.77255  0.48576  0.95510
     38   2.37299  4.85185  3.44773  2.27920  4.03536  3.76621  3.98687  2.69404  2.33770  1.87212  3.02693  3.36932  4.15184  3.19965  2.65926  2.66342  3.10837  3.15214  5.39502  4.11064     38 l - - -
          2.68618  4.42225  2.77519  2.73123  3.46354  2.40513  3.72494  3.29354  2.67741  2.69355  4.24690  2.90347  2.73739  3.18146  2.89801  2.37887  2.77519  2.98518  4.58477  3.61503
          0.01035  4.97166  5.69401  0.61958  0.77255  0.48576  0.95510
     39   1.78364  4.13016  3.15342  1.89066  4.59753  3.65570  3.42832  4.05856  1.96968  3.07828  4.33833  3.13872  4.04837  2.74327  3.07875  2.67710  2.87791  3.65937  5.74205  4.35460     39 a - - -
          2.68618  4.42225  2.77519  2.73123  3.46354  2.40513  3.72494  3.29354  2.67741  2.69355  4.24690  2.90347  2.73739  3.18146  2.89801  2.37887  2.77519  2.98518  4.58477  3.61503
          0.01035  4.97166  5.69401  0.61958  0.77255  0.48576  0.95510
     40   2.27386  5.35182  3.18354  2.81235  4.89942  1.28589  4.12138  4.36055  2.01184  3.88315  4.66579  2.20676  4.22052  3.25367  3.32106  3.04681  3.33481  3.91830  6.03824  4.67031     40 g - - -
          2.68618  4.42225  2.77519  2.73123  3.46354  2.40513  3.72494  3.29354  2.67741  2.69355  4.24690  2.90347  2.73739  3.18146  2.89801  2.37887  2.77519  2.98518  4.58477  3.61503
          0.01035  4.97166  5.69401  0.61958  0.77255  0.48576  0.95510
     41   2.93745  5.42460  2.72166  2.36209  4.76337  1.49652  3.88158  4.24118  2.06406  3.72400  4.47395  3.14408  4.08507  2.98574  2.55520  2.89884  2.61842  3.81331  5.85799  4.45429     41 g - - -
          2.68618  4.42225  2.77519  2.73123  3.46354  2.40513  3.72494  3.29354  2.67741  2.69355  4.24690  2.90347  2.73739  3.18146  2.89801  2.37887  2.77519  2.98518  4.58477  3.61503
          0.01035  4.97166  5.69401  0.61958  0.77255  0.48576  0.95510
     42   3.01674  5.36350  3.34917  2.78386  4.76689  2.28746  3.95053  4.20482  2.18996  3.70517  4.48452  3.29404  4.17662  3.06595  1.36286  2.49413  2.48091  3.80609  5.83973  4.50319     42 r - - -
          2.68618  4.42225  2.77519  2.73123  3.46354  2.40513  3.72494  3.29354  2.67741  2.69355  4.24690  2.90347  2.73739  3.18146  2.89801  2.37887  2.77519  2.98518  4.58477  3.61503
          0.01035  4.97166  5.69401  0.61958  0.77255  0.48576  0.95510
     43   2.69383  4.56737  3.84794  3.27637  3.69992  3.89017  4.14829  2.39708  2.79888  2.43906  3.67362  3.65916  3.35126  3.51014  1.93986  3.14213  2.77923  1.75795  5.15706  3.93163     43 v - - -
          2.68618  4.42225  2.77519  2.73123  3.46354  2.40513  3.72494  3.29354  2.67741  2.69355  4.24690  2.90347  2.73739  3.18146  2.89801  2.37887  2.77519  2.98518  4.58477  3.61503
          0.05562  4.97166  3.05409  0.61958  0.77255  0.48576  0.95510
     44   2.85638  4.79634  2.91388  2.89762  3.97248  3.75604  2.65523  2.59900  2.87708  2.49898  3.88686  2.44371  4.14163  3.20823  3.29783  2.37595  2.88781  2.05245  5.34642  4.06871     44 v - - -
          2.68618  4.42225  2.77519  2.73123  3.46354  2.40513  3.72494  3.29354  2.67741  2.69355  4.24690  2.90347  2.73739  3.18146  2.89801  2.37887  2.77519  2.98518  4.58477  3.61503
          0.01083  4.92688  5.64922  0.61958  0.77255  0.42088  1.06848
     45   2.55448  4.41593  4.18501  3.03698  1.80141  3.96176  4.25106  2.87318  3.51062  1.91430  3.52867  2.99550  4.33393  3.75626  3.74376  2.77348  3.12110  2.40160  5.01875  2.63739     45 f - - -
          2.68618  4.42225  2.77519  2.73123  3.46354  2.40513  3.72494  3.29354  2.67741  2.69355  4.24690  2.90347  2.73739  3.18146  2.89801  2.37887  2.77519  2.98518  4.58477  3.61503
          0.01035  4.97166  5.69401  0.61958  0.77255  0.48576  0.95510
     46   2.53575  4.48770  3.98669  3.41319  2.56893  3.46316  4.19221  2.56652  3.34325  2.41794  3.59714  3.75104  2.04273  3.19911  3.63527  2.24132  3.11690  2.75108  5.08421  2.72793     46 p - - -
          2.68618  4.42225  2.77519  2.73123  3.46354  2.40513  3.72494  3.29354  2.67741  2.69355  4.24690  2.90347  2.73739  3.18146  2.89801  2.37887  2.77519  2.98518  4.58477  3.61503
          0.01035  4.97166  5.69401  0.61958  0.77255  0.48576  0.95510
     47   2.56611  5.23890  2.81057  2.14864  4.53096  3.30010  3.86137  3.98023  2.62275  2.89626  4.29613  3.15793  1.71851  2.97920  2.88638  2.86156  2.71451  3.12634  5.70710  4.33141     47 p - - -
          2.68618  4.42225  2.77519  2.73123  3.46354  2.40513  3.72494  3.29354  2.67741  2.69355  4.24690  2.90347  2.73739  3.18146  2.89801  2.37887  2.77519  2.98518  4.58477  3.61503
          0.01035  4.97166  5.69401  0.61958  0.77255  0.48576  0.95510
     48   2.41158  5.33635  3.12724  2.18154  4.66243  3.29969  3.84291  4.13457  2.58602  3.10935  4.38380  2.55883  1.80143  2.52489  2.86254  2.68394  3.10600  3.71712  5.78136  4.38267     48 p - - -
          2.68618  4.42225  2.77519  2.73123  3.46354  2.40513  3.72494  3.29354  2.67741  2.69355  4.24690  2.90347  2.73739  3.18146  2.89801  2.37887  2.77519  2.98518  4.58477  3.61503
          0.13426  4.97166  2.13110  0.61958  0.77255  0.48576  0.95510
     49   2.57724  5.32604  2.10923  1.93205  4.66061  3.59738  3.79645  4.14105  2.54150  3.62701  2.94826  2.67227  2.80450  2.73108  3.03502  2.40595  3.06732  3.71128  5.76452  4.35675     49 e - - -
          2.68618  4.42225  2.77519  2.73123  3.46354  2.40513  3.72494  3.29354  2.67741  2.69355  4.24690  2.90347  2.73739  3.18146  2.89801  2.37887  2.77519  2.98518  4.58477  3.61503
          0.15906  4.84911  1.97170  0.61958  0.77255  0.64998  0.73826
     50   2.79877  5.22667  2.39926  1.49670  4.53656  2.97248  3.34344  3.17945  2.53084  3.51737  4.27917  3.04791  3.96955  2.88336  3.01996  2.59008  3.03167  3.08589  5.68122  4.28892     50 e - - -
          2.68618  4.42225  2.77519  2.73123  3.46354  2.40513  3.72494  3.29354  2.67741  2.69355  4.24690  2.90347  2.73739  3.18146  2.89801  2.37887  2.77519  2.98518  4.58477  3.61503
          0.01310  4.73732  5.45966  0.61958  0.77255  0.51082  0.91631
     51   2.89649  5.39113  1.86043  1.73177  4.72206  3.08986  3.84944  3.12400  2.61336  3.69174  4.44164  2.87005  3.45368  2.95520  3.11324  2.19282  3.13237  3.77536  5.83221  4.41853     51 e - - -
          2.68618  4.42225  2.77519  2.73123  3.46354  2.40513  3.72494  3.29354  2.67741  2.69355  4.24690  2.90347  2.73739  3.18146  2.89801  2.37887  2.77519  2.98518  4.58477  3.61503
          0.01137  4.87832  5.60067  0.61958  0.77255  0.70431  0.68211
     52   3.18817  5.71432  2.26829  1.92748  5.06323  3.67829  4.09547  4.56634  2.98612  4.05234  4.84201  3.15372  1.43202  3.23072  3.53288  1.81208  3.45558  4.12534  6.20202  4.74154     52 p - - -
          2.68618  4.42225  2.77519  2.73123  3.46354  2.40513  3.72494  3.29354  2.67741  2.69355  4.24690  2.90347  2.73739  3.18146  2.89801  2.37887  2.77519  2.98518  4.58477  3.61503
          0.01137  4.87832  5.60067  0.61958  0.77255  0.70431  0.68211
     53   1.95382  5.35867  2.81007  1.43406  4.69535  3.02839  3.84335  4.17296  2.59913  3.66564  4.41704  3.09687  4.03652  2.94937  2.51488  2.84707  2.88699  3.74799  5.80904  4.40229     53 e - - -
          2.68618  4.42225  2.77519  2.73123  3.46354  2.40513  3.72494  3.29354  2.67741  2.69355  4.24690  2.90347  2.73739  3.18146  2.89801  2.37887  2.77519  2.98518  4.58477  3.61503
          0.01137  4.87832  5.60067  0.61958  0.77255  0.36996  1.17365
     54   2.67027  4.12687  2.52629  1.75870  4.65347  3.30112  3.43122  3.60876  2.57766  3.62480  4.37364  3.12103  4.03877  2.40936  2.90046  2.56106  2.40409  2.96613  5.77231  4.37337     54 e - - -
          2.68618  4.42225  2.77519  2.73123  3.46354  2.40513  3.72494  3.29354  2.67741  2.69355  4.24690  2.90347  2.73739  3.18146  2.89801  2.37887  2.77519  2.98518  4.58477  3.61503
          0.01035  4.97166  5.69401  0.61958  0.77255  0.48576  0.95510
     55   2.32297  3.37028  4.04135  2.81106  3.28352  3.93034  4.20897  2.93252  3.38934  1.74027  2.66597  2.58270  4.30460  3.65535  3.29456  3.19597  2.84279  2.72622  5.06456  2.76550     55 l - - -
          2.68618  4.42225  2.77519  2.73123  3.46354  2.40513  3.72494  3.29354  2.67741  2.69355  4.24690  2.90347  2.73739  3.18146  2.89801  2.37887  2.77519  2.98518  4.58477  3.61503
          0.01035  4.97166  5.69401  0.61958  0.77255  0.48576  0.95510
     56   2.18617  5.08955  2.57931  2.32888  4.33328  3.69564  3.89822  3.12380  2.17008  2.79623  2.88607  3.22132  3.10698  3.04387  3.15959  2.70652  3.09990  2.65284  5.58822  4.24833     56 k - - -
          2.68618  4.42225  2.77519  2.73123  3.46354  2.40513  3.72494  3.29354  2.67741  2.69355  4.24690  2.90347  2.73739  3.18146  2.89801  2.37887  2.77519  2.98518  4.58477  3.61503
          0.01035  4.97166  5.69401  0.61958  0.77255  0.48576  0.95510
     57   2.56088  5.36716  3.11661  2.00234  4.70894  2.88395  3.44843  4.19231  2.34585  3.67085  4.40877  2.66137  4.03317  2.37013  2.10379  2.50875  3.09611  3.23620  5.80163  3.83594     57 e - - -
          2.68618  4.42225  2.77519  2.73123  3.46354  2.40513  3.72494  3.29354  2.67741  2.69355  4.24690  2.90347  2.73739  3.18146  2.89801  2.37887  2.77519  2.98518  4.58477  3.61503
          0.01035  4.97166  5.69401  0.61958  0.77255  0.48576  0.95510
     58   3.28220  5.55229  3.63937  2.59502  4.94121  3.98909  4.01308  4.32906  2.44025  3.79336  3.03993  3.48094  4.35631  2.01895  1.00406  3.26578  3.47319  3.97536  5.88759  4.63290     58 r - - -
          2.68618  4.42225  2.77519  2.73123  3.46354  2.40513  3.72494  3.29354  2.67741  2.69355  4.24690  2.90347  2.73739  3.18146  2.89801  2.37887  2.77519  2.98518  4.58477  3.61503
          0.01035  4.97166  5.69401  0.61958  0.77255  0.48576  0.95510
     59   2.88947  4.58867  3.80255  3.23339  3.27231  3.87761  4.13371  2.09836  3.17592  2.79349  3.29666  2.69364  4.25620  3.47957  1.69117  3.12579  2.30923  2.65868  5.17533  3.94500     59 r - - -
          2.68618  4.42225  2.77519  2.73123  3.46354  2.40513  3.72494  3.29354  2.67741  2.69355  4.24690  2.90347  2.73739  3.18146  2.89801  2.37887  2.77519  2.98518  4.58477  3.61503
          0.01035  4.97166  5.69401  0.61958  0.77255  0.48576  0.95510
     60   2.47200  5.20235  2.82580  2.38343  3.02194  3.30521  3.43016  3.92333  2.36342  3.00197  4.26106  3.17045  4.06252  2.98977  1.79200  2.86697  3.09851  2.68578  5.67653  4.30954     60 r - - -
          2.68618  4.42225  2.77519  2.73123  3.46354  2.40513  3.72494  3.29354  2.67741  2.69355  4.24690  2.90347  2.73739  3.18146  2.89801  2.37887  2.77519  2.98518  4.58477  3.61503
          0.01035  4.97166  5.69401  0.61958  0.77255  0.48576  0.95510
     61   2.86840  5.36569  2.81158  2.15147  4.70639  3.07482  3.82939  4.18808  1.70227  2.94279  3.80570  3.11248  4.03635  2.76008  2.12620  2.47536  3.09926  3.75405  5.80025  4.39367     61 k - - -
          2.68618  4.42225  2.77519  2.73123  3.46354  2.40513  3.72494  3.29354  2.67741  2.69355  4.24690  2.90347  2.73739  3.18146  2.89801  2.37887  2.77519  2.98518  4.58477  3.61503
          0.01035  4.97166  5.69401  0.61958  0.77255  0.48576  0.95510
     62   2.94481  4.86768  3.56755  2.99135  3.16880  3.83534  4.02220  3.42702  2.42154  3.08934  3.19588  3.45342  4.21550  2.69729  2.25611  3.06727  3.17125  3.16944  5.36012  1.52241     62 y - - -
          2.68618  4.42225  2.77519  2.73123  3.46354  2.40513  3.72494  3.29354  2.67741  2.69355  4.24690  2.90347  2.73739  3.18146  2.89801  2.37887  2.77519  2.98518  4.58477  3.61503
          0.01035  4.97166  5.69401  0.61958  0.77255  0.48576  0.95510
     63   2.55871  3.58009  4.58872  3.99063  3.41445  4.03138  4.35114  1.70126  3.83097  2.17322  3.43421  3.01939  4.39838  4.01216  3.93396  2.81140  3.12683  2.31588  4.93519  1.94007     63 i - - -
          2.68618  4.42225  2.77519  2.73123  3.46354  2.40513  3.72494  3.29354  2.67741  2.69355  4.24690  2.90347  2.73739  3.18146  2.89801  2.37887  2.77519  2.98518  4.58477  3.61503
          0.01035  4.97166  5.69401  0.61958  0.77255  0.48576  0.95510
     64   2.35597  3.08922  3.34384  2.78437  4.17996  3.72871  3.93962  2.35155  2.27709  2.93810  4.04803  2.91230  4.11678  2.79518  2.35905  2.59379  2.55433  3.28536  5.49124  4.18021     64 k - - -
          2.68618  4.42225  2.77519  2.73123  3.46354  2.40513  3.72494  3.29354  2.67741  2.69355  4.24690  2.90347  2.73739  3.18146  2.89801  2.37887  2.77519  2.98518  4.58477  3.61503
          0.01035  4.97166  5.69401  0.61958  0.77255  0.48576  0.95510
     65   1.16651  5.13577  3.43745  2.93944  4.73152  3.68916  4.13165  4.17092  2.86076  3.73167  4.52236  2.68724  4.19627  3.27313  1.94508  2.29334  3.24781  3.74503  5.91306  4.58823     65 a - - -
          2.68618  4.42225  2.77519  2.73123  3.46354  2.40513  3.72494  3.29354  2.67741  2.69355  4.24690  2.90347  2.73739  3.18146  2.89801  2.37887  2.77519  2.98518  4.58477  3.61503
          0.01035  4.97166  5.69401  0.61958  0.77255  0.48576  0.95510
     66   1.59442  4.68381  4.84560  4.33796  3.86106  4.18158  4.89673  2.76152  4.19518  2.61575  1.09659  4.43079  4.68527  4.41733  4.35112  3.56114  3.47739  2.15553  5.54820  4.38171     66 m - - -
          2.68618  4.42225  2.77519  2.73123  3.46354  2.40513  3.72494  3.29354  2.67741  2.69355  4.24690  2.90347  2.73739  3.18146  2.89801  2.37887  2.77519  2.98518  4.58477  3.61503
          0.01035  4.97166  5.69401  0.61958  0.77255  0.48576  0.95510
     67   3.32870  5.68590  0.99337  2.72958  4.94376  3.78502  4.26136  4.42382  3.21658  3.99412  1.77579  2.51965  4.35541  3.43348  3.75286  3.28197  3.60915  4.06068  6.20589  4.77131     67 d - - -
          2.68618  4.42225  2.77519  2.73123  3.46354  2.40513  3.72494  3.29354  2.67741  2.69355  4.24690  2.90347  2.73739  3.18146  2.89801  2.37887  2.77519  2.98518  4.58477  3.61503
          0.01035  4.97166  5.69401  0.61958  0.77255  0.48576  0.95510
     68   2.47888  3.07315  1.93190  2.59403  4.60512  3.65275  3.84591  4.06800  2.59572  3.58471  4.34376  2.27409  4.04656  2.53231  2.88263  2.51057  2.76115  3.11679  5.74738  4.35780     68 d - - -
          2.68618  4.42225  2.77519  2.73123  3.46354  2.40513  3.72494  3.29354  2.67741  2.69355  4.24690  2.90347  2.73739  3.18146  2.89801  2.37887  2.77519  2.98518  4.58477  3.61503
          0.01035  4.97166  5.69401  0.61958  0.77255  0.48576  0.95510
     69   2.93748  2.85883  3.37471  3.91930  3.49600  4.06812  4.38708  2.05180  3.78614  1.86644  3.50077  2.63376  4.43407  3.99222  3.93639  3.36271  3.17100  1.54540  5.02334  3.83412     69 v - - -
          2.68618  4.42225  2.77519  2.73123  3.46354  2.40513  3.72494  3.29354  2.67741  2.69355  4.24690  2.90347  2.73739  3.18146  2.89801  2.37887  2.77519  2.98518  4.58477  3.61503
          0.01035  4.97166  5.69401  0.61958  0.77255  0.48576  0.95510
     70   1.49805  4.65958  5.10334  4.56495  3.96301  4.52228  5.07305  1.64440  4.44316  2.77937  3.86343  4.67600  4.91113  4.65879  4.58318  3.87734  2.66576  1.25686  5.64878  4.44962     70 v - - -
          2.68618  4.42225  2.77519  2.73123  3.46354  2.40513  3.72494  3.29354  2.67741  2.69355  4.24690  2.90347  2.73739  3.18146  2.89801  2.37887  2.77519  2.98518  4.58477  3.61503
          0.01035  4.97166  5.69401  0.61958  0.77255  0.48576  0.95510
     71   1.92910  5.23880  3.39518  2.81604  4.56128  3.33833  3.95393  3.97282  1.98046  3.53250  4.33865  3.31869  4.17896  3.08830  1.51412  3.01382  3.22611  2.65370  5.72076  4.40454     71 r - - -
          2.68618  4.42225  2.77519  2.73123  3.46354  2.40513  3.72494  3.29354  2.67741  2.69355  4.24690  2.90347  2.73739  3.18146  2.89801  2.37887  2.77519  2.98518  4.58477  3.61503
          0.01035  4.97166  5.69401  0.61958  0.77255  0.48576  0.95510
     72   2.70657  5.11555  3.24209  2.68441  4.36702  2.79831  3.89068  3.37773  2.02216  2.90255  3.14389  3.20940  4.08048  2.45658  2.75690  2.55045  2.15310  3.14776  5.60868  4.26286     72 k - - -
          2.68618  4.42225  2.77519  2.73123  3.46354  2.40513  3.72494  3.29354  2.67741  2.69355  4.24690  2.90347  2.73739  3.18146  2.89801  2.37887  2.77519  2.98518  4.58477  3.61503
          0.01035  4.97166  5.69401  0.61958  0.77255  0.48576  0.95510
     73   2.97416  5.23605  3.32527  2.76249  4.50174  3.76392  3.92763  3.93865  1.11519  2.83042  4.30531  2.52882  4.15327  3.06319  3.01891  2.98493  2.77172  3.59485  5.68673  3.33274     73 k - - -
          2.68618  4.42225  2.77519  2.73123  3.46354  2.40513  3.72494  3.29354  2.67741  2.69355  4.24690  2.90347  2.73739  3.18146  2.89801  2.37887  2.77519  2.98518  4.58477  3.61503
          0.01035  4.97166  5.69401  0.61958  0.77255  0.48576  0.95510
     74   2.02511  4.61196  3.89538  3.32697  3.76929  3.94521  4.21692  2.69620  1.84573  2.53375  3.72728  3.71399  4.32439  3.56708  3.59149  3.20069  2.75364  1.63636  5.24173  4.01309     74 v - - -
          2.68618  4.42225  2.77519  2.73123  3.46354  2.40513  3.72494  3.29354  2.67741  2.69355  4.24690  2.90347  2.73739  3.18146  2.89801  2.37887  2.77519  2.98518  4.58477  3.61503
          0.01035  4.97166  5.69401  0.61958  0.77255  0.48576  0.95510
     75   2.39601  5.19090  3.19985  2.28784  4.46626  3.11763  3.86952  2.85462  2.15478  2.83266  4.25071  3.17563  2.91775  2.63504  2.48965  2.87019  3.09887  2.67920  5.66758  4.30357     75 k - - -
          2.68618  4.42225  2.77519  2.73123  3.46354  2.40513  3.72494  3.29354  2.67741  2.69355  4.24690  2.90347  2.73739  3.18146  2.89801  2.37887  2.77519  2.98518  4.58477  3.61503
          0.01035  4.97166  5.69401  0.61958  0.77255  0.48576  0.95510
     76   3.04787  5.53552  3.02883  0.98972  4.88070  3.04462  3.96735  4.35950  2.71410  3.83974  4.60299  3.18389  4.15848  2.64831  2.73419  2.51170  3.28669  3.93208  5.97245  4.56477     76 e - - -
          2.68618  4.42225  2.77519  2.73123  3.46354  2.40513  3.72494  3.29354  2.67741  2.69355  4.24690  2.90347  2.73739  3.18146  2.89801  2.37887  2.77519  2.98518  4.58477  3.61503
          0.01035  4.97166  5.69401  0.61958  0.77255  0.48576  0.95510
     77   2.88863  3.23380  2.92354  2.22042  3.82798  3.84061  4.08582  1.49716  3.06352  2.68687  3.77695  3.53217  4.22247  2.90345  3.44365  3.07831  3.12060  2.56580  5.25518  4.00719     77 i - - -
          2.68618  4.42225  2.77519  2.73123  3.46354  2.40513  3.72494  3.29354  2.67741  2.69355  4.24690  2.90347  2.73739  3.18146  2.89801  2.37887  2.77519  2.98518  4.58477  3.61503
          0.01035  4.97166  5.69401  0.61958  0.77255  0.48576  0.95510
     78   2.34156  3.09974  4.94403  4.34192  3.49193  4.20920  4.55999  1.67665  4.14656  1.51756  3.13618  4.35721  4.56374  4.29146  4.17811  3.52525  2.69957  1.95602  5.05839  3.88026     78 l - - -
          2.68618  4.42225  2.77519  2.73123  3.46354  2.40513  3.72494  3.29354  2.67741  2.69355  4.24690  2.90347  2.73739  3.18146  2.89801  2.37887  2.77519  2.98518  4.58477  3.61503
          0.01035  4.97166  5.69401  0.61958  0.77255  0.48576  0.95510
     79   2.88666  5.29239  2.78207  2.35625  4.59611  2.92232  3.86557  4.05393  2.16619  2.23865  4.34674  3.14916  1.97364  2.97888  3.10757  2.86873  2.65356  3.66107  5.75144  4.36593     79 p - - -
          2.68618  4.42225  2.77519  2.73123  3.46354  2.40513  3.72494  3.29354  2.67741  2.69355  4.24690  2.90347  2.73739  3.18146  2.89801  2.37887  2.77519  2.98518  4.58477  3.61503
          0.01035  4.97166  5.69401  0.61958  0.77255  0.48576  0.95510
     80   2.90769  3.67283  4.61630  4.01726  1.70487  4.04702  4.36628  2.07918  3.85220  2.49039  2.54640  4.12158  2.27095  4.03162  3.00443  3.34726  3.14005  2.56447  4.94181  3.75849     80 f - - -
          2.68618  4.42225  2.77519  2.73123  3.46354  2.40513  3.72494  3.29354  2.67741  2.69355  4.24690  2.90347  2.73739  3.18146  2.89801  2.37887  2.77519  2.98518  4.58477  3.61503
          0.01035  4.97166  5.69401  0.61958  0.77255  0.48576  0.95510
     81   2.83150  4.66531  5.29661  4.71857  1.20308  4.62585  5.00186  1.75815  4.55018  2.12834  3.58409  4.77053  4.93057  4.67752  4.59158  3.96193  3.58412  1.76820  5.42281  4.25228     81 f - - -
          2.68618  4.42225  2.77519  2.73123  3.46354  2.40513  3.72494  3.29354  2.67741  2.69355  4.24690  2.90347  2.73739  3.18146  2.89801  2.37887  2.77519  2.98518  4.58477  3.61503
          0.01035  4.97166  5.69401  0.61958  0.77255  0.48576  0.95510
     82   2.20086  4.97853  3.33486  2.00112  2.10702  2.74343  3.94114  3.59470  2.47046  2.87362  4.05938  3.28674  4.11723  3.11523  3.22029  2.93853  2.61306  3.29718  5.50173  4.18878     82 e - - -
          2.68618  4.42225  2.77519  2.73123  3.46354  2.40513  3.72494  3.29354  2.67741  2.69355  4.24690  2.90347  2.73739  3.18146  2.89801  2.37887  2.77519  2.98518  4.58477  3.61503
          0.07966  4.97166  2.66446  0.61958  0.77255  0.48576  0.95510
     83   2.60121  5.36473  2.84354  2.02019  4.70434  2.00175  3.43246  4.18827  2.56332  3.66788  4.40886  2.62396  4.02144  2.91939  2.45480  2.21252  3.09431  3.75285  5.80031  4.38929     83 g - - -
          2.68618  4.42225  2.77519  2.73123  3.46354  2.40513  3.72494  3.29354  2.67741  2.69355  4.24690  2.90347  2.73739  3.18146  2.89801  2.37887  2.77519  2.98518  4.58477  3.61503
          0.08016  4.90310  2.66483  0.61958  0.77255  0.65267  0.73533
     84   2.83367  4.59574  3.63953  2.69711  3.73755  2.67372  4.04109  2.65007  3.03104  1.60868  3.69184  3.50157  4.17478  2.29162  3.39784  3.03575  3.06558  2.48815  5.17365  3.93222     84 l - - -
          2.68618  4.42225  2.77519  2.73123  3.46354  2.40513  3.72494  3.29354  2.67741  2.69355  4.24690  2.90347  2.73739  3.18146  2.89801  2.37887  2.77519  2.98518  4.58477  3.61503
          0.01188  4.83481  5.55716  0.61958  0.77255  0.78630  0.60794
     85   2.81349  5.00118  3.02724  2.53999  3.62834  3.32049  3.09742  3.08324  2.18383  2.51049  4.07295  2.90344  3.04914  3.00581  3.11921  2.52014  2.70011  2.54588  5.50648  4.17434     85 k - - -
          2.68618  4.42225  2.77519  2.73123  3.46354  2.40513  3.72494  3.29354  2.67741  2.69355  4.24690  2.90347  2.73739  3.18146  2.89801  2.37887  2.77519  2.98518  4.58477  3.61503
          0.01188  4.83481  5.55716  0.61958  0.77255  0.52759  0.89166
     86   2.86591  4.33811  4.34354  3.75557  2.53158  3.97112  4.27463  2.24046  2.40223  1.49429  3.12258  3.95773  3.67487  3.37239  3.80732  3.25794  2.85659  2.42309  4.94943  3.75894     86 l - - -
          2.68618  4.42225  2.77519  2.73123  3.46354  2.40513  3.72494  3.29354  2.67741  2.69355  4.24690  2.90347  2.73739  3.18146  2.89801  2.37887  2.77519  2.98518  4.58477  3.61503
          0.01103  4.90805  5.63040  0.61958  0.77255  0.39923  1.11119
     87   2.47715  5.36915  2.73786  2.11575  4.70817  2.70860  3.83311  4.19050  2.26198  2.43109  4.41177  2.41991  4.03774  2.63114  3.06455  2.29668  3.10253  3.75661  5.80516  4.39684     87 e - - -
          2.68618  4.42225  2.77519  2.73123  3.46354  2.40513  3.72494  3.29354  2.67741  2.69355  4.24690  2.90347  2.73739  3.18146  2.89801  2.37887  2.77519  2.98518  4.58477  3.61503
          0.01035  4.97166  5.69401  0.61958  0.77255  0.48576  0.95510
     88   2.52241  5.14612  3.30702  2.78703  4.60306  1.42232  4.01063  4.04542  2.78158  3.60751  4.39257  3.28969  4.12603  2.43052  2.96816  2.46809  2.21504  3.64625  5.80263  4.45261     88 g - - -
          2.68618  4.42225  2.77519  2.73123  3.46354  2.40513  3.72494  3.29354  2.67741  2.69355  4.24690  2.90347  2.73739  3.18146  2.89801  2.37887  2.77519  2.98518  4.58477  3.61503
          0.01035  4.97166  5.69401  0.61958  0.77255  0.48576  0.95510
     89   2.59472  5.36760  3.11961  1.84799  4.70796  2.05591  3.41719  4.18923  2.16912  3.67019  4.41048  3.11437  3.31558  2.93107  2.48093  2.66351  2.88360  3.75592  5.80272  4.39642     89 e - - -
          2.68618  4.42225  2.77519  2.73123  3.46354  2.40513  3.72494  3.29354  2.67741  2.69355  4.24690  2.90347  2.73739  3.18146  2.89801  2.37887  2.77519  2.98518  4.58477  3.61503
          0.01035  4.97166  5.69401  0.61958  0.77255  0.48576  0.95510
     90   2.47417  4.52598  3.92638  2.88858  3.65074  3.90960  4.17535  1.49131  3.27715  2.01990  3.25231  3.08553  4.28565  3.57002  2.62732  3.16764  3.12402  2.78293  5.12002  3.90201     90 i - - -
          2.68618  4.42225  2.77519  2.73123  3.46354  2.40513  3.72494  3.29354  2.67741  2.69355  4.24690  2.90347  2.73739  3.18146  2.89801  2.37887  2.77519  2.98518  4.58477  3.61503
          0.01035  4.97166  5.69401  0.61958  0.77255  0.48576  0.95510
     91   4.09905  5.28144  6.11716  5.58135  3.75706  5.61484  6.04499  1.49106  5.47681  0.64536  3.48412  5.78516  5.64990  5.39808  5.46211  5.03924  4.32091  2.16678  6.02441  5.04739     91 L - - -
          2.68618  4.42225  2.77519  2.73123  3.46354  2.40513  3.72494  3.29354  2.67741  2.69355  4.24690  2.90347  2.73739  3.18146  2.89801  2.37887  2.77519  2.98518  4.58477  3.61503
          0.01035  4.97166  5.69401  0.61958  0.77255  0.48576  0.95510
     92   3.36506  5.06506  1.14445  3.50036  3.92778  4.26505  4.60916  2.36058  3.63180  1.46932  3.81613  3.95982  4.67107  3.89715  4.00957  3.61414  3.61227  2.85468  5.66308  4.41735     92 d - - -
          2.68618  4.42225  2.77519  2.73123  3.46354  2.40513  3.72494  3.29354  2.67741  2.69355  4.24690  2.90347  2.73739  3.18146  2.89801  2.37887  2.77519  2.98518  4.58477  3.61503
          0.01035  4.97166  5.69401  0.61958  0.77255  0.48576  0.95510
     93   3.46995  4.86657  1.78938  4.27708  4.20849  4.70730  5.20580  1.58296  4.32165  2.86856  4.03725  4.61387  5.06533  4.59275  4.61951  4.07044  3.72929  0.99576  6.00202  4.75893     93 v - - -
          2.68618  4.42225  2.77519  2.73123  3.46354  2.40513  3.72494  3.29354  2.67741  2.69355  4.24690  2.90347  2.73739  3.18146  2.89801  2.37887  2.77519  2.98518  4.58477  3.61503
          0.01035  4.97166  5.69401  0.61958  0.77255  0.48576  0.95510
     94   3.16379  4.73093  4.80107  4.36770  4.15752  0.94468  5.05339  2.19452  4.27009  2.98168  4.07465  4.45838  4.72705  4.52960  4.46360  3.56781  3.52335  1.55750  5.81499  4.60740     94 g - - -
          2.68618  4.42225  2.77519  2.73123  3.46354  2.40513  3.72494  3.29354  2.67741  2.69355  4.24690  2.90347  2.73739  3.18146  2.89801  2.37887  2.77519  2.98518  4.58477  3.61503
          0.01035  4.97166  5.69401  0.61958  0.77255  0.48576  0.95510
     95   1.29048  4.78638  4.30278  3.91639  5.12828  1.21539  4.94039  4.58875  3.92004  4.23319  5.01008  3.99943  2.71546  4.18761  4.24596  2.17354  2.69124  3.92622  6.43171  5.23702     95 g - - -
          2.68618  4.42225  2.77519  2.73123  3.46354  2.40513  3.72494  3.29354  2.67741  2.69355  4.24690  2.90347  2.73739  3.18146  2.89801  2.37887  2.77519  2.98518  4.58477  3.61503
          0.01035  4.97166  5.69401  0.61958  0.77255  0.48576  0.95510
     96   1.87103  4.76292  4.60382  4.46359  5.45871  0.67989  5.39272  4.94999  4.57114  4.62492  5.38025  4.24100  4.38299  4.73364  4.75052  1.77306  3.39645  4.10554  6.78343  5.68479     96 G - - -
          2.68618  4.42225  2.77519  2.73123  3.46354  2.40513  3.72494  3.29354  2.67741  2.69355  4.24690  2.90347  2.73739  3.18146  2.89801  2.37887  2.77519  2.98518  4.58477  3.61503
          0.01035  4.97166  5.69401  0.61958  0.77255  0.48576  0.95510
     97   1.68965  4.79095  4.30755  3.92784  5.17770  1.48340  4.95828  4.64554  3.93533  4.28443  5.05372  4.00471  3.29032  4.20175  4.26136  1.14619  2.86538  3.95704  6.47172  5.27853     97 s - - -
          2.68618  4.42225  2.77519  2.73123  3.46354  2.40513  3.72494  3.29354  2.67741  2.69355  4.24690  2.90347  2.73739  3.18146  2.89801  2.37887  2.77519  2.98518  4.58477  3.61503
          0.01035  4.97166  5.69401  0.61958  0.77255  0.48576  0.95510
     98   3.00474  5.13731  3.25729  2.37185  4.55593  1.20848  4.16660  3.97376  3.01766  2.53724  4.42236  3.38855  4.23246  3.34243  3.46660  1.98884  3.29918  3.61966  5.83897  4.51111     98 g - - -
          2.68618  4.42225  2.77519  2.73123  3.46354  2.40513  3.72494  3.29354  2.67741  2.69355  4.24690  2.90347  2.73739  3.18146  2.89801  2.37887  2.77519  2.98518  4.58477  3.61503
          0.01035  4.97166  5.69401  0.61958  0.77255  0.48576  0.95510
     99   0.94711  4.74920  4.57567  4.26745  5.24885  1.44126  5.18653  4.71232  4.26364  4.38107  5.15421  4.15814  4.35130  4.48788  4.51149  2.08430  2.39896  3.98275  6.57649  5.43533     99 a - - -
          2.68618  4.42225  2.77519  2.73123  3.46354  2.40513  3.72494  3.29354  2.67741  2.69355  4.24690  2.90347  2.73739  3.18146  2.89801  2.37887  2.77519  2.98518  4.58477  3.61503
          0.01035  4.97166  5.69401  0.61958  0.77255  0.48576  0.95510
    100   1.85614  4.43076  4.99256  4.38875  2.08570  4.26486  4.60708  2.09367  4.19450  2.15112  2.23971  4.41091  4.60793  4.32575  4.22207  3.58121  3.30121  1.81723  5.08519  3.91939    100 v - - -
          2.68618  4.42225  2.77519  2.73123  3.46354  2.40513  3.72494  3.29354  2.67741  2.69355  4.24690  2.90347  2.73739  3.18146  2.89801  2.37887  2.77519  2.98518  4.58477  3.61503
          0.01035  4.97166  5.69401  0.61958  0.77255  0.48576  0.95510
    101   1.66602  4.35804  4.41063  3.82245  2.59177  3.29131  4.31615  2.49946  3.69468  2.55397  2.80033  4.00764  4.37350  3.90628  3.85839  2.05851  3.12695  2.11937  4.97593  3.78620    101 a - - -
          2.68618  4.42225  2.77519  2.73123  3.46354  2.40513  3.72494  3.29354  2.67741  2.69355  4.24690  2.90347  2.73739  3.18146  2.89801  2.37887  2.77519  2.98518  4.58477  3.61503
          0.01035  4.97166  5.69401  0.61958  0.77255  0.48576  0.95510
    102   1.66388  3.70429  3.41412  2.85434  4.09400  3.19399  3.97647  3.48491  2.83542  2.56680  3.98592  3.34406  4.13982  2.64707  2.56277  2.13746  3.10807  2.95049  5.43716  4.14357    102 a - - -
          2.68618  4.42225  2.77519  2.73123  3.46354  2.40513  3.72494  3.29354  2.67741  2.69355  4.24690  2.90347  2.73739  3.18146  2.89801  2.37887  2.77519  2.98518  4.58477  3.61503
          0.01035  4.97166  5.69401  0.61958  0.77255  0.48576  0.95510
    103   1.71109  4.98251  3.39053  2.54439  4.32335  1.84375  4.03193  3.73089  2.86366  2.73688  4.18300  3.34707  4.14336  3.20401  3.31154  2.46862  2.44433  3.40198  5.62088  4.30829    103 a - - -
          2.68618  4.42225  2.77519  2.73123  3.46354  2.40513  3.72494  3.29354  2.67741  2.69355  4.24690  2.90347  2.73739  3.18146  2.89801  2.37887  2.77519  2.98518  4.58477  3.61503
          0.01035  4.97166  5.69401  0.61958  0.77255  0.48576  0.95510
    104   2.46577  4.47213  4.10710  2.97771  1.37227  2.42520  4.27387  2.32353  3.49435  2.67748  3.59847  3.85642  4.34439  3.75008  3.74840  3.23819  3.15363  2.72008  5.08667  3.87383    104 f - - -
          2.68618  4.42225  2.77519  2.73123  3.46354  2.40513  3.72494  3.29354  2.67741  2.69355  4.24690  2.90347  2.73739  3.18146  2.89801  2.37887  2.77519  2.98518  4.58477  3.61503
          0.01035  4.97166  5.69401  0.61958  0.77255  0.48576  0.95510
    105   3.51171  4.85898  5.26162  4.67689  1.65747  4.70176  4.93571  2.80437  4.50251  0.89583  3.37242  4.78584  4.96386  3.26303  4.54901  4.02785  3.73349  2.31166  5.28364  4.09008    105 l - - -
          2.68618  4.42225  2.77519  2.73123  3.46354  2.40513  3.72494  3.29354  2.67741  2.69355  4.24690  2.90347  2.73739  3.18146  2.89801  2.37887  2.77519  2.98518  4.58477  3.61503
          0.01035  4.97166  5.69401  0.61958  0.77255  0.48576  0.95510
    106   2.97976  5.35300  3.23601  1.55601  4.67084  3.10277  3.90840  4.11312  1.88432  1.95439  4.41026  3.22635  4.13495  3.02517  2.77619  2.96280  3.20489  3.73075  5.78754  4.43086    106 e - - -
          2.68618  4.42225  2.77519  2.73123  3.46354  2.40513  3.72494  3.29354  2.67741  2.69355  4.24690  2.90347  2.73739  3.18146  2.89801  2.37887  2.77519  2.98518  4.58477  3.61503
          0.01035  4.97166  5.69401  0.61958  0.77255  0.48576  0.95510
    107   2.32189  5.37322  2.89429  2.12566  4.71753  3.63852  3.42608  4.20278  2.09234  3.67804  4.41415  2.77563  4.03207  2.48970  2.16426  2.69456  2.47128  3.76347  5.80621  3.77097    107 k - - -
          2.68618  4.42225  2.77519  2.73123  3.46354  2.40513  3.72494  3.29354  2.67741  2.69355  4.24690  2.90347  2.73739  3.18146  2.89801  2.37887  2.77519  2.98518  4.58477  3.61503
          0.01035  4.97166  5.69401  0.61958  0.77255  0.48576  0.95510
    108   2.88888  3.42634  3.92010  3.34686  1.56478  3.90485  4.16879  3.00415  2.83749  2.48388  3.63215  3.70648  4.28095  2.62720  2.87255  3.16208  2.74048  2.79097  5.11374  2.94581    108 f - - -
          2.68618  4.42225  2.77519  2.73123  3.46354  2.40513  3.72494  3.29354  2.67741  2.69355  4.24690  2.90347  2.73739  3.18146  2.89801  2.37887  2.77519  2.98518  4.58477  3.61503
          0.01035  4.97166  5.69401  0.61958  0.77255  0.48576  0.95510
    109   2.89393  4.99871  3.02504  2.61683  2.27882  3.13930  3.95497  3.61386  2.79285  3.24600  4.07969  3.28828  1.65043  2.90752  3.24543  2.75083  3.12690  3.31664  5.51826  3.30968    109 p - - -
          2.68618  4.42225  2.77519  2.73123  3.46354  2.40513  3.72494  3.29354  2.67741  2.69355  4.24690  2.90347  2.73739  3.18146  2.89801  2.37887  2.77519  2.98518  4.58477  3.61503
          0.01035  4.97166  5.69401  0.61958  0.77255  0.48576  0.95510
    110   2.46720  5.35327  2.13780  2.19389  4.05300  2.83722  3.85480  4.16057  2.60409  3.65715  4.40659  3.12731  2.10264  2.95888  3.09613  2.31575  2.89105  3.73907  5.80321  4.40085    110 p - - -
          2.68618  4.42225  2.77519  2.73123  3.46354  2.40513  3.72494  3.29354  2.67741  2.69355  4.24690  2.90347  2.73739  3.18146  2.89801  2.37887  2.77519  2.98518  4.58477  3.61503
          0.01035  4.97166  5.69401  0.61958  0.77255  0.48576  0.95510
    111   2.35655  4.93218  2.51796  2.31473  4.13430  2.73492  3.95291  2.84944  2.79814  2.16102  2.78759  3.31042  4.12563  3.13901  3.24196  2.64197  2.85192  3.24322  5.46178  4.15845    111 l - - -
          2.68618  4.42225  2.77519  2.73123  3.46354  2.40513  3.72494  3.29354  2.67741  2.69355  4.24690  2.90347  2.73739  3.18146  2.89801  2.37887  2.77519  2.98518  4.58477  3.61503
          0.01035  4.97166  5.69401  0.61958  0.77255  0.48576  0.95510
    112   2.90916  5.32467  3.20017  2.63568  4.64605  3.68934  3.22081  4.10227  1.94980  2.68643  4.37505  3.17130  4.07894  2.62218  2.20961  2.28841  2.03079  3.70329  5.76404  4.38827    112 k - - -
          2.68618  4.42225  2.77519  2.73123  3.46354  2.40513  3.72494  3.29354  2.67741  2.69355  4.24690  2.90347  2.73739  3.18146  2.89801  2.37887  2.77519  2.98518  4.58477  3.61503
          0.01035  4.97166  5.69401  0.61958  0.77255  0.48576  0.95510
    113   1.19679  4.95691  3.42916  2.87939  4.21036  3.75243  3.05528  3.59917  2.28413  3.24492  4.08678  3.36475  4.16321  3.19338  3.23637  2.98853  2.73883  2.69089  5.52573  4.22980    113 a - - -
          2.68618  4.42225  2.77519  2.73123  3.46354  2.40513  3.72494  3.29354  2.67741  2.69355  4.24690  2.90347  2.73739  3.18146  2.89801  2.37887  2.77519  2.98518  4.58477  3.61503
          0.01035  4.97166  5.69401  0.61958  0.77255  0.48576  0.95510
    114   1.78415  4.82877  3.49888  2.65191  4.02881  3.77703  4.02505  3.11325  2.90793  3.07737  3.93940  3.41232  4.17368  3.24840  2.87119  3.00746  1.50292  2.75301  5.39939  4.12255    114 t - - -
          2.68618  4.42225  2.77519  2.73123  3.46354  2.40513  3.72494  3.29354  2.67741  2.69355  4.24690  2.90347  2.73739  3.18146  2.89801  2.37887  2.77519  2.98518  4.58477  3.61503
          0.01035  4.97166  5.69401  0.61958  0.77255  0.48576  0.95510
    115   3.43450  4.86137  5.12979  4.60001  3.72868  4.56153  5.10616  2.67120  4.43442  0.83495  3.57655  4.73435  4.94501  4.61728  4.55544  3.92969  1.67370  2.28287  5.59601  4.47259    115 l - - -
          2.68618  4.42225  2.77519  2.73123  3.46354  2.40513  3.72494  3.29354  2.67741  2.69355  4.24690  2.90347  2.73739  3.18146  2.89801  2.37887  2.77519  2.98518  4.58477  3.61503
          0.01035  4.97166  5.69401  0.61958  0.77255  0.48576  0.95510
    116   3.06269  4.82007  5.44565  4.84214  2.38461  4.74375  5.06549  2.48131  4.65879  0.91623  2.13427  4.89996  4.99379  4.69400  4.64911  4.07681  3.72540  2.10244  5.38331  4.29804    116 l - - -
          2.68618  4.42225  2.77519  2.73123  3.46354  2.40513  3.72494  3.29354  2.67741  2.69355  4.24690  2.90347  2.73739  3.18146  2.89801  2.37887  2.77519  2.98518  4.58477  3.61503
          0.01035  4.97166  5.69401  0.61958  0.77255  0.48576  0.95510
    117   3.02294  4.89221  1.27296  3.10313  4.09242  3.89907  4.22544  3.15603  3.15376  2.05609  3.99461  3.56992  4.32572  3.46557  3.56778  3.18300  2.62246  2.27358  5.54799  4.27465    117 d - - -
          2.68618  4.42225  2.77519  2.73123  3.46354  2.40513  3.72494  3.29354  2.67741  2.69355  4.24690  2.90347  2.73739  3.18146  2.89801  2.37887  2.77519  2.98518  4.58477  3.61503
          0.01035  4.97166  5.69401  0.61958  0.77255  0.48576  0.95510
    118   2.94169  4.64092  1.96005  3.26329  3.76180  3.92580  4.19000  1.79261  3.22908  1.82893  3.25356  2.85791  4.30570  3.52731  3.57866  3.18106  3.17468  2.81322  5.24017  4.00793    118 i - - -
          2.68618  4.42225  2.77519  2.73123  3.46354  2.40513  3.72494  3.29354  2.67741  2.69355  4.24690  2.90347  2.73739  3.18146  2.89801  2.37887  2.77519  2.98518  4.58477  3.61503
          0.01035  4.97166  5.69401  0.61958  0.77255  0.48576  0.95510
    119   2.87515  4.93682  3.37207  2.42231  4.13971  3.73975  3.95271  2.56589  2.79280  2.61624  2.86778  3.31139  2.09751  2.64744  2.55545  2.58544  3.10632  3.24852  5.46494  4.16182    119 p - - -
          2.68618  4.42225  2.77519  2.73123  3.46354  2.40513  3.72494  3.29354  2.67741  2.69355  4.24690  2.90347  2.73739  3.18146  2.89801  2.37887  2.77519  2.98518  4.58477  3.61503
          0.01035  4.97166  5.69401  0.61958  0.77255  0.48576  0.95510
    120   2.59950  5.40316  3.08199  1.45906  4.73986  3.65703  3.41317  4.22072  2.61594  3.70590  4.45242  3.12792  2.83346  2.16427  3.10819  2.21786  3.14558  3.79069  5.84295  4.43413    120 e - - -
          2.68618  4.42225  2.77519  2.73123  3.46354  2.40513  3.72494  3.29354  2.67741  2.69355  4.24690  2.90347  2.73739  3.18146  2.89801  2.37887  2.77519  2.98518  4.58477  3.61503
          0.01035  4.97166  5.69401  0.61958  0.77255  0.48576  0.95510
    121   2.97219  4.81774  3.60286  2.37961  3.98371  3.87819  4.12064  3.22488  3.00938  2.99171  3.23963  3.53242  4.27049  2.22339  3.38513  3.13369  3.20526  1.21390  5.39924  4.14121    121 v - - -
          2.68618  4.42225  2.77519  2.73123  3.46354  2.40513  3.72494  3.29354  2.67741  2.69355  4.24690  2.90347  2.73739  3.18146  2.89801  2.37887  2.77519  2.98518  4.58477  3.61503
          0.01035  4.97166  5.69401  0.61958  0.77255  0.48576  0.95510
    122   3.77587  5.01947  5.79217  5.23134  2.67313  5.17205  5.56927  1.64214  5.09202  1.05639  3.51608  5.33610  5.34940  5.11173  5.09548  4.54457  4.00381  1.41198  5.77585  4.70274    122 l - - -
          2.68618  4.42225  2.77519  2.73123  3.46354  2.40513  3.72494  3.29354  2.67741  2.69355  4.24690  2.90347  2.73739  3.18146  2.89801  2.37887  2.77519  2.98518  4.58477  3.61503
          0.01035  4.97166  5.69401  0.61958  0.77255  0.48576  0.95510
    123   2.71461  5.35847  2.42452  1.89286  4.67577  3.66087  3.87516  4.14537  2.63553  2.01192  4.41082  2.80115  2.88675  2.98418  3.12846  2.22893  3.14229  3.73493  5.80911  4.40964    123 e - - -
          2.68618  4.42225  2.77519  2.73123  3.46354  2.40513  3.72494  3.29354  2.67741  2.69355  4.24690  2.90347  2.73739  3.18146  2.89801  2.37887  2.77519  2.98518  4.58477  3.61503
          0.01035  4.97166  5.69401  0.61958  0.77255  0.48576  0.95510
    124   2.36382  3.65406  2.83441  2.04743  4.43042  3.67858  3.43532  2.81990  2.65303  3.43504  4.22628  3.18641  2.65223  2.65734  3.12769  2.67672  3.09872  3.51162  5.64680  2.61823    124 e - - -
          2.68618  4.42225  2.77519  2.73123  3.46354  2.40513  3.72494  3.29354  2.67741  2.69355  4.24690  2.90347  2.73739  3.18146  2.89801  2.37887  2.77519  2.98518  4.58477  3.61503
          0.01035  4.97166  5.69401  0.61958  0.77255  0.48576  0.95510
    125   2.07982  4.48506  4.00849  3.43633  3.01402  3.18603  4.20530  2.96330  3.36475  2.40123  3.60190  3.76602  4.29822  3.63599  3.65203  2.62016  1.71548  2.75354  5.08768  2.38154    125 t - - -
          2.68618  4.42225  2.77519  2.73123  3.46354  2.40513  3.72494  3.29354  2.67741  2.69355  4.24690  2.90347  2.73739  3.18146  2.89801  2.37887  2.77519  2.98518  4.58477  3.61503
          0.01035  4.97166  5.69401  0.61958  0.77255  0.48576  0.95510
    126   1.95258  5.30567  3.16091  2.48342  4.62174  3.06758  3.84833  4.08377  2.05918  2.89880  4.35541  3.14368  4.05456  2.62290  2.34330  2.85646  2.21019  3.68091  5.75428  4.36754    126 a - - -
          2.68618  4.42225  2.77519  2.73123  3.46354  2.40513  3.72494  3.29354  2.67741  2.69355  4.24690  2.90347  2.73739  3.18146  2.89801  2.37887  2.77519  2.98518  4.58477  3.61503
          0.01035  4.97166  5.69401  0.61958  0.77255  0.48576  0.95510
    127   2.63625  5.36073  3.15921  1.52924  4.69541  3.00293  3.85256  4.16417  1.69405  3.65601  3.20617  3.14730  4.06586  2.95600  2.69548  2.87125  3.13030  3.74654  5.79530  4.40474    127 e - - -
          2.68618  4.42225  2.77519  2.73123  3.46354  2.40513  3.72494  3.29354  2.67741  2.69355  4.24690  2.90347  2.73739  3.18146  2.89801  2.37887  2.77519  2.98518  4.58477  3.61503
          0.01035  4.97166  5.69401  0.61958  0.77255  0.48576  0.95510
    128   2.88157  3.72965  3.80854  2.52103  3.02706  3.16753  4.13179  2.73989  2.66719  1.77611  3.04385  2.97574  4.25211  3.48512  3.53024  2.35899  3.11334  2.65579  5.15850  3.92963    128 l - - -
          2.68618  4.42225  2.77519  2.73123  3.46354  2.40513  3.72494  3.29354  2.67741  2.69355  4.24690  2.90347  2.73739  3.18146  2.89801  2.37887  2.77519  2.98518  4.58477  3.61503
          0.01035  4.97166  5.69401  0.61958  0.77255  0.48576  0.95510
    129   2.89233  4.31923  4.56244  3.96520  3.41605  4.02602  2.85774  2.34750  3.80963  1.78422  2.20439  3.33162  4.39276  3.99480  3.92051  3.32343  2.43499  2.17295  4.93546  2.70684    129 l - - -
          2.68618  4.42225  2.77519  2.73123  3.46354  2.40513  3.72494  3.29354  2.67741  2.69355  4.24690  2.90347  2.73739  3.18146  2.89801  2.37887  2.77519  2.98518  4.58477  3.61503
          0.01035  4.97166  5.69401  0.61958  0.77255  0.48576  0.95510
    130   2.23360  5.32842  2.81449  2.23365  4.65434  3.32851  2.83982  3.18494  2.57729  3.08572  3.42382  2.64123  2.91632  2.60671  2.70167  2.83590  2.87674  3.70873  5.77273  4.37362    130 a - - -
          2.68618  4.42225  2.77519  2.73123  3.46354  2.40513  3.72494  3.29354  2.67741  2.69355  4.24690  2.90347  2.73739  3.18146  2.89801  2.37887  2.77519  2.98518  4.58477  3.61503
          0.01035  4.97166  5.69401  0.61958  0.77255  0.48576  0.95510
    131   2.26384  5.38495  2.11115  1.91535  4.72498  2.71084  3.20761  3.64276  1.94936  3.68800  4.42789  3.11295  4.04421  2.93987  3.07546  2.84407  3.11382  3.77307  5.81985  4.40949    131 e - - -
          2.68618  4.42225  2.77519  2.73123  3.46354  2.40513  3.72494  3.29354  2.67741  2.69355  4.24690  2.90347  2.73739  3.18146  2.89801  2.37887  2.77519  2.98518  4.58477  3.61503
          0.01035  4.97166  5.69401  0.61958  0.77255  0.48576  0.95510
    132   2.49799  5.32697  3.13338  2.07842  3.30395  2.76503  3.83600  4.12444  2.17382  3.62392  4.37329  3.12237  2.91550  2.93918  2.26369  2.53934  2.53316  3.70714  5.77192  4.37358    132 e - - -
          2.68618  4.42225  2.77519  2.73123  3.46354  2.40513  3.72494  3.29354  2.67741  2.69355  4.24690  2.90347  2.73739  3.18146  2.89801  2.37887  2.77519  2.98518  4.58477  3.61503
          0.13937  4.97166  2.09425  0.61958  0.77255  0.48576  0.95510
    133   2.57372  5.33196  2.55140  2.30025  4.67372  2.30077  3.78658  4.15761  2.20422  3.63546  4.37459  2.63129  3.99129  2.88501  2.10594  2.79038  2.60428  3.72104  5.76593  4.35623    133 r - - -
          2.68618  4.42225  2.77519  2.73123  3.46354  2.40513  3.72494  3.29354  2.67741  2.69355  4.24690  2.90347  2.73739  3.18146  2.89801  2.37887  2.77519  2.98518  4.58477  3.61503
          0.01177  4.84406  5.56641  0.61958  0.77255  0.76971  0.62203
    134   2.29021  3.92991  2.46255  2.46130  3.19160  2.68278  3.95014  3.30960  2.84814  1.97420  3.84494  3.34389  4.10847  3.17848  3.26744  2.94537  2.83489  3.04952  5.30508  3.50812    134 l - - -
          2.68618  4.42225  2.77519  2.73123  3.46354  2.40513  3.72494  3.29354  2.67741  2.69355  4.24690  2.90347  2.73739  3.18146  2.89801  2.37887  2.77519  2.98518  4.58477  3.61503
          0.01177  4.84406  5.56641  0.61958  0.77255  0.55583  0.85236
    135   2.58262  4.88590  3.35520  2.32035  3.11816  3.16842  3.17322  3.47770  2.47680  2.45032  3.96891  3.01201  4.10083  2.68950  3.22178  2.92668  2.87821  2.95900  3.12249  2.87840    135 e - - -
          2.68618  4.42225  2.77519  2.73123  3.46354  2.40513  3.72494  3.29354  2.67741  2.69355  4.24690  2.90347  2.73739  3.18146  2.89801  2.37887  2.77519  2.98518  4.58477  3.61503
          0.01109  4.90309  5.62544  0.61958  0.77255  0.39397  1.12201
    136   2.36765  5.37781  2.70762  2.23446  4.72220  2.44334  3.45759  4.20800  2.16965  3.68278  4.41887  2.61880  2.70531  2.92482  2.76419  2.35947  3.09915  3.76813  5.81073  4.39964    136 k - - -
          2.68618  4.42225  2.77519  2.73123  3.46354  2.40513  3.72494  3.29354  2.67741  2.69355  4.24690  2.90347  2.73739  3.18146  2.89801  2.37887  2.77519  2.98518  4.58477  3.61503
          0.01035  4.97166  5.69401  0.61958  0.77255  0.48576  0.95510
    137   2.93575  5.43590  2.44963  2.58858  4.78007  2.42283  3.88053  4.26242  2.37946  3.73960  4.48587  2.53135  4.08197  2.98323  1.54427  2.48900  3.16938  3.82800  5.86947  4.46081    137 r - - -
          2.68618  4.42225  2.77519  2.73123  3.46354  2.40513  3.72494  3.29354  2.67741  2.69355  4.24690  2.90347  2.73739  3.18146  2.89801  2.37887  2.77519  2.98518  4.58477  3.61503
          0.01035  4.97166  5.69401  0.61958  0.77255  0.48576  0.95510
    138   2.81187  4.49909  4.69023  4.10681  3.20196  4.25091  4.59112  1.39101  3.94976  2.59035  3.60227  4.27779  4.60608  4.17947  1.89197  3.55626  3.31942  1.66194  5.21560  4.02497    138 i - - -
          2.68618  4.42225  2.77519  2.73123  3.46354  2.40513  3.72494  3.29354  2.67741  2.69355  4.24690  2.90347  2.73739  3.18146  2.89801  2.37887  2.77519  2.98518  4.58477  3.61503
          0.01035  4.97166  5.69401  0.61958  0.77255  0.48576  0.95510
    139   2.68832  4.70140  3.27806  2.79823  3.17054  3.81703  2.83559  2.52633  2.78992  2.57622  3.79879  3.49026  4.19936  3.33158  3.40429  2.29057  2.09562  2.30314  5.26889  4.01481    139 t - - -
          2.68618  4.42225  2.77519  2.73123  3.46354  2.40513  3.72494  3.29354  2.67741  2.69355  4.24690  2.90347  2.73739  3.18146  2.89801  2.37887  2.77519  2.98518  4.58477  3.61503
          0.01035  4.97166  5.69401  0.61958  0.77255  0.48576  0.95510
    140   2.89935  4.61697  2.96326  3.20866  2.64048  3.87614  4.11691  3.11354  3.16404  2.04421  3.71860  3.61182  4.25570  2.61664  3.51616  3.12265  2.22287  2.89054  5.15794  1.99062    140 y - - -
          2.68618  4.42225  2.77519  2.73123  3.46354  2.40513  3.72494  3.29354  2.67741  2.69355  4.24690  2.90347  2.73739  3.18146  2.89801  2.37887  2.77519  2.98518  4.58477  3.61503
          0.01035  4.97166  5.69401  0.61958  0.77255  0.48576  0.95510
    141   2.43653  2.23867  4.40307  3.81357  3.45495  4.00021  2.76358  2.65804  3.68524  2.17135  2.95215  4.00093  4.36906  3.89720  2.91132  3.01419  3.12184  2.34718  4.96583  2.34553    141 l - - -
          2.68618  4.42225  2.77519  2.73123  3.46354  2.40513  3.72494  3.29354  2.67741  2.69355  4.24690  2.90347  2.73739  3.18146  2.89801  2.37887  2.77519  2.98518  4.58477  3.61503
          0.01035  4.97166  5.69401  0.61958  0.77255  0.48576  0.95510
    142   2.69175  5.35750  3.12439  2.18060  4.69387  3.64621  2.44883  4.17230  2.56931  3.65835  4.40139  3.11763  2.31011  2.47006  2.47542  2.35059  2.62715  3.74366  5.79500  4.39128    142 e - - -
          2.68618  4.42225  2.77519  2.73123  3.46354  2.40513  3.72494  3.29354  2.67741  2.69355  4.24690  2.90347  2.73739  3.18146  2.89801  2.37887  2.77519  2.98518  4.58477  3.61503
          0.01035  4.97166  5.69401  0.61958  0.77255  0.48576  0.95510
    143   2.08860  5.27761  3.17038  2.62796  4.62399  2.43477  3.87876  4.08469  2.29405  3.60589  4.36840  3.16401  2.08634  2.42316  3.10985  2.71953  2.59221  3.67982  5.77081  4.38669    143 p - - -
          2.68618  4.42225  2.77519  2.73123  3.46354  2.40513  3.72494  3.29354  2.67741  2.69355  4.24690  2.90347  2.73739  3.18146  2.89801  2.37887  2.77519  2.98518  4.58477  3.61503
          0.01035  4.97166  5.69401  0.61958  0.77255  0.48576  0.95510
    144   2.30462  5.48833  1.99381  2.67043  4.92862  2.82688  4.06550  4.41405  2.89149  3.91638  4.68587  1.36322  4.18709  3.18964  3.40453  3.02554  2.45822  3.96807  6.06841  4.64929    144 n - - -
          2.68618  4.42225  2.77519  2.73123  3.46354  2.40513  3.72494  3.29354  2.67741  2.69355  4.24690  2.90347  2.73739  3.18146  2.89801  2.37887  2.77519  2.98518  4.58477  3.61503
          0.01035  4.97166  5.69401  0.61958  0.77255  0.48576  0.95510
    145   3.09588  4.49103  4.79503  4.21011  2.55575  4.27355  4.60049  1.35733  4.06131  2.12544  3.53632  1.90825  4.62081  4.24330  4.17376  3.58189  3.33017  2.12591  5.15469  3.95758    145 i - - -
          2.68618  4.42225  2.77519  2.73123  3.46354  2.40513  3.72494  3.29354  2.67741  2.69355  4.24690  2.90347  2.73739  3.18146  2.89801  2.37887  2.77519  2.98518  4.58477  3.61503
          0.10471  4.97166  2.38073  0.61958  0.77255  0.48576  0.95510
    146   3.42696  4.80185  4.93009  2.86768  3.62902  4.62860  4.96702  1.40327  4.25689  0.98067  3.47974  4.63063  4.91872  4.46788  4.40497  3.96384  3.65856  2.48265  5.48068  4.34711    146 l - - -
          2.68618  4.42225  2.77519  2.73123  3.46354  2.40513  3.72494  3.29354  2.67741  2.69355  4.24690  2.90347  2.73739  3.18146  2.89801  2.37887  2.77519  2.98518  4.58477  3.61503
          0.01137  4.87832  5.60067  0.61958  0.77255  0.70431  0.68211
    147   2.99495  5.36196  2.15027  1.52439  4.63836  3.66868  3.95859  4.07297  2.78044  1.83843  4.43459  3.15863  4.12487  3.09334  3.27864  2.97280  2.59240  3.70627  5.84066  4.45077    147 e - - -
          2.68618  4.42225  2.77519  2.73123  3.46354  2.40513  3.72494  3.29354  2.67741  2.69355  4.24690  2.90347  2.73739  3.18146  2.89801  2.37887  2.77519  2.98518  4.58477  3.61503
          0.01137  4.87832  5.60067  0.61958  0.77255  0.36996  1.17365
    148   2.24779  5.44487  2.49053  1.60850  4.78306  3.66415  3.89120  4.26744  2.64833  3.74869  4.49629  3.13292  2.24795  2.99566  2.28963  2.89981  3.17794  3.83362  5.88354  4.46900    148 e - - -
          2.68618  4.42225  2.77519  2.73123  3.46354  2.40513  3.72494  3.29354  2.67741  2.69355  4.24690  2.90347  2.73739  3.18146  2.89801  2.37887  2.77519  2.98518  4.58477  3.61503
          0.01035  4.97166  5.69401  0.61958  0.77255  0.48576  0.95510
    149   2.56493  4.90919  2.86888  2.93303  4.18589  3.73771  4.07270  3.58439  2.94824  3.24075  4.08962  3.40634  2.00277  3.27889  3.37832  3.00197  2.12681  3.28922  1.87678  4.23945    149 w - - -
          2.68618  4.42225  2.77519  2.73123  3.46354  2.40513  3.72494  3.29354  2.67741  2.69355  4.24690  2.90347  2.73739  3.18146  2.89801  2.37887  2.77519  2.98518  4.58477  3.61503
          0.01035  4.97166  5.69401  0.61958  0.77255  0.48576  0.95510
    150   2.87998  5.36172  2.58526  2.28103  4.69294  2.60090  2.83529  4.17068  2.58854  3.66109  4.40682  2.87051  2.38703  2.75306  3.08064  2.59447  3.11200  3.74507  2.55490  4.39719    150 e - - -
          2.68618  4.42225  2.77519  2.73123  3.46354  2.40513  3.72494  3.29354  2.67741  2.69355  4.24690  2.90347  2.73739  3.18146  2.89801  2.37887  2.77519  2.98518  4.58477  3.61503
          0.01035  4.97166  5.69401  0.61958  0.77255  0.48576  0.95510
    151   2.32828  4.97111  2.95292  1.97531  3.61801  3.72656  3.93796  3.58404  2.76913  2.31469  4.04988  2.72127  4.11484  2.72253  3.21926  2.93577  3.10265  2.34382  3.48942  4.18091    151 e - - -
          2.68618  4.42225  2.77519  2.73123  3.46354  2.40513  3.72494  3.29354  2.67741  2.69355  4.24690  2.90347  2.73739  3.18146  2.89801  2.37887  2.77519  2.98518  4.58477  3.61503
          0.01035  4.97166  5.69401  0.61958  0.77255  0.48576  0.95510
    152   2.73540  5.18371  2.97809  2.33656  3.02178  3.30921  3.44955  3.89481  2.36563  2.04579  4.24412  3.17757  3.52083  2.50297  3.11931  2.36830  2.92416  3.09224  5.66213  4.29941    152 l - - -
          2.68618  4.42225  2.77519  2.73123  3.46354  2.40513  3.72494  3.29354  2.67741  2.69355  4.24690  2.90347  2.73739  3.18146  2.89801  2.37887  2.77519  2.98518  4.58477  3.61503
          0.07852  4.97166  2.67965  0.61958  0.77255  0.48576  0.95510
    153   2.84476  5.34653  2.37295  1.88559  4.68728  3.61475  3.35516  4.17059  2.14950  2.95361  4.38872  3.08345  2.55909  2.60155  3.03519  2.80813  2.53514  3.73493  5.78126  4.37223    153 e - - -
          2.68618  4.42225  2.77519  2.73123  3.46354  2.40513  3.72494  3.29354  2.67741  2.69355  4.24690  2.90347  2.73739  3.18146  2.89801  2.37887  2.77519  2.98518  4.58477  3.61503
          0.04387  4.90422  3.33800  0.61958  0.77255  0.39515  1.11957
    154   2.70136  5.38268  2.86701  1.74178  4.72737  2.46491  3.39738  4.21402  2.07798  3.68736  4.42433  2.30921  4.03045  2.59803  2.84469  2.82992  3.10140  3.77329  5.81439  4.40194    154 e - - -
          2.68618  4.42225  2.77519  2.73123  3.46354  2.40513  3.72494  3.29354  2.67741  2.69355  4.24690  2.90347  2.73739  3.18146  2.89801  2.37887  2.77519  2.98518  4.58477  3.61503
          0.01067  4.94138  5.66373  0.61958  0.77255  0.43958  1.03368
    155   2.87018  4.27326  2.63970  2.56598  4.71116  2.28682  3.42688  4.19331  1.72397  3.67228  4.41141  3.11293  4.03736  2.40831  2.50853  2.40869  3.10103  3.75835  5.80311  4.39628    155 k - - -
          2.68618  4.42225  2.77519  2.73123  3.46354  2.40513  3.72494  3.29354  2.67741  2.69355  4.24690  2.90347  2.73739  3.18146  2.89801  2.37887  2.77519  2.98518  4.58477  3.61503
          0.01035  4.97166  5.69401  0.61958  0.77255  0.48576  0.95510
    156   2.96725  4.87912  3.57272  3.01696  1.83126  3.85794  3.47452  3.43893  2.50628  3.09501  3.97323  3.47647  2.80810  2.52727  3.35688  3.08860  3.19701  3.18379  5.21084  2.00565    156 f - - -
          2.68618  4.42225  2.77519  2.73123  3.46354  2.40513  3.72494  3.29354  2.67741  2.69355  4.24690  2.90347  2.73739  3.18146  2.89801  2.37887  2.77519  2.98518  4.58477  3.61503
          0.01035  4.97166  5.69401  0.61958  0.77255  0.48576  0.95510
    157   2.88700  5.23373  1.88240  2.63625  2.95679  3.10821  3.13362  3.96107  2.65195  3.51112  4.29329  2.58770  4.07416  3.00353  3.13313  2.27272  3.11931  3.59109  5.68824  2.54849    157 d - - -
          2.68618  4.42225  2.77519  2.73123  3.46354  2.40513  3.72494  3.29354  2.67741  2.69355  4.24690  2.90347  2.73739  3.18146  2.89801  2.37887  2.77519  2.98518  4.58477  3.61503
          0.01035  4.97166  5.69401  0.61958  0.77255  0.48576  0.95510
    158   2.88180  4.77792  2.96887  2.62604  3.94495  3.79291  4.02553  2.82811  2.94166  1.40595  3.87051  3.42925  4.17867  2.72581  3.35187  2.42183  3.11363  2.64779  5.33510  4.06640    158 l - - -
          2.68618  4.42225  2.77519  2.73123  3.46354  2.40513  3.72494  3.29354  2.67741  2.69355  4.24690  2.90347  2.73739  3.18146  2.89801  2.37887  2.77519  2.98518  4.58477  3.61503
          0.01035  4.97166  5.69401  0.61958  0.77255  0.48576  0.95510
    159   3.88481  5.07154  5.97599  5.48339  4.05736  5.48203  6.09349  0.94068  5.41059  1.33486  3.78746  5.64749  5.62497  5.51683  5.49367  4.91137  4.13005  1.53437  6.24382  5.14243    159 i - - -
          2.68618  4.42225  2.77519  2.73123  3.46354  2.40513  3.72494  3.29354  2.67741  2.69355  4.24690  2.90347  2.73739  3.18146  2.89801  2.37887  2.77519  2.98518  4.58477  3.61503
          0.01035  4.97166  5.69401  0.61958  0.77255  0.48576  0.95510
    160   3.67269  3.27525  5.77222  5.28071  4.24826  5.22878  5.87437  0.77391  5.19772  2.31681  4.02070  5.39332  5.47290  5.42015  5.32130  4.63587  3.92781  1.32099  6.23320  5.02336    160 i - - -
          2.68618  4.42225  2.77519  2.73123  3.46354  2.40513  3.72494  3.29354  2.67741  2.69355  4.24690  2.90347  2.73739  3.18146  2.89801  2.37887  2.77519  2.98518  4.58477  3.61503
          0.01035  4.97166  5.69401  0.61958  0.77255  0.48576  0.95510
    161   4.25697  5.42464  6.21690  5.68502  3.67841  5.74423  6.10503  1.36698  5.55262  0.60063  3.40986  5.92353  5.71638  5.41370  5.50260  5.19486  4.46926  2.73999  5.99121  5.03526    161 L - - -
          2.68618  4.42225  2.77519  2.73123  3.46354  2.40513  3.72494  3.29354  2.67741  2.69355  4.24690  2.90347  2.73739  3.18146  2.89801  2.37887  2.77519  2.98518  4.58477  3.61503
          0.01035  4.97166  5.69401  0.61958  0.77255  0.48576  0.95510
    162   2.92260  4.70926  4.22715  3.78733  4.21971  3.75928  4.65109  3.51090  3.70574  1.56697  4.19178  3.98078  4.38645  4.01338  3.98165  0.99289  2.50462  3.23058  5.70444  4.48975    162 s - - -
          2.68618  4.42225  2.77519  2.73123  3.46354  2.40513  3.72494  3.29354  2.67741  2.69355  4.24690  2.90347  2.73739  3.18146  2.89801  2.37887  2.77519  2.98518  4.58477  3.61503
          0.01035  4.97166  5.69401  0.61958  0.77255  0.48576  0.95510
    163   3.03803  5.13026  3.41768  3.27729  5.30974  2.55731  4.69147  4.82614  3.66137  4.39964  5.18910  0.92659  4.36569  3.88966  4.10370  1.45057  3.49772  4.17927  6.54348  5.21926    163 n - - -
          2.68618  4.42225  2.77519  2.73123  3.46354  2.40513  3.72494  3.29354  2.67741  2.69355  4.24690  2.90347  2.73739  3.18146  2.89801  2.37887  2.77519  2.98518  4.58477  3.61503
          0.01035  4.97166  5.69401  0.61958  0.77255  0.48576  0.95510
    164   3.15595  4.56541  4.76197  4.18836  2.50953  4.30805  4.58393  1.34652  4.04612  1.86739  3.52726  1.87860  4.65045  4.23037  4.17490  3.61540  3.38894  2.56336  5.12004  3.87309    164 i - - -
          2.68618  4.42225  2.77519  2.73123  3.46354  2.40513  3.72494  3.29354  2.67741  2.69355  4.24690  2.90347  2.73739  3.18146  2.89801  2.37887  2.77519  2.98518  4.58477  3.61503
          0.01035  4.97166  5.69401  0.61958  0.77255  0.48576  0.95510
    165   3.74354  4.97928  5.78220  5.23864  2.71287  5.18093  5.62816  1.03076  5.11238  1.50935  3.62511  5.34346  5.37517  5.17759  5.14278  4.56089  3.97862  1.54366  5.86632  4.76164    165 i - - -
          2.68618  4.42225  2.77519  2.73123  3.46354  2.40513  3.72494  3.29354  2.67741  2.69355  4.24690  2.90347  2.73739  3.18146  2.89801  2.37887  2.77519  2.98518  4.58477  3.61503
          0.01035  4.97166  5.69401  0.61958  0.77255  0.48576  0.95510
    166   3.25971  4.79290  4.43481  3.92094  3.56206  4.26863  1.17633  2.91805  3.66878  2.35842  3.83710  4.17810  4.66785  4.04732  3.88620  3.60194  3.51302  1.48274  5.17784  3.78423    166 h - - -
          2.68618  4.42225  2.77519  2.73123  3.46354  2.40513  3.72494  3.29354  2.67741  2.69355  4.24690  2.90347  2.73739  3.18146  2.89801  2.37887  2.77519  2.98518  4.58477  3.61503
          0.01035  4.97166  5.69401  0.61958  0.77255  0.48576  0.95510
    167   1.21253  5.08569  3.37293  2.94472  4.57669  3.69738  1.85299  4.01381  2.98154  3.61915  4.43604  2.64905  4.21340  3.33532  3.41460  3.01749  2.70279  3.63380  5.84134  4.51674    167 a - - -
          2.68618  4.42225  2.77519  2.73123  3.46354  2.40513  3.72494  3.29354  2.67741  2.69355  4.24690  2.90347  2.73739  3.18146  2.89801  2.37887  2.77519  2.98518  4.58477  3.61503
          0.01035  4.97166  5.69401  0.61958  0.77255  0.48576  0.95510
    168   1.89675  4.44810  4.14329  3.56584  3.13696  3.96011  4.24117  2.54874  3.46913  2.64378  3.56059  3.85348  4.33492  3.72879  2.88039  3.23400  2.77649  2.70344  5.03425  1.51955    168 y - - -
          2.68618  4.42225  2.77519  2.73123  3.46354  2.40513  3.72494  3.29354  2.67741  2.69355  4.24690  2.90347  2.73739  3.18146  2.89801  2.37887  2.77519  2.98518  4.58477  3.61503
          0.01035  4.97166  5.69401  0.61958  0.77255  0.48576  0.95510
    169   2.27209  4.78319  3.54187  2.99148  2.80257  2.35728  4.05011  3.35947  2.97260  3.03896  3.90612  2.77429  4.18697  3.29722  3.38187  1.89149  3.12579  3.09992  5.35176  2.41255    169 s - - -
          2.68618  4.42225  2.77519  2.73123  3.46354  2.40513  3.72494  3.29354  2.67741  2.69355  4.24690  2.90347  2.73739  3.18146  2.89801  2.37887  2.77519  2.98518  4.58477  3.61503
          0.01035  4.97166  5.69401  0.61958  0.77255  0.48576  0.95510
    170   2.10968  5.31880  3.14021  1.49176  4.66579  3.65338  3.86938  4.13463  2.61781  3.64140  4.39621  3.14700  2.73792  2.97670  2.78553  2.33486  2.73144  3.71844  5.79465  4.40069    170 e - - -
          2.68618  4.42225  2.77519  2.73123  3.46354  2.40513  3.72494  3.29354  2.67741  2.69355  4.24690  2.90347  2.73739  3.18146  2.89801  2.37887  2.77519  2.98518  4.58477  3.61503
          0.01035  4.97166  5.69401  0.61958  0.77255  0.48576  0.95510
    171   2.48562  5.36713  3.11676  1.34893  4.70138  3.65264  3.84623  4.17825  2.15822  3.66677  4.41280  2.73586  4.05091  2.52113  3.07008  2.85249  2.89486  3.07816  5.80550  4.40267    171 e - - -
          2.68618  4.42225  2.77519  2.73123  3.46354  2.40513  3.72494  3.29354  2.67741  2.69355  4.24690  2.90347  2.73739  3.18146  2.89801  2.37887  2.77519  2.98518  4.58477  3.61503
          0.01035  4.97166  5.69401  0.61958  0.77255  0.48576  0.95510
    172   2.36794  5.30329  3.17523  1.28125  4.61569  3.67812  3.86543  4.07053  2.34856  2.88242  4.35747  3.16358  4.07269  2.97724  2.70715  2.88014  2.65606  3.67658  5.75477  4.37578    172 e - - -
          2.68618  4.42225  2.77519  2.73123  3.46354  2.40513  3.72494  3.29354  2.67741  2.69355  4.24690  2.90347  2.73739  3.18146  2.89801  2.37887  2.77519  2.98518  4.58477  3.61503
          0.01035  4.97166  5.69401  0.61958  0.77255  0.48576  0.95510
    173   2.20029  4.55001  3.96552  1.88387  3.69088  3.95233  4.23067  1.92086  3.33813  2.34091  3.66370  3.75894  4.32888  3.62285  3.65102  2.83070  3.15952  2.04235  5.17407  3.95411    173 e - - -
          2.68618  4.42225  2.77519  2.73123  3.46354  2.40513  3.72494  3.29354  2.67741  2.69355  4.24690  2.90347  2.73739  3.18146  2.89801  2.37887  2.77519  2.98518  4.58477  3.61503
          0.01035  4.97166  5.69401  0.61958  0.77255  0.48576  0.95510
    174   2.61991  5.35112  2.63719  1.99957  4.68463  2.83715  3.83611  3.35890  2.57760  3.65215  4.39650  2.66298  3.10455  2.93695  3.06890  2.29052  2.09983  3.73589  5.79233  4.38825    174 e - - -
          2.68618  4.42225  2.77519  2.73123  3.46354  2.40513  3.72494  3.29354  2.67741  2.69355  4.24690  2.90347  2.73739  3.18146  2.89801  2.37887  2.77519  2.98518  4.58477  3.61503
          0.01035  4.97166  5.69401  0.61958  0.77255  0.48576  0.95510
    175   2.18581  5.30646  2.64658  2.05059  4.62142  2.36438  2.31413  4.08659  2.59711  3.12675  4.35661  3.13327  4.04812  2.95495  3.08480  2.84844  2.75323  3.32206  5.75876  4.36639    175 e - - -
          2.68618  4.42225  2.77519  2.73123  3.46354  2.40513  3.72494  3.29354  2.67741  2.69355  4.24690  2.90347  2.73739  3.18146  2.89801  2.37887  2.77519  2.98518  4.58477  3.61503
          0.01035  4.97166  5.69401  0.61958  0.77255  0.48576  0.95510
    176   2.91692  4.34254  4.58259  3.98574  3.41778  4.05092  3.34487  1.62479  3.82377  1.47490  3.44021  4.10825  4.41514  2.97983  3.93519  3.34913  3.14869  2.20894  4.94925  3.09724    176 l - - -
          2.68618  4.42225  2.77519  2.73123  3.46354  2.40513  3.72494  3.29354  2.67741  2.69355  4.24690  2.90347  2.73739  3.18146  2.89801  2.37887  2.77519  2.98518  4.58477  3.61503
          0.01035  4.97166  5.69401  0.61958  0.77255  0.48576  0.95510
    177   4.02697  5.24727  5.99052  5.41709  2.82758  5.41779  5.72976  2.41935  5.28215  0.59455  3.37314  5.57666  5.49129  5.18366  5.23946  4.80259  4.23821  1.77185  5.78476  4.77706    177 L - - -
          2.68618  4.42225  2.77519  2.73123  3.46354  2.40513  3.72494  3.29354  2.67741  2.69355  4.24690  2.90347  2.73739  3.18146  2.89801  2.37887  2.77519  2.98518  4.58477  3.61503
          0.01035  4.97166  5.69401  0.61958  0.77255  0.48576  0.95510
    178   2.36886  5.29976  2.64206  2.47373  4.60711  3.65975  3.85867  4.06792  2.24818  1.89605  4.35170  2.91104  4.05778  2.78626  3.09912  1.97211  3.11377  3.67019  5.75527  4.36687    178 l - - -
          2.68618  4.42225  2.77519  2.73123  3.46354  2.40513  3.72494  3.29354  2.67741  2.69355  4.24690  2.90347  2.73739  3.18146  2.89801  2.37887  2.77519  2.98518  4.58477  3.61503
          0.01035  4.97166  5.69401  0.61958  0.77255  0.48576  0.95510
    179   2.87622  5.35646  3.13611  2.38594  4.69291  3.30186  3.83606  4.16907  1.90169  3.65590  4.40059  3.12400  4.04470  2.31235  2.36018  1.92271  2.72864  2.97263  5.79255  4.39226    179 k - - -
          2.68618  4.42225  2.77519  2.73123  3.46354  2.40513  3.72494  3.29354  2.67741  2.69355  4.24690  2.90347  2.73739  3.18146  2.89801  2.37887  2.77519  2.98518  4.58477  3.61503
          0.01035  4.97166  5.69401  0.61958  0.77255  0.48576  0.95510
    180   1.37613  5.04434  3.30306  2.27327  4.27995  3.71624  3.92613  3.68952  2.72756  3.30388  4.12448  3.26109  4.10874  3.08458  2.49048  2.92632  2.64361  3.10259  5.55770  3.14172    180 a - - -
          2.68618  4.42225  2.77519  2.73123  3.46354  2.40513  3.72494  3.29354  2.67741  2.69355  4.24690  2.90347  2.73739  3.18146  2.89801  2.37887  2.77519  2.98518  4.58477  3.61503
          0.01035  4.97166  5.69401  0.61958  0.77255  0.48576  0.95510
    181   0.82028  4.63951  4.31165  3.82306  4.15021  3.76039  4.63352  3.35637  3.74811  2.46373  4.11594  3.99574  4.37203  4.02163  4.01999  2.21024  3.27082  2.57640  5.62864  4.42587    181 a - - -
          2.68618  4.42225  2.77519  2.73123  3.46354  2.40513  3.72494  3.29354  2.67741  2.69355  4.24690  2.90347  2.73739  3.18146  2.89801  2.37887  2.77519  2.98518  4.58477  3.61503
          0.01035  4.97166  5.69401  0.61958  0.77255  0.48576  0.95510
    182   1.65755  5.35595  2.91526  2.22624  3.89128  3.64117  3.82939  4.17308  2.31636  3.65772  4.39883  2.80029  3.10558  2.75492  2.61674  2.55750  2.76234  3.74221  5.79353  4.38754    182 a - - -
          2.68618  4.42225  2.77519  2.73123  3.46354  2.40513  3.72494  3.29354  2.67741  2.69355  4.24690  2.90347  2.73739  3.18146  2.89801  2.37887  2.77519  2.98518  4.58477  3.61503
          0.01035  4.97166  5.69401  0.61958  0.77255  0.48576  0.95510
    183   2.19502  2.28169  4.16897  3.58891  3.53036  2.74447  3.05904  2.87879  2.82034  1.97604  2.80291  3.86533  4.32975  3.74343  3.73201  3.23185  3.11955  2.67793  3.44402  3.82405    183 l - - -
          2.68618  4.42225  2.77519  2.73123  3.46354  2.40513  3.72494  3.29354  2.67741  2.69355  4.24690  2.90347  2.73739  3.18146  2.89801  2.37887  2.77519  2.98518  4.58477  3.61503
          0.01035  4.97166  5.69401  0.61958  0.77255  0.48576  0.95510
    184   2.95618  2.78819  4.72596  4.12712  3.35851  4.10162  2.84108  2.40196  3.94370  1.09280  3.44203  4.19391  4.46245  4.10825  4.01530  3.40666  3.18795  2.58975  4.91103  2.87061    184 l - - -
          2.68618  4.42225  2.77519  2.73123  3.46354  2.40513  3.72494  3.29354  2.67741  2.69355  4.24690  2.90347  2.73739  3.18146  2.89801  2.37887  2.77519  2.98518  4.58477  3.61503
          0.01035  4.97166  5.69401  0.61958  0.77255  0.48576  0.95510
    185   2.67150  5.17166  2.76931  2.65654  4.44054  3.68004  3.87748  3.87504  1.68304  1.99906  3.65643  3.18704  4.07162  2.79727  3.12318  2.56414  2.52987  3.52067  5.65315  4.29485    185 k - - -
          2.68618  4.42225  2.77519  2.73123  3.46354  2.40513  3.72494  3.29354  2.67741  2.69355  4.24690  2.90347  2.73739  3.18146  2.89801  2.37887  2.77519  2.98518  4.58477  3.61503
          0.01035  4.97166  5.69401  0.61958  0.77255  0.48576  0.95510
    186   2.03971  5.39170  2.41587  2.32635  4.72949  2.70256  3.85975  4.21103  2.24034  3.69630  4.44107  3.12236  2.07840  2.96181  3.10422  2.71808  2.91619  3.77985  5.83356  4.42397    186 a - - -
          2.68618  4.42225  2.77519  2.73123  3.46354  2.40513  3.72494  3.29354  2.67741  2.69355  4.24690  2.90347  2.73739  3.18146  2.89801  2.37887  2.77519  2.98518  4.58477  3.61503
          0.01035  4.97166  5.69401  0.61958  0.77255  0.48576  0.95510
    187   2.34092  5.78057  1.18174  1.97658  5.10156  2.42304  4.09994  4.60949  2.48982  4.07969  4.85665  3.18188  4.24408  3.22659  3.50889  3.13139  3.46715  4.16376  6.21751  4.75384    187 d - - -
          2.68618  4.42225  2.77519  2.73123  3.46354  2.40513  3.72494  3.29354  2.67741  2.69355  4.24690  2.90347  2.73739  3.18146  2.89801  2.37887  2.77519  2.98518  4.58477  3.61503
          0.01035  4.97166  5.69401  0.61958  0.77255  0.48576  0.95510
    188   2.59627  5.54261  1.77204  2.99328  5.52975  0.70844  4.65632  5.05137  3.77480  4.60645  5.44903  3.50371  4.46009  3.85844  4.34777  3.34460  3.75705  4.45638  6.75910  5.33118    188 g - - -
          2.68618  4.42225  2.77519  2.73123  3.46354  2.40513  3.72494  3.29354  2.67741  2.69355  4.24690  2.90347  2.73739  3.18146  2.89801  2.37887  2.77519  2.98518  4.58477  3.61503
          0.01035  4.97166  5.69401  0.61958  0.77255  0.48576  0.95510
    189   3.17056  4.55320  4.94845  4.35980  2.03476  1.86871  4.63955  2.02611  4.18884  1.39368  3.43714  4.43886  4.67234  4.32582  4.25386  3.65242  3.40325  2.63562  5.11018  3.90735    189 l - - -
          2.68618  4.42225  2.77519  2.73123  3.46354  2.40513  3.72494  3.29354  2.67741  2.69355  4.24690  2.90347  2.73739  3.18146  2.89801  2.37887  2.77519  2.98518  4.58477  3.61503
          0.01035  4.97166  5.69401  0.61958  0.77255  0.48576  0.95510
    190   3.49105  4.80763  5.42689  4.82891  2.78100  4.72632  5.01622  1.67658  4.64429  0.86265  3.37064  4.87510  4.98341  4.68473  4.63635  4.05915  3.71372  2.36565  5.33355  3.10805    190 l - - -
          2.68618  4.42225  2.77519  2.73123  3.46354  2.40513  3.72494  3.29354  2.67741  2.69355  4.24690  2.90347  2.73739  3.18146  2.89801  2.37887  2.77519  2.98518  4.58477  3.61503
          0.01035  4.97166  5.69401  0.61958  0.77255  0.48576  0.95510
    191   4.00920  5.22212  6.00674  5.43946  3.66448  5.43473  5.79785  1.84443  5.31123  0.70906  2.52849  5.60187  5.51077  5.22815  5.27652  4.82514  4.22434  1.89512  5.85394  4.87110    191 l - - -
          2.68618  4.42225  2.77519  2.73123  3.46354  2.40513  3.72494  3.29354  2.67741  2.69355  4.24690  2.90347  2.73739  3.18146  2.89801  2.37887  2.77519  2.98518  4.58477  3.61503
          0.01035  4.97166  5.69401  0.61958  0.77255  0.48576  0.95510
    192   3.15877  4.93100  5.77794  5.27773  4.14744  5.24872  5.85687  0.79875  5.18906  1.71811  3.91279  5.40599  5.47446  5.37475  5.30006  4.65300  3.96408  1.57158  6.17581  5.00483    192 i - - -
          2.68618  4.42225  2.77519  2.73123  3.46354  2.40513  3.72494  3.29354  2.67741  2.69355  4.24690  2.90347  2.73739  3.18146  2.89801  2.37887  2.77519  2.98518  4.58477  3.61503
          0.01035  4.97166  5.69401  0.61958  0.77255  0.48576  0.95510
    193   3.22479  4.72694  4.50431  3.97899  3.66554  4.28693  1.07955  2.28027  3.77481  2.71655  3.79964  4.23004  4.67982  4.11422  3.99223  3.61460  3.47893  1.66986  5.28544  3.95721    193 h - - -
          2.68618  4.42225  2.77519  2.73123  3.46354  2.40513  3.72494  3.29354  2.67741  2.69355  4.24690  2.90347  2.73739  3.18146  2.89801  2.37887  2.77519  2.98518  4.58477  3.61503
          0.01035  4.97166  5.69401  0.61958  0.77255  0.48576  0.95510
    194   3.81905  6.36708  0.68442  2.82562  5.34650  3.92818  1.55449  5.32138  3.70624  4.75670  5.68638  3.41707  4.60627  3.77920  4.33431  3.67038  4.13843  4.87000  6.62768  5.06175    194 D - - -
          2.68618  4.42225  2.77519  2.73123  3.46354  2.40513  3.72494  3.29354  2.67741  2.69355  4.24690  2.90347  2.73739  3.18146  2.89801  2.37887  2.77519  2.98518  4.58477  3.61503
          0.01035  4.97166  5.69401  0.61958  0.77255  0.48576  0.95510
    195   2.53422  4.97807  1.76460  3.38433  1.29865  4.09705  4.13216  3.51024  3.44320  3.14249  4.09879  3.77322  4.50546  3.70270  3.80573  3.39459  3.47716  3.29108  4.85756  2.39595    195 f - - -
          2.68618  4.42225  2.77519  2.73123  3.46354  2.40513  3.72494  3.29354  2.67741  2.69355  4.24690  2.90347  2.73739  3.18146  2.89801  2.37887  2.77519  2.98518  4.58477  3.61503
          0.01035  4.97166  5.69401  0.61958  0.77255  0.48576  0.95510
    196   4.97538  6.06326  5.78928  5.76481  0.16910  5.19119  4.84417  4.54984  5.69588  3.69702  5.14465  5.44351  5.68524  5.60147  5.55602  5.11686  5.30346  4.59419  4.94518  3.25243    196 F - - -
          2.68618  4.42225  2.77519  2.73123  3.46354  2.40513  3.72494  3.29354  2.67741  2.69355  4.24690  2.90347  2.73739  3.18146  2.89801  2.37887  2.77519  2.98518  4.58477  3.61503
          0.01035  4.97166  5.69401  0.61958  0.77255  0.48576  0.95510
    197   2.90803  4.48508  3.01735  3.49165  1.77260  3.95225  4.23289  2.93115  3.41697  1.83381  3.19836  3.81079  2.32033  3.68119  3.69149  3.22076  2.78202  2.73498  5.07919  3.86755    197 f - - -
          2.68618  4.42225  2.77519  2.73123  3.46354  2.40513  3.72494  3.29354  2.67741  2.69355  4.24690  2.90347  2.73739  3.18146  2.89801  2.37887  2.77519  2.98518  4.58477  3.61503
          0.01035  4.97166  5.69401  0.61958  0.77255  0.48576  0.95510
    198   3.01284  5.52328  2.03326  1.33351  4.84915  3.68166  3.94891  4.33642  2.73811  3.82131  2.90858  2.61256  2.76380  3.06035  3.24757  2.96272  3.25320  3.90532  5.96220  4.53737    198 e - - -
          2.68618  4.42225  2.77519  2.73123  3.46354  2.40513  3.72494  3.29354  2.67741  2.69355  4.24690  2.90347  2.73739  3.18146  2.89801  2.37887  2.77519  2.98518  4.58477  3.61503
          0.01035  4.97166  5.69401  0.61958  0.77255  0.48576  0.95510
    199   3.33948  5.71247  3.27661  1.57861  5.05224  3.92537  1.22113  4.53020  2.62472  3.97779  4.79227  3.40319  4.36744  3.21640  2.23673  3.29025  3.55396  4.14367  6.03922  4.71336    199 h - - -
          2.68618  4.42225  2.77519  2.73123  3.46354  2.40513  3.72494  3.29354  2.67741  2.69355  4.24690  2.90347  2.73739  3.18146  2.89801  2.37887  2.77519  2.98518  4.58477  3.61503
          0.01035  4.97166  5.69401  0.61958  0.77255  0.48576  0.95510
    200   2.44209  2.87024  4.09478  3.51761  2.97657  3.94255  1.94062  2.90967  3.43427  2.64608  3.55722  3.13986  4.31593  3.69301  3.14122  2.91252  3.11889  2.43657  3.51339  2.66982    200 h - - -
          2.68618  4.42225  2.77519  2.73123  3.46354  2.40513  3.72494  3.29354  2.67741  2.69355  4.24690  2.90347  2.73739  3.18146  2.89801  2.37887  2.77519  2.98518  4.58477  3.61503
          0.01035  4.97166  5.69401  0.61958  0.77255  0.48576  0.95510
    201   2.59178  5.35899  2.52367  2.57155  4.69651  3.64537  3.83879  4.17539  2.35565  3.66243  4.40587  2.90886  1.92541  2.93923  2.45247  2.22214  2.62679  3.74648  5.80018  4.39537    201 p - - -
          2.68618  4.42225  2.77519  2.73123  3.46354  2.40513  3.72494  3.29354  2.67741  2.69355  4.24690  2.90347  2.73739  3.18146  2.89801  2.37887  2.77519  2.98518  4.58477  3.61503
          0.01035  4.97166  5.69401  0.61958  0.77255  0.48576  0.95510
    202   2.61211  5.13757  3.22800  1.92102  4.39581  3.35008  3.88850  3.15256  2.67198  2.30108  4.20395  3.20197  2.27958  2.45185  3.14288  2.59882  3.10333  3.48082  5.62778  4.27726    202 e - - -
          2.68618  4.42225  2.77519  2.73123  3.46354  2.40513  3.72494  3.29354  2.67741  2.69355  4.24690  2.90347  2.73739  3.18146  2.89801  2.37887  2.77519  2.98518  4.58477  3.61503
          0.01035  4.97166  5.69401  0.61958  0.77255  0.48576  0.95510
    203   2.61615  5.28685  3.24242  2.03234  4.59153  3.71342  3.88248  4.03192  1.29082  2.88991  3.16356  3.20541  4.10198  3.00003  2.80102  2.91811  3.15402  3.65564  5.73446  4.37586    203 k - - -
          2.68618  4.42225  2.77519  2.73123  3.46354  2.40513  3.72494  3.29354  2.67741  2.69355  4.24690  2.90347  2.73739  3.18146  2.89801  2.37887  2.77519  2.98518  4.58477  3.61503
          0.01035  4.97166  5.69401  0.61958  0.77255  0.48576  0.95510
    204   1.24381  5.10511  3.47431  3.01401  4.83298  2.32418  4.22467  4.27999  1.60639  3.84094  4.62506  3.46224  4.21545  3.37013  3.39819  2.60609  3.27150  3.81299  6.01666  4.69385    204 a - - -
          2.68618  4.42225  2.77519  2.73123  3.46354  2.40513  3.72494  3.29354  2.67741  2.69355  4.24690  2.90347  2.73739  3.18146  2.89801  2.37887  2.77519  2.98518  4.58477  3.61503
          0.01035  4.97166  5.69401  0.61958  0.77255  0.48576  0.95510
    205   0.74969  4.91149  4.08038  3.57212  4.63523  3.75790  4.51768  3.92497  3.22131  3.64355  4.53005  3.84756  4.37359  3.74764  1.95923  3.14997  3.37575  3.04435  5.94963  4.72892    205 a - - -
          2.68618  4.42225  2.77519  2.73123  3.46354  2.40513  3.72494  3.29354  2.67741  2.69355  4.24690  2.90347  2.73739  3.18146  2.89801  2.37887  2.77519  2.98518  4.58477  3.61503
          0.01035  4.97166  5.69401  0.61958  0.77255  0.48576  0.95510
    206   1.91187  4.51092  4.49200  3.92430  2.81599  4.13000  3.08535  2.88153  3.78868  1.05072  3.53115  4.11617  4.49830  4.00697  3.95859  3.42886  3.27776  2.73388  4.99244  3.71422    206 l - - -
          2.68618  4.42225  2.77519  2.73123  3.46354  2.40513  3.72494  3.29354  2.67741  2.69355  4.24690  2.90347  2.73739  3.18146  2.89801  2.37887  2.77519  2.98518  4.58477  3.61503
          0.01035  4.97166  5.69401  0.61958  0.77255  0.48576  0.95510
    207   3.24449  4.65222  4.78144  4.23760  1.96887  4.32016  4.29456  3.06949  4.08708  1.41649  3.72255  4.29874  4.67531  4.23317  4.19298  1.66845  3.47627  2.91108  4.67826  2.33892    207 l - - -
          2.68618  4.42225  2.77519  2.73123  3.46354  2.40513  3.72494  3.29354  2.67741  2.69355  4.24690  2.90347  2.73739  3.18146  2.89801  2.37887  2.77519  2.98518  4.58477  3.61503
          0.01035  4.97166  5.69401  0.61958  0.77255  0.48576  0.95510
    208   2.92599  5.19669  1.32215  2.70310  4.49775  2.88154  3.95948  3.92878  2.76127  2.96066  3.31439  3.23072  4.12184  3.09920  3.23807  2.08665  3.17260  3.57368  5.72831  4.37004    208 d - - -
          2.68618  4.42225  2.77519  2.73123  3.46354  2.40513  3.72494  3.29354  2.67741  2.69355  4.24690  2.90347  2.73739  3.18146  2.89801  2.37887  2.77519  2.98518  4.58477  3.61503
          0.01035  4.97166  5.69401  0.61958  0.77255  0.48576  0.95510
    209   3.41876  4.91448  1.79324  3.97995  3.77548  4.49661  4.83991  1.70343  4.00733  1.13801  3.64237  4.34173  4.84043  4.23523  4.28229  3.83082  3.65753  2.61490  5.57938  4.39887    209 l - - -
          2.68618  4.42225  2.77519  2.73123  3.46354  2.40513  3.72494  3.29354  2.67741  2.69355  4.24690  2.90347  2.73739  3.18146  2.89801  2.37887  2.77519  2.98518  4.58477  3.61503
          0.01035  4.97166  5.69401  0.61958  0.77255  0.48576  0.95510
    210   2.59586  4.73653  3.89977  3.40634  3.96211  3.91883  4.36074  3.09700  3.36089  1.84881  3.91198  1.18688  4.38134  3.68247  3.69918  3.23127  3.27988  2.40221  5.45605  4.21613    210 n - - -
          2.68618  4.42225  2.77519  2.73123  3.46354  2.40513  3.72494  3.29354  2.67741  2.69355  4.24690  2.90347  2.73739  3.18146  2.89801  2.37887  2.77519  2.98518  4.58477  3.61503
          0.01035  4.97166  5.69401  0.61958  0.77255  0.48576  0.95510
    211   3.17187  5.12191  3.68374  3.17423  4.34581  3.94745  4.16986  3.75773  2.79401  3.36801  1.21534  1.75497  4.37943  3.37937  2.46473  3.27298  3.41472  3.49313  5.64216  4.37553    211 m - - -
          2.68618  4.42225  2.77519  2.73123  3.46354  2.40513  3.72494  3.29354  2.67741  2.69355  4.24690  2.90347  2.73739  3.18146  2.89801  2.37887  2.77519  2.98518  4.58477  3.61503
          0.01035  4.97166  5.69401  0.61958  0.77255  0.48576  0.95510
    212   4.17963  5.39575  6.02669  5.45963  1.77069  5.48853  5.55662  2.85240  5.30465  1.43265  0.92687  5.59835  5.52305  5.14573  5.23243  4.87295  4.37656  3.14694  5.57217  4.40023    212 m - - -
          2.68618  4.42225  2.77519  2.73123  3.46354  2.40513  3.72494  3.29354  2.67741  2.69355  4.24690  2.90347  2.73739  3.18146  2.89801  2.37887  2.77519  2.98518  4.58477  3.61503
          0.01035  4.97166  5.69401  0.61958  0.77255  0.48576  0.95510
    213   3.76186  5.00178  5.78961  5.23609  2.73776  5.17647  5.59611  1.33184  5.10226  1.20737  3.56128  5.34058  5.36080  5.14069  5.11656  4.55227  3.99292  1.47846  5.81528  4.73084    213 l - - -
          2.68618  4.42225  2.77519  2.73123  3.46354  2.40513  3.72494  3.29354  2.67741  2.69355  4.24690  2.90347  2.73739  3.18146  2.89801  2.37887  2.77519  2.98518  4.58477  3.61503
          0.01035  4.97166  5.69401  0.61958  0.77255  0.48576  0.95510
    214   2.92687  4.61635  3.83951  3.27883  3.72697  3.91448  3.05447  2.37075  3.21103  2.40335  3.71574  1.36887  4.29479  3.52289  3.54678  3.16949  3.16002  2.28143  5.19509  3.95119    214 n - - -
          2.68618  4.42225  2.77519  2.73123  3.46354  2.40513  3.72494  3.29354  2.67741  2.69355  4.24690  2.90347  2.73739  3.18146  2.89801  2.37887  2.77519  2.98518  4.58477  3.61503
          0.07966  4.97166  2.66446  0.61958  0.77255  0.48576  0.95510
    215   3.02626  5.04001  3.56555  3.40509  5.04129  3.65343  4.70122  4.50168  3.61855  4.17213  5.01929  1.46880  4.37410  3.93545  3.97907  3.15288  0.84085  3.97328  6.33486  5.04305    215 t - - -
          2.68618  4.42225  2.77519  2.73123  3.46354  2.40513  3.72494  3.29354  2.67741  2.69355  4.24690  2.90347  2.73739  3.18146  2.89801  2.37887  2.77519  2.98518  4.58477  3.61503
          0.01109  4.90309  5.62544  0.61958  0.77255  0.39397  1.12201
    216   3.87069  5.22170  5.11419  4.71412  1.99481  4.75917  4.19076  3.71839  4.56456  3.23188  4.35603  4.59037  5.11853  4.61571  4.63593  4.10638  1.58236  3.57387  4.39057  0.88211    216 y - - -
          2.68618  4.42225  2.77519  2.73123  3.46354  2.40513  3.72494  3.29354  2.67741  2.69355  4.24690  2.90347  2.73739  3.18146  2.89801  2.37887  2.77519  2.98518  4.58477  3.61503
          0.01035  4.97166  5.69401  0.61958  0.77255  0.48576  0.95510
    217   3.31277  5.36761  3.32852  3.12282  3.95960  2.70978  4.30840  4.26370  3.37587  3.82259  4.73503  1.01350  4.47491  3.66796  3.79731  3.35669  3.63153  3.92245  5.46886  1.64290    217 n - - -
          2.68618  4.42225  2.77519  2.73123  3.46354  2.40513  3.72494  3.29354  2.67741  2.69355  4.24690  2.90347  2.73739  3.18146  2.89801  2.37887  2.77519  2.98518  4.58477  3.61503
          0.01035  4.97166  5.69401  0.61958  0.77255  0.48576  0.95510
    218   3.35737  5.38686  3.49930  3.50114  5.57734  0.67167  5.01786  5.23261  4.10150  4.79971  5.65086  1.41926  4.60635  4.27616  4.51216  3.45693  3.85053  4.54785  6.77260  5.51025    218 G - - -
          2.68618  4.42225  2.77519  2.73123  3.46354  2.40513  3.72494  3.29354  2.67741  2.69355  4.24690  2.90347  2.73739  3.18146  2.89801  2.37887  2.77519  2.98518  4.58477  3.61503
          0.01035  4.97166  5.69401  0.61958  0.77255  0.48576  0.95510
    219   2.64396  5.42893  3.28255  2.71153  4.79459  1.82652  3.89890  4.24547  1.59097  3.72105  4.48599  3.23642  4.14516  2.51425  2.27922  2.97396  2.95309  3.83539  5.83838  4.48258    219 k - - -
          2.68618  4.42225  2.77519  2.73123  3.46354  2.40513  3.72494  3.29354  2.67741  2.69355  4.24690  2.90347  2.73739  3.18146  2.89801  2.37887  2.77519  2.98518  4.58477  3.61503
          0.01035  4.97166  5.69401  0.61958  0.77255  0.48576  0.95510
    220   2.61857  2.91143  4.10632  3.52602  3.61324  3.96813  4.25063  2.43693  2.03917  2.68352  3.60197  3.83570  4.34301  3.69840  3.03553  3.24016  3.15128  1.43659  5.10169  3.89493    220 v - - -
          2.68618  4.42225  2.77519  2.73123  3.46354  2.40513  3.72494  3.29354  2.67741  2.69355  4.24690  2.90347  2.73739  3.18146  2.89801  2.37887  2.77519  2.98518  4.58477  3.61503
          0.01035  4.97166  5.69401  0.61958  0.77255  0.48576  0.95510
    221   3.08131  3.01888  4.85830  4.28366  1.71451  4.20776  2.75672  2.89923  4.09559  2.62878  3.58159  4.28117  4.56663  4.22366  4.13976  3.51839  3.31261  1.58469  4.72392  2.13034    221 v - - -
          2.68618  4.42225  2.77519  2.73123  3.46354  2.40513  3.72494  3.29354  2.67741  2.69355  4.24690  2.90347  2.73739  3.18146  2.89801  2.37887  2.77519  2.98518  4.58477  3.61503
          0.01035  4.97166  5.69401  0.61958  0.77255  0.48576  0.95510
    222   2.55460  5.05118  2.55355  2.42705  3.22092  3.70534  3.91105  3.69753  2.71727  2.56358  4.12366  3.24140  3.23456  3.06563  3.17881  1.83087  2.75579  3.37993  5.55785  2.94305    222 s - - -
          2.68618  4.42225  2.77519  2.73123  3.46354  2.40513  3.72494  3.29354  2.67741  2.69355  4.24690  2.90347  2.73739  3.18146  2.89801  2.37887  2.77519  2.98518  4.58477  3.61503
          0.01035  4.97166  5.69401  0.61958  0.77255  0.48576  0.95510
    223   1.98871  3.99022  3.36800  2.63121  4.45571  2.14447  4.02197  3.88127  2.82654  3.47871  4.28233  3.31936  4.12490  2.93802  3.28473  1.54615  2.72428  3.51506  5.70948  4.37870    223 s - - -
          2.68618  4.42225  2.77519  2.73123  3.46354  2.40513  3.72494  3.29354  2.67741  2.69355  4.24690  2.90347  2.73739  3.18146  2.89801  2.37887  2.77519  2.98518  4.58477  3.61503
          0.01035  4.97166  5.69401  0.61958  0.77255  0.48576  0.95510
    224   1.95728  5.34026  2.71734  2.32631  4.66960  2.79114  3.83784  4.14427  1.85136  2.92570  4.38659  3.12039  4.04111  2.94010  3.07044  2.33403  2.79001  3.72273  5.78377  4.38260    224 k - - -
          2.68618  4.42225  2.77519  2.73123  3.46354  2.40513  3.72494  3.29354  2.67741  2.69355  4.24690  2.90347  2.73739  3.18146  2.89801  2.37887  2.77519  2.98518  4.58477  3.61503
          0.01035  4.97166  5.69401  0.61958  0.77255  0.48576  0.95510
    225   2.09898  4.82038  3.65290  3.09474  4.09284  3.07002  4.12296  3.47561  2.97063  3.14939  4.01486  3.52471  4.22846  3.36182  2.16088  3.05869  2.58409  3.20045  1.59145  4.20066    225 w - - -
          2.68618  4.42225  2.77519  2.73123  3.46354  2.40513  3.72494  3.29354  2.67741  2.69355  4.24690  2.90347  2.73739  3.18146  2.89801  2.37887  2.77519  2.98518  4.58477  3.61503
          0.01035  4.97166  5.69401  0.61958  0.77255  0.48576  0.95510
    226   2.73788  4.38802  4.90322  4.30393  3.49957  4.20861  4.55684  1.89746  4.11646  2.22847  3.49492  4.34139  4.56355  4.27055  4.16434  3.52303  2.78306  1.42470  1.99000  3.88887    226 v - - -
          2.68618  4.42225  2.77519  2.73123  3.46354  2.40513  3.72494  3.29354  2.67741  2.69355  4.24690  2.90347  2.73739  3.18146  2.89801  2.37887  2.77519  2.98518  4.58477  3.61503
          0.01035  4.97166  5.69401  0.61958  0.77255  0.48576  0.95510
    227   2.88170  3.39135  3.04085  2.87256  3.80660  3.83789  4.08214  2.08296  2.47381  2.87508  3.37069  3.53679  4.21882  3.38079  2.42282  3.07562  3.11328  1.80339  5.23439  3.98927    227 v - - -
          2.68618  4.42225  2.77519  2.73123  3.46354  2.40513  3.72494  3.29354  2.67741  2.69355  4.24690  2.90347  2.73739  3.18146  2.89801  2.37887  2.77519  2.98518  4.58477  3.61503
          0.01035  4.97166  5.69401  0.61958  0.77255  0.48576  0.95510
    228   2.88056  5.38492  2.73064  2.04178  4.72935  3.64802  3.83584  3.20662  2.31066  3.68808  4.42678  2.63172  4.04374  1.74381  2.24433  2.84290  3.11140  3.77543  5.81590  4.40825    228 q - - -
          2.68618  4.42225  2.77519  2.73123  3.46354  2.40513  3.72494  3.29354  2.67741  2.69355  4.24690  2.90347  2.73739  3.18146  2.89801  2.37887  2.77519  2.98518  4.58477  3.61503
          0.01035  4.97166  5.69401  0.61958  0.77255  0.48576  0.95510
    229   2.70291  5.36068  2.66866  2.07179  4.69941  3.64285  3.82975  4.18005  2.22342  3.30746  4.40325  3.11300  4.03617  1.85340  2.47584  2.83275  2.71364  3.74796  3.22942  4.39078    229 q - - -
          2.68618  4.42225  2.77519  2.73123  3.46354  2.40513  3.72494  3.29354  2.67741  2.69355  4.24690  2.90347  2.73739  3.18146  2.89801  2.37887  2.77519  2.98518  4.58477  3.61503
          0.01035  4.97166  5.69401  0.61958  0.77255  0.48576  0.95510
    230   2.89152  3.01389  3.80463  2.79856  3.72523  3.87755  4.13021  2.87773  3.16174  1.33432  3.69445  3.62842  4.25593  2.62433  2.94205  3.12673  2.62401  2.86152  5.17458  3.94539    230 l - - -
          2.68618  4.42225  2.77519  2.73123  3.46354  2.40513  3.72494  3.29354  2.67741  2.69355  4.24690  2.90347  2.73739  3.18146  2.89801  2.37887  2.77519  2.98518  4.58477  3.61503
          0.01035  4.97166  5.69401  0.61958  0.77255  0.48576  0.95510
    231   2.28707  5.25813  3.18182  2.14299  4.55557  3.31188  3.86124  4.00583  1.93166  1.93579  4.31293  3.16238  4.06409  2.75710  2.85944  2.86897  2.72431  3.62316  5.71863  4.34380    231 k - - -
          2.68618  4.42225  2.77519  2.73123  3.46354  2.40513  3.72494  3.29354  2.67741  2.69355  4.24690  2.90347  2.73739  3.18146  2.89801  2.37887  2.77519  2.98518  4.58477  3.61503
          0.01035  4.97166  5.69401  0.61958  0.77255  0.48576  0.95510
    232   2.39809  5.33846  3.12904  1.87333  4.66829  3.30030  3.83332  2.82513  2.24614  3.63701  3.54767  2.46765  4.03805  2.57559  2.46213  2.65939  3.09666  3.72091  5.78016  4.37909    232 e - - -
          2.68618  4.42225  2.77519  2.73123  3.46354  2.40513  3.72494  3.29354  2.67741  2.69355  4.24690  2.90347  2.73739  3.18146  2.89801  2.37887  2.77519  2.98518  4.58477  3.61503
          0.01035  4.97166  5.69401  0.61958  0.77255  0.48576  0.95510
    233   1.76501  5.24488  2.53477  2.61580  4.53821  3.66274  2.88144  3.98935  2.61583  2.47656  4.29971  2.93799  4.05540  2.79689  2.88213  2.27946  3.09917  3.60750  5.70971  3.71541    233 a - - -
          2.68618  4.42225  2.77519  2.73123  3.46354  2.40513  3.72494  3.29354  2.67741  2.69355  4.24690  2.90347  2.73739  3.18146  2.89801  2.37887  2.77519  2.98518  4.58477  3.61503
          0.01035  4.97166  5.69401  0.61958  0.77255  0.48576  0.95510
    234   2.36926  5.39552  3.23076  2.69941  4.77054  1.60585  3.92011  4.22553  2.13480  3.71685  4.48351  2.38914  4.13806  3.03022  2.17428  2.96187  3.21843  3.81427  5.84964  4.48421    234 g - - -
          2.68618  4.42225  2.77519  2.73123  3.46354  2.40513  3.72494  3.29354  2.67741  2.69355  4.24690  2.90347  2.73739  3.18146  2.89801  2.37887  2.77519  2.98518  4.58477  3.61503
          0.01035  4.97166  5.69401  0.61958  0.77255  0.48576  0.95510
    235   3.03721  4.59258  4.20282  3.66880  2.85443  2.14709  4.35077  2.97763  3.56301  1.07471  3.60178  3.96114  4.45042  2.90616  3.80739  3.36190  3.27750  2.82768  5.11514  3.86113    235 l - - -
          2.68618  4.42225  2.77519  2.73123  3.46354  2.40513  3.72494  3.29354  2.67741  2.69355  4.24690  2.90347  2.73739  3.18146  2.89801  2.37887  2.77519  2.98518  4.58477  3.61503
          0.01035  4.97166  5.69401  0.61958  0.77255  0.48576  0.95510
    236   2.41963  3.64178  4.61191  4.01200  2.89368  4.03188  4.35210  2.74676  3.84739  1.71512  2.73724  4.11054  3.39324  4.02352  3.94107  2.61434  2.71772  2.55806  4.92623  2.04493    236 l - - -
          2.68618  4.42225  2.77519  2.73123  3.46354  2.40513  3.72494  3.29354  2.67741  2.69355  4.24690  2.90347  2.73739  3.18146  2.89801  2.37887  2.77519  2.98518  4.58477  3.61503
          0.01035  4.97166  5.69401  0.61958  0.77255  0.48576  0.95510
    237   2.24290  2.95923  2.84039  3.05471  3.84784  3.81958  4.06017  2.62773  2.81871  2.69381  3.79302  3.16279  3.66440  3.33917  3.41070  2.82083  1.93875  2.39992  5.26376  4.01106    237 t - - -
          2.68618  4.42225  2.77519  2.73123  3.46354  2.40513  3.72494  3.29354  2.67741  2.69355  4.24690  2.90347  2.73739  3.18146  2.89801  2.37887  2.77519  2.98518  4.58477  3.61503
          0.01035  4.97166  5.69401  0.61958  0.77255  0.48576  0.95510
    238   2.39342  3.47877  3.60464  2.61754  3.98076  3.77329  4.09095  3.35512  3.02151  3.04248  3.91085  3.48934  3.32484  3.34378  3.42248  2.26765  1.54652  2.34372  5.37560  4.11416    238 t - - -
          2.68618  4.42225  2.77519  2.73123  3.46354  2.40513  3.72494  3.29354  2.67741  2.69355  4.24690  2.90347  2.73739  3.18146  2.89801  2.37887  2.77519  2.98518  4.58477  3.61503
          0.01035  4.97166  5.69401  0.61958  0.77255  0.48576  0.95510
    239   2.61805  5.29949  3.14378  1.92355  4.61803  2.31737  3.48413  4.08261  2.59880  3.59663  4.35435  2.90605  3.10100  2.95695  3.08590  2.48179  2.10410  3.13501  5.75695  4.36573    239 e - - -
          2.68618  4.42225  2.77519  2.73123  3.46354  2.40513  3.72494  3.29354  2.67741  2.69355  4.24690  2.90347  2.73739  3.18146  2.89801  2.37887  2.77519  2.98518  4.58477  3.61503
          0.01035  4.97166  5.69401  0.61958  0.77255  0.48576  0.95510
    240   2.92014  4.58819  3.87569  2.08334  3.71421  3.92247  4.19022  2.76607  3.25659  1.44293  3.67841  3.69537  2.79018  3.55181  3.58830  3.17745  2.88604  2.26472  5.19089  3.96684    240 l - - -
          2.68618  4.42225  2.77519  2.73123  3.46354  2.40513  3.72494  3.29354  2.67741  2.69355  4.24690  2.90347  2.73739  3.18146  2.89801  2.37887  2.77519  2.98518  4.58477  3.61503
          0.01035  4.97166  5.69401  0.61958  0.77255  0.48576  0.95510
    241   2.89720  4.32203  4.57640  3.97745  3.41792  4.03199  4.34803  1.69318  3.13588  1.57358  3.43608  4.09459  3.35323  4.00155  3.17157  3.33028  3.12915  2.05554  3.52768  3.75541    241 l - - -
          2.68618  4.42225  2.77519  2.73123  3.46354  2.40513  3.72494  3.29354  2.67741  2.69355  4.24690  2.90347  2.73739  3.18146  2.89801  2.37887  2.77519  2.98518  4.58477  3.61503
          0.01035  4.97166  5.69401  0.61958  0.77255  0.48576  0.95510
    242   3.02421  4.75492  2.65418  3.31177  3.96931  3.96777  4.32466  2.01287  3.32983  2.93990  3.90058  3.72872  1.36086  3.62970  3.69966  3.26013  3.28048  2.15722  5.45905  4.21144    242 p - - -
          2.68618  4.42225  2.77519  2.73123  3.46354  2.40513  3.72494  3.29354  2.67741  2.69355  4.24690  2.90347  2.73739  3.18146  2.89801  2.37887  2.77519  2.98518  4.58477  3.61503
          0.01035  4.97166  5.69401  0.61958  0.77255  0.48576  0.95510
    243   3.75746  5.29875  4.96703  4.64978  4.00841  4.56344  5.32333  3.32706  4.47710  0.62125  3.92570  4.83908  1.54449  4.78045  4.62097  4.10898  4.10195  3.40314  5.88377  4.73167    243 L - - -
          2.68618  4.42225  2.77519  2.73123  3.46354  2.40513  3.72494  3.29354  2.67741  2.69355  4.24690  2.90347  2.73739  3.18146  2.89801  2.37887  2.77519  2.98518  4.58477  3.61503
          0.01035  4.97166  5.69401  0.61958  0.77255  0.48576  0.95510
    244   2.37031  5.27099  3.15961  1.86493  4.57313  3.29212  3.85556  4.02892  2.24383  2.02916  4.32466  3.14861  4.05551  2.63055  3.09101  2.38688  2.90474  3.63863  5.73088  4.34862    244 e - - -
          2.68618  4.42225  2.77519  2.73123  3.46354  2.40513  3.72494  3.29354  2.67741  2.69355  4.24690  2.90347  2.73739  3.18146  2.89801  2.37887  2.77519  2.98518  4.58477  3.61503
          0.01035  4.97166  5.69401  0.61958  0.77255  0.48576  0.95510
    245   2.95147  5.32269  3.18623  1.96419  4.68607  3.69869  3.93659  4.13859  2.66444  3.66179  4.43595  3.21641  4.12274  3.05484  2.41194  2.15108  1.44029  3.73928  5.82497  4.45336    245 t - - -
          2.68618  4.42225  2.77519  2.73123  3.46354  2.40513  3.72494  3.29354  2.67741  2.69355  4.24690  2.90347  2.73739  3.18146  2.89801  2.37887  2.77519  2.98518  4.58477  3.61503
          0.01035  4.97166  5.69401  0.61958  0.77255  0.48576  0.95510
    246   3.24867  5.55469  0.82457  2.84573  5.27206  3.71824  4.40943  4.76939  3.39172  4.30757  5.12213  3.37787  4.36263  3.57703  3.93801  1.98426  2.26602  4.26117  6.47317  5.03834    246 d - - -
          2.68618  4.42225  2.77519  2.73123  3.46354  2.40513  3.72494  3.29354  2.67741  2.69355  4.24690  2.90347  2.73739  3.18146  2.89801  2.37887  2.77519  2.98518  4.58477  3.61503
          0.01035  4.97166  5.69401  0.61958  0.77255  0.48576  0.95510
    247   3.19182  5.42104  1.49860  2.92201  5.18082  3.70758  4.44233  4.65362  3.41882  4.22764  5.04724  3.43155  4.35816  3.61883  3.93971  2.63886  0.95403  4.15744  6.41147  5.01079    247 t - - -
          2.68618  4.42225  2.77519  2.73123  3.46354  2.40513  3.72494  3.29354  2.67741  2.69355  4.24690  2.90347  2.73739  3.18146  2.89801  2.37887  2.77519  2.98518  4.58477  3.61503
          0.01035  4.97166  5.69401  0.61958  0.77255  0.48576  0.95510
    248   0.80607  4.73098  4.68491  4.41715  5.17931  3.55018  5.25790  4.58833  4.38780  4.30901  5.10874  4.22187  4.37036  4.60269  4.58496  2.44228  1.26833  3.91584  6.54176  5.41546    248 a - - -
          2.68618  4.42225  2.77519  2.73123  3.46354  2.40513  3.72494  3.29354  2.67741  2.69355  4.24690  2.90347  2.73739  3.18146  2.89801  2.37887  2.77519  2.98518  4.58477  3.61503
          0.01035  4.97166  5.69401  0.61958  0.77255  0.48576  0.95510
    249   1.80173  4.48714  4.69966  4.14771  3.68745  4.10478  4.61885  2.68404  4.00859  1.64564  3.66605  4.25711  4.54450  4.21528  4.14707  2.85921  3.29197  1.30825  5.25244  4.06638    249 v - - -
          2.68618  4.42225  2.77519  2.73123  3.46354  2.40513  3.72494  3.29354  2.67741  2.69355  4.24690  2.90347  2.73739  3.18146  2.89801  2.37887  2.77519  2.98518  4.58477  3.61503
          0.01035  4.97166  5.69401  0.61958  0.77255  0.48576  0.95510
    250   3.87622  5.06012  5.97533  5.49081  4.10776  5.49184  6.13537  0.81711  5.42477  1.53071  3.83459  5.65673  5.64075  5.55454  5.52277  4.92615  4.12418  1.54359  6.29716  5.17924    250 i - - -
          2.68618  4.42225  2.77519  2.73123  3.46354  2.40513  3.72494  3.29354  2.67741  2.69355  4.24690  2.90347  2.73739  3.18146  2.89801  2.37887  2.77519  2.98518  4.58477  3.61503
          0.01035  4.97166  5.69401  0.61958  0.77255  0.48576  0.95510
    251   2.96096  4.71132  5.37695  4.79359  1.71545  4.68462  5.05733  1.45888  4.62019  1.54905  3.52656  4.84009  4.97167  4.72089  4.64249  4.02263  3.63498  1.88973  5.44292  4.30191    251 i - - -
          2.68618  4.42225  2.77519  2.73123  3.46354  2.40513  3.72494  3.29354  2.67741  2.69355  4.24690  2.90347  2.73739  3.18146  2.89801  2.37887  2.77519  2.98518  4.58477  3.61503
          0.01035  4.97166  5.69401  0.61958  0.77255  0.48576  0.95510
    252   1.16195  4.41511  4.55945  3.98359  2.79654  3.13839  4.45380  1.97539  3.85065  2.60167  3.55652  4.13199  4.45833  4.05520  3.99864  3.37139  3.20510  2.27567  5.09206  3.90197    252 a - - -
          2.68618  4.42225  2.77519  2.73123  3.46354  2.40513  3.72494  3.29354  2.67741  2.69355  4.24690  2.90347  2.73739  3.18146  2.89801  2.37887  2.77519  2.98518  4.58477  3.61503
          0.01035  4.97166  5.69401  0.61958  0.77255  0.48576  0.95510
    253   0.78888  4.86050  3.96983  3.54444  4.92706  2.50276  4.64493  4.36868  3.52240  3.99741  4.79360  3.80359  4.28954  3.85454  2.92613  1.93666  3.30381  3.82210  6.20985  4.96604    253 a - - -
          2.68618  4.42225  2.77519  2.73123  3.46354  2.40513  3.72494  3.29354  2.67741  2.69355  4.24690  2.90347  2.73739  3.18146  2.89801  2.37887  2.77519  2.98518  4.58477  3.61503
          0.01035  4.97166  5.69401  0.61958  0.77255  0.48576  0.95510
    254   1.82371  5.36251  3.18743  2.62615  4.70383  3.30181  3.85947  4.16876  1.55607  3.65981  4.41440  3.16378  3.54401  2.64075  2.38575  2.88560  2.81142  3.75337  5.79680  4.41343    254 k - - -
          2.68618  4.42225  2.77519  2.73123  3.46354  2.40513  3.72494  3.29354  2.67741  2.69355  4.24690  2.90347  2.73739  3.18146  2.89801  2.37887  2.77519  2.98518  4.58477  3.61503
          0.01035  4.97166  5.69401  0.61958  0.77255  0.48576  0.95510
    255   2.87227  5.38444  2.42626  2.32440  4.72973  3.11651  3.83077  4.21608  2.01459  3.68953  4.42550  2.49091  4.03656  2.73514  2.25793  2.04841  2.88770  3.77529  5.81640  4.40482    255 k - - -
          2.68618  4.42225  2.77519  2.73123  3.46354  2.40513  3.72494  3.29354  2.67741  2.69355  4.24690  2.90347  2.73739  3.18146  2.89801  2.37887  2.77519  2.98518  4.58477  3.61503
          0.01035  4.97166  5.69401  0.61958  0.77255  0.48576  0.95510
    256   2.90598  5.42078  2.43506  2.33189  4.76295  2.86589  3.85852  4.25037  1.92812  3.72467  4.46452  3.11656  2.22490  2.27930  3.10131  2.36001  3.13935  3.81032  5.85330  4.43809    256 k - - -
          2.68618  4.42225  2.77519  2.73123  3.46354  2.40513  3.72494  3.29354  2.67741  2.69355  4.24690  2.90347  2.73739  3.18146  2.89801  2.37887  2.77519  2.98518  4.58477  3.61503
          0.01035  4.97166  5.69401  0.61958  0.77255  0.48576  0.95510
    257   2.08188  5.36541  2.70693  2.02660  4.70534  3.64055  3.82943  4.18778  1.99295  3.66851  4.40770  2.90469  2.79486  2.92763  2.86465  2.42610  3.09806  2.98365  5.80118  4.39314    257 k - - -
          2.68618  4.42225  2.77519  2.73123  3.46354  2.40513  3.72494  3.29354  2.67741  2.69355  4.24690  2.90347  2.73739  3.18146  2.89801  2.37887  2.77519  2.98518  4.58477  3.61503
          0.01035  4.97166  5.69401  0.61958  0.77255  0.48576  0.95510
    258   2.42910  5.05224  3.28118  2.72308  3.17405  2.73372  3.91009  3.69953  2.16404  2.82620  4.12466  2.81502  3.34623  3.06420  2.96084  2.27111  2.58434  2.66340  5.55870  4.22766    258 k - - -
          2.68618  4.42225  2.77519  2.73123  3.46354  2.40513  3.72494  3.29354  2.67741  2.69355  4.24690  2.90347  2.73739  3.18146  2.89801  2.37887  2.77519  2.98518  4.58477  3.61503
          0.01035  4.97166  5.69401  0.61958  0.77255  0.48576  0.95510
    259   2.29562  3.41339  3.30323  3.61466  3.53768  3.97344  4.26583  2.41498  2.62243  1.34969  3.53767  3.88700  4.34528  3.76681  3.75420  3.24942  3.13113  2.30440  5.03731  3.83685    259 l - - -
          2.68618  4.42225  2.77519  2.73123  3.46354  2.40513  3.72494  3.29354  2.67741  2.69355  4.24690  2.90347  2.73739  3.18146  2.89801  2.37887  2.77519  2.98518  4.58477  3.61503
          0.10471  4.97166  2.38073  0.61958  0.77255  0.48576  0.95510
    260   2.26903  5.22910  2.48518  2.21942  4.52981  3.22926  3.81516  3.98574  2.30726  1.99508  3.66264  3.10830  4.01473  2.73686  3.05468  2.50896  3.06249  3.59571  5.68921  4.30647    260 l - - -
          2.68618  4.42225  2.77519  2.73123  3.46354  2.40513  3.72494  3.29354  2.67741  2.69355  4.24690  2.90347  2.73739  3.18146  2.89801  2.37887  2.77519  2.98518  4.58477  3.61503
          0.01137  4.87832  5.60067  0.61958  0.77255  0.70431  0.68211
    261   2.07250  5.34408  2.84975  2.18318  4.68644  2.52755  3.79784  4.17085  1.96666  3.64805  4.38644  2.55467  4.00262  2.89589  2.57934  2.52172  3.07030  3.73347  5.77802  4.36787    261 k - - -
          2.68618  4.42225  2.77519  2.73123  3.46354  2.40513  3.72494  3.29354  2.67741  2.69355  4.24690  2.90347  2.73739  3.18146  2.89801  2.37887  2.77519  2.98518  4.58477  3.61503
          0.01137  4.87832  5.60067  0.61958  0.77255  0.36996  1.17365
    262   2.87898  4.92931  2.92312  2.54254  4.12989  3.74532  3.08197  2.81070  2.50055  1.44191  4.01167  3.32044  4.13265  3.14690  2.82179  2.95940  3.10997  2.98036  5.45866  4.15841    262 l - - -
          2.68618  4.42225  2.77519  2.73123  3.46354  2.40513  3.72494  3.29354  2.67741  2.69355  4.24690  2.90347  2.73739  3.18146  2.89801  2.37887  2.77519  2.98518  4.58477  3.61503
          0.01035  4.97166  5.69401  0.61958  0.77255  0.48576  0.95510
    263   2.45534  2.84405  3.54203  2.97921  3.92816  3.79549  2.79638  3.30400  2.94889  2.01917  3.85696  3.44046  4.18038  2.97588  2.88685  2.12318  2.44426  3.05278  5.32123  4.05567    263 l - - -
          2.68618  4.42225  2.77519  2.73123  3.46354  2.40513  3.72494  3.29354  2.67741  2.69355  4.24690  2.90347  2.73739  3.18146  2.89801  2.37887  2.77519  2.98518  4.58477  3.61503
          0.01035  4.97166  5.69401  0.61958  0.77255  0.48576  0.95510
    264   2.46453  2.88818  4.32141  3.73519  3.48280  3.98826  4.28861  2.13293  2.98986  1.54868  3.49211  3.95600  3.36567  3.84478  2.65628  3.27236  3.12377  2.39769  4.98888  3.79559    264 l - - -
          2.68618  4.42225  2.77519  2.73123  3.46354  2.40513  3.72494  3.29354  2.67741  2.69355  4.24690  2.90347  2.73739  3.18146  2.89801  2.37887  2.77519  2.98518  4.58477  3.61503
          0.01035  4.97166  5.69401  0.61958  0.77255  0.48576  0.95510
    265   2.87552  5.07588  1.90497  2.71364  4.31507  3.28581  3.91097  2.42287  2.71371  2.57310  4.14865  2.97849  4.09499  2.85985  3.17805  2.37990  2.36260  3.40843  5.58038  4.24486    265 d - - -
          2.68618  4.42225  2.77519  2.73123  3.46354  2.40513  3.72494  3.29354  2.67741  2.69355  4.24690  2.90347  2.73739  3.18146  2.89801  2.37887  2.77519  2.98518  4.58477  3.61503
          0.01035  4.97166  5.69401  0.61958  0.77255  0.48576  0.95510
    266   2.23522  5.29659  3.14912  2.39471  4.60970  3.65378  3.43517  4.07307  2.45198  2.85244  4.34606  3.13503  2.17325  2.76061  2.59627  2.25421  2.65166  3.67000  5.74860  4.35879    266 p - - -
          2.68618  4.42225  2.77519  2.73123  3.46354  2.40513  3.72494  3.29354  2.67741  2.69355  4.24690  2.90347  2.73739  3.18146  2.89801  2.37887  2.77519  2.98518  4.58477  3.61503
          0.01035  4.97166  5.69401  0.61958  0.77255  0.48576  0.95510
    267   2.02738  4.85551  3.44071  2.58355  4.03993  3.76302  3.98393  3.08924  1.99341  2.36169  3.94290  3.36408  2.85783  3.19497  2.90459  2.98108  3.10656  2.59147  3.74457  4.11228    267 k - - -
          2.68618  4.42225  2.77519  2.73123  3.46354  2.40513  3.72494  3.29354  2.67741  2.69355  4.24690  2.90347  2.73739  3.18146  2.89801  2.37887  2.77519  2.98518  4.58477  3.61503
          0.01035  4.97166  5.69401  0.61958  0.77255  0.48576  0.95510
    268   2.00465  5.16216  2.98598  2.20753  4.42781  3.68003  3.87921  2.86761  2.65662  2.65994  4.22523  3.18878  4.07183  1.97179  3.13081  2.67833  2.62186  3.50908  5.64610  4.28909    268 q - - -
          2.68618  4.42225  2.77519  2.73123  3.46354  2.40513  3.72494  3.29354  2.67741  2.69355  4.24690  2.90347  2.73739  3.18146  2.89801  2.37887  2.77519  2.98518  4.58477  3.61503
          0.01035  4.97166  5.69401  0.61958  0.77255  0.48576  0.95510
    269   2.69671  5.38295  2.50828  2.27959  4.72700  3.64729  3.83508  4.21025  2.32769  3.68611  4.42483  3.11539  4.04280  1.83929  1.87000  2.66653  3.10997  3.77324  5.81435  3.75927    269 q - - -
          2.68618  4.42225  2.77519  2.73123  3.46354  2.40513  3.72494  3.29354  2.67741  2.69355  4.24690  2.90347  2.73739  3.18146  2.89801  2.37887  2.77519  2.98518  4.58477  3.61503
          0.01035  4.97166  5.69401  0.61958  0.77255  0.48576  0.95510
    270   3.15619  4.83625  4.08959  3.47394  3.84151  4.11246  4.28324  2.66998  3.06870  1.07146  3.75143  3.84604  4.46660  2.19639  2.42370  3.39312  3.37388  3.04307  5.36285  4.16712    270 l - - -
          2.68618  4.42225  2.77519  2.73123  3.46354  2.40513  3.72494  3.29354  2.67741  2.69355  4.24690  2.90347  2.73739  3.18146  2.89801  2.37887  2.77519  2.98518  4.58477  3.61503
          0.10471  4.97166  2.38073  0.61958  0.77255  0.48576  0.95510
    271   2.49757  4.37148  4.67720  4.08223  3.43752  4.12600  4.45256  2.04495  2.87847  1.26111  2.77846  4.19729  4.47911  4.10014  4.02306  3.43002  3.19867  2.07376  5.01553  3.84027    271 l - - -
          2.68618  4.42225  2.77519  2.73123  3.46354  2.40513  3.72494  3.29354  2.67741  2.69355  4.24690  2.90347  2.73739  3.18146  2.89801  2.37887  2.77519  2.98518  4.58477  3.61503
          0.01137  4.87832  5.60067  0.61958  0.77255  0.70431  0.68211
    272   1.79140  4.74133  3.47720  2.91479  3.91000  3.74864  3.01097  2.44055  2.88670  2.57621  3.83391  3.38195  4.13293  2.76629  3.00752  2.16998  3.06886  3.03363  5.29607  3.50951    272 a - - -
          2.68618  4.42225  2.77519  2.73123  3.46354  2.40513  3.72494  3.29354  2.67741  2.69355  4.24690  2.90347  2.73739  3.18146  2.89801  2.37887  2.77519  2.98518  4.58477  3.61503
          0.01137  4.87832  5.60067  0.61958  0.77255  0.70431  0.68211
    273   2.31244  5.21983  3.13356  2.43412  4.51848  3.62588  3.81725  3.97149  2.00858  3.50449  4.27383  3.11501  2.46749  2.93173  2.43380  2.30285  3.06377  3.04931  5.68114  3.21562    273 k - - -
          2.68618  4.42225  2.77519  2.73123  3.46354  2.40513  3.72494  3.29354  2.67741  2.69355  4.24690  2.90347  2.73739  3.18146  2.89801  2.37887  2.77519  2.98518  4.58477  3.61503
          0.01137  4.87832  5.60067  0.61958  0.77255  0.36996  1.17365
    274   2.58079  4.70497  3.61426  3.04921  3.85949  3.16355  4.05738  1.65571  2.66980  2.55441  3.80252  3.49331  3.15503  2.87930  2.57290  3.05325  3.11297  2.52994  5.27191  4.01844    274 i - - -
          2.68618  4.42225  2.77519  2.73123  3.46354  2.40513  3.72494  3.29354  2.67741  2.69355  4.24690  2.90347  2.73739  3.18146  2.89801  2.37887  2.77519  2.98518  4.58477  3.61503
          0.01035  4.97166  5.69401  0.61958  0.77255  0.48576  0.95510
    275   2.90682  4.58865  3.85148  3.27569  3.08774  3.89894  4.14757  1.81907  1.74317  2.37104  3.08673  3.66035  4.27476  3.20087  2.67190  3.15155  3.13696  2.85408  5.17088  3.94647    275 k - - -
          2.68618  4.42225  2.77519  2.73123  3.46354  2.40513  3.72494  3.29354  2.67741  2.69355  4.24690  2.90347  2.73739  3.18146  2.89801  2.37887  2.77519  2.98518  4.58477  3.61503
          0.01035  4.97166  5.69401  0.61958  0.77255  0.48576  0.95510
    276   2.26152  5.37266  2.57842  2.17295  4.71674  3.63818  3.82550  4.20199  2.08303  3.67748  3.44118  2.63345  4.03178  2.40230  2.71498  2.32043  2.74162  3.76277  5.80588  4.39555    276 k - - -
          2.68618  4.42225  2.77519  2.73123  3.46354  2.40513  3.72494  3.29354  2.67741  2.69355  4.24690  2.90347  2.73739  3.18146  2.89801  2.37887  2.77519  2.98518  4.58477  3.61503
          0.01035  4.97166  5.69401  0.61958  0.77255  0.48576  0.95510
    277   2.45967  3.42564  4.64508  4.04337  3.03794  4.03716  4.35945  2.11110  3.87260  1.58672  2.73579  3.26143  4.40318  4.04300  3.95515  2.50199  2.44323  2.55051  4.92183  3.74041    277 l - - -
          2.68618  4.42225  2.77519  2.73123  3.46354  2.40513  3.72494  3.29354  2.67741  2.69355  4.24690  2.90347  2.73739  3.18146  2.89801  2.37887  2.77519  2.98518  4.58477  3.61503
          0.01035  4.97166  5.69401  0.61958  0.77255  0.48576  0.95510
    278   3.13098  5.08439  3.28574  2.74524  4.37519  1.11706  4.29363  3.76541  3.21313  1.68563  4.32638  3.06993  4.35150  3.53873  3.60759  3.23512  3.42111  3.48145  5.74739  4.45600    278 g - - -
          2.68618  4.42225  2.77519  2.73123  3.46354  2.40513  3.72494  3.29354  2.67741  2.69355  4.24690  2.90347  2.73739  3.18146  2.89801  2.37887  2.77519  2.98518  4.58477  3.61503
          0.01035  4.97166  5.69401  0.61958  0.77255  0.48576  0.95510
    279   3.49174  5.00343  4.82559  4.43796  0.87886  1.62661  4.47501  3.43405  4.33186  2.45011  4.10557  4.46826  4.86877  4.49384  4.46430  3.78455  3.80397  3.30670  4.81561  3.21859    279 f - - -
          2.68628  4.42235  2.77529  2.73133  3.46048  2.40522  3.72504  3.29364  2.67751  2.69365  4.24699  2.90356  2.73749  3.18156  2.89810  2.37897  2.77529  2.98528  4.58487  3.61513
          0.29388  1.36793        *  0.10996  2.26211  0.00000        *
//
