# Supplementary material for: Uneven distribution of cobamide biosynthesis and dependence in bacteria predicted by comparative genomics
Source: ISME J. 2018 Nov 14;13(3):789–804. doi: 10.1038/s41396-018-0304-9 (PMC6461909; doi:10.1038/s41396-018-0304-9)
Supplement: Supplementary file 15 — BzaD HMM [file 41396_2018_304_MOESM15_ESM.txt]

HMMER3/f [3.1b2 | February 2015]
NAME  bzaDhmmaln
LENG  441
ALPH  amino
RF    no
MM    no
CONS  yes
CS    no
MAP   yes
DATE  Thu Jun 15 11:44:53 2017
NSEQ  22
EFFN  2.075928
CKSUM 2699236172
GA    511.60 511.60;
TC    511.60 511.60;
NC    27.40 27.40;
STATS LOCAL MSV      -11.6952  0.69869
STATS LOCAL VITERBI  -12.1532  0.69869
STATS LOCAL FORWARD   -6.0443  0.69869
HMM          A        C        D        E        F        G        H        I        K        L        M        N        P        Q        R        S        T        V        W        Y   
            m->m     m->i     m->d     i->m     i->i     d->m     d->d
  COMPO   2.63519  4.01723  2.99776  2.62505  3.32037  2.96012  3.69951  2.73572  2.73894  2.35210  3.56836  3.05298  3.20702  3.13865  2.91307  2.74449  2.84907  2.59195  4.99934  3.40305
          2.68628  4.42235  2.77529  2.73133  3.46364  2.40523  3.72504  3.29364  2.67732  2.69365  4.24181  2.90357  2.73749  3.18124  2.89811  2.37897  2.77529  2.98528  4.58487  3.61513
          0.44501  1.03692  5.37361  0.10867  2.27325  0.00000        *
      1   3.14011  5.19926  3.67972  2.99949  4.50279  3.88898  3.30690  3.87196  1.95182  3.41725  1.70446  3.42903  4.24390  3.04371  1.54099  3.18105  3.32572  3.58136  5.57760  4.36036      2 r - - -
          2.68618  4.42225  2.77519  2.73123  3.46354  2.40513  3.72494  3.29354  2.67741  2.69355  4.24690  2.90347  2.73739  3.18146  2.89801  2.37887  2.77519  2.98518  4.58477  3.61503
          0.01429  4.65126  5.37361  0.61958  0.77255  0.48576  0.95510
      2   2.89907  4.74538  3.61496  3.00943  3.93833  3.79638  3.95982  2.35053  1.83809  2.93847  3.83962  3.44045  4.16887  3.19507  2.12522  3.05298  3.11920  1.90721  5.29578  4.05699      3 k - - -
          2.68618  4.42225  2.77519  2.73123  3.46354  2.40513  3.72494  3.29354  2.67741  2.69355  4.24690  2.90347  2.73739  3.18146  2.89801  2.37887  2.77519  2.98518  4.58477  3.61503
          0.01429  4.65126  5.37361  0.61958  0.77255  0.48576  0.95510
      3   3.62828  4.85234  5.61627  5.08743  3.68034  5.10475  5.59044  1.56197  4.97907  1.01731  3.43866  5.24740  5.27027  5.05664  5.04186  4.49982  3.86556  1.41376  5.79569  4.71469      4 l - - -
          2.68618  4.42225  2.77519  2.73123  3.46354  2.40513  3.72494  3.29354  2.67741  2.69355  4.24690  2.90347  2.73739  3.18146  2.89801  2.37887  2.77519  2.98518  4.58477  3.61503
          0.01429  4.65126  5.37361  0.61958  0.77255  0.48576  0.95510
      4   4.01926  5.22936  5.84261  5.26061  2.81123  5.37075  5.56200  2.59838  5.12268  0.55405  2.03595  5.48922  5.35611  4.95941  5.06653  4.76180  4.21168  2.91511  5.53024  4.53496      5 L - - -
          2.68618  4.42225  2.77519  2.73123  3.46354  2.40513  3.72494  3.29354  2.67741  2.69355  4.24690  2.90347  2.73739  3.18146  2.89801  2.37887  2.77519  2.98518  4.58477  3.61503
          0.01429  4.65126  5.37361  0.61958  0.77255  0.48576  0.95510
      5   3.35008  4.65081  5.30319  4.71285  2.30273  4.62945  4.97588  1.70733  4.54237  1.41772  2.41648  4.78246  4.87417  4.59231  4.54683  3.97002  3.57552  1.62159  5.29201  4.19787      6 l - - -
          2.68618  4.42225  2.77519  2.73123  3.46354  2.40513  3.72494  3.29354  2.67741  2.69355  4.24690  2.90347  2.73739  3.18146  2.89801  2.37887  2.77519  2.98518  4.58477  3.61503
          0.01429  4.65126  5.37361  0.61958  0.77255  0.48576  0.95510
      6   3.04833  4.61021  4.13460  3.59072  3.71017  4.11190  4.43069  1.56312  3.44266  2.49330  3.61412  3.94380  4.48040  1.63291  3.72861  3.40921  3.29159  1.87086  5.34469  4.12817      7 i - - -
          2.68618  4.42225  2.77519  2.73123  3.46354  2.40513  3.72494  3.29354  2.67741  2.69355  4.24690  2.90347  2.73739  3.18146  2.89801  2.37887  2.77519  2.98518  4.58477  3.61503
          0.01429  4.65126  5.37361  0.61958  0.77255  0.48576  0.95510
      7   1.85177  4.89449  3.29242  2.83724  4.45772  3.52644  4.02740  3.85371  2.80540  3.47212  4.29568  3.29115  4.05379  1.47503  3.21498  2.84991  2.06775  3.46735  5.70812  4.39909      8 q - - -
          2.68618  4.42225  2.77519  2.73123  3.46354  2.40513  3.72494  3.29354  2.67741  2.69355  4.24690  2.90347  2.73739  3.18146  2.89801  2.37887  2.77519  2.98518  4.58477  3.61503
          0.01429  4.65126  5.37361  0.61958  0.77255  0.48576  0.95510
      8   1.78546  4.37998  3.91040  3.34550  3.53432  3.78895  4.12903  2.31294  3.27196  2.03632  3.51290  3.66885  2.69480  3.54824  3.56120  3.06834  2.31422  2.58812  5.02572  3.81436      9 a - - -
          2.68618  4.42225  2.77519  2.73123  3.46354  2.40513  3.72494  3.29354  2.67741  2.69355  4.24690  2.90347  2.73739  3.18146  2.89801  2.37887  2.77519  2.98518  4.58477  3.61503
          0.01429  4.65126  5.37361  0.61958  0.77255  0.48576  0.95510
      9   2.77297  4.46213  3.72833  3.16425  3.59417  3.75845  4.05087  2.66893  3.10366  2.04165  3.14299  3.54596  2.55310  3.40417  3.43768  1.66735  3.01405  2.70745  5.06909  3.84294     10 s - - -
          2.68618  4.42225  2.77519  2.73123  3.46354  2.40513  3.72494  3.29354  2.67741  2.69355  4.24690  2.90347  2.73739  3.18146  2.89801  2.37887  2.77519  2.98518  4.58477  3.61503
          0.01429  4.65126  5.37361  0.61958  0.77255  0.48576  0.95510
     10   2.81379  4.42807  4.12304  3.59055  3.65135  3.79987  4.33382  2.76241  3.49290  2.62375  2.25312  3.84059  4.27608  3.77051  3.74984  1.47481  3.10931  1.75960  5.19063  3.98292     11 s - - -
          2.68618  4.42225  2.77519  2.73123  3.46354  2.40513  3.72494  3.29354  2.67741  2.69355  4.24690  2.90347  2.73739  3.18146  2.89801  2.37887  2.77519  2.98518  4.58477  3.61503
          0.01429  4.65126  5.37361  0.61958  0.77255  0.48576  0.95510
     11   2.77198  4.89576  2.71452  1.75003  4.11889  3.60460  3.82975  3.47776  2.65715  3.13908  2.59910  3.15644  4.00309  2.99860  3.11229  2.82808  2.76746  2.22519  5.42349  4.10345     12 e - - -
          2.68618  4.42225  2.77519  2.73123  3.46354  2.40513  3.72494  3.29354  2.67741  2.69355  4.24690  2.90347  2.73739  3.18146  2.89801  2.37887  2.77519  2.98518  4.58477  3.61503
          0.01429  4.65126  5.37361  0.61958  0.77255  0.48576  0.95510
     12   3.05408  5.55023  2.43861  1.26685  4.90499  1.84658  3.97339  4.39824  2.86326  3.89732  4.69155  3.03651  4.09255  3.11125  3.40447  2.98699  2.61885  3.96585  6.05528  4.60402     13 e - - -
          2.68618  4.42225  2.77519  2.73123  3.46354  2.40513  3.72494  3.29354  2.67741  2.69355  4.24690  2.90347  2.73739  3.18146  2.89801  2.37887  2.77519  2.98518  4.58477  3.61503
          0.01429  4.65126  5.37361  0.61958  0.77255  0.48576  0.95510
     13   2.42119  4.74211  3.03988  2.56958  3.13951  2.54084  3.85061  3.31815  2.72055  2.78154  2.91992  3.22541  2.99193  3.05661  3.15288  2.39636  2.75075  2.83701  5.28302  3.99361     14 s - - -
          2.68618  4.42225  2.77519  2.73123  3.46354  2.40513  3.72494  3.29354  2.67741  2.69355  4.24690  2.90347  2.73739  3.18146  2.89801  2.37887  2.77519  2.98518  4.58477  3.61503
          0.01429  4.65126  5.37361  0.61958  0.77255  0.48576  0.95510
     14   2.28450  4.44590  2.81719  3.10022  3.22894  3.74031  3.99865  2.35398  3.05095  2.37278  3.14786  3.49464  4.11906  3.34786  3.39442  2.00110  2.73510  2.56059  5.03347  3.80354     15 s - - -
          2.68618  4.42225  2.77519  2.73123  3.46354  2.40513  3.72494  3.29354  2.67741  2.69355  4.24690  2.90347  2.73739  3.18146  2.89801  2.37887  2.77519  2.98518  4.58477  3.61503
          0.01429  4.65126  5.37361  0.61958  0.77255  0.48576  0.95510
     15   2.60122  5.13429  2.42455  2.49370  4.43406  3.54020  3.74072  2.96754  2.50086  3.42270  4.19336  2.84963  3.19238  2.53400  2.98426  1.96182  2.46428  3.50156  5.60218  4.22257     16 s - - -
          2.68618  4.42225  2.77519  2.73123  3.46354  2.40513  3.72494  3.29354  2.67741  2.69355  4.24690  2.90347  2.73739  3.18146  2.89801  2.37887  2.77519  2.98518  4.58477  3.61503
          0.01429  4.65126  5.37361  0.61958  0.77255  0.48576  0.95510
     16   2.46101  5.12547  3.02697  1.58072  4.41346  3.55195  3.76626  2.75175  2.53669  3.40828  4.19044  2.81628  3.95734  2.56947  3.01564  2.33720  3.01001  3.48591  5.60080  4.22850     17 e - - -
          2.68618  4.42225  2.77519  2.73123  3.46354  2.40513  3.72494  3.29354  2.67741  2.69355  4.24690  2.90347  2.73739  3.18146  2.89801  2.37887  2.77519  2.98518  4.58477  3.61503
          0.01429  4.65126  5.37361  0.61958  0.77255  0.48576  0.95510
     17   3.15668  5.51157  3.32830  1.38518  4.94515  3.80282  3.85789  4.34576  1.80348  3.76555  4.57241  3.27748  4.19410  2.97243  1.66366  3.11407  3.35063  3.95923  5.81850  4.54822     18 e - - -
          2.68618  4.42225  2.77519  2.73123  3.46354  2.40513  3.72494  3.29354  2.67741  2.69355  4.24690  2.90347  2.73739  3.18146  2.89801  2.37887  2.77519  2.98518  4.58477  3.61503
          0.01429  4.65126  5.37361  0.61958  0.77255  0.48576  0.95510
     18   2.93631  4.79351  3.65096  3.02935  3.99229  3.81321  3.95067  3.28143  2.18561  2.98772  3.30289  3.45212  4.18418  3.17765  1.79621  3.07952  3.15209  1.59705  5.31988  4.08933     19 v - - -
          2.68618  4.42225  2.77519  2.73123  3.46354  2.40513  3.72494  3.29354  2.67741  2.69355  4.24690  2.90347  2.73739  3.18146  2.89801  2.37887  2.77519  2.98518  4.58477  3.61503
          0.01429  4.65126  5.37361  0.61958  0.77255  0.48576  0.95510
     19   3.34356  4.74734  4.75388  4.31559  2.97932  4.36780  4.32262  2.74582  4.13810  2.67437  3.82749  4.36287  4.76411  4.34086  4.26237  3.74146  3.60928  1.17130  4.65111  1.31785     20 v - - -
          2.68618  4.42225  2.77519  2.73123  3.46354  2.40513  3.72494  3.29354  2.67741  2.69355  4.24690  2.90347  2.73739  3.18146  2.89801  2.37887  2.77519  2.98518  4.58477  3.61503
          0.01429  4.65126  5.37361  0.61958  0.77255  0.48576  0.95510
     20   3.47068  5.14339  4.09252  3.81416  3.10920  4.11974  4.23637  3.92007  3.76661  3.43169  4.51136  4.05788  1.25154  4.08693  4.01277  3.61366  3.80025  3.69411  4.72058  1.07482     21 y - - -
          2.68618  4.42225  2.77519  2.73123  3.46354  2.40513  3.72494  3.29354  2.67741  2.69355  4.24690  2.90347  2.73739  3.18146  2.89801  2.37887  2.77519  2.98518  4.58477  3.61503
          0.01429  4.65126  5.37361  0.61958  0.77255  0.48576  0.95510
     21   3.13532  4.71766  4.39783  4.02055  3.93275  4.05180  4.80945  1.19640  3.90419  2.69649  3.88409  4.23194  1.35035  4.23787  4.12370  3.49991  3.47738  2.52114  5.61554  4.39344     22 i - - -
          2.68618  4.42225  2.77519  2.73123  3.46354  2.40513  3.72494  3.29354  2.67741  2.69355  4.24690  2.90347  2.73739  3.18146  2.89801  2.37887  2.77519  2.98518  4.58477  3.61503
          0.01429  4.65126  5.37361  0.61958  0.77255  0.48576  0.95510
     22   3.00766  4.66628  4.29110  3.97758  4.10099  1.31599  4.80376  1.14184  3.93374  3.00114  4.08890  4.13698  4.47460  4.23823  4.15233  3.32177  3.39764  2.67979  5.68573  4.46762     23 i - - -
          2.68618  4.42225  2.77519  2.73123  3.46354  2.40513  3.72494  3.29354  2.67741  2.69355  4.24690  2.90347  2.73739  3.18146  2.89801  2.37887  2.77519  2.98518  4.58477  3.61503
          0.01429  4.65126  5.37361  0.61958  0.77255  0.48576  0.95510
     23   2.95604  4.51642  4.43696  3.97092  3.84418  1.46343  4.69018  1.36190  3.87577  2.69126  3.77282  4.14454  4.48585  4.14889  4.09678  3.34902  3.28403  2.06895  5.47803  4.26734     24 i - - -
          2.68618  4.42225  2.77519  2.73123  3.46354  2.40513  3.72494  3.29354  2.67741  2.69355  4.24690  2.90347  2.73739  3.18146  2.89801  2.37887  2.77519  2.98518  4.58477  3.61503
          0.01429  4.65126  5.37361  0.61958  0.77255  0.48576  0.95510
     24   3.57882  4.77439  5.65035  5.18002  4.08315  5.19855  5.91211  1.03864  5.11936  2.26643  3.81678  5.34680  5.40380  5.35536  5.27841  4.63102  3.83629  0.95529  6.20817  5.00490     25 v - - -
          2.68618  4.42225  2.77519  2.73123  3.46354  2.40513  3.72494  3.29354  2.67741  2.69355  4.24690  2.90347  2.73739  3.18146  2.89801  2.37887  2.77519  2.98518  4.58477  3.61503
          0.01429  4.65126  5.37361  0.61958  0.77255  0.48576  0.95510
     25   2.85590  4.35810  4.26211  3.69630  3.53821  3.94921  4.33652  2.33171  3.59344  2.34091  3.50938  3.93571  4.34523  3.84197  3.81525  2.34897  2.17830  1.32013  5.08332  3.88279     26 v - - -
          2.68618  4.42225  2.77519  2.73123  3.46354  2.40513  3.72494  3.29354  2.67741  2.69355  4.24690  2.90347  2.73739  3.18146  2.89801  2.37887  2.77519  2.98518  4.58477  3.61503
          0.01429  4.65126  5.37361  0.61958  0.77255  0.48576  0.95510
     26   2.79614  4.35700  4.16360  3.61152  3.53123  3.82454  4.27744  2.72220  3.50535  1.36555  3.50995  3.84651  4.26292  3.76225  3.73472  2.41544  2.11206  2.14096  5.06206  3.86523     27 l - - -
          2.68618  4.42225  2.77519  2.73123  3.46354  2.40513  3.72494  3.29354  2.67741  2.69355  4.24690  2.90347  2.73739  3.18146  2.89801  2.37887  2.77519  2.98518  4.58477  3.61503
          0.01429  4.65126  5.37361  0.61958  0.77255  0.48576  0.95510
     27   1.52364  4.40000  4.13783  3.62046  3.66925  3.04658  4.34403  2.86112  3.52830  1.41694  3.64069  3.83538  4.23932  3.79324  3.77230  3.07672  3.08299  2.42555  5.19408  3.99618     28 l - - -
          2.68618  4.42225  2.77519  2.73123  3.46354  2.40513  3.72494  3.29354  2.67741  2.69355  4.24690  2.90347  2.73739  3.18146  2.89801  2.37887  2.77519  2.98518  4.58477  3.61503
          0.01429  4.65126  5.37361  0.61958  0.77255  0.48576  0.95510
     28   1.19235  4.53213  4.05104  3.66796  4.78547  1.73473  4.67678  4.22523  3.67018  3.88798  4.68276  3.75559  4.07836  3.93797  3.98904  2.04692  2.00266  3.61589  6.11177  4.91756     29 a - - -
          2.68618  4.42225  2.77519  2.73123  3.46354  2.40513  3.72494  3.29354  2.67741  2.69355  4.24690  2.90347  2.73739  3.18146  2.89801  2.37887  2.77519  2.98518  4.58477  3.61503
          0.01429  4.65126  5.37361  0.61958  0.77255  0.48576  0.95510
     29   2.56100  3.59738  3.49692  2.93535  3.74851  2.82172  2.41252  2.78674  2.90267  2.81441  3.69144  3.37235  4.06919  3.22038  3.29168  2.18098  2.30401  2.64769  5.16104  3.90790     30 s - - -
          2.68618  4.42225  2.77519  2.73123  3.46354  2.40513  3.72494  3.29354  2.67741  2.69355  4.24690  2.90347  2.73739  3.18146  2.89801  2.37887  2.77519  2.98518  4.58477  3.61503
          0.01429  4.65126  5.37361  0.61958  0.77255  0.48576  0.95510
     30   2.76942  3.20061  4.02554  3.44515  3.40632  3.83305  2.53598  1.98589  3.33064  1.80589  3.40905  3.72945  4.20456  2.64385  3.57220  3.10811  3.00119  2.55385  4.90731  3.70142     31 l - - -
          2.68618  4.42225  2.77519  2.73123  3.46354  2.40513  3.72494  3.29354  2.67741  2.69355  4.24690  2.90347  2.73739  3.18146  2.89801  2.37887  2.77519  2.98518  4.58477  3.61503
          0.01429  4.65126  5.37361  0.61958  0.77255  0.48576  0.95510
     31   2.59017  4.79997  3.26455  2.19411  3.99965  3.62371  3.83636  3.05085  2.26621  2.07005  3.88189  3.20069  4.01073  2.50267  3.11004  2.83879  2.98698  2.45488  5.33094  4.03248     32 l - - -
          2.68618  4.42225  2.77519  2.73123  3.46354  2.40513  3.72494  3.29354  2.67741  2.69355  4.24690  2.90347  2.73739  3.18146  2.89801  2.37887  2.77519  2.98518  4.58477  3.61503
          0.01429  4.65126  5.37361  0.61958  0.77255  0.48576  0.95510
     32   2.40846  5.24514  2.51493  1.98498  4.58507  3.52260  3.71005  3.62914  1.98222  3.54780  3.75571  2.78763  3.91627  2.52859  2.48155  2.71271  2.97908  3.63306  5.68045  4.27340     33 k - - -
          2.68618  4.42225  2.77519  2.73123  3.46354  2.40513  3.72494  3.29354  2.67741  2.69355  4.24690  2.90347  2.73739  3.18146  2.89801  2.37887  2.77519  2.98518  4.58477  3.61503
          0.05170  4.65126  3.19810  0.61958  0.77255  0.48576  0.95510
     33   2.10216  5.22820  3.06045  2.49816  4.56633  3.22665  3.31602  4.02750  1.96682  3.51920  4.27717  3.03395  3.94727  2.39346  2.09075  2.52533  3.01352  3.61655  5.65581  4.27790     34 k - - -
          2.68618  4.42225  2.77519  2.73123  3.46354  2.40513  3.72494  3.29354  2.67741  2.69355  4.24690  2.90347  2.73739  3.18146  2.89801  2.37887  2.77519  2.98518  4.58477  3.61503
          0.01483  4.61439  5.33673  0.61958  0.77255  0.44460  1.02465
     34   2.11434  5.14681  3.01483  2.39758  4.43575  1.78862  3.77589  3.88136  2.39657  3.42842  4.21187  2.80309  3.96814  2.59254  3.01554  2.78586  3.02853  3.50892  5.61809  3.66475     35 g - - -
          2.68618  4.42225  2.77519  2.73123  3.46354  2.40513  3.72494  3.29354  2.67741  2.69355  4.24690  2.90347  2.73739  3.18146  2.89801  2.37887  2.77519  2.98518  4.58477  3.61503
          0.31386  4.65126  1.34772  0.61958  0.77255  0.48576  0.95510
     35   2.33105  4.65745  3.28997  2.80873  4.29965  1.65510  3.94501  3.70623  2.72032  3.32857  4.14934  3.22127  3.91389  3.12412  2.29533  2.69456  2.27123  3.30504  5.56144  4.27799     36 g - - -
          2.68618  4.42225  2.77519  2.73123  3.46354  2.40513  3.72494  3.29354  2.67741  2.69355  4.24690  2.90347  2.73739  3.18146  2.89801  2.37887  2.77519  2.98518  4.58477  3.61503
          0.43816  4.35663  1.07308  0.61958  0.77255  0.29464  1.36570
     36   2.74994  4.86819  3.13574  2.60803  3.85720  3.55819  2.33615  3.51037  2.51689  3.11125  3.95452  2.67145  3.95480  2.92550  2.64778  2.60930  2.97892  3.20837  5.20536  2.23022     37 y - - -
          2.68618  4.42225  2.77519  2.73123  3.46354  2.40513  3.72494  3.29354  2.67741  2.69355  4.24690  2.90347  2.73739  3.18146  2.89801  2.37887  2.77519  2.98518  4.58477  3.61503
          0.01910  4.36351  5.08585  0.61958  0.77255  0.29698  1.35889
     37   2.75550  5.03331  3.09991  2.31682  4.29332  3.56532  2.16791  3.72574  2.54054  3.30181  4.09816  3.07710  3.95799  2.40363  3.00880  2.54782  2.41317  3.12096  5.51728  2.94285     38 h - - -
          2.68618  4.42225  2.77519  2.73123  3.46354  2.40513  3.72494  3.29354  2.67741  2.69355  4.24690  2.90347  2.73739  3.18146  2.89801  2.37887  2.77519  2.98518  4.58477  3.61503
          0.01429  4.65126  5.37361  0.61958  0.77255  0.48576  0.95510
     38   2.59879  5.05239  2.85468  2.29711  4.32153  3.55627  3.75483  3.75693  2.52925  2.97112  4.11439  2.87862  3.94841  2.34383  2.82643  2.57163  2.62396  2.06921  5.53359  4.17400     39 v - - -
          2.68618  4.42225  2.77519  2.73123  3.46354  2.40513  3.72494  3.29354  2.67741  2.69355  4.24690  2.90347  2.73739  3.18146  2.89801  2.37887  2.77519  2.98518  4.58477  3.61503
          0.01429  4.65126  5.37361  0.61958  0.77255  0.48576  0.95510
     39   2.75693  4.77977  2.78652  2.04370  3.97692  3.62814  3.85105  3.02227  2.71002  2.38692  3.86597  3.21273  4.01793  3.04755  3.14811  2.34219  2.98924  2.08386  5.32151  4.02501     40 e - - -
          2.68618  4.42225  2.77519  2.73123  3.46354  2.40513  3.72494  3.29354  2.67741  2.69355  4.24690  2.90347  2.73739  3.18146  2.89801  2.37887  2.77519  2.98518  4.58477  3.61503
          0.01429  4.65126  5.37361  0.61958  0.77255  0.48576  0.95510
     40   2.74843  4.78788  2.79217  2.38333  3.98503  3.61821  3.46094  2.27669  2.68785  2.27185  3.87124  3.19737  4.00607  2.67664  3.12785  2.39019  2.97994  2.72134  5.32073  4.02184     41 l - - -
          2.68618  4.42225  2.77519  2.73123  3.46354  2.40513  3.72494  3.29354  2.67741  2.69355  4.24690  2.90347  2.73739  3.18146  2.89801  2.37887  2.77519  2.98518  4.58477  3.61503
          0.01429  4.65126  5.37361  0.61958  0.77255  0.48576  0.95510
     41   3.85661  5.08213  5.74842  5.17550  2.36662  5.21030  5.43490  1.68084  5.03572  0.71676  3.12713  5.34133  5.27296  4.92668  4.99412  4.59120  4.06244  2.69125  5.48524  4.41785     42 l - - -
          2.68618  4.42225  2.77519  2.73123  3.46354  2.40513  3.72494  3.29354  2.67741  2.69355  4.24690  2.90347  2.73739  3.18146  2.89801  2.37887  2.77519  2.98518  4.58477  3.61503
          0.01429  4.65126  5.37361  0.61958  0.77255  0.48576  0.95510
     42   2.91184  4.56697  1.74720  3.29382  2.17229  3.91712  4.15825  2.83419  3.24819  1.93194  3.13179  3.68129  4.27961  3.52969  3.57912  3.17576  3.14310  2.53532  5.08526  3.83011     43 d - - -
          2.68618  4.42225  2.77519  2.73123  3.46354  2.40513  3.72494  3.29354  2.67741  2.69355  4.24690  2.90347  2.73739  3.18146  2.89801  2.37887  2.77519  2.98518  4.58477  3.61503
          0.01429  4.65126  5.37361  0.61958  0.77255  0.48576  0.95510
     43   2.98659  4.93087  1.52333  2.90615  3.93061  3.78146  4.09665  3.20827  3.01185  2.51479  1.76013  3.39985  4.22004  3.32319  3.43579  3.10117  3.23661  3.04854  5.45670  4.14986     44 d - - -
          2.68618  4.42225  2.77519  2.73123  3.46354  2.40513  3.72494  3.29354  2.67741  2.69355  4.24690  2.90347  2.73739  3.18146  2.89801  2.37887  2.77519  2.98518  4.58477  3.61503
          0.01429  4.65126  5.37361  0.61958  0.77255  0.48576  0.95510
     44   3.00047  4.86641  3.50289  3.17015  3.98919  3.74683  4.24298  3.42151  3.12877  3.04853  1.43015  1.44235  4.28027  3.53484  3.45594  3.15300  3.31374  3.20215  5.47391  4.14051     45 m - - -
          2.68618  4.42225  2.77519  2.73123  3.46354  2.40513  3.72494  3.29354  2.67741  2.69355  4.24690  2.90347  2.73739  3.18146  2.89801  2.37887  2.77519  2.98518  4.58477  3.61503
          0.01429  4.65126  5.37361  0.61958  0.77255  0.48576  0.95510
     45   2.81792  4.39789  3.95085  3.37985  3.51758  3.86962  4.15697  2.24980  3.30388  2.34680  2.50874  1.72631  4.24104  3.57996  3.59119  3.13789  2.78440  2.22603  5.03252  3.82203     46 n - - -
          2.68618  4.42225  2.77519  2.73123  3.46354  2.40513  3.72494  3.29354  2.67741  2.69355  4.24690  2.90347  2.73739  3.18146  2.89801  2.37887  2.77519  2.98518  4.58477  3.61503
          0.01429  4.65126  5.37361  0.61958  0.77255  0.48576  0.95510
     46   2.22343  4.60258  3.08507  2.29385  3.76240  2.99816  3.91280  2.86314  2.85175  2.07059  2.68361  3.33412  4.06022  3.17371  3.25131  2.90654  2.98033  2.68726  5.16679  3.90661     47 l - - -
          2.68618  4.42225  2.77519  2.73123  3.46354  2.40513  3.72494  3.29354  2.67741  2.69355  4.24690  2.90347  2.73739  3.18146  2.89801  2.37887  2.77519  2.98518  4.58477  3.61503
          0.01429  4.65126  5.37361  0.61958  0.77255  0.48576  0.95510
     47   2.03271  5.10110  3.06169  2.02346  4.38689  3.22705  3.06049  3.40472  2.39486  3.38070  4.15826  3.04211  3.93863  2.51025  2.98405  2.60892  2.76908  2.86999  5.57118  4.19954     48 e - - -
          2.68618  4.42225  2.77519  2.73123  3.46354  2.40513  3.72494  3.29354  2.67741  2.69355  4.24690  2.90347  2.73739  3.18146  2.89801  2.37887  2.77519  2.98518  4.58477  3.61503
          0.01429  4.65126  5.37361  0.61958  0.77255  0.48576  0.95510
     48   2.45046  5.15201  1.87044  2.34528  4.45552  3.53676  3.72990  3.91311  2.36771  2.99010  3.72696  2.82245  3.50483  2.84177  2.96861  2.56603  2.63041  3.24474  5.61069  4.22623     49 d - - -
          2.68618  4.42225  2.77519  2.73123  3.46354  2.40513  3.72494  3.29354  2.67741  2.69355  4.24690  2.90347  2.73739  3.18146  2.89801  2.37887  2.77519  2.98518  4.58477  3.61503
          0.01429  4.65126  5.37361  0.61958  0.77255  0.48576  0.95510
     49   3.18098  5.57827  1.15501  2.55710  5.13580  3.54521  4.19497  4.66356  3.21954  4.18211  5.02108  3.11793  1.50165  3.36818  3.79859  2.76793  3.52035  4.18316  6.33644  4.86155     50 d - - -
          2.68618  4.42225  2.77519  2.73123  3.46354  2.40513  3.72494  3.29354  2.67741  2.69355  4.24690  2.90347  2.73739  3.18146  2.89801  2.37887  2.77519  2.98518  4.58477  3.61503
          0.01429  4.65126  5.37361  0.61958  0.77255  0.48576  0.95510
     50   2.47597  4.47399  3.78351  3.23474  2.16869  3.80750  4.01572  2.96678  3.17437  2.67010  3.58690  3.59270  2.01909  3.07826  3.49025  3.07259  3.05662  2.75345  4.88239  2.34178     51 p - - -
          2.68618  4.42225  2.77519  2.73123  3.46354  2.40513  3.72494  3.29354  2.67741  2.69355  4.24690  2.90347  2.73739  3.18146  2.89801  2.37887  2.77519  2.98518  4.58477  3.61503
          0.01429  4.65126  5.37361  0.61958  0.77255  0.48576  0.95510
     51   2.85478  4.51273  3.80778  3.26390  2.21386  1.91627  4.00675  3.02348  3.19543  2.72146  3.63928  3.61339  4.21780  3.48732  3.09826  2.83119  3.09393  2.80676  4.82767  2.08186     52 g - - -
          2.68618  4.42225  2.77519  2.73123  3.46354  2.40513  3.72494  3.29354  2.67741  2.69355  4.24690  2.90347  2.73739  3.18146  2.89801  2.37887  2.77519  2.98518  4.58477  3.61503
          0.01429  4.65126  5.37361  0.61958  0.77255  0.48576  0.95510
     52   1.97091  5.08937  2.69424  2.35185  4.45467  1.79591  3.84381  3.89783  2.64535  3.46075  4.25067  3.09220  3.98587  2.97803  3.12772  2.43489  3.05073  3.09991  5.66249  4.29523     53 g - - -
          2.68618  4.42225  2.77519  2.73123  3.46354  2.40513  3.72494  3.29354  2.67741  2.69355  4.24690  2.90347  2.73739  3.18146  2.89801  2.37887  2.77519  2.98518  4.58477  3.61503
          0.01429  4.65126  5.37361  0.61958  0.77255  0.48576  0.95510
     53   2.25783  4.94717  2.77432  2.32668  4.18343  3.58112  3.79357  3.59756  2.59993  1.89187  4.02116  3.11498  3.97610  2.57335  3.06273  2.46260  2.98928  2.99419  5.45366  4.12026     54 l - - -
          2.68618  4.42225  2.77519  2.73123  3.46354  2.40513  3.72494  3.29354  2.67741  2.69355  4.24690  2.90347  2.73739  3.18146  2.89801  2.37887  2.77519  2.98518  4.58477  3.61503
          0.01429  4.65126  5.37361  0.61958  0.77255  0.48576  0.95510
     54   2.83977  4.71884  3.51511  2.92508  3.88784  3.73672  3.91794  2.85944  1.85845  1.64524  3.79713  3.37156  4.11243  2.85003  2.71711  2.97965  3.06269  2.80099  5.25290  4.00387     55 l - - -
          2.68618  4.42225  2.77519  2.73123  3.46354  2.40513  3.72494  3.29354  2.67741  2.69355  4.24690  2.90347  2.73739  3.18146  2.89801  2.37887  2.77519  2.98518  4.58477  3.61503
          0.01429  4.65126  5.37361  0.61958  0.77255  0.48576  0.95510
     55   2.79958  5.30088  2.79667  1.76579  4.64881  3.54499  3.73677  4.12925  1.87410  3.60066  4.34488  2.78446  3.94842  2.66205  2.17739  2.57654  3.02985  3.69392  5.72411  4.32131     56 e - - -
          2.68618  4.42225  2.77519  2.73123  3.46354  2.40513  3.72494  3.29354  2.67741  2.69355  4.24690  2.90347  2.73739  3.18146  2.89801  2.37887  2.77519  2.98518  4.58477  3.61503
          0.01429  4.65126  5.37361  0.61958  0.77255  0.48576  0.95510
     56   2.46611  5.24377  3.02777  1.96891  4.58259  3.54078  3.71999  3.62531  1.90109  3.54143  4.28813  2.83279  3.93304  2.51129  2.24695  2.73532  2.72371  3.63149  5.67563  4.27985     57 k - - -
          2.68618  4.42225  2.77519  2.73123  3.46354  2.40513  3.72494  3.29354  2.67741  2.69355  4.24690  2.90347  2.73739  3.18146  2.89801  2.37887  2.77519  2.98518  4.58477  3.61503
          0.01429  4.65126  5.37361  0.61958  0.77255  0.48576  0.95510
     57   2.80059  4.69640  3.45392  2.87642  3.86248  3.70271  3.90434  2.68947  1.79825  2.03487  2.93062  3.33401  4.08190  2.59453  2.89093  2.93649  3.02727  2.98564  5.23812  3.97925     58 k - - -
          2.68618  4.42225  2.77519  2.73123  3.46354  2.40513  3.72494  3.29354  2.67741  2.69355  4.24690  2.90347  2.73739  3.18146  2.89801  2.37887  2.77519  2.98518  4.58477  3.61503
          0.01429  4.65126  5.37361  0.61958  0.77255  0.48576  0.95510
     58   2.73515  4.55069  4.30981  3.73685  3.47166  4.10333  4.39442  2.69379  2.93217  0.89366  2.94198  4.01640  4.45482  3.83446  3.69676  3.40849  3.27273  2.61836  5.14253  3.97800     59 l - - -
          2.68618  4.42225  2.77519  2.73123  3.46354  2.40513  3.72494  3.29354  2.67741  2.69355  4.24690  2.90347  2.73739  3.18146  2.89801  2.37887  2.77519  2.98518  4.58477  3.61503
          0.01429  4.65126  5.37361  0.61958  0.77255  0.48576  0.95510
     59   2.49700  5.13951  2.51995  2.19110  4.42633  3.22067  3.76626  3.87428  2.54208  2.08941  4.20139  3.04266  3.95615  2.67715  3.02649  2.08164  3.01280  3.49943  5.61158  4.23498     60 s - - -
          2.68618  4.42225  2.77519  2.73123  3.46354  2.40513  3.72494  3.29354  2.67741  2.69355  4.24690  2.90347  2.73739  3.18146  2.89801  2.37887  2.77519  2.98518  4.58477  3.61503
          0.01429  4.65126  5.37361  0.61958  0.77255  0.48576  0.95510
     60   2.35637  3.86064  2.91125  2.59566  2.36148  3.66510  3.89904  3.17045  2.82314  2.85475  3.72423  3.30990  4.04992  3.14805  3.23010  2.23330  2.49905  2.91960  5.18885  3.06561     61 s - - -
          2.68618  4.42225  2.77519  2.73123  3.46354  2.40513  3.72494  3.29354  2.67741  2.69355  4.24690  2.90347  2.73739  3.18146  2.89801  2.37887  2.77519  2.98518  4.58477  3.61503
          0.01429  4.65126  5.37361  0.61958  0.77255  0.48576  0.95510
     61   2.53290  5.10025  3.06928  2.08558  3.15021  3.55033  3.17210  3.83027  2.36582  3.09238  4.15748  3.04658  3.94178  2.37990  2.26468  2.74642  2.98128  3.45853  5.56902  3.21482     62 e - - -
          2.68618  4.42225  2.77519  2.73123  3.46354  2.40513  3.72494  3.29354  2.67741  2.69355  4.24690  2.90347  2.73739  3.18146  2.89801  2.37887  2.77519  2.98518  4.58477  3.61503
          0.01429  4.65126  5.37361  0.61958  0.77255  0.48576  0.95510
     62   2.98840  5.35447  3.27553  2.69073  4.73276  3.71307  3.32740  4.15614  2.08115  3.62138  4.40994  3.19393  1.76829  1.99097  2.19440  2.96095  3.19561  3.76916  5.72005  4.41087     63 p - - -
          2.68618  4.42225  2.77519  2.73123  3.46354  2.40513  3.72494  3.29354  2.67741  2.69355  4.24690  2.90347  2.73739  3.18146  2.89801  2.37887  2.77519  2.98518  4.58477  3.61503
          0.01429  4.65126  5.37361  0.61958  0.77255  0.48576  0.95510
     63   3.27634  5.89098  1.63304  1.66947  5.19756  3.57525  4.10143  4.73059  3.10493  4.20118  5.03246  3.03135  1.40737  3.25830  3.70759  3.15707  3.56145  4.27967  6.34834  4.83108     64 p - - -
          2.68618  4.42225  2.77519  2.73123  3.46354  2.40513  3.72494  3.29354  2.67741  2.69355  4.24690  2.90347  2.73739  3.18146  2.89801  2.37887  2.77519  2.98518  4.58477  3.61503
          0.01429  4.65126  5.37361  0.61958  0.77255  0.48576  0.95510
     64   2.83745  4.93462  2.05982  2.01599  4.16937  3.64540  3.90161  2.63205  2.74644  3.15536  4.02488  3.19568  4.06066  3.07438  3.20667  2.90176  3.07490  1.89870  5.50108  4.17624     65 v - - -
          2.68618  4.42225  2.77519  2.73123  3.46354  2.40513  3.72494  3.29354  2.67741  2.69355  4.24690  2.90347  2.73739  3.18146  2.89801  2.37887  2.77519  2.98518  4.58477  3.61503
          0.01429  4.65126  5.37361  0.61958  0.77255  0.48576  0.95510
     65   2.76175  4.46277  4.84747  4.29584  3.70869  3.54609  4.80486  1.83845  4.16803  2.27223  3.61858  4.43964  4.70398  4.38892  4.31411  3.68564  3.35159  0.88849  5.38407  4.18626     66 v - - -
          2.68618  4.42225  2.77519  2.73123  3.46354  2.40513  3.72494  3.29354  2.67741  2.69355  4.24690  2.90347  2.73739  3.18146  2.89801  2.37887  2.77519  2.98518  4.58477  3.61503
          0.01429  4.65126  5.37361  0.61958  0.77255  0.48576  0.95510
     66   2.61458  4.43218  4.39888  3.88119  3.73921  1.69154  4.55418  1.97548  3.78830  2.66819  3.68111  4.06827  4.42290  4.03991  4.00710  3.29638  3.19813  1.41186  5.32134  4.12036     67 v - - -
          2.68618  4.42225  2.77519  2.73123  3.46354  2.40513  3.72494  3.29354  2.67741  2.69355  4.24690  2.90347  2.73739  3.18146  2.89801  2.37887  2.77519  2.98518  4.58477  3.61503
          0.01429  4.65126  5.37361  0.61958  0.77255  0.48576  0.95510
     67   2.57631  2.74293  4.48560  3.89093  2.94482  2.18928  4.25397  2.05099  3.73166  1.76160  3.31120  3.99775  4.28822  3.91226  3.83405  3.22154  3.01483  2.38958  4.83384  3.65071     68 l - - -
          2.68618  4.42225  2.77519  2.73123  3.46354  2.40513  3.72494  3.29354  2.67741  2.69355  4.24690  2.90347  2.73739  3.18146  2.89801  2.37887  2.77519  2.98518  4.58477  3.61503
          0.01429  4.65126  5.37361  0.61958  0.77255  0.48576  0.95510
     68   2.93259  4.40813  4.37182  3.80426  3.50094  4.04711  4.41347  2.06544  3.69196  1.65895  3.45043  4.03613  4.42177  3.92910  3.89693  1.61237  3.17886  2.04398  5.10782  3.91725     69 s - - -
          2.68618  4.42225  2.77519  2.73123  3.46354  2.40513  3.72494  3.29354  2.67741  2.69355  4.24690  2.90347  2.73739  3.18146  2.89801  2.37887  2.77519  2.98518  4.58477  3.61503
          0.01429  4.65126  5.37361  0.61958  0.77255  0.48576  0.95510
     69   2.47983  4.51943  3.98199  3.54676  3.92496  3.61284  4.41371  3.18826  3.47272  1.34944  3.90067  3.77337  4.20979  3.78280  3.75047  1.39607  3.13119  2.94332  5.43571  4.21376     70 l - - -
          2.68618  4.42225  2.77519  2.73123  3.46354  2.40513  3.72494  3.29354  2.67741  2.69355  4.24690  2.90347  2.73739  3.18146  2.89801  2.37887  2.77519  2.98518  4.58477  3.61503
          0.01429  4.65126  5.37361  0.61958  0.77255  0.48576  0.95510
     70   3.40592  5.11309  4.28914  3.61233  3.98199  4.18873  4.27143  3.34526  2.72175  1.18776  3.91940  3.93361  4.56099  3.51910  1.28243  3.59469  3.61694  3.28787  5.49326  4.28585     71 l - - -
          2.68618  4.42225  2.77519  2.73123  3.46354  2.40513  3.72494  3.29354  2.67741  2.69355  4.24690  2.90347  2.73739  3.18146  2.89801  2.37887  2.77519  2.98518  4.58477  3.61503
          0.01429  4.65126  5.37361  0.61958  0.77255  0.48576  0.95510
     71   3.29794  5.46658  3.45722  3.01780  4.93902  3.86279  4.03594  4.42236  2.43533  3.87113  4.72832  1.38558  4.32708  3.18275  1.19705  3.29351  3.53127  4.04775  5.87800  4.63512     72 r - - -
          2.68618  4.42225  2.77519  2.73123  3.46354  2.40513  3.72494  3.29354  2.67741  2.69355  4.24690  2.90347  2.73739  3.18146  2.89801  2.37887  2.77519  2.98518  4.58477  3.61503
          0.01429  4.65126  5.37361  0.61958  0.77255  0.48576  0.95510
     72   2.99655  4.54590  4.12879  3.58784  3.68719  4.07513  4.41101  1.55961  3.50152  2.30352  3.62196  1.61483  4.44998  3.80556  3.79446  3.36837  3.24240  2.09261  5.29209  4.06101     73 i - - -
          2.68618  4.42225  2.77519  2.73123  3.46354  2.40513  3.72494  3.29354  2.67741  2.69355  4.24690  2.90347  2.73739  3.18146  2.89801  2.37887  2.77519  2.98518  4.58477  3.61503
          0.01429  4.65126  5.37361  0.61958  0.77255  0.48576  0.95510
     73   3.08990  4.77675  1.57227  3.30193  3.99897  4.02985  4.43861  1.36618  3.42076  2.77515  3.88008  3.75273  4.46234  3.71077  3.81594  3.37440  3.35255  2.15694  5.62078  4.34238     74 i - - -
          2.68618  4.42225  2.77519  2.73123  3.46354  2.40513  3.72494  3.29354  2.67741  2.69355  4.24690  2.90347  2.73739  3.18146  2.89801  2.37887  2.77519  2.98518  4.58477  3.61503
          0.01429  4.65126  5.37361  0.61958  0.77255  0.48576  0.95510
     74   3.42679  5.76379  1.03465  2.71121  5.30973  3.67899  4.39072  4.89791  3.47784  4.40828  5.29809  3.27846  1.25760  3.58837  4.06432  3.35835  3.77503  4.42827  6.45795  5.05222     75 d - - -
          2.68618  4.42225  2.77519  2.73123  3.46354  2.40513  3.72494  3.29354  2.67741  2.69355  4.24690  2.90347  2.73739  3.18146  2.89801  2.37887  2.77519  2.98518  4.58477  3.61503
          0.01429  4.65126  5.37361  0.61958  0.77255  0.48576  0.95510
     75   3.28120  4.91293  4.33020  3.96564  3.81327  4.09018  4.76234  3.11630  3.81415  1.08411  3.79284  4.22553  1.26362  4.17297  4.03263  3.57075  3.61816  3.07859  5.54428  4.32790     76 l - - -
          2.68618  4.42225  2.77519  2.73123  3.46354  2.40513  3.72494  3.29354  2.67741  2.69355  4.24690  2.90347  2.73739  3.18146  2.89801  2.37887  2.77519  2.98518  4.58477  3.61503
          0.01429  4.65126  5.37361  0.61958  0.77255  0.48576  0.95510
     76   1.99761  4.49166  3.99845  3.57613  3.93212  1.81684  4.42944  3.19473  3.52508  1.29612  3.90243  3.78529  4.20204  3.81450  3.79493  2.99313  3.11852  2.93861  5.42968  4.22258     77 l - - -
          2.68618  4.42225  2.77519  2.73123  3.46354  2.40513  3.72494  3.29354  2.67741  2.69355  4.24690  2.90347  2.73739  3.18146  2.89801  2.37887  2.77519  2.98518  4.58477  3.61503
          0.01429  4.65126  5.37361  0.61958  0.77255  0.48576  0.95510
     77   1.79198  4.83073  3.28400  3.05625  4.87705  1.72381  4.37978  4.34260  3.30584  3.94756  4.74561  1.32773  4.10254  3.57466  3.73304  2.86389  3.19420  3.77762  6.13122  4.82801     78 n - - -
          2.68618  4.42225  2.77519  2.73123  3.46354  2.40513  3.72494  3.29354  2.67741  2.69355  4.24690  2.90347  2.73739  3.18146  2.89801  2.37887  2.77519  2.98518  4.58477  3.61503
          0.01429  4.65126  5.37361  0.61958  0.77255  0.48576  0.95510
     78   3.22248  5.51894  3.46747  2.88550  4.97695  3.86249  3.87687  4.36028  1.48896  3.77428  4.59554  1.45922  4.24404  2.99470  1.92414  3.18714  3.40747  3.98782  5.81319  4.57674     79 n - - -
          2.68618  4.42225  2.77519  2.73123  3.46354  2.40513  3.72494  3.29354  2.67741  2.69355  4.24690  2.90347  2.73739  3.18146  2.89801  2.37887  2.77519  2.98518  4.58477  3.61503
          0.01429  4.65126  5.37361  0.61958  0.77255  0.48576  0.95510
     79   3.00152  5.29416  3.31286  2.74408  4.68283  3.72269  3.83762  4.09236  1.39134  3.58673  4.39111  2.86987  4.11784  2.96023  2.45578  2.99147  1.69472  3.72258  5.70648  4.41341     80 k - - -
          2.68618  4.42225  2.77519  2.73123  3.46354  2.40513  3.72494  3.29354  2.67741  2.69355  4.24690  2.90347  2.73739  3.18146  2.89801  2.37887  2.77519  2.98518  4.58477  3.61503
          0.01429  4.65126  5.37361  0.61958  0.77255  0.48576  0.95510
     80   2.68014  4.56324  3.81838  3.34925  4.19863  3.48903  4.33658  3.52239  3.28871  3.25415  3.28128  3.62102  4.11183  3.61703  3.62490  1.77707  1.08321  3.17822  5.60324  4.36939     81 t - - -
          2.68618  4.42225  2.77519  2.73123  3.46354  2.40513  3.72494  3.29354  2.67741  2.69355  4.24690  2.90347  2.73739  3.18146  2.89801  2.37887  2.77519  2.98518  4.58477  3.61503
          0.01429  4.65126  5.37361  0.61958  0.77255  0.48576  0.95510
     81   2.63412  4.57039  4.06197  3.89461  4.97663  3.33149  4.91995  4.41786  3.95927  4.13628  4.96072  3.87893  4.14497  4.23368  4.19326  0.49955  2.63083  3.74544  6.32196  5.13700     82 S - - -
          2.68618  4.42225  2.77519  2.73123  3.46354  2.40513  3.72494  3.29354  2.67741  2.69355  4.24690  2.90347  2.73739  3.18146  2.89801  2.37887  2.77519  2.98518  4.58477  3.61503
          0.01429  4.65126  5.37361  0.61958  0.77255  0.48576  0.95510
     82   2.89091  4.63653  4.04964  3.66088  3.85293  3.72064  4.50084  3.19369  3.55700  1.26463  3.90725  3.88404  4.31930  3.89618  3.81353  1.27516  3.26635  3.00605  5.44356  4.16591     83 l - - -
          2.68618  4.42225  2.77519  2.73123  3.46354  2.40513  3.72494  3.29354  2.67741  2.69355  4.24690  2.90347  2.73739  3.18146  2.89801  2.37887  2.77519  2.98518  4.58477  3.61503
          0.01429  4.65126  5.37361  0.61958  0.77255  0.48576  0.95510
     83   3.68805  4.90878  5.66029  5.12533  3.61666  5.15510  5.61177  1.42416  5.01301  0.91340  3.36873  5.29781  5.29309  5.05304  5.05853  4.55201  3.92057  1.75039  5.76879  4.71694     84 l - - -
          2.68618  4.42225  2.77519  2.73123  3.46354  2.40513  3.72494  3.29354  2.67741  2.69355  4.24690  2.90347  2.73739  3.18146  2.89801  2.37887  2.77519  2.98518  4.58477  3.61503
          0.01429  4.65126  5.37361  0.61958  0.77255  0.48576  0.95510
     84   3.13425  4.55866  4.71974  4.20322  3.77087  4.30592  4.84766  1.16632  4.08586  2.49824  3.65596  4.39663  1.89165  4.34275  4.28104  3.66205  3.40963  1.74274  5.50047  4.30177     85 i - - -
          2.68618  4.42225  2.77519  2.73123  3.46354  2.40513  3.72494  3.29354  2.67741  2.69355  4.24690  2.90347  2.73739  3.18146  2.89801  2.37887  2.77519  2.98518  4.58477  3.61503
          0.01429  4.65126  5.37361  0.61958  0.77255  0.48576  0.95510
     85   2.82462  4.91636  3.19615  2.81405  4.39526  3.55000  4.03725  3.81562  2.85167  3.43597  4.26907  2.89773  1.15905  2.82691  3.26285  2.64798  3.13504  2.97697  5.67470  4.36475     86 p - - -
          2.68618  4.42225  2.77519  2.73123  3.46354  2.40513  3.72494  3.29354  2.67741  2.69355  4.24690  2.90347  2.73739  3.18146  2.89801  2.37887  2.77519  2.98518  4.58477  3.61503
          0.01429  4.65126  5.37361  0.61958  0.77255  0.48576  0.95510
     86   2.60782  4.61132  3.47288  2.94162  1.81552  3.32489  3.96004  3.17590  2.88967  2.86507  3.74410  3.37877  2.13261  2.95795  2.96488  2.93691  3.01722  2.92700  5.19464  3.93220     87 f - - -
          2.68618  4.42225  2.77519  2.73123  3.46354  2.40513  3.72494  3.29354  2.67741  2.69355  4.24690  2.90347  2.73739  3.18146  2.89801  2.37887  2.77519  2.98518  4.58477  3.61503
          0.01429  4.65126  5.37361  0.61958  0.77255  0.48576  0.95510
     87   2.06565  4.29275  4.40895  3.83214  1.60949  3.94861  4.31503  2.56470  3.70115  2.23940  3.39078  3.99712  4.33387  3.90850  3.85645  3.25614  2.56301  2.02172  4.94903  3.75244     88 f - - -
          2.68618  4.42225  2.77519  2.73123  3.46354  2.40513  3.72494  3.29354  2.67741  2.69355  4.24690  2.90347  2.73739  3.18146  2.89801  2.37887  2.77519  2.98518  4.58477  3.61503
          0.01429  4.65126  5.37361  0.61958  0.77255  0.48576  0.95510
     88   1.94657  4.52708  4.97390  4.44249  3.84731  4.45284  5.00434  1.35555  4.33186  2.60079  3.72031  4.58150  4.82074  4.56162  4.49031  3.81079  3.01592  1.23369  5.58008  4.37597     89 v - - -
          2.68618  4.42225  2.77519  2.73123  3.46354  2.40513  3.72494  3.29354  2.67741  2.69355  4.24690  2.90347  2.73739  3.18146  2.89801  2.37887  2.77519  2.98518  4.58477  3.61503
          0.01429  4.65126  5.37361  0.61958  0.77255  0.48576  0.95510
     89   2.13264  4.43437  4.54510  3.99660  3.69509  4.11735  4.61350  1.90929  3.89276  2.58957  3.62539  4.18900  4.52844  4.13319  4.09324  3.44957  1.79246  1.42322  5.30898  4.10864     90 v - - -
          2.68618  4.42225  2.77519  2.73123  3.46354  2.40513  3.72494  3.29354  2.67741  2.69355  4.24690  2.90347  2.73739  3.18146  2.89801  2.37887  2.77519  2.98518  4.58477  3.61503
          0.01429  4.65126  5.37361  0.61958  0.77255  0.48576  0.95510
     90   2.45320  4.42691  4.37036  3.82527  3.66215  3.98708  4.49173  2.46082  3.72182  2.10928  3.60387  4.04311  4.42280  3.97696  3.94529  3.31698  1.54463  1.54142  5.24835  4.04984     91 v - - -
          2.68618  4.42225  2.77519  2.73123  3.46354  2.40513  3.72494  3.29354  2.67741  2.69355  4.24690  2.90347  2.73739  3.18146  2.89801  2.37887  2.77519  2.98518  4.58477  3.61503
          0.01429  4.65126  5.37361  0.61958  0.77255  0.48576  0.95510
     91   2.58988  4.70118  2.96033  2.78284  3.88072  3.64723  3.87075  2.96358  2.59555  2.34070  3.79124  3.26056  4.03270  3.09206  2.08943  2.61831  2.98267  2.14855  5.24948  3.97031     92 r - - -
          2.68618  4.42225  2.77519  2.73123  3.46354  2.40513  3.72494  3.29354  2.67741  2.69355  4.24690  2.90347  2.73739  3.18146  2.89801  2.37887  2.77519  2.98518  4.58477  3.61503
          0.01429  4.65126  5.37361  0.61958  0.77255  0.48576  0.95510
     92   2.47949  4.54626  3.53423  2.96634  3.17947  3.70609  3.94475  3.06040  2.53240  1.80850  3.24564  3.39800  4.08703  3.23583  2.23251  2.56520  2.98767  2.82600  5.11662  3.87049     93 l - - -
          2.68618  4.42225  2.77519  2.73123  3.46354  2.40513  3.72494  3.29354  2.67741  2.69355  4.24690  2.90347  2.73739  3.18146  2.89801  2.37887  2.77519  2.98518  4.58477  3.61503
          0.01429  4.65126  5.37361  0.61958  0.77255  0.48576  0.95510
     93   3.03882  4.38558  4.95770  4.35946  2.36776  4.25783  4.60405  1.81061  4.17498  1.81447  2.13305  4.40033  4.57795  4.29277  4.20431  3.57977  2.87275  1.71803  5.04931  3.89967     94 v - - -
          2.68618  4.42225  2.77519  2.73123  3.46354  2.40513  3.72494  3.29354  2.67741  2.69355  4.24690  2.90347  2.73739  3.18146  2.89801  2.37887  2.77519  2.98518  4.58477  3.61503
          0.01429  4.65126  5.37361  0.61958  0.77255  0.48576  0.95510
     94   1.88259  4.43850  3.71442  3.14571  3.58088  3.75009  4.02142  1.88987  2.74659  2.65276  3.55297  3.52697  4.13429  3.38023  2.98021  2.60681  2.99327  2.28052  5.03728  3.81160     95 a - - -
          2.68618  4.42225  2.77519  2.73123  3.46354  2.40513  3.72494  3.29354  2.67741  2.69355  4.24690  2.90347  2.73739  3.18146  2.89801  2.37887  2.77519  2.98518  4.58477  3.61503
          0.01429  4.65126  5.37361  0.61958  0.77255  0.48576  0.95510
     95   1.64197  5.19781  3.21811  2.63347  4.51733  3.65015  3.37931  3.94299  1.86429  3.07464  4.25762  3.14609  4.03232  2.70666  2.21903  2.87147  3.09610  3.57771  5.62135  4.29381     96 a - - -
          2.68618  4.42225  2.77519  2.73123  3.46354  2.40513  3.72494  3.29354  2.67741  2.69355  4.24690  2.90347  2.73739  3.18146  2.89801  2.37887  2.77519  2.98518  4.58477  3.61503
          0.01429  4.65126  5.37361  0.61958  0.77255  0.48576  0.95510
     96   1.98944  4.40764  3.74601  3.17426  3.53419  3.75919  3.56329  2.88976  3.10353  1.91836  3.51425  3.54545  4.13652  3.40036  2.51866  3.01396  2.79003  2.19334  4.99711  3.21638     97 l - - -
          2.68618  4.42225  2.77519  2.73123  3.46354  2.40513  3.72494  3.29354  2.67741  2.69355  4.24690  2.90347  2.73739  3.18146  2.89801  2.37887  2.77519  2.98518  4.58477  3.61503
          0.01429  4.65126  5.37361  0.61958  0.77255  0.48576  0.95510
     97   2.53517  3.62693  4.66450  4.06020  3.27155  3.98852  4.31884  2.25687  3.87495  1.28719  2.93595  4.10932  4.34424  4.02471  3.92708  3.29719  3.05318  2.12991  4.83679  2.73043     98 l - - -
          2.68618  4.42225  2.77519  2.73123  3.46354  2.40513  3.72494  3.29354  2.67741  2.69355  4.24690  2.90347  2.73739  3.18146  2.89801  2.37887  2.77519  2.98518  4.58477  3.61503
          0.01429  4.65126  5.37361  0.61958  0.77255  0.48576  0.95510
     98   2.60531  3.24059  4.25591  3.69959  3.52174  3.82375  4.31595  2.71461  3.58422  1.60331  3.50058  3.89744  1.71771  3.82619  3.79183  3.14888  3.07247  2.32864  5.06212  3.87118     99 l - - -
          2.68618  4.42225  2.77519  2.73123  3.46354  2.40513  3.72494  3.29354  2.67741  2.69355  4.24690  2.90347  2.73739  3.18146  2.89801  2.37887  2.77519  2.98518  4.58477  3.61503
          0.01429  4.65126  5.37361  0.61958  0.77255  0.48576  0.95510
     99   2.79569  5.27947  2.68266  2.18947  4.61279  3.21495  3.74722  4.09056  2.23602  3.57841  4.32859  3.00712  1.86857  2.85187  2.49043  2.52525  3.02906  3.66489  5.71739  4.31188    100 p - - -
          2.68618  4.42225  2.77519  2.73123  3.46354  2.40513  3.72494  3.29354  2.67741  2.69355  4.24690  2.90347  2.73739  3.18146  2.89801  2.37887  2.77519  2.98518  4.58477  3.61503
          0.01429  4.65126  5.37361  0.61958  0.77255  0.48576  0.95510
    100   2.22604  5.17806  2.83130  2.33573  4.49130  3.19748  3.72379  3.95541  2.24938  3.06961  4.22747  2.41549  3.92552  2.54462  2.95940  2.44898  2.77506  2.76885  5.63038  4.23942    101 a - - -
          2.68618  4.42225  2.77519  2.73123  3.46354  2.40513  3.72494  3.29354  2.67741  2.69355  4.24690  2.90347  2.73739  3.18146  2.89801  2.37887  2.77519  2.98518  4.58477  3.61503
          0.01429  4.65126  5.37361  0.61958  0.77255  0.48576  0.95510
    101   2.20292  4.47425  3.62137  3.05432  3.61610  3.27125  3.98103  2.97764  3.00599  2.50048  3.58133  3.46061  3.38810  3.31095  2.84235  2.96827  2.11769  2.39502  2.72174  3.82429    102 t - - -
          2.68618  4.42225  2.77519  2.73123  3.46354  2.40513  3.72494  3.29354  2.67741  2.69355  4.24690  2.90347  2.73739  3.18146  2.89801  2.37887  2.77519  2.98518  4.58477  3.61503
          0.01429  4.65126  5.37361  0.61958  0.77255  0.48576  0.95510
    102   2.75475  4.36631  3.83796  3.26180  3.48720  3.78181  4.04958  2.02603  2.56259  1.90369  3.47431  3.60492  3.20281  3.46309  2.91586  3.04341  2.58225  2.62970  3.44948  3.74685    103 l - - -
          2.68618  4.42225  2.77519  2.73123  3.46354  2.40513  3.72494  3.29354  2.67741  2.69355  4.24690  2.90347  2.73739  3.18146  2.89801  2.37887  2.77519  2.98518  4.58477  3.61503
          0.01429  4.65126  5.37361  0.61958  0.77255  0.48576  0.95510
    103   3.57743  4.81087  5.56559  5.02757  3.66619  5.03228  5.49956  0.96379  4.91476  1.53373  2.82685  5.17297  5.21398  4.99609  4.97344  4.41634  3.81329  1.70422  5.73810  4.65090    104 i - - -
          2.68618  4.42225  2.77519  2.73123  3.46354  2.40513  3.72494  3.29354  2.67741  2.69355  4.24690  2.90347  2.73739  3.18146  2.89801  2.37887  2.77519  2.98518  4.58477  3.61503
          0.01429  4.65126  5.37361  0.61958  0.77255  0.48576  0.95510
    104   1.83791  4.46717  4.95229  4.38324  3.60146  4.40632  4.80493  1.41469  4.24370  1.99425  3.00395  4.50111  4.72592  4.42416  4.34896  3.73648  3.37026  1.63425  5.31292  4.13670    105 i - - -
          2.68618  4.42225  2.77519  2.73123  3.46354  2.40513  3.72494  3.29354  2.67741  2.69355  4.24690  2.90347  2.73739  3.18146  2.89801  2.37887  2.77519  2.98518  4.58477  3.61503
          0.01429  4.65126  5.37361  0.61958  0.77255  0.48576  0.95510
    105   1.45541  4.48342  4.19326  3.82833  4.44197  1.27629  4.71060  3.63265  3.80353  3.50126  4.38599  3.86341  4.14209  4.05800  4.06188  2.84686  3.10253  1.95878  5.87401  4.69095    106 g - - -
          2.68618  4.42225  2.77519  2.73123  3.46354  2.40513  3.72494  3.29354  2.67741  2.69355  4.24690  2.90347  2.73739  3.18146  2.89801  2.37887  2.77519  2.98518  4.58477  3.61503
          0.01429  4.65126  5.37361  0.61958  0.77255  0.48576  0.95510
    106   3.88801  5.52025  4.70527  4.72021  5.72680  0.14399  5.71795  5.58332  4.99567  5.10006  6.12678  4.87318  4.92146  5.26005  5.08356  4.09030  4.42095  4.96448  6.55341  5.87556    107 G - - -
          2.68618  4.42225  2.77519  2.73123  3.46354  2.40513  3.72494  3.29354  2.67741  2.69355  4.24690  2.90347  2.73739  3.18146  2.89801  2.37887  2.77519  2.98518  4.58477  3.61503
          0.01429  4.65126  5.37361  0.61958  0.77255  0.48576  0.95510
    107   2.28568  4.53039  4.09497  3.85161  4.90136  1.12644  4.85453  4.29976  3.91080  4.01378  4.82212  3.84829  4.11411  4.15655  4.17154  2.79146  1.24974  3.66184  6.24476  5.08188    108 g - - -
          2.68618  4.42225  2.77519  2.73123  3.46354  2.40513  3.72494  3.29354  2.67741  2.69355  4.24690  2.90347  2.73739  3.18146  2.89801  2.37887  2.77519  2.98518  4.58477  3.61503
          0.01429  4.65126  5.37361  0.61958  0.77255  0.48576  0.95510
    108   1.77101  4.51865  4.11628  3.80625  4.81489  1.59002  4.78714  4.21804  3.82753  3.92195  4.73064  3.82499  4.10093  4.08059  4.10611  2.77919  1.12350  3.61090  6.16207  4.98943    109 t - - -
          2.68618  4.42225  2.77519  2.73123  3.46354  2.40513  3.72494  3.29354  2.67741  2.69355  4.24690  2.90347  2.73739  3.18146  2.89801  2.37887  2.77519  2.98518  4.58477  3.61503
          0.01429  4.65126  5.37361  0.61958  0.77255  0.48576  0.95510
    109   2.44845  4.54562  4.07908  3.73696  1.36882  1.39294  4.46438  3.42005  3.74665  3.12758  4.08781  3.87156  4.24982  3.98717  3.99048  3.02759  3.19819  3.12765  5.27359  3.87815    110 f - - -
          2.68618  4.42225  2.77519  2.73123  3.46354  2.40513  3.72494  3.29354  2.67741  2.69355  4.24690  2.90347  2.73739  3.18146  2.89801  2.37887  2.77519  2.98518  4.58477  3.61503
          0.01429  4.65126  5.37361  0.61958  0.77255  0.48576  0.95510
    110   3.04269  4.74528  4.26175  3.92418  1.19640  3.83440  4.29339  3.53270  3.89395  3.12588  4.18493  4.01931  4.44574  4.11494  4.11136  1.26539  3.43371  3.29029  4.79058  3.19105    111 f - - -
          2.68618  4.42225  2.77519  2.73123  3.46354  2.40513  3.72494  3.29354  2.67741  2.69355  4.24690  2.90347  2.73739  3.18146  2.89801  2.37887  2.77519  2.98518  4.58477  3.61503
          0.01429  4.65126  5.37361  0.61958  0.77255  0.48576  0.95510
    111   2.76917  4.52038  3.96133  3.50817  3.88725  3.63408  4.37329  3.15493  3.41830  1.36422  3.86128  3.75430  4.21025  3.73911  3.69922  1.42147  2.75316  2.91781  5.39544  4.17275    112 l - - -
          2.68618  4.42225  2.77519  2.73123  3.46354  2.40513  3.72494  3.29354  2.67741  2.69355  4.24690  2.90347  2.73739  3.18146  2.89801  2.37887  2.77519  2.98518  4.58477  3.61503
          0.01429  4.65126  5.37361  0.61958  0.77255  0.48576  0.95510
    112   4.01425  5.23057  5.63569  5.17351  1.24368  5.17963  4.89804  2.76349  5.00845  0.86357  3.27680  5.18167  5.29763  4.89248  4.96267  4.58961  4.22409  3.00902  4.96539  3.48803    113 l - - -
          2.68618  4.42225  2.77519  2.73123  3.46354  2.40513  3.72494  3.29354  2.67741  2.69355  4.24690  2.90347  2.73739  3.18146  2.89801  2.37887  2.77519  2.98518  4.58477  3.61503
          0.01429  4.65126  5.37361  0.61958  0.77255  0.48576  0.95510
    113   3.41818  5.00926  4.47507  4.17588  1.07401  4.14321  4.43364  3.58610  4.13796  3.04513  4.23423  4.29256  1.23469  4.35652  4.31911  3.65038  3.77403  3.44438  4.83793  3.24011    114 f - - -
          2.68618  4.42225  2.77519  2.73123  3.46354  2.40513  3.72494  3.29354  2.67741  2.69355  4.24690  2.90347  2.73739  3.18146  2.89801  2.37887  2.77519  2.98518  4.58477  3.61503
          0.01429  4.65126  5.37361  0.61958  0.77255  0.48576  0.95510
    114   2.92612  5.36342  2.87924  1.63764  4.69679  3.16387  3.84780  4.16262  2.60114  3.66529  4.44510  3.05800  1.69949  2.73663  2.80591  2.88590  3.16739  3.75613  5.81585  4.42087    115 e - - -
          2.68618  4.42225  2.77519  2.73123  3.46354  2.40513  3.72494  3.29354  2.67741  2.69355  4.24690  2.90347  2.73739  3.18146  2.89801  2.37887  2.77519  2.98518  4.58477  3.61503
          0.01429  4.65126  5.37361  0.61958  0.77255  0.48576  0.95510
    115   3.21795  5.54056  3.41237  1.59123  4.99289  3.85035  3.87268  4.37652  1.86910  3.78612  4.60375  3.32697  4.23484  2.98891  1.33277  3.17610  3.40281  3.99966  5.82606  4.58139    116 r - - -
          2.68618  4.42225  2.77519  2.73123  3.46354  2.40513  3.72494  3.29354  2.67741  2.69355  4.24690  2.90347  2.73739  3.18146  2.89801  2.37887  2.77519  2.98518  4.58477  3.61503
          0.01429  4.65126  5.37361  0.61958  0.77255  0.48576  0.95510
    116   3.17060  4.76532  4.24229  3.60945  3.63288  4.16233  4.33289  2.35312  3.09979  1.39978  3.52299  3.94561  4.49661  3.65565  1.46372  3.46965  3.38953  2.77094  5.29098  4.10871    117 l - - -
          2.68618  4.42225  2.77519  2.73123  3.46354  2.40513  3.72494  3.29354  2.67741  2.69355  4.24690  2.90347  2.73739  3.18146  2.89801  2.37887  2.77519  2.98518  4.58477  3.61503
          0.01429  4.65126  5.37361  0.61958  0.77255  0.48576  0.95510
    117   3.83009  5.06210  5.71632  5.13701  3.38016  5.19746  5.50447  1.67965  4.99406  1.06259  1.41759  5.33143  5.26559  4.91765  4.97371  4.57685  4.03817  2.63045  5.57219  4.59760    118 l - - -
          2.68618  4.42225  2.77519  2.73123  3.46354  2.40513  3.72494  3.29354  2.67741  2.69355  4.24690  2.90347  2.73739  3.18146  2.89801  2.37887  2.77519  2.98518  4.58477  3.61503
          0.01429  4.65126  5.37361  0.61958  0.77255  0.48576  0.95510
    118   2.52697  4.70155  3.38166  2.81751  3.88736  3.28886  3.88498  3.26675  2.74593  2.72061  1.82591  3.28669  4.04929  2.83687  2.34992  2.55491  3.00007  3.00523  5.25315  3.98107    119 m - - -
          2.68618  4.42225  2.77519  2.73123  3.46354  2.40513  3.72494  3.29354  2.67741  2.69355  4.24690  2.90347  2.73739  3.18146  2.89801  2.37887  2.77519  2.98518  4.58477  3.61503
          0.01429  4.65126  5.37361  0.61958  0.77255  0.48576  0.95510
    119   2.80938  5.22356  3.05233  1.45591  4.54577  3.57131  3.75326  4.00116  2.45840  2.94773  4.27695  2.86515  3.96927  2.69665  2.26371  2.78609  2.68587  3.60322  5.66150  4.28626    120 e - - -
          2.68618  4.42225  2.77519  2.73123  3.46354  2.40513  3.72494  3.29354  2.67741  2.69355  4.24690  2.90347  2.73739  3.18146  2.89801  2.37887  2.77519  2.98518  4.58477  3.61503
          0.01429  4.65126  5.37361  0.61958  0.77255  0.48576  0.95510
    120   2.92325  4.54946  3.91949  1.61400  2.66702  3.95010  4.20944  2.54135  3.29806  1.72987  3.46355  3.73394  4.30722  3.57920  3.61680  3.21104  3.15402  2.43409  5.12536  3.90861    121 e - - -
          2.68618  4.42225  2.77519  2.73123  3.46354  2.40513  3.72494  3.29354  2.67741  2.69355  4.24690  2.90347  2.73739  3.18146  2.89801  2.37887  2.77519  2.98518  4.58477  3.61503
          0.01429  4.65126  5.37361  0.61958  0.77255  0.48576  0.95510
    121   2.75156  4.27194  4.06758  3.48662  3.01568  3.82819  4.11888  2.54161  3.07833  1.91731  3.38327  3.75024  2.07791  3.63113  3.61466  2.81961  2.98359  2.26045  4.87606  2.85650    122 l - - -
          2.68618  4.42225  2.77519  2.73123  3.46354  2.40513  3.72494  3.29354  2.67741  2.69355  4.24690  2.90347  2.73739  3.18146  2.89801  2.37887  2.77519  2.98518  4.58477  3.61503
          0.01429  4.65126  5.37361  0.61958  0.77255  0.48576  0.95510
    122   3.06888  5.53230  2.74959  1.50060  4.86911  3.59334  3.95223  4.35050  2.75249  3.84369  4.64531  3.07332  1.62745  2.29904  3.22658  3.00722  3.32390  3.93719  5.98857  4.57199    123 e - - -
          2.68618  4.42225  2.77519  2.73123  3.46354  2.40513  3.72494  3.29354  2.67741  2.69355  4.24690  2.90347  2.73739  3.18146  2.89801  2.37887  2.77519  2.98518  4.58477  3.61503
          0.01429  4.65126  5.37361  0.61958  0.77255  0.48576  0.95510
    123   3.04449  4.74432  3.75025  1.52135  3.81689  4.01239  4.29723  1.58829  3.23029  2.19653  3.70264  3.70982  4.39264  3.57497  3.58775  3.30270  3.28259  2.50296  5.42488  4.17989    124 e - - -
          2.68618  4.42225  2.77519  2.73123  3.46354  2.40513  3.72494  3.29354  2.67741  2.69355  4.24690  2.90347  2.73739  3.18146  2.89801  2.37887  2.77519  2.98518  4.58477  3.61503
          0.01429  4.65126  5.37361  0.61958  0.77255  0.48576  0.95510
    124   2.77376  4.62872  2.57717  2.88846  3.78097  3.69014  2.39776  1.82200  2.86841  2.50133  3.72335  3.34497  4.07960  3.19372  3.26628  2.93074  2.70545  2.88230  5.19179  3.92524    125 i - - -
          2.68618  4.42225  2.77519  2.73123  3.46354  2.40513  3.72494  3.29354  2.67741  2.69355  4.24690  2.90347  2.73739  3.18146  2.89801  2.37887  2.77519  2.98518  4.58477  3.61503
          0.01429  4.65126  5.37361  0.61958  0.77255  0.48576  0.95510
    125   2.74853  3.75110  2.25754  2.62853  4.10863  3.22780  3.06412  3.51876  2.61802  2.83212  3.96512  3.14016  3.98208  2.96561  2.71016  2.80023  2.80877  3.21209  5.40160  2.23818    126 y - - -
          2.68618  4.42225  2.77519  2.73123  3.46354  2.40513  3.72494  3.29354  2.67741  2.69355  4.24690  2.90347  2.73739  3.18146  2.89801  2.37887  2.77519  2.98518  4.58477  3.61503
          0.01429  4.65126  5.37361  0.61958  0.77255  0.48576  0.95510
    126   3.29830  4.74200  4.50086  3.99523  2.44714  1.49646  3.96339  3.23766  3.87968  2.51736  3.86683  4.09283  4.62239  4.03869  4.05371  3.57203  3.52662  3.06094  3.36295  1.45509    127 y - - -
          2.68618  4.42225  2.77519  2.73123  3.46354  2.40513  3.72494  3.29354  2.67741  2.69355  4.24690  2.90347  2.73739  3.18146  2.89801  2.37887  2.77519  2.98518  4.58477  3.61503
          0.01429  4.65126  5.37361  0.61958  0.77255  0.48576  0.95510
    127   2.95526  4.51695  4.43516  3.97000  3.84566  1.46223  4.69024  1.35984  3.87495  2.69287  3.77453  4.14336  4.48474  4.14840  4.09614  3.34723  3.28390  2.07541  5.47932  4.26849    128 i - - -
          2.68618  4.42225  2.77519  2.73123  3.46354  2.40513  3.72494  3.29354  2.67741  2.69355  4.24690  2.90347  2.73739  3.18146  2.89801  2.37887  2.77519  2.98518  4.58477  3.61503
          0.01429  4.65126  5.37361  0.61958  0.77255  0.48576  0.95510
    128   2.24956  4.64101  5.28611  4.78851  4.02194  4.76396  5.41833  1.30528  4.69626  2.61725  3.82519  4.92334  5.09100  4.94123  4.85718  4.15558  3.62555  0.95945  5.91164  4.69649    129 v - - -
          2.68618  4.42225  2.77519  2.73123  3.46354  2.40513  3.72494  3.29354  2.67741  2.69355  4.24690  2.90347  2.73739  3.18146  2.89801  2.37887  2.77519  2.98518  4.58477  3.61503
          0.01429  4.65126  5.37361  0.61958  0.77255  0.48576  0.95510
    129   2.55408  4.67482  3.37874  2.82126  3.86280  1.86404  3.89430  2.72836  2.46643  2.91591  3.78012  3.28925  4.04422  2.90164  3.20000  2.88144  2.51850  2.47280  5.24083  3.96809    130 g - - -
          2.68618  4.42225  2.77519  2.73123  3.46354  2.40513  3.72494  3.29354  2.67741  2.69355  4.24690  2.90347  2.73739  3.18146  2.89801  2.37887  2.77519  2.98518  4.58477  3.61503
          0.01429  4.65126  5.37361  0.61958  0.77255  0.48576  0.95510
    130   3.33976  5.65371  2.76537  1.12239  5.23786  1.19603  4.32678  4.77317  3.31327  4.28980  5.15500  3.27114  4.31069  3.51254  3.83400  3.28963  3.67868  4.30953  6.36782  4.98451    131 e - - -
          2.68618  4.42225  2.77519  2.73123  3.46354  2.40513  3.72494  3.29354  2.67741  2.69355  4.24690  2.90347  2.73739  3.18146  2.89801  2.37887  2.77519  2.98518  4.58477  3.61503
          0.01429  4.65126  5.37361  0.61958  0.77255  0.48576  0.95510
    131   1.47926  5.22202  2.87005  1.27002  4.79176  2.98433  4.07483  4.23961  2.95262  3.80742  4.61785  3.16857  4.10305  3.23145  3.44318  2.95667  3.27078  3.80462  5.99562  4.61120    132 e - - -
          2.68618  4.42225  2.77519  2.73123  3.46354  2.40513  3.72494  3.29354  2.67741  2.69355  4.24690  2.90347  2.73739  3.18146  2.89801  2.37887  2.77519  2.98518  4.58477  3.61503
          0.01429  4.65126  5.37361  0.61958  0.77255  0.48576  0.95510
    132   1.50566  5.20721  2.88194  1.33039  4.77468  2.70363  4.05876  4.22641  2.93033  3.78940  4.59511  3.16319  4.09150  3.21252  3.42153  2.93912  3.24995  3.78972  5.97610  4.59207    133 e - - -
          2.68618  4.42225  2.77519  2.73123  3.46354  2.40513  3.72494  3.29354  2.67741  2.69355  4.24690  2.90347  2.73739  3.18146  2.89801  2.37887  2.77519  2.98518  4.58477  3.61503
          0.01429  4.65126  5.37361  0.61958  0.77255  0.48576  0.95510
    133   2.80234  5.21323  2.73264  1.36516  4.51288  3.54465  3.29744  2.94734  2.54439  3.49928  4.27074  2.79409  3.96158  2.88881  3.03409  2.77929  2.65510  3.57987  5.67194  4.28107    134 e - - -
          2.68618  4.42225  2.77519  2.73123  3.46354  2.40513  3.72494  3.29354  2.67741  2.69355  4.24690  2.90347  2.73739  3.18146  2.89801  2.37887  2.77519  2.98518  4.58477  3.61503
          0.01429  4.65126  5.37361  0.61958  0.77255  0.48576  0.95510
    134   2.74814  4.89932  3.18021  2.45614  4.12435  3.59041  3.79685  2.87611  2.28358  2.90282  3.97410  2.62950  3.97938  2.95839  2.85675  1.89412  2.97932  2.81086  5.41103  3.29812    135 s - - -
          2.68618  4.42225  2.77519  2.73123  3.46354  2.40513  3.72494  3.29354  2.67741  2.69355  4.24690  2.90347  2.73739  3.18146  2.89801  2.37887  2.77519  2.98518  4.58477  3.61503
          0.01429  4.65126  5.37361  0.61958  0.77255  0.48576  0.95510
    135   2.75597  4.22020  4.27946  3.69280  2.17453  3.06634  4.18314  1.85925  3.56372  2.14988  3.33861  3.87513  4.23811  3.77523  3.72571  2.51607  2.42095  2.45769  4.83976  3.64864    136 i - - -
          2.68618  4.42225  2.77519  2.73123  3.46354  2.40513  3.72494  3.29354  2.67741  2.69355  4.24690  2.90347  2.73739  3.18146  2.89801  2.37887  2.77519  2.98518  4.58477  3.61503
          0.01429  4.65126  5.37361  0.61958  0.77255  0.48576  0.95510
    136   2.99549  4.39041  4.69318  4.10289  2.22042  4.16415  4.48065  1.98164  3.95140  1.66602  3.27853  4.23134  2.00290  4.10976  4.05156  3.47273  3.22644  2.20511  4.99939  3.82904    137 l - - -
          2.68618  4.42225  2.77519  2.73123  3.46354  2.40513  3.72494  3.29354  2.67741  2.69355  4.24690  2.90347  2.73739  3.18146  2.89801  2.37887  2.77519  2.98518  4.58477  3.61503
          0.01429  4.65126  5.37361  0.61958  0.77255  0.48576  0.95510
    137   1.84695  4.48288  3.78171  3.24935  3.80383  3.63177  4.16479  3.09246  3.19662  2.38530  3.76239  3.58251  1.71374  3.49795  3.53187  2.70269  3.02744  2.32806  5.25283  4.02621    138 p - - -
          2.68618  4.42225  2.77519  2.73123  3.46354  2.40513  3.72494  3.29354  2.67741  2.69355  4.24690  2.90347  2.73739  3.18146  2.89801  2.37887  2.77519  2.98518  4.58477  3.61503
          0.01429  4.65126  5.37361  0.61958  0.77255  0.48576  0.95510
    138   2.06584  4.65250  3.49213  2.95178  3.85630  3.68738  3.97226  3.20423  2.33015  1.60830  3.78373  3.38868  2.71723  3.22774  3.21229  2.95157  3.04163  2.95770  5.25310  4.00031    139 l - - -
          2.68618  4.42225  2.77519  2.73123  3.46354  2.40513  3.72494  3.29354  2.67741  2.69355  4.24690  2.90347  2.73739  3.18146  2.89801  2.37887  2.77519  2.98518  4.58477  3.61503
          0.01429  4.65126  5.37361  0.61958  0.77255  0.48576  0.95510
    139   4.16552  5.43052  5.44279  5.14399  3.64213  4.97146  5.58078  2.92964  4.92381  0.29630  3.52029  5.36180  5.31193  5.08464  4.94835  4.74256  4.44127  3.15525  5.72874  4.61479    140 L - - -
          2.68618  4.42225  2.77519  2.73123  3.46354  2.40513  3.72494  3.29354  2.67741  2.69355  4.24690  2.90347  2.73739  3.18146  2.89801  2.37887  2.77519  2.98518  4.58477  3.61503
          0.01429  4.65126  5.37361  0.61958  0.77255  0.48576  0.95510
    140   2.19818  4.90203  2.52366  2.46655  4.13018  3.60102  3.87062  3.52589  2.72629  1.66589  4.00515  3.16958  4.02517  3.05184  3.18150  2.36683  3.04373  3.22778  5.44577  4.12904    141 l - - -
          2.68618  4.42225  2.77519  2.73123  3.46354  2.40513  3.72494  3.29354  2.67741  2.69355  4.24690  2.90347  2.73739  3.18146  2.89801  2.37887  2.77519  2.98518  4.58477  3.61503
          0.01429  4.65126  5.37361  0.61958  0.77255  0.48576  0.95510
    141   2.20760  5.25702  2.47466  2.15920  4.58785  3.52895  3.21987  4.06581  2.37004  3.55611  4.30402  3.00043  3.93418  2.83754  2.78366  1.76815  3.00743  3.64052  5.69733  4.29133    142 s - - -
          2.68618  4.42225  2.77519  2.73123  3.46354  2.40513  3.72494  3.29354  2.67741  2.69355  4.24690  2.90347  2.73739  3.18146  2.89801  2.37887  2.77519  2.98518  4.58477  3.61503
          0.01429  4.65126  5.37361  0.61958  0.77255  0.48576  0.95510
    142   2.76013  4.76163  3.02567  2.74027  3.96305  3.22939  3.86972  2.96135  2.74218  1.82007  3.86268  2.25428  4.02552  3.07556  3.17518  2.23782  2.99733  3.07376  5.31455  4.02293    143 l - - -
          2.68618  4.42225  2.77519  2.73123  3.46354  2.40513  3.72494  3.29354  2.67741  2.69355  4.24690  2.90347  2.73739  3.18146  2.89801  2.37887  2.77519  2.98518  4.58477  3.61503
          0.04987  4.65126  3.24159  0.61958  0.77255  0.48576  0.95510
    143   2.74716  4.80666  2.23699  2.15848  3.53826  3.19672  3.82558  2.83807  2.67454  2.00465  3.88691  3.17512  3.99622  3.01257  3.11934  2.82411  2.97943  3.10745  5.33676  4.03186    144 l - - -
          2.68618  4.42225  2.77519  2.73123  3.46354  2.40513  3.72494  3.29354  2.67741  2.69355  4.24690  2.90347  2.73739  3.18146  2.89801  2.37887  2.77519  2.98518  4.58477  3.61503
          0.01480  4.61619  5.33853  0.61958  0.77255  0.44642  1.02142
    144   2.80710  5.31837  2.10413  1.93311  4.65355  3.52847  3.21807  4.14037  2.36919  3.61934  4.36510  2.08163  3.94882  2.85860  3.01558  2.43884  3.04248  3.70445  5.75287  3.61051    145 e - - -
          2.68618  4.42225  2.77519  2.73123  3.46354  2.40513  3.72494  3.29354  2.67741  2.69355  4.24690  2.90347  2.73739  3.18146  2.89801  2.37887  2.77519  2.98518  4.58477  3.61503
          0.01429  4.65126  5.37361  0.61958  0.77255  0.48576  0.95510
    145   2.87752  5.36551  2.61291  2.46151  4.69338  3.54686  3.81154  4.17387  2.29983  3.66447  4.42729  2.19796  1.72838  2.55380  3.08462  2.63336  3.11762  3.75038  5.80852  4.39324    146 p - - -
          2.68618  4.42225  2.77519  2.73123  3.46354  2.40513  3.72494  3.29354  2.67741  2.69355  4.24690  2.90347  2.73739  3.18146  2.89801  2.37887  2.77519  2.98518  4.58477  3.61503
          0.01429  4.65126  5.37361  0.61958  0.77255  0.48576  0.95510
    146   2.65502  4.57471  3.96236  3.68557  4.65372  3.38224  4.69867  4.02490  3.69151  3.76373  4.62935  3.78981  0.75435  3.99895  3.96914  2.24241  3.14953  2.86057  6.03664  4.81698    147 p - - -
          2.68618  4.42225  2.77519  2.73123  3.46354  2.40513  3.72494  3.29354  2.67741  2.69355  4.24690  2.90347  2.73739  3.18146  2.89801  2.37887  2.77519  2.98518  4.58477  3.61503
          0.01429  4.65126  5.37361  0.61958  0.77255  0.48576  0.95510
    147   2.40879  5.08816  2.87359  2.51369  3.71768  2.64631  3.74736  3.81434  2.34208  3.12366  4.14905  3.04823  2.28952  2.66696  2.99352  2.30440  2.98044  3.44571  5.56370  4.19517    148 p - - -
          2.68618  4.42225  2.77519  2.73123  3.46354  2.40513  3.72494  3.29354  2.67741  2.69355  4.24690  2.90347  2.73739  3.18146  2.89801  2.37887  2.77519  2.98518  4.58477  3.61503
          0.01429  4.65126  5.37361  0.61958  0.77255  0.48576  0.95510
    148   2.74933  4.61442  3.43002  2.39980  3.77603  3.67308  3.14337  2.53149  2.62537  1.92223  3.70934  3.32462  2.99539  3.16229  3.23661  2.70189  2.98081  2.55444  5.17538  3.91334    149 l - - -
          2.68618  4.42225  2.77519  2.73123  3.46354  2.40513  3.72494  3.29354  2.67741  2.69355  4.24690  2.90347  2.73739  3.18146  2.89801  2.37887  2.77519  2.98518  4.58477  3.61503
          0.01429  4.65126  5.37361  0.61958  0.77255  0.48576  0.95510
    149   2.77737  4.55334  3.57386  3.00073  3.69528  3.72867  3.96021  2.47315  2.07305  1.84452  3.27196  3.42573  2.72450  3.25407  2.95707  2.97083  3.00695  2.82313  5.12227  3.88183    150 l - - -
          2.68618  4.42225  2.77519  2.73123  3.46354  2.40513  3.72494  3.29354  2.67741  2.69355  4.24690  2.90347  2.73739  3.18146  2.89801  2.37887  2.77519  2.98518  4.58477  3.61503
          0.01429  4.65126  5.37361  0.61958  0.77255  0.48576  0.95510
    150   2.82657  4.98516  3.16508  2.82300  4.68336  1.49157  4.09770  4.12885  2.35529  3.70116  4.50506  3.28398  1.79385  3.25861  3.30317  2.58596  3.17162  3.67857  5.88845  4.56395    151 g - - -
          2.68618  4.42225  2.77519  2.73123  3.46354  2.40513  3.72494  3.29354  2.67741  2.69355  4.24690  2.90347  2.73739  3.18146  2.89801  2.37887  2.77519  2.98518  4.58477  3.61503
          0.01429  4.65126  5.37361  0.61958  0.77255  0.48576  0.95510
    151   2.99257  4.56269  4.26268  3.76412  3.58771  1.51583  4.48176  2.39629  3.64133  1.36116  3.53894  4.01814  4.43805  3.92839  3.87360  3.33894  3.27785  2.59612  5.24951  4.04009    152 l - - -
          2.68618  4.42225  2.77519  2.73123  3.46354  2.40513  3.72494  3.29354  2.67741  2.69355  4.24690  2.90347  2.73739  3.18146  2.89801  2.37887  2.77519  2.98518  4.58477  3.61503
          0.01429  4.65126  5.37361  0.61958  0.77255  0.48576  0.95510
    152   3.25703  1.88352  5.13337  4.56270  3.50733  4.52186  4.92937  2.06860  4.40480  1.11774  3.36876  4.65927  4.81919  4.53337  4.47055  3.86544  3.49758  2.00748  5.34088  4.20445    153 l - - -
          2.68618  4.42225  2.77519  2.73123  3.46354  2.40513  3.72494  3.29354  2.67741  2.69355  4.24690  2.90347  2.73739  3.18146  2.89801  2.37887  2.77519  2.98518  4.58477  3.61503
          0.01429  4.65126  5.37361  0.61958  0.77255  0.48576  0.95510
    153   2.80762  1.72498  4.49068  3.90066  2.91032  3.93556  4.17973  2.66168  3.73506  2.40285  3.33931  3.99281  4.30019  3.90948  3.30308  3.23658  3.03961  2.16175  3.81177  2.22660    154 c - - -
          2.68618  4.42225  2.77519  2.73123  3.46354  2.40513  3.72494  3.29354  2.67741  2.69355  4.24690  2.90347  2.73739  3.18146  2.89801  2.37887  2.77519  2.98518  4.58477  3.61503
          0.01429  4.65126  5.37361  0.61958  0.77255  0.48576  0.95510
    154   2.97211  4.59964  3.94755  3.38165  2.61978  3.94791  4.00406  3.05589  3.23289  2.51711  3.67392  3.70885  4.31430  3.55919  1.48055  3.21456  3.20044  2.61872  4.71973  2.07211    155 r - - -
          2.68618  4.42225  2.77519  2.73123  3.46354  2.40513  3.72494  3.29354  2.67741  2.69355  4.24690  2.90347  2.73739  3.18146  2.89801  2.37887  2.77519  2.98518  4.58477  3.61503
          0.01429  4.65126  5.37361  0.61958  0.77255  0.48576  0.95510
    155   2.91551  5.38856  2.76305  1.97801  4.74883  3.60751  3.79394  4.21323  2.07236  3.67543  4.43960  2.79754  4.02530  2.90185  1.46010  2.87015  3.14133  3.79048  5.78588  4.40866    156 r - - -
          2.68618  4.42225  2.77519  2.73123  3.46354  2.40513  3.72494  3.29354  2.67741  2.69355  4.24690  2.90347  2.73739  3.18146  2.89801  2.37887  2.77519  2.98518  4.58477  3.61503
          0.01429  4.65126  5.37361  0.61958  0.77255  0.48576  0.95510
    156   2.85222  5.35624  2.66506  1.69158  4.68419  2.12759  3.79066  4.16895  2.27385  3.22433  4.40935  2.33438  3.97623  2.90043  3.06941  2.80507  3.09063  3.73920  5.79378  4.37423    157 e - - -
          2.68618  4.42225  2.77519  2.73123  3.46354  2.40513  3.72494  3.29354  2.67741  2.69355  4.24690  2.90347  2.73739  3.18146  2.89801  2.37887  2.77519  2.98518  4.58477  3.61503
          0.01429  4.65126  5.37361  0.61958  0.77255  0.48576  0.95510
    157   2.44185  5.29864  2.92491  2.01204  4.63140  2.33120  3.75843  4.11191  2.27770  3.59901  4.34979  2.02652  3.53776  2.67370  3.00852  2.76819  3.04328  3.68413  5.73845  4.32790    158 e - - -
          2.68618  4.42225  2.77519  2.73123  3.46354  2.40513  3.72494  3.29354  2.67741  2.69355  4.24690  2.90347  2.73739  3.18146  2.89801  2.37887  2.77519  2.98518  4.58477  3.61503
          0.01429  4.65126  5.37361  0.61958  0.77255  0.48576  0.95510
    158   2.82750  5.34156  2.37817  1.86132  4.67667  2.40704  3.76925  4.16408  1.87652  3.27164  4.39028  2.60209  3.96053  2.87465  3.03384  2.78100  3.06399  3.72790  5.77521  4.35572    159 e - - -
          2.68618  4.42225  2.77519  2.73123  3.46354  2.40513  3.72494  3.29354  2.67741  2.69355  4.24690  2.90347  2.73739  3.18146  2.89801  2.37887  2.77519  2.98518  4.58477  3.61503
          0.01429  4.65126  5.37361  0.61958  0.77255  0.48576  0.95510
    159   2.41778  4.96046  2.89490  2.58213  4.20231  3.28000  3.77870  2.76272  2.25183  3.22045  4.03039  2.85636  3.96577  2.60916  2.82442  2.61989  2.97892  2.13705  5.46059  4.12278    160 v - - -
          2.68618  4.42225  2.77519  2.73123  3.46354  2.40513  3.72494  3.29354  2.67741  2.69355  4.24690  2.90347  2.73739  3.18146  2.89801  2.37887  2.77519  2.98518  4.58477  3.61503
          0.01429  4.65126  5.37361  0.61958  0.77255  0.48576  0.95510
    160   2.78269  4.50149  3.66712  3.08714  3.64198  3.75431  3.31262  2.46273  2.34123  2.40611  3.60332  3.48649  4.13059  3.31197  2.58594  3.00526  3.01134  1.68080  5.07710  3.84714    161 v - - -
          2.68618  4.42225  2.77519  2.73123  3.46354  2.40513  3.72494  3.29354  2.67741  2.69355  4.24690  2.90347  2.73739  3.18146  2.89801  2.37887  2.77519  2.98518  4.58477  3.61503
          0.01429  4.65126  5.37361  0.61958  0.77255  0.48576  0.95510
    161   2.75000  4.24897  4.13499  3.55044  3.35498  3.83891  3.57162  2.03017  2.84731  2.12230  2.94934  3.78846  4.20936  3.67353  3.03637  3.12009  2.79376  1.77688  4.85780  3.27177    162 v - - -
          2.68618  4.42225  2.77519  2.73123  3.46354  2.40513  3.72494  3.29354  2.67741  2.69355  4.24690  2.90347  2.73739  3.18146  2.89801  2.37887  2.77519  2.98518  4.58477  3.61503
          0.01429  4.65126  5.37361  0.61958  0.77255  0.48576  0.95510
    162   2.56756  4.35431  3.35772  3.27745  3.47547  3.78479  4.05926  2.24376  3.20759  2.38487  2.88782  2.99413  4.15996  3.48190  3.17246  3.04663  2.50646  1.74618  4.95379  3.74041    163 v - - -
          2.68618  4.42225  2.77519  2.73123  3.46354  2.40513  3.72494  3.29354  2.67741  2.69355  4.24690  2.90347  2.73739  3.18146  2.89801  2.37887  2.77519  2.98518  4.58477  3.61503
          0.01429  4.65126  5.37361  0.61958  0.77255  0.48576  0.95510
    163   2.41770  4.60516  3.43919  2.87612  3.76709  3.67355  3.91049  2.86322  2.84677  2.62531  3.32417  2.82418  2.11745  3.16980  2.99085  2.57197  2.79602  2.46261  5.16939  3.90862    164 p - - -
          2.68618  4.42225  2.77519  2.73123  3.46354  2.40513  3.72494  3.29354  2.67741  2.69355  4.24690  2.90347  2.73739  3.18146  2.89801  2.37887  2.77519  2.98518  4.58477  3.61503
          0.01429  4.65126  5.37361  0.61958  0.77255  0.48576  0.95510
    164   2.56128  4.97594  2.62672  2.90163  4.87064  3.45621  4.34100  4.32347  3.32212  3.93968  4.76659  3.34719  0.83927  3.54326  3.78610  2.64922  3.28921  3.81654  6.14642  4.80851    165 p - - -
          2.68618  4.42225  2.77519  2.73123  3.46354  2.40513  3.72494  3.29354  2.67741  2.69355  4.24690  2.90347  2.73739  3.18146  2.89801  2.37887  2.77519  2.98518  4.58477  3.61503
          0.01429  4.65126  5.37361  0.61958  0.77255  0.48576  0.95510
    165   1.96291  4.58829  3.72484  3.22597  4.29832  3.44418  4.27295  3.68039  3.20298  3.36595  4.20594  3.53394  1.82178  3.51350  3.58188  1.64651  2.59767  2.53256  5.65733  4.41169    166 s - - -
          2.68618  4.42225  2.77519  2.73123  3.46354  2.40513  3.72494  3.29354  2.67741  2.69355  4.24690  2.90347  2.73739  3.18146  2.89801  2.37887  2.77519  2.98518  4.58477  3.61503
          0.01429  4.65126  5.37361  0.61958  0.77255  0.48576  0.95510
    166   2.33616  4.99657  2.90258  2.56014  4.24967  2.82638  3.76779  3.67504  2.42256  3.26199  3.54390  3.08549  3.95744  2.70877  2.67522  2.34046  2.61275  2.33759  5.48965  4.14293    167 a - - -
          2.68618  4.42225  2.77519  2.73123  3.46354  2.40513  3.72494  3.29354  2.67741  2.69355  4.24690  2.90347  2.73739  3.18146  2.89801  2.37887  2.77519  2.98518  4.58477  3.61503
          0.01429  4.65126  5.37361  0.61958  0.77255  0.48576  0.95510
    167   2.75166  5.22371  2.17546  2.33646  4.55318  2.51079  3.71851  4.02804  2.29784  3.52229  3.68148  3.00062  3.92220  2.82072  2.47158  2.33295  2.57301  3.60615  5.66603  4.26476    168 d - - -
          2.68618  4.42225  2.77519  2.73123  3.46354  2.40513  3.72494  3.29354  2.67741  2.69355  4.24690  2.90347  2.73739  3.18146  2.89801  2.37887  2.77519  2.98518  4.58477  3.61503
          0.01429  4.65126  5.37361  0.61958  0.77255  0.48576  0.95510
    168   2.74844  4.89217  2.40156  2.23979  2.50566  3.59148  3.79997  3.15580  2.45264  2.69609  3.96761  2.74252  3.98116  2.96409  3.07434  2.79910  2.97989  3.21507  5.40358  3.04523    169 e - - -
          2.68618  4.42225  2.77519  2.73123  3.46354  2.40513  3.72494  3.29354  2.67741  2.69355  4.24690  2.90347  2.73739  3.18146  2.89801  2.37887  2.77519  2.98518  4.58477  3.61503
          0.01429  4.65126  5.37361  0.61958  0.77255  0.48576  0.95510
    169   2.97746  4.83645  1.71998  3.02397  1.94415  3.84009  3.88673  3.39373  3.03522  2.71305  3.93826  3.06335  4.22974  3.33424  3.43389  3.09353  3.20969  3.15327  4.77416  2.35566    170 d - - -
          2.68618  4.42225  2.77519  2.73123  3.46354  2.40513  3.72494  3.29354  2.67741  2.69355  4.24690  2.90347  2.73739  3.18146  2.89801  2.37887  2.77519  2.98518  4.58477  3.61503
          0.01429  4.65126  5.37361  0.61958  0.77255  0.48576  0.95510
    170   2.77407  4.75179  1.93831  2.77193  3.94808  3.63956  3.89665  3.30500  2.77841  2.59136  2.03727  3.25566  4.04480  3.10965  3.20651  2.66802  2.63999  3.04020  5.31618  4.02889    171 d - - -
          2.68618  4.42225  2.77519  2.73123  3.46354  2.40513  3.72494  3.29354  2.67741  2.69355  4.24690  2.90347  2.73739  3.18146  2.89801  2.37887  2.77519  2.98518  4.58477  3.61503
          0.01429  4.65126  5.37361  0.61958  0.77255  0.48576  0.95510
    171   2.22291  4.43765  3.68340  3.11782  2.75653  2.91112  4.00671  2.93448  2.84310  2.65333  2.00004  3.19989  4.12041  3.36204  3.40338  2.98917  2.44445  2.71302  5.03045  3.80239    172 m - - -
          2.68618  4.42225  2.77519  2.73123  3.46354  2.40513  3.72494  3.29354  2.67741  2.69355  4.24690  2.90347  2.73739  3.18146  2.89801  2.37887  2.77519  2.98518  4.58477  3.61503
          0.01429  4.65126  5.37361  0.61958  0.77255  0.48576  0.95510
    172   2.36564  4.02718  2.33885  2.34519  4.56767  3.16975  3.22774  4.04632  2.23330  3.53370  4.27653  2.81142  3.91743  2.81236  2.28700  2.30844  2.97849  3.61805  5.67173  4.26718    173 k - - -
          2.68618  4.42225  2.77519  2.73123  3.46354  2.40513  3.72494  3.29354  2.67741  2.69355  4.24690  2.90347  2.73739  3.18146  2.89801  2.37887  2.77519  2.98518  4.58477  3.61503
          0.01429  4.65126  5.37361  0.61958  0.77255  0.48576  0.95510
    173   2.93596  5.30869  1.90801  2.50524  4.56437  2.90047  3.89489  4.06219  2.74832  3.60879  4.41074  2.44587  4.04584  3.03870  3.25733  2.63052  3.18816  3.68375  5.78212  1.75060    174 y - - -
          2.68618  4.42225  2.77519  2.73123  3.46354  2.40513  3.72494  3.29354  2.67741  2.69355  4.24690  2.90347  2.73739  3.18146  2.89801  2.37887  2.77519  2.98518  4.58477  3.61503
          0.01429  4.65126  5.37361  0.61958  0.77255  0.48576  0.95510
    174   2.88458  4.33753  4.39211  3.81933  3.32191  3.99789  4.28384  2.58359  3.67820  2.10242  3.41815  4.00075  4.36725  3.90093  3.84381  3.29964  2.46036  1.74736  4.89490  1.62882    175 y - - -
          2.68618  4.42225  2.77519  2.73123  3.46354  2.40513  3.72494  3.29354  2.67741  2.69355  4.24690  2.90347  2.73739  3.18146  2.89801  2.37887  2.77519  2.98518  4.58477  3.61503
          0.01429  4.65126  5.37361  0.61958  0.77255  0.48576  0.95510
    175   2.74925  4.35058  3.85390  3.03386  3.46959  3.78315  4.05705  2.47149  3.20756  1.98554  2.71204  3.61694  2.73302  3.12451  3.12867  3.04523  2.56112  2.13199  4.94778  3.73509    176 l - - -
          2.68618  4.42225  2.77519  2.73123  3.46354  2.40513  3.72494  3.29354  2.67741  2.69355  4.24690  2.90347  2.73739  3.18146  2.89801  2.37887  2.77519  2.98518  4.58477  3.61503
          0.01429  4.65126  5.37361  0.61958  0.77255  0.48576  0.95510
    176   2.77702  4.57592  3.53152  2.97630  3.72264  3.71115  3.43977  3.09294  2.89887  2.78237  2.63477  3.40708  1.67578  2.93423  3.26315  2.95952  3.01163  2.36996  5.14499  3.89432    177 p - - -
          2.68618  4.42225  2.77519  2.73123  3.46354  2.40513  3.72494  3.29354  2.67741  2.69355  4.24690  2.90347  2.73739  3.18146  2.89801  2.37887  2.77519  2.98518  4.58477  3.61503
          0.01429  4.65126  5.37361  0.61958  0.77255  0.48576  0.95510
    177   2.16272  5.15446  2.66974  2.57637  4.63135  3.51286  3.90914  4.09560  2.72460  3.63305  4.41218  2.27497  1.74275  3.04054  3.21679  2.27647  3.10946  3.66842  5.80950  4.42423    178 p - - -
          2.68618  4.42225  2.77519  2.73123  3.46354  2.40513  3.72494  3.29354  2.67741  2.69355  4.24690  2.90347  2.73739  3.18146  2.89801  2.37887  2.77519  2.98518  4.58477  3.61503
          0.01429  4.65126  5.37361  0.61958  0.77255  0.48576  0.95510
    178   2.82028  5.27375  2.40070  2.48139  4.59528  3.55055  3.76799  4.07063  2.51041  3.56975  4.33077  2.06110  3.96756  2.87861  1.70062  2.60033  3.05428  3.65766  5.71413  3.73132    179 r - - -
          2.68618  4.42225  2.77519  2.73123  3.46354  2.40513  3.72494  3.29354  2.67741  2.69355  4.24690  2.90347  2.73739  3.18146  2.89801  2.37887  2.77519  2.98518  4.58477  3.61503
          0.01429  4.65126  5.37361  0.61958  0.77255  0.48576  0.95510
    179   2.81145  5.29588  2.70094  2.09901  4.63859  3.55318  3.33952  4.11358  2.32136  3.59201  4.34222  2.78695  3.95840  2.84914  1.55074  2.77315  2.78701  3.68635  5.72063  4.32353    180 r - - -
          2.68618  4.42225  2.77519  2.73123  3.46354  2.40513  3.72494  3.29354  2.67741  2.69355  4.24690  2.90347  2.73739  3.18146  2.89801  2.37887  2.77519  2.98518  4.58477  3.61503
          0.01429  4.65126  5.37361  0.61958  0.77255  0.48576  0.95510
    180   2.75139  5.03442  2.25239  2.39079  3.76204  3.56160  3.76188  3.72802  2.40506  1.92101  4.09821  2.83259  3.95415  2.73518  2.81656  2.76330  2.98274  3.10752  5.51949  4.16501    181 l - - -
          2.68618  4.42225  2.77519  2.73123  3.46354  2.40513  3.72494  3.29354  2.67741  2.69355  4.24690  2.90347  2.73739  3.18146  2.89801  2.37887  2.77519  2.98518  4.58477  3.61503
          0.01429  4.65126  5.37361  0.61958  0.77255  0.48576  0.95510
    181   3.83507  5.12713  5.34839  4.85393  3.13385  4.89813  4.85405  2.83577  4.56071  0.46753  3.33863  4.94629  5.12273  4.68468  4.60131  4.33651  4.05691  3.03931  3.42188  3.62314    182 L - - -
          2.68618  4.42225  2.77519  2.73123  3.46354  2.40513  3.72494  3.29354  2.67741  2.69355  4.24690  2.90347  2.73739  3.18146  2.89801  2.37887  2.77519  2.98518  4.58477  3.61503
          0.01429  4.65126  5.37361  0.61958  0.77255  0.48576  0.95510
    182   2.62271  4.71255  1.97819  2.81746  3.84744  3.66501  3.91556  3.25860  2.83461  1.61469  3.80788  3.03300  4.06920  3.15866  3.24926  2.91878  3.02938  3.00467  4.04937  3.94993    183 l - - -
          2.68618  4.42225  2.77519  2.73123  3.46354  2.40513  3.72494  3.29354  2.67741  2.69355  4.24690  2.90347  2.73739  3.18146  2.89801  2.37887  2.77519  2.98518  4.58477  3.61503
          0.01429  4.65126  5.37361  0.61958  0.77255  0.48576  0.95510
    183   2.79181  5.15098  2.10600  2.51577  4.47549  3.54082  3.79583  3.37911  2.57903  3.47071  4.25018  2.68393  1.93420  2.91972  3.06557  2.57929  2.56860  3.54051  5.65716  4.27733    184 p - - -
          2.68618  4.42225  2.77519  2.73123  3.46354  2.40513  3.72494  3.29354  2.67741  2.69355  4.24690  2.90347  2.73739  3.18146  2.89801  2.37887  2.77519  2.98518  4.58477  3.61503
          0.01429  4.65126  5.37361  0.61958  0.77255  0.48576  0.95510
    184   2.63614  5.14334  3.17508  2.63232  4.52230  3.60157  3.81667  3.95570  2.20014  3.48839  4.27729  3.14323  1.76628  2.94141  2.24610  2.19981  3.08175  3.57402  5.65411  4.31617    185 p - - -
          2.68618  4.42225  2.77519  2.73123  3.46354  2.40513  3.72494  3.29354  2.67741  2.69355  4.24690  2.90347  2.73739  3.18146  2.89801  2.37887  2.77519  2.98518  4.58477  3.61503
          0.01429  4.65126  5.37361  0.61958  0.77255  0.48576  0.95510
    185   2.45962  5.20088  2.37571  2.07162  4.52019  3.53085  3.39679  3.98860  2.47131  2.49877  4.24907  3.00862  2.90389  2.83041  2.49232  2.59210  2.98442  3.57774  5.64898  4.25356    186 e - - -
          2.68618  4.42225  2.77519  2.73123  3.46354  2.40513  3.72494  3.29354  2.67741  2.69355  4.24690  2.90347  2.73739  3.18146  2.89801  2.37887  2.77519  2.98518  4.58477  3.61503
          0.01429  4.65126  5.37361  0.61958  0.77255  0.48576  0.95510
    186   2.79141  4.41151  3.82850  2.93164  3.45910  3.80655  4.05719  2.64282  3.18609  1.98019  3.50427  3.61671  2.60164  3.47877  3.48400  3.07179  3.02355  2.66063  4.95318  1.79935    187 y - - -
          2.68618  4.42225  2.77519  2.73123  3.46354  2.40513  3.72494  3.29354  2.67741  2.69355  4.24690  2.90347  2.73739  3.18146  2.89801  2.37887  2.77519  2.98518  4.58477  3.61503
          0.01429  4.65126  5.37361  0.61958  0.77255  0.48576  0.95510
    187   2.76573  4.45834  3.68496  2.89020  3.58072  3.75134  3.99828  2.95019  3.02451  1.93315  3.21679  3.50498  4.12929  3.05574  3.08431  2.76247  2.99630  2.73010  5.03198  1.79811    188 y - - -
          2.68618  4.42225  2.77519  2.73123  3.46354  2.40513  3.72494  3.29354  2.67741  2.69355  4.24690  2.90347  2.73739  3.18146  2.89801  2.37887  2.77519  2.98518  4.58477  3.61503
          0.01429  4.65126  5.37361  0.61958  0.77255  0.48576  0.95510
    188   2.61191  5.15873  2.50626  2.50604  4.46288  2.62277  3.74557  3.91446  2.13465  2.35205  4.21523  3.04297  3.94966  2.86069  2.14464  2.75801  3.00281  3.52800  5.61625  4.24050    189 k - - -
          2.68618  4.42225  2.77519  2.73123  3.46354  2.40513  3.72494  3.29354  2.67741  2.69355  4.24690  2.90347  2.73739  3.18146  2.89801  2.37887  2.77519  2.98518  4.58477  3.61503
          0.01429  4.65126  5.37361  0.61958  0.77255  0.48576  0.95510
    189   2.57766  4.93415  2.77085  2.37034  4.16849  2.50898  3.34413  2.50852  2.30754  2.91697  4.00607  3.11507  3.97063  2.93911  3.05213  2.78492  2.81282  2.66624  5.43954  4.10749    190 k - - -
          2.68618  4.42225  2.77519  2.73123  3.46354  2.40513  3.72494  3.29354  2.67741  2.69355  4.24690  2.90347  2.73739  3.18146  2.89801  2.37887  2.77519  2.98518  4.58477  3.61503
          0.01429  4.65126  5.37361  0.61958  0.77255  0.48576  0.95510
    190   2.59194  4.53353  3.63387  3.07992  3.70781  3.75062  4.03194  2.06235  3.01148  2.74802  3.65750  1.76426  4.14539  3.34196  3.00919  3.00846  3.03123  2.16436  5.15482  3.91507    191 n - - -
          2.68618  4.42225  2.77519  2.73123  3.46354  2.40513  3.72494  3.29354  2.67741  2.69355  4.24690  2.90347  2.73739  3.18146  2.89801  2.37887  2.77519  2.98518  4.58477  3.61503
          0.01429  4.65126  5.37361  0.61958  0.77255  0.48576  0.95510
    191   2.63273  5.22590  2.97621  2.61920  4.70187  3.56053  3.93411  4.15749  2.18259  3.68530  4.47682  1.24707  4.06006  3.06880  3.12315  2.27859  3.18445  3.73822  5.84537  4.47715    192 n - - -
          2.68618  4.42225  2.77519  2.73123  3.46354  2.40513  3.72494  3.29354  2.67741  2.69355  4.24690  2.90347  2.73739  3.18146  2.89801  2.37887  2.77519  2.98518  4.58477  3.61503
          0.01429  4.65126  5.37361  0.61958  0.77255  0.48576  0.95510
    192   2.81671  5.14272  2.80778  2.53414  4.40207  3.56861  3.79718  3.86566  2.10378  3.42173  4.21459  2.66485  3.98652  2.93013  3.04440  2.09596  3.05221  3.50258  5.60766  1.90889    193 y - - -
          2.68618  4.42225  2.77519  2.73123  3.46354  2.40513  3.72494  3.29354  2.67741  2.69355  4.24690  2.90347  2.73739  3.18146  2.89801  2.37887  2.77519  2.98518  4.58477  3.61503
          0.01429  4.65126  5.37361  0.61958  0.77255  0.48576  0.95510
    193   2.95302  4.38040  4.52727  3.96303  3.37944  4.09310  4.39905  2.31438  3.81638  2.44865  3.47714  4.12260  4.46186  4.03630  3.96938  3.40617  2.82989  1.43903  4.97882  1.59071    194 v - - -
          2.68618  4.42225  2.77519  2.73123  3.46354  2.40513  3.72494  3.29354  2.67741  2.69355  4.24690  2.90347  2.73739  3.18146  2.89801  2.37887  2.77519  2.98518  4.58477  3.61503
          0.01429  4.65126  5.37361  0.61958  0.77255  0.48576  0.95510
    194   2.57593  4.70434  3.38120  2.35954  3.99516  3.65268  4.05545  3.21186  2.97507  3.02006  3.91387  3.38788  2.00448  3.30140  3.37251  2.96173  3.08793  1.57479  5.39684  4.12911    195 v - - -
          2.68618  4.42225  2.77519  2.73123  3.46354  2.40513  3.72494  3.29354  2.67741  2.69355  4.24690  2.90347  2.73739  3.18146  2.89801  2.37887  2.77519  2.98518  4.58477  3.61503
          0.01429  4.65126  5.37361  0.61958  0.77255  0.48576  0.95510
    195   2.45048  5.08058  3.06032  2.10170  4.38405  3.54896  3.77814  3.82399  2.55310  3.38414  4.17056  3.06751  2.22399  2.68938  3.02890  2.03259  3.00323  2.89670  5.58473  4.22009    196 s - - -
          2.68618  4.42225  2.77519  2.73123  3.46354  2.40513  3.72494  3.29354  2.67741  2.69355  4.24690  2.90347  2.73739  3.18146  2.89801  2.37887  2.77519  2.98518  4.58477  3.61503
          0.01429  4.65126  5.37361  0.61958  0.77255  0.48576  0.95510
    196   1.86602  4.28054  4.11649  3.54027  3.41430  3.41262  4.16558  1.82959  3.44003  2.49198  3.08593  3.78753  4.21793  3.68083  3.66153  2.49908  2.77483  2.12498  4.91834  3.72034    197 i - - -
          2.68618  4.42225  2.77519  2.73123  3.46354  2.40513  3.72494  3.29354  2.67741  2.69355  4.24690  2.90347  2.73739  3.18146  2.89801  2.37887  2.77519  2.98518  4.58477  3.61503
          0.01429  4.65126  5.37361  0.61958  0.77255  0.48576  0.95510
    197   2.87035  4.30260  4.46797  3.88361  2.57685  1.75183  4.33866  1.76609  3.74719  2.32982  2.97037  4.04534  4.37042  3.94477  3.88938  3.31118  3.10644  2.20451  4.94428  3.75453    198 g - - -
          2.68618  4.42225  2.77519  2.73123  3.46354  2.40513  3.72494  3.29354  2.67741  2.69355  4.24690  2.90347  2.73739  3.18146  2.89801  2.37887  2.77519  2.98518  4.58477  3.61503
          0.01429  4.65126  5.37361  0.61958  0.77255  0.48576  0.95510
    198   2.97950  4.50117  4.49320  4.00463  3.80553  1.49607  4.69309  1.45625  3.90666  2.65122  3.72913  4.18309  4.51989  4.17011  4.12066  3.40358  3.28943  1.84303  5.44445  4.23714    199 i - - -
          2.68618  4.42225  2.77519  2.73123  3.46354  2.40513  3.72494  3.29354  2.67741  2.69355  4.24690  2.90347  2.73739  3.18146  2.89801  2.37887  2.77519  2.98518  4.58477  3.61503
          0.01429  4.65126  5.37361  0.61958  0.77255  0.48576  0.95510
    199   3.06041  4.66175  3.95802  1.59422  3.88851  4.11423  4.45021  1.70231  3.43455  2.67999  3.76261  3.87245  4.49032  3.75745  3.78455  3.40820  3.30558  1.60599  5.50443  4.26091    200 e - - -
          2.68618  4.42225  2.77519  2.73123  3.46354  2.40513  3.72494  3.29354  2.67741  2.69355  4.24690  2.90347  2.73739  3.18146  2.89801  2.37887  2.77519  2.98518  4.58477  3.61503
          0.01429  4.65126  5.37361  0.61958  0.77255  0.48576  0.95510
    200   2.66064  5.16815  2.93618  1.32059  4.66379  3.54837  4.02489  4.04707  2.86151  3.66350  4.48697  3.17380  4.08946  3.17963  3.32818  2.93693  1.56964  3.65656  5.88353  4.51638    201 e - - -
          2.68618  4.42225  2.77519  2.73123  3.46354  2.40513  3.72494  3.29354  2.67741  2.69355  4.24690  2.90347  2.73739  3.18146  2.89801  2.37887  2.77519  2.98518  4.58477  3.61503
          0.01429  4.65126  5.37361  0.61958  0.77255  0.48576  0.95510
    201   2.59844  5.00614  3.27092  2.76279  4.52200  3.56631  3.93307  3.93673  1.44152  3.50967  4.31294  3.23820  4.04679  3.07617  3.01765  2.48488  1.71530  3.54388  5.69910  4.38395    202 k - - -
          2.68618  4.42225  2.77519  2.73123  3.46354  2.40513  3.72494  3.29354  2.67741  2.69355  4.24690  2.90347  2.73739  3.18146  2.89801  2.37887  2.77519  2.98518  4.58477  3.61503
          0.01429  4.65126  5.37361  0.61958  0.77255  0.48576  0.95510
    202   3.70964  5.74271  4.34323  3.41967  5.37863  4.22282  3.97116  4.62765  1.00303  3.94255  4.83931  3.73069  4.53671  3.09613  1.09971  3.67789  3.80260  4.32239  5.87445  4.81973    203 k - - -
          2.68618  4.42225  2.77519  2.73123  3.46354  2.40513  3.72494  3.29354  2.67741  2.69355  4.24690  2.90347  2.73739  3.18146  2.89801  2.37887  2.77519  2.98518  4.58477  3.61503
          0.01429  4.65126  5.37361  0.61958  0.77255  0.48576  0.95510
    203   3.27464  5.25504  3.84408  3.42031  5.05904  1.21188  4.38087  4.54109  2.84027  4.04702  4.91642  3.77597  4.42440  3.56573  1.07482  3.36009  3.61714  4.10371  6.03858  4.90005    204 r - - -
          2.68618  4.42225  2.77519  2.73123  3.46354  2.40513  3.72494  3.29354  2.67741  2.69355  4.24690  2.90347  2.73739  3.18146  2.89801  2.37887  2.77519  2.98518  4.58477  3.61503
          0.01429  4.65126  5.37361  0.61958  0.77255  0.48576  0.95510
    204   2.84657  1.08722  4.78593  4.62681  5.02447  0.96907  5.30341  4.45049  4.54955  4.21363  5.08345  4.30937  4.34324  4.76743  4.63253  3.07402  3.39994  3.84761  6.31653  5.29148    205 g - - -
          2.68618  4.42225  2.77519  2.73123  3.46354  2.40513  3.72494  3.29354  2.67741  2.69355  4.24690  2.90347  2.73739  3.18146  2.89801  2.37887  2.77519  2.98518  4.58477  3.61503
          0.01429  4.65126  5.37361  0.61958  0.77255  0.48576  0.95510
    205   2.67374  1.03307  4.17675  3.86318  4.48435  3.42309  4.73354  3.89019  3.78778  3.62711  4.49487  3.14464  1.68659  4.09559  4.01847  2.88804  3.15906  3.43397  5.88768  4.69233    206 c - - -
          2.68618  4.42225  2.77519  2.73123  3.46354  2.40513  3.72494  3.29354  2.67741  2.69355  4.24690  2.90347  2.73739  3.18146  2.89801  2.37887  2.77519  2.98518  4.58477  3.61503
          0.01429  4.65126  5.37361  0.61958  0.77255  0.48576  0.95510
    206   2.58058  2.75346  4.41250  3.81761  2.53667  3.89101  4.20037  2.46466  3.66524  2.13879  3.30337  3.94439  2.25809  3.85241  3.78175  3.18831  2.99321  2.43428  4.79267  2.39166    207 l - - -
          2.68618  4.42225  2.77519  2.73123  3.46354  2.40513  3.72494  3.29354  2.67741  2.69355  4.24690  2.90347  2.73739  3.18146  2.89801  2.37887  2.77519  2.98518  4.58477  3.61503
          0.01429  4.65126  5.37361  0.61958  0.77255  0.48576  0.95510
    207   2.59511  3.74517  3.72094  3.15126  2.22550  3.75211  3.46013  2.90104  2.86322  2.22610  3.52133  2.33372  4.12971  3.38585  3.42313  2.70319  2.98108  2.68386  4.99964  2.99564    208 f - - -
          2.68618  4.42225  2.77519  2.73123  3.46354  2.40513  3.72494  3.29354  2.67741  2.69355  4.24690  2.90347  2.73739  3.18146  2.89801  2.37887  2.77519  2.98518  4.58477  3.61503
          0.01429  4.65126  5.37361  0.61958  0.77255  0.48576  0.95510
    208   2.59801  2.01491  3.17427  2.62915  4.16937  3.58912  3.34171  3.58026  2.47273  3.19277  4.01344  2.29839  3.98804  2.74966  3.05873  2.52520  2.81696  3.26396  5.44505  4.12076    209 c - - -
          2.68618  4.42225  2.77519  2.73123  3.46354  2.40513  3.72494  3.29354  2.67741  2.69355  4.24690  2.90347  2.73739  3.18146  2.89801  2.37887  2.77519  2.98518  4.58477  3.61503
          0.01429  4.65126  5.37361  0.61958  0.77255  0.48576  0.95510
    209   1.61906  1.23232  4.47765  4.11434  4.58139  2.26017  4.86547  3.98417  4.03592  3.70048  4.53509  3.95001  4.10685  4.24935  4.23316  2.17340  2.68425  3.45245  5.98937  4.84380    210 c - - -
          2.68618  4.42225  2.77519  2.73123  3.46354  2.40513  3.72494  3.29354  2.67741  2.69355  4.24690  2.90347  2.73739  3.18146  2.89801  2.37887  2.77519  2.98518  4.58477  3.61503
          0.01429  4.65126  5.37361  0.61958  0.77255  0.48576  0.95510
    210   2.06255  4.58671  3.58502  3.08718  3.99406  2.43473  4.11987  3.38865  3.07693  3.07660  3.94181  3.46238  4.07756  3.38874  3.45648  2.24557  2.75256  3.08408  5.39191  1.67084    211 y - - -
          2.68618  4.42225  2.77519  2.73123  3.46354  2.40513  3.72494  3.29354  2.67741  2.69355  4.24690  2.90347  2.73739  3.18146  2.89801  2.37887  2.77519  2.98518  4.58477  3.61503
          0.01429  4.65126  5.37361  0.61958  0.77255  0.48576  0.95510
    211   3.39963  1.29986  4.82155  4.44459  2.89390  4.21365  4.24516  3.45764  4.22489  3.09400  4.19271  4.36429  4.73091  4.41796  4.31765  3.66788  3.73144  3.27349  4.53340  1.08421    212 y - - -
          2.68618  4.42225  2.77519  2.73123  3.46354  2.40513  3.72494  3.29354  2.67741  2.69355  4.24690  2.90347  2.73739  3.18146  2.89801  2.37887  2.77519  2.98518  4.58477  3.61503
          0.01429  4.65126  5.37361  0.61958  0.77255  0.48576  0.95510
    212   2.71478  1.38574  4.64223  4.20586  3.94906  3.60950  4.73128  2.91674  4.05851  2.96422  3.92989  4.10446  4.27468  4.26935  4.18719  2.24475  3.13108  1.45023  5.48977  4.30881    213 c - - -
          2.68618  4.42225  2.77519  2.73123  3.46354  2.40513  3.72494  3.29354  2.67741  2.69355  4.24690  2.90347  2.73739  3.18146  2.89801  2.37887  2.77519  2.98518  4.58477  3.61503
          0.01429  4.65126  5.37361  0.61958  0.77255  0.48576  0.95510
    213   2.87771  4.44213  4.14801  3.63886  3.28991  3.86879  4.18695  2.88052  3.53309  2.67252  3.62934  3.85868  4.31299  3.79279  3.75808  2.29163  3.15138  1.62862  4.84755  1.57345    214 y - - -
          2.68618  4.42225  2.77519  2.73123  3.46354  2.40513  3.72494  3.29354  2.67741  2.69355  4.24690  2.90347  2.73739  3.18146  2.89801  2.37887  2.77519  2.98518  4.58477  3.61503
          0.01429  4.65126  5.37361  0.61958  0.77255  0.48576  0.95510
    214   3.47068  5.14339  4.09252  3.81416  3.10920  4.11974  4.23637  3.92007  3.76661  3.43169  4.51136  4.05788  1.25154  4.08693  4.01277  3.61366  3.80025  3.69411  4.72058  1.07482    215 y - - -
          2.68618  4.42225  2.77519  2.73123  3.46354  2.40513  3.72494  3.29354  2.67741  2.69355  4.24690  2.90347  2.73739  3.18146  2.89801  2.37887  2.77519  2.98518  4.58477  3.61503
          0.01429  4.65126  5.37361  0.61958  0.77255  0.48576  0.95510
    215   2.76875  4.99070  3.15645  2.59480  4.24125  3.58936  3.78092  3.17124  2.20343  2.90789  4.05981  2.87247  1.89649  2.56130  2.79418  2.79551  2.99801  3.03203  5.48123  4.14647    216 p - - -
          2.68618  4.42225  2.77519  2.73123  3.46354  2.40513  3.72494  3.29354  2.67741  2.69355  4.24690  2.90347  2.73739  3.18146  2.89801  2.37887  2.77519  2.98518  4.58477  3.61503
          0.01429  4.65126  5.37361  0.61958  0.77255  0.48576  0.95510
    216   2.93726  4.96691  3.30373  2.81376  4.17140  3.72149  3.90807  3.56622  2.44225  1.43355  4.05279  2.68244  4.12787  2.06759  2.93911  3.00836  3.16166  3.29160  5.45328  4.17286    217 l - - -
          2.68618  4.42225  2.77519  2.73123  3.46354  2.40513  3.72494  3.29354  2.67741  2.69355  4.24690  2.90347  2.73739  3.18146  2.89801  2.37887  2.77519  2.98518  4.58477  3.61503
          0.01429  4.65126  5.37361  0.61958  0.77255  0.48576  0.95510
    217   2.93920  4.81280  3.50005  3.02884  3.92123  3.76508  4.05038  3.32190  2.83823  1.44244  3.88749  3.46255  4.20140  1.68858  3.16101  2.69169  3.19208  3.11244  5.35366  4.07594    218 l - - -
          2.68618  4.42225  2.77519  2.73123  3.46354  2.40513  3.72494  3.29354  2.67741  2.69355  4.24690  2.90347  2.73739  3.18146  2.89801  2.37887  2.77519  2.98518  4.58477  3.61503
          0.01429  4.65126  5.37361  0.61958  0.77255  0.48576  0.95510
    218   2.91583  5.09107  3.06508  2.81788  4.81845  1.42465  4.15811  4.29842  2.95288  3.85289  4.66645  3.28975  4.12924  1.43400  3.36148  2.59556  3.27238  3.82559  6.00740  4.66565    219 g - - -
          2.68618  4.42225  2.77519  2.73123  3.46354  2.40513  3.72494  3.29354  2.67741  2.69355  4.24690  2.90347  2.73739  3.18146  2.89801  2.37887  2.77519  2.98518  4.58477  3.61503
          0.01429  4.65126  5.37361  0.61958  0.77255  0.48576  0.95510
    219   2.84674  3.74747  3.20835  2.63629  4.42775  1.75769  2.93467  3.85133  1.92437  3.40071  4.20056  3.14749  4.02179  2.92342  2.44762  2.85436  3.07225  3.49821  5.58226  4.25474    220 g - - -
          2.68618  4.42225  2.77519  2.73123  3.46354  2.40513  3.72494  3.29354  2.67741  2.69355  4.24690  2.90347  2.73739  3.18146  2.89801  2.37887  2.77519  2.98518  4.58477  3.61503
          0.01429  4.65126  5.37361  0.61958  0.77255  0.48576  0.95510
    220   2.77259  3.32702  3.13020  2.56682  4.32798  3.12967  2.85757  3.75687  1.84126  3.32523  4.12072  3.09113  3.96955  2.89830  2.21829  2.78352  2.52945  3.13126  5.53232  4.18514    221 k - - -
          2.68618  4.42225  2.77519  2.73123  3.46354  2.40513  3.72494  3.29354  2.67741  2.69355  4.24690  2.90347  2.73739  3.18146  2.89801  2.37887  2.77519  2.98518  4.58477  3.61503
          0.01429  4.65126  5.37361  0.61958  0.77255  0.48576  0.95510
    221   2.75819  4.62927  3.43583  2.86957  3.79449  3.23956  3.90514  3.16733  2.07009  1.87906  2.85474  3.32614  4.06071  3.15675  2.76074  2.73255  2.79155  2.70547  5.18754  3.92608    222 l - - -
          2.68618  4.42225  2.77519  2.73123  3.46354  2.40513  3.72494  3.29354  2.67741  2.69355  4.24690  2.90347  2.73739  3.18146  2.89801  2.37887  2.77519  2.98518  4.58477  3.61503
          0.01429  4.65126  5.37361  0.61958  0.77255  0.48576  0.95510
    222   3.12759  4.75867  4.14437  3.51123  3.63103  4.09758  4.26055  2.93680  3.02101  1.71537  1.97945  3.86072  4.43620  3.57220  1.52782  3.39593  3.34464  2.88300  5.25965  4.08051    223 r - - -
          2.68618  4.42225  2.77519  2.73123  3.46354  2.40513  3.72494  3.29354  2.67741  2.69355  4.24690  2.90347  2.73739  3.18146  2.89801  2.37887  2.77519  2.98518  4.58477  3.61503
          0.01429  4.65126  5.37361  0.61958  0.77255  0.48576  0.95510
    223   3.18939  1.38703  4.37046  3.76768  4.56819  3.87508  4.45719  3.94897  2.94565  3.61259  4.55630  3.98343  4.45010  3.71368  1.01108  3.36546  3.54274  3.63452  5.78841  4.63225    224 r - - -
          2.68618  4.42225  2.77519  2.73123  3.46354  2.40513  3.72494  3.29354  2.67741  2.69355  4.24690  2.90347  2.73739  3.18146  2.89801  2.37887  2.77519  2.98518  4.58477  3.61503
          0.01429  4.65126  5.37361  0.61958  0.77255  0.48576  0.95510
    224   3.17995  1.20309  4.38920  3.79938  4.55265  3.86787  4.48520  3.93386  2.99452  3.60573  4.55213  4.00362  4.45196  3.75145  1.14990  3.36266  3.54059  3.61962  5.78808  4.63143    225 r - - -
          2.68618  4.42225  2.77519  2.73123  3.46354  2.40513  3.72494  3.29354  2.67741  2.69355  4.24690  2.90347  2.73739  3.18146  2.89801  2.37887  2.77519  2.98518  4.58477  3.61503
          0.01429  4.65126  5.37361  0.61958  0.77255  0.48576  0.95510
    225   2.77972  5.21364  3.04712  2.31993  4.53924  3.55381  3.73455  4.00121  2.45055  3.22150  4.26388  2.74517  2.92705  2.53309  1.68906  2.56649  2.79057  3.59473  5.65373  4.27013    226 r - - -
          2.68618  4.42225  2.77519  2.73123  3.46354  2.40513  3.72494  3.29354  2.67741  2.69355  4.24690  2.90347  2.73739  3.18146  2.89801  2.37887  2.77519  2.98518  4.58477  3.61503
          0.01429  4.65126  5.37361  0.61958  0.77255  0.48576  0.95510
    226   2.57029  5.09211  3.06543  2.37108  4.38145  3.55170  3.75721  3.82354  2.27997  3.07134  4.16035  2.85663  2.07487  2.88123  2.99665  2.44167  2.29920  3.45490  5.57317  4.20648    227 p - - -
          2.68618  4.42225  2.77519  2.73123  3.46354  2.40513  3.72494  3.29354  2.67741  2.69355  4.24690  2.90347  2.73739  3.18146  2.89801  2.37887  2.77519  2.98518  4.58477  3.61503
          0.01429  4.65126  5.37361  0.61958  0.77255  0.48576  0.95510
    227   2.27368  5.09966  2.69118  2.37610  4.39293  3.25616  3.75200  3.83848  2.51929  3.38818  4.16716  3.04725  2.06911  2.87365  2.78179  2.59699  2.79599  2.84420  5.58012  4.20894    228 p - - -
          2.68618  4.42225  2.77519  2.73123  3.46354  2.40513  3.72494  3.29354  2.67741  2.69355  4.24690  2.90347  2.73739  3.18146  2.89801  2.37887  2.77519  2.98518  4.58477  3.61503
          0.01429  4.65126  5.37361  0.61958  0.77255  0.48576  0.95510
    228   2.06680  5.28362  2.23902  2.02772  4.61896  2.76280  3.74002  4.10203  2.24701  3.58533  4.33045  2.99533  3.93746  2.68562  2.98958  2.52265  2.81658  3.66974  5.72151  4.30933    229 e - - -
          2.68618  4.42225  2.77519  2.73123  3.46354  2.40513  3.72494  3.29354  2.67741  2.69355  4.24690  2.90347  2.73739  3.18146  2.89801  2.37887  2.77519  2.98518  4.58477  3.61503
          0.01429  4.65126  5.37361  0.61958  0.77255  0.48576  0.95510
    229   2.24436  4.81592  3.23306  2.28512  4.05087  3.22276  3.86584  3.44119  2.52437  3.09067  3.93295  3.20550  4.01746  3.05536  3.15384  2.35739  3.00628  1.74141  5.37869  4.07717    230 v - - -
          2.68618  4.42225  2.77519  2.73123  3.46354  2.40513  3.72494  3.29354  2.67741  2.69355  4.24690  2.90347  2.73739  3.18146  2.89801  2.37887  2.77519  2.98518  4.58477  3.61503
          0.01429  4.65126  5.37361  0.61958  0.77255  0.48576  0.95510
    230   3.51867  4.78138  5.46860  5.04065  4.09762  4.95806  5.78628  1.82145  4.93605  2.55016  3.87085  5.18113  5.28863  5.22417  5.11099  4.41156  3.80656  0.52594  6.18131  4.93568    231 V - - -
          2.68618  4.42225  2.77519  2.73123  3.46354  2.40513  3.72494  3.29354  2.67741  2.69355  4.24690  2.90347  2.73739  3.18146  2.89801  2.37887  2.77519  2.98518  4.58477  3.61503
          0.01429  4.65126  5.37361  0.61958  0.77255  0.48576  0.95510
    231   3.04185  5.16224  1.44539  2.68544  4.47713  3.62099  4.12337  3.66077  3.09137  3.50474  4.40156  2.86310  4.17896  3.32423  3.58704  3.07978  3.33446  1.41579  5.83068  4.46182    232 v - - -
          2.68618  4.42225  2.77519  2.73123  3.46354  2.40513  3.72494  3.29354  2.67741  2.69355  4.24690  2.90347  2.73739  3.18146  2.89801  2.37887  2.77519  2.98518  4.58477  3.61503
          0.01429  4.65126  5.37361  0.61958  0.77255  0.48576  0.95510
    232   3.49769  6.22692  1.05227  1.10775  5.49541  3.59958  4.23731  5.08284  3.38074  4.52573  5.42044  3.04604  4.27876  3.41769  4.06942  3.32639  3.80906  4.60760  6.65595  5.06502    233 d - - -
          2.68618  4.42225  2.77519  2.73123  3.46354  2.40513  3.72494  3.29354  2.67741  2.69355  4.24690  2.90347  2.73739  3.18146  2.89801  2.37887  2.77519  2.98518  4.58477  3.61503
          0.01429  4.65126  5.37361  0.61958  0.77255  0.48576  0.95510
    233   2.93990  4.59825  3.84891  1.59501  3.70037  3.95970  4.23591  1.78595  3.24484  2.53787  2.66182  3.70522  4.32545  3.55538  3.59132  3.22114  3.17471  2.29411  5.27086  4.04725    234 e - - -
          2.68618  4.42225  2.77519  2.73123  3.46354  2.40513  3.72494  3.29354  2.67741  2.69355  4.24690  2.90347  2.73739  3.18146  2.89801  2.37887  2.77519  2.98518  4.58477  3.61503
          0.01429  4.65126  5.37361  0.61958  0.77255  0.48576  0.95510
    234   2.82251  4.67441  3.46453  1.72186  3.83168  3.73516  3.96925  1.83900  2.64545  2.82731  2.83161  3.38305  4.12157  3.21945  3.24076  2.98188  3.05383  2.84930  5.25137  3.99288    235 e - - -
          2.68618  4.42225  2.77519  2.73123  3.46354  2.40513  3.72494  3.29354  2.67741  2.69355  4.24690  2.90347  2.73739  3.18146  2.89801  2.37887  2.77519  2.98518  4.58477  3.61503
          0.01429  4.65126  5.37361  0.61958  0.77255  0.48576  0.95510
    235   2.31817  4.80465  3.24620  1.78077  2.44741  3.61589  3.83493  3.39900  2.68202  2.83631  3.88878  3.19213  4.00606  2.69133  3.12320  2.63971  2.98480  2.91125  5.33579  4.03323    236 e - - -
          2.68618  4.42225  2.77519  2.73123  3.46354  2.40513  3.72494  3.29354  2.67741  2.69355  4.24690  2.90347  2.73739  3.18146  2.89801  2.37887  2.77519  2.98518  4.58477  3.61503
          0.01429  4.65126  5.37361  0.61958  0.77255  0.48576  0.95510
    236   3.78940  5.04215  5.65136  5.06018  1.87957  5.09164  5.32553  2.58384  4.91134  0.77706  2.26040  5.22086  5.18206  4.81652  4.87392  4.45481  3.99269  2.56667  5.42086  4.38620    237 l - - -
          2.68618  4.42225  2.77519  2.73123  3.46354  2.40513  3.72494  3.29354  2.67741  2.69355  4.24690  2.90347  2.73739  3.18146  2.89801  2.37887  2.77519  2.98518  4.58477  3.61503
          0.01429  4.65126  5.37361  0.61958  0.77255  0.48576  0.95510
    237   2.81527  4.60963  3.54749  2.99489  3.70342  3.74137  2.18215  2.84889  2.86739  1.55997  3.70026  3.06378  4.12511  2.86117  3.21350  2.99476  3.04436  2.89067  5.12970  3.85754    238 l - - -
          2.68618  4.42225  2.77519  2.73123  3.46354  2.40513  3.72494  3.29354  2.67741  2.69355  4.24690  2.90347  2.73739  3.18146  2.89801  2.37887  2.77519  2.98518  4.58477  3.61503
          0.01429  4.65126  5.37361  0.61958  0.77255  0.48576  0.95510
    238   2.79974  5.17236  3.10132  2.53987  4.46743  3.58128  2.66595  3.44917  1.55151  3.45103  4.22721  2.62828  3.97105  2.55309  2.89384  2.78657  3.02616  3.54460  5.60946  3.12712    239 k - - -
          2.68618  4.42225  2.77519  2.73123  3.46354  2.40513  3.72494  3.29354  2.67741  2.69355  4.24690  2.90347  2.73739  3.18146  2.89801  2.37887  2.77519  2.98518  4.58477  3.61503
          0.01429  4.65126  5.37361  0.61958  0.77255  0.48576  0.95510
    239   2.49764  5.28537  2.61995  1.64714  4.62406  3.53416  3.73915  4.10484  1.80449  3.58583  4.33167  3.00302  3.94193  2.84132  2.74764  2.75073  2.73148  3.67333  5.71884  4.31139    240 e - - -
          2.68618  4.42225  2.77519  2.73123  3.46354  2.40513  3.72494  3.29354  2.67741  2.69355  4.24690  2.90347  2.73739  3.18146  2.89801  2.37887  2.77519  2.98518  4.58477  3.61503
          0.01429  4.65126  5.37361  0.61958  0.77255  0.48576  0.95510
    240   2.77791  5.20288  2.80072  1.94669  4.51257  3.54190  3.74620  3.97499  2.25289  3.49164  4.25517  2.84208  3.94545  2.85768  2.80078  2.61677  2.82863  3.57499  5.65440  1.98554    241 e - - -
          2.68618  4.42225  2.77519  2.73123  3.46354  2.40513  3.72494  3.29354  2.67741  2.69355  4.24690  2.90347  2.73739  3.18146  2.89801  2.37887  2.77519  2.98518  4.58477  3.61503
          0.01429  4.65126  5.37361  0.61958  0.77255  0.48576  0.95510
    241   3.51455  4.98241  4.51178  4.10218  1.93413  1.38625  3.95189  3.55024  4.02599  3.07718  4.15949  4.16638  4.75816  4.16537  4.20586  3.70832  3.76900  3.37656  4.22866  1.33572    242 y - - -
          2.68618  4.42225  2.77519  2.73123  3.46354  2.40513  3.72494  3.29354  2.67741  2.69355  4.24690  2.90347  2.73739  3.18146  2.89801  2.37887  2.77519  2.98518  4.58477  3.61503
          0.01429  4.65126  5.37361  0.61958  0.77255  0.48576  0.95510
    242   2.62603  4.43006  4.40635  3.88642  3.72814  1.63031  4.55268  1.78791  3.79233  2.65558  3.67030  4.07404  4.42801  4.04257  4.00876  3.30557  3.19944  1.59186  5.31213  4.11161    243 v - - -
          2.68618  4.42225  2.77519  2.73123  3.46354  2.40513  3.72494  3.29354  2.67741  2.69355  4.24690  2.90347  2.73739  3.18146  2.89801  2.37887  2.77519  2.98518  4.58477  3.61503
          0.01429  4.65126  5.37361  0.61958  0.77255  0.48576  0.95510
    243   2.74819  4.67983  3.35880  2.30070  3.85430  3.29943  3.40942  2.33510  2.32653  2.43059  3.77061  3.27149  4.03553  3.10531  3.19066  2.62188  2.77446  2.36490  5.23061  3.95492    244 e - - -
          2.68618  4.42225  2.77519  2.73123  3.46354  2.40513  3.72494  3.29354  2.67741  2.69355  4.24690  2.90347  2.73739  3.18146  2.89801  2.37887  2.77519  2.98518  4.58477  3.61503
          0.01429  4.65126  5.37361  0.61958  0.77255  0.48576  0.95510
    244   2.76062  5.24697  2.64905  2.21607  4.58211  3.21069  3.33636  4.06071  2.45966  3.54718  4.29158  2.99862  3.92559  2.62715  1.91815  2.42316  2.30933  3.63254  5.68449  4.27982    245 r - - -
          2.68618  4.42225  2.77519  2.73123  3.46354  2.40513  3.72494  3.29354  2.67741  2.69355  4.24690  2.90347  2.73739  3.18146  2.89801  2.37887  2.77519  2.98518  4.58477  3.61503
          0.01429  4.65126  5.37361  0.61958  0.77255  0.48576  0.95510
    245   2.75881  4.69705  2.67142  2.79880  2.15652  3.65318  3.88109  2.63137  2.77404  2.92581  3.79001  3.27341  4.04193  3.11002  2.20185  2.41860  2.99157  2.99206  5.23750  3.95215    246 f - - -
          2.68618  4.42225  2.77519  2.73123  3.46354  2.40513  3.72494  3.29354  2.67741  2.69355  4.24690  2.90347  2.73739  3.18146  2.89801  2.37887  2.77519  2.98518  4.58477  3.61503
          0.01429  4.65126  5.37361  0.61958  0.77255  0.48576  0.95510
    246   3.27728  4.70827  4.54970  4.04494  1.66386  4.28556  1.50069  1.96720  3.89415  2.61573  3.71980  4.15252  4.63274  4.07952  4.05220  3.59771  3.50803  2.91414  4.43388  2.84312    247 h - - -
          2.68618  4.42225  2.77519  2.73123  3.46354  2.40513  3.72494  3.29354  2.67741  2.69355  4.24690  2.90347  2.73739  3.18146  2.89801  2.37887  2.77519  2.98518  4.58477  3.61503
          0.01429  4.65126  5.37361  0.61958  0.77255  0.48576  0.95510
    247   3.67525  5.06085  4.72029  4.28523  1.36203  4.55308  1.29295  3.46501  4.11432  2.12355  4.05285  4.29563  4.88179  4.26028  4.25555  3.88320  3.89994  3.37217  4.20784  2.52108    248 h - - -
          2.68618  4.42225  2.77519  2.73123  3.46354  2.40513  3.72494  3.29354  2.67741  2.69355  4.24690  2.90347  2.73739  3.18146  2.89801  2.37887  2.77519  2.98518  4.58477  3.61503
          0.01429  4.65126  5.37361  0.61958  0.77255  0.48576  0.95510
    248   2.82372  4.49005  3.79499  3.26480  1.71654  3.79181  4.07086  2.96636  3.20482  2.46379  3.61915  2.46018  4.20285  3.49924  3.51838  3.07550  1.95084  2.75574  4.96579  3.63694    249 f - - -
          2.68618  4.42225  2.77519  2.73123  3.46354  2.40513  3.72494  3.29354  2.67741  2.69355  4.24690  2.90347  2.73739  3.18146  2.89801  2.37887  2.77519  2.98518  4.58477  3.61503
          0.01429  4.65126  5.37361  0.61958  0.77255  0.48576  0.95510
    249   3.10370  5.56795  1.30840  2.49321  4.97020  3.55167  4.04487  4.46695  2.97784  3.97985  4.79030  2.12978  4.12852  3.19465  3.53088  3.03874  1.75133  4.02784  6.14207  4.68244    250 d - - -
          2.68618  4.42225  2.77519  2.73123  3.46354  2.40513  3.72494  3.29354  2.67741  2.69355  4.24690  2.90347  2.73739  3.18146  2.89801  2.37887  2.77519  2.98518  4.58477  3.61503
          0.01429  4.65126  5.37361  0.61958  0.77255  0.48576  0.95510
    250   3.09330  5.47911  1.21547  2.55716  5.03357  3.53280  4.12998  4.54456  3.09801  4.06231  4.87898  3.11092  1.75266  3.29079  3.65358  2.27579  3.41981  4.07053  6.22114  4.76822    251 d - - -
          2.68618  4.42225  2.77519  2.73123  3.46354  2.40513  3.72494  3.29354  2.67741  2.69355  4.24690  2.90347  2.73739  3.18146  2.89801  2.37887  2.77519  2.98518  4.58477  3.61503
          0.01429  4.65126  5.37361  0.61958  0.77255  0.48576  0.95510
    251   2.79806  4.38259  4.08177  3.53498  3.59547  3.81839  4.26720  1.95603  3.45040  2.62086  3.57061  3.80357  2.03382  3.71769  3.70946  2.31439  3.07070  1.77334  5.11070  3.90401    252 v - - -
          2.68618  4.42225  2.77519  2.73123  3.46354  2.40513  3.72494  3.29354  2.67741  2.69355  4.24690  2.90347  2.73739  3.18146  2.89801  2.37887  2.77519  2.98518  4.58477  3.61503
          0.01429  4.65126  5.37361  0.61958  0.77255  0.48576  0.95510
    252   3.56848  4.77063  5.62333  5.14376  4.03642  5.16402  5.83964  1.36854  5.07513  2.10100  3.77856  5.30799  5.37157  5.29609  5.22418  4.58807  3.82388  0.77561  6.14116  4.94947    253 v - - -
          2.68618  4.42225  2.77519  2.73123  3.46354  2.40513  3.72494  3.29354  2.67741  2.69355  4.24690  2.90347  2.73739  3.18146  2.89801  2.37887  2.77519  2.98518  4.58477  3.61503
          0.01429  4.65126  5.37361  0.61958  0.77255  0.48576  0.95510
    253   2.96128  4.51833  4.09402  3.54561  3.66235  4.03451  4.36217  2.30719  3.46246  2.12401  3.60348  1.69153  4.40951  3.76087  3.75612  3.32207  3.20530  1.53654  5.24649  4.01883    254 v - - -
          2.68618  4.42225  2.77519  2.73123  3.46354  2.40513  3.72494  3.29354  2.67741  2.69355  4.24690  2.90347  2.73739  3.18146  2.89801  2.37887  2.77519  2.98518  4.58477  3.61503
          0.01429  4.65126  5.37361  0.61958  0.77255  0.48576  0.95510
    254   2.58524  4.35440  3.96569  3.39485  2.64987  3.83838  4.09571  2.07125  3.31305  2.37599  3.45467  1.73766  4.21112  3.57525  3.57978  3.10878  3.02245  2.58253  4.89836  3.20759    255 n - - -
          2.68618  4.42225  2.77519  2.73123  3.46354  2.40513  3.72494  3.29354  2.67741  2.69355  4.24690  2.90347  2.73739  3.18146  2.89801  2.37887  2.77519  2.98518  4.58477  3.61503
          0.01429  4.65126  5.37361  0.61958  0.77255  0.48576  0.95510
    255   2.45883  4.31097  4.33842  3.75431  2.98026  3.97119  4.28377  1.88368  3.63349  2.09581  2.98897  3.96088  1.80598  3.84711  3.80901  3.26306  3.08439  2.43131  4.93906  3.75495    256 p - - -
          2.68618  4.42225  2.77519  2.73123  3.46354  2.40513  3.72494  3.29354  2.67741  2.69355  4.24690  2.90347  2.73739  3.18146  2.89801  2.37887  2.77519  2.98518  4.58477  3.61503
          0.01429  4.65126  5.37361  0.61958  0.77255  0.48576  0.95510
    256   2.56838  4.78552  3.27558  2.71866  3.47919  3.61637  3.41104  3.39145  2.69422  3.04022  3.88443  3.21003  1.81302  3.04056  2.68166  2.33252  2.98625  2.79669  5.33066  4.03290    257 p - - -
          2.68618  4.42225  2.77519  2.73123  3.46354  2.40513  3.72494  3.29354  2.67741  2.69355  4.24690  2.90347  2.73739  3.18146  2.89801  2.37887  2.77519  2.98518  4.58477  3.61503
          0.01429  4.65126  5.37361  0.61958  0.77255  0.48576  0.95510
    257   2.75582  5.06178  3.08658  2.35336  4.33326  2.25337  3.75724  3.76864  2.37887  3.05491  4.12389  2.60175  3.51052  2.72681  2.80377  2.76171  2.98683  2.24451  5.54057  4.18179    258 v - - -
          2.68618  4.42225  2.77519  2.73123  3.46354  2.40513  3.72494  3.29354  2.67741  2.69355  4.24690  2.90347  2.73739  3.18146  2.89801  2.37887  2.77519  2.98518  4.58477  3.61503
          0.01429  4.65126  5.37361  0.61958  0.77255  0.48576  0.95510
    258   3.00453  5.44911  2.37580  2.48769  4.78741  1.85666  1.63272  4.27810  2.80981  3.79263  4.58752  2.71120  4.07445  3.08327  3.33142  2.71957  3.26924  3.86301  5.95597  4.52553    259 h - - -
          2.68618  4.42225  2.77519  2.73123  3.46354  2.40513  3.72494  3.29354  2.67741  2.69355  4.24690  2.90347  2.73739  3.18146  2.89801  2.37887  2.77519  2.98518  4.58477  3.61503
          0.01429  4.65126  5.37361  0.61958  0.77255  0.48576  0.95510
    259   3.38756  4.99710  4.12983  3.70237  3.24786  4.20405  1.35000  3.27958  3.36928  1.20403  3.86949  4.00530  4.61514  3.84828  3.59156  3.60595  3.63466  3.21269  4.89356  3.36765    260 l - - -
          2.68618  4.42225  2.77519  2.73123  3.46354  2.40513  3.72494  3.29354  2.67741  2.69355  4.24690  2.90347  2.73739  3.18146  2.89801  2.37887  2.77519  2.98518  4.58477  3.61503
          0.01429  4.65126  5.37361  0.61958  0.77255  0.48576  0.95510
    260   2.82256  4.99340  2.51297  1.75260  4.19478  3.60995  3.85168  3.57493  2.67649  1.75662  3.44760  3.14359  4.02411  3.01319  3.13857  2.85996  3.05785  3.28406  5.50118  4.16896    261 e - - -
          2.68618  4.42225  2.77519  2.73123  3.46354  2.40513  3.72494  3.29354  2.67741  2.69355  4.24690  2.90347  2.73739  3.18146  2.89801  2.37887  2.77519  2.98518  4.58477  3.61503
          0.01429  4.65126  5.37361  0.61958  0.77255  0.48576  0.95510
    261   2.46686  5.64124  1.85020  1.20103  4.95599  3.03371  3.94910  4.46527  2.83406  3.93800  4.72230  3.00925  4.08556  2.75260  3.38454  2.98428  3.32798  4.02159  6.07968  4.60998    262 e - - -
          2.68618  4.42225  2.77519  2.73123  3.46354  2.40513  3.72494  3.29354  2.67741  2.69355  4.24690  2.90347  2.73739  3.18146  2.89801  2.37887  2.77519  2.98518  4.58477  3.61503
          0.01429  4.65126  5.37361  0.61958  0.77255  0.48576  0.95510
    262   2.38667  4.99586  2.81161  2.02596  4.23811  3.23800  3.80964  1.86723  2.62262  3.25816  4.07266  3.10578  3.98709  2.74789  3.09164  2.60847  3.01856  3.32991  5.50118  4.16018    263 i - - -
          2.68618  4.42225  2.77519  2.73123  3.46354  2.40513  3.72494  3.29354  2.67741  2.69355  4.24690  2.90347  2.73739  3.18146  2.89801  2.37887  2.77519  2.98518  4.58477  3.61503
          0.01429  4.65126  5.37361  0.61958  0.77255  0.48576  0.95510
    263   3.26240  1.48002  5.20860  4.74306  3.89526  4.43735  5.23800  1.06644  4.57456  2.54250  3.77505  4.76643  4.89595  4.80628  4.68369  3.87057  3.57647  2.04132  5.72835  4.51673    264 i - - -
          2.68618  4.42225  2.77519  2.73123  3.46354  2.40513  3.72494  3.29354  2.67741  2.69355  4.24690  2.90347  2.73739  3.18146  2.89801  2.37887  2.77519  2.98518  4.58477  3.61503
          0.01429  4.65126  5.37361  0.61958  0.77255  0.48576  0.95510
    264   2.62096  1.89954  3.26945  2.51630  4.20848  3.64956  3.81800  3.60848  2.33440  2.95905  4.04164  3.19308  4.03373  2.53446  2.26622  2.87208  3.04987  3.30082  5.45319  4.15034    265 c - - -
          2.68618  4.42225  2.77519  2.73123  3.46354  2.40513  3.72494  3.29354  2.67741  2.69355  4.24690  2.90347  2.73739  3.18146  2.89801  2.37887  2.77519  2.98518  4.58477  3.61503
          0.01429  4.65126  5.37361  0.61958  0.77255  0.48576  0.95510
    265   2.91879  5.36186  3.01120  1.14259  4.70876  3.61263  3.37656  4.16595  2.29180  3.64415  4.41653  3.08448  4.03155  2.71851  2.66876  2.87910  2.91312  3.75694  5.76732  4.39671    266 e - - -
          2.68618  4.42225  2.77519  2.73123  3.46354  2.40513  3.72494  3.29354  2.67741  2.69355  4.24690  2.90347  2.73739  3.18146  2.89801  2.37887  2.77519  2.98518  4.58477  3.61503
          0.01429  4.65126  5.37361  0.61958  0.77255  0.48576  0.95510
    266   2.99991  4.61399  3.98467  1.66986  3.59540  4.03913  4.30890  1.86580  3.35837  1.73475  3.08697  3.81486  4.38853  3.65376  3.67796  3.30569  3.23096  2.54330  5.24003  4.04349    267 e - - -
          2.68618  4.42225  2.77519  2.73123  3.46354  2.40513  3.72494  3.29354  2.67741  2.69355  4.24690  2.90347  2.73739  3.18146  2.89801  2.37887  2.77519  2.98518  4.58477  3.61503
          0.01429  4.65126  5.37361  0.61958  0.77255  0.48576  0.95510
    267   3.84548  5.05726  5.74329  5.21554  3.51260  5.28067  5.67412  1.19109  5.06972  0.86016  3.26769  5.42262  5.36453  5.06592  5.09036  4.69965  4.07086  2.36540  5.73360  4.70469    268 l - - -
          2.68618  4.42225  2.77519  2.73123  3.46354  2.40513  3.72494  3.29354  2.67741  2.69355  4.24690  2.90347  2.73739  3.18146  2.89801  2.37887  2.77519  2.98518  4.58477  3.61503
          0.01429  4.65126  5.37361  0.61958  0.77255  0.48576  0.95510
    268   2.55601  4.52699  3.77135  3.17685  3.66279  3.81025  4.02755  2.15227  2.67134  1.84991  3.61572  3.55696  4.18266  3.35622  1.89747  3.07413  3.06307  2.75613  5.10501  3.88677    269 l - - -
          2.68618  4.42225  2.77519  2.73123  3.46354  2.40513  3.72494  3.29354  2.67741  2.69355  4.24690  2.90347  2.73739  3.18146  2.89801  2.37887  2.77519  2.98518  4.58477  3.61503
          0.01429  4.65126  5.37361  0.61958  0.77255  0.48576  0.95510
    269   2.99549  5.38285  2.81101  2.40712  4.72868  3.65979  3.30337  4.17237  2.46475  3.65858  4.45160  3.14035  4.08736  2.96597  1.10146  2.74352  3.21882  3.78357  5.78121  4.43582    270 r - - -
          2.68618  4.42225  2.77519  2.73123  3.46354  2.40513  3.72494  3.29354  2.67741  2.69355  4.24690  2.90347  2.73739  3.18146  2.89801  2.37887  2.77519  2.98518  4.58477  3.61503
          0.01429  4.65126  5.37361  0.61958  0.77255  0.48576  0.95510
    270   3.38382  5.56403  3.81076  3.10476  5.10082  2.79226  3.91851  4.43005  1.39776  3.81931  4.66924  3.50990  4.35682  3.04057  1.09572  3.36044  3.54443  4.08303  5.82490  4.66581    271 r - - -
          2.68618  4.42225  2.77519  2.73123  3.46354  2.40513  3.72494  3.29354  2.67741  2.69355  4.24690  2.90347  2.73739  3.18146  2.89801  2.37887  2.77519  2.98518  4.58477  3.61503
          0.01429  4.65126  5.37361  0.61958  0.77255  0.48576  0.95510
    271   2.78707  4.94872  3.20919  2.64561  4.18648  2.82300  3.80315  3.24833  2.03151  1.85423  4.02296  2.68549  4.00293  2.78430  2.74514  2.82945  3.01483  3.28097  5.44564  4.12833    272 l - - -
          2.68618  4.42225  2.77519  2.73123  3.46354  2.40513  3.72494  3.29354  2.67741  2.69355  4.24690  2.90347  2.73739  3.18146  2.89801  2.37887  2.77519  2.98518  4.58477  3.61503
          0.01429  4.65126  5.37361  0.61958  0.77255  0.48576  0.95510
    272   2.77353  5.03227  2.82226  2.57562  4.29424  3.58360  3.77324  3.71873  1.96654  1.85936  4.09821  3.09863  3.97389  2.64913  2.64191  2.62513  3.00266  3.05593  5.51397  4.17113    273 l - - -
          2.68618  4.42225  2.77519  2.73123  3.46354  2.40513  3.72494  3.29354  2.67741  2.69355  4.24690  2.90347  2.73739  3.18146  2.89801  2.37887  2.77519  2.98518  4.58477  3.61503
          0.01429  4.65126  5.37361  0.61958  0.77255  0.48576  0.95510
    273   2.60929  4.94747  2.72493  2.45889  4.18534  3.58077  3.78482  2.25887  2.14754  2.94269  4.01863  3.11222  3.97107  2.32883  3.04490  2.78552  2.98165  2.67159  5.45071  4.11671    274 k - - -
          2.68618  4.42225  2.77519  2.73123  3.46354  2.40513  3.72494  3.29354  2.67741  2.69355  4.24690  2.90347  2.73739  3.18146  2.89801  2.37887  2.77519  2.98518  4.58477  3.61503
          0.01429  4.65126  5.37361  0.61958  0.77255  0.48576  0.95510
    274   2.45672  4.56667  3.51912  2.95021  3.72063  3.70396  3.31601  2.16737  2.44696  2.78412  3.66577  3.38633  4.08503  3.21950  2.44423  2.94135  2.76419  2.04994  5.13473  3.88649    275 v - - -
          2.68618  4.42225  2.77519  2.73123  3.46354  2.40513  3.72494  3.29354  2.67741  2.69355  4.24690  2.90347  2.73739  3.18146  2.89801  2.37887  2.77519  2.98518  4.58477  3.61503
          0.01429  4.65126  5.37361  0.61958  0.77255  0.48576  0.95510
    275   2.84400  5.05246  3.24012  2.66395  4.31342  3.64678  3.29780  3.73074  2.19938  3.30764  4.12274  2.60843  4.03071  2.94521  2.39128  2.86841  2.49283  3.40329  1.97167  4.19723    276 w - - -
          2.68618  4.42225  2.77519  2.73123  3.46354  2.40513  3.72494  3.29354  2.67741  2.69355  4.24690  2.90347  2.73739  3.18146  2.89801  2.37887  2.77519  2.98518  4.58477  3.61503
          0.01429  4.65126  5.37361  0.61958  0.77255  0.48576  0.95510
    276   2.82570  4.90824  2.55879  2.74444  4.17561  3.12353  3.96960  3.66739  2.85318  3.29693  4.13916  3.23437  4.06400  3.16918  3.30054  1.78242  3.10590  3.34237  1.72630  4.16672    277 w - - -
          2.68618  4.42225  2.77519  2.73123  3.46354  2.40513  3.72494  3.29354  2.67741  2.69355  4.24690  2.90347  2.73739  3.18146  2.89801  2.37887  2.77519  2.98518  4.58477  3.61503
          0.01429  4.65126  5.37361  0.61958  0.77255  0.48576  0.95510
    277   2.81842  5.03446  2.31823  2.73215  4.75583  1.41177  4.09511  4.22234  2.96665  3.78239  4.57083  3.21826  4.05670  3.24866  3.45159  1.93769  2.36635  3.74161  5.96543  4.60060    278 g - - -
          2.68618  4.42225  2.77519  2.73123  3.46354  2.40513  3.72494  3.29354  2.67741  2.69355  4.24690  2.90347  2.73739  3.18146  2.89801  2.37887  2.77519  2.98518  4.58477  3.61503
          0.01429  4.65126  5.37361  0.61958  0.77255  0.48576  0.95510
    278   3.27165  4.94543  4.37411  4.13252  1.11674  1.09654  4.54448  3.81412  4.17301  3.38806  4.47185  4.23267  4.59738  4.38258  4.36245  3.49094  3.68132  3.56650  5.03293  3.46180    279 g - - -
          2.68618  4.42225  2.77519  2.73123  3.46354  2.40513  3.72494  3.29354  2.67741  2.69355  4.24690  2.90347  2.73739  3.18146  2.89801  2.37887  2.77519  2.98518  4.58477  3.61503
          0.01429  4.65126  5.37361  0.61958  0.77255  0.48576  0.95510
    279   3.81848  5.08725  5.40869  4.91735  0.76666  4.96292  4.71419  2.76524  4.74183  1.77134  2.52100  4.93528  5.14730  4.71870  4.75166  4.33061  4.03551  2.93357  4.85564  3.35292    280 f - - -
          2.68618  4.42225  2.77519  2.73123  3.46354  2.40513  3.72494  3.29354  2.67741  2.69355  4.24690  2.90347  2.73739  3.18146  2.89801  2.37887  2.77519  2.98518  4.58477  3.61503
          0.01429  4.65126  5.37361  0.61958  0.77255  0.48576  0.95510
    280   3.07011  4.67794  4.10623  3.51767  1.62695  4.04254  4.14471  2.99887  3.18723  2.48754  2.85901  3.83301  4.40295  3.62579  1.55759  3.33484  3.29817  2.88333  4.91655  3.51829    281 r - - -
          2.68618  4.42225  2.77519  2.73123  3.46354  2.40513  3.72494  3.29354  2.67741  2.69355  4.24690  2.90347  2.73739  3.18146  2.89801  2.37887  2.77519  2.98518  4.58477  3.61503
          0.01429  4.65126  5.37361  0.61958  0.77255  0.48576  0.95510
    281   3.28994  5.58282  3.23686  1.32392  5.01146  3.83236  3.98756  4.43438  2.45086  3.87366  4.71461  3.34312  4.28149  3.12090  1.24746  3.24731  3.50097  4.06205  5.92174  4.65930    282 r - - -
          2.68618  4.42225  2.77519  2.73123  3.46354  2.40513  3.72494  3.29354  2.67741  2.69355  4.24690  2.90347  2.73739  3.18146  2.89801  2.37887  2.77519  2.98518  4.58477  3.61503
          0.01429  4.65126  5.37361  0.61958  0.77255  0.48576  0.95510
    282   3.40020  6.12511  1.31659  1.09894  5.39397  3.57752  4.16506  4.96295  3.25091  4.40430  5.26393  2.31948  4.23001  3.33263  3.91024  3.24374  3.69788  4.48921  6.54700  4.96807    283 e - - -
          2.68618  4.42225  2.77519  2.73123  3.46354  2.40513  3.72494  3.29354  2.67741  2.69355  4.24690  2.90347  2.73739  3.18146  2.89801  2.37887  2.77519  2.98518  4.58477  3.61503
          0.01429  4.65126  5.37361  0.61958  0.77255  0.48576  0.95510
    283   2.89995  5.33439  1.86606  2.48135  4.58969  3.55828  2.24684  4.10243  2.64608  2.72098  4.40307  1.97835  4.01504  2.96687  3.14536  2.86156  3.14218  3.70497  5.76560  4.34708    284 d - - -
          2.68618  4.42225  2.77519  2.73123  3.46354  2.40513  3.72494  3.29354  2.67741  2.69355  4.24690  2.90347  2.73739  3.18146  2.89801  2.37887  2.77519  2.98518  4.58477  3.61503
          0.01429  4.65126  5.37361  0.61958  0.77255  0.48576  0.95510
    284   2.75184  4.20618  4.29984  3.70889  2.66965  3.86765  3.58211  2.47125  3.57447  1.51096  3.04064  3.38201  4.23568  3.07274  3.72641  3.15848  2.98385  2.09651  4.81580  3.18682    285 l - - -
          2.68618  4.42225  2.77519  2.73123  3.46354  2.40513  3.72494  3.29354  2.67741  2.69355  4.24690  2.90347  2.73739  3.18146  2.89801  2.37887  2.77519  2.98518  4.58477  3.61503
          0.01429  4.65126  5.37361  0.61958  0.77255  0.48576  0.95510
    285   2.78031  4.73051  2.20779  2.79107  3.91447  3.65370  3.90597  2.96934  2.80046  1.70483  3.82645  2.99071  4.05536  3.12852  3.22399  2.89721  2.33516  2.99784  5.29306  4.01015    286 l - - -
          2.68618  4.42225  2.77519  2.73123  3.46354  2.40513  3.72494  3.29354  2.67741  2.69355  4.24690  2.90347  2.73739  3.18146  2.89801  2.37887  2.77519  2.98518  4.58477  3.61503
          0.01429  4.65126  5.37361  0.61958  0.77255  0.48576  0.95510
    286   2.45039  5.31188  2.39396  1.84480  4.64442  3.53108  3.77095  4.12680  2.54108  3.61545  4.36773  2.46622  2.92514  2.87851  3.04260  2.77746  2.14182  3.69815  5.75726  4.34223    287 e - - -
          2.68618  4.42225  2.77519  2.73123  3.46354  2.40513  3.72494  3.29354  2.67741  2.69355  4.24690  2.90347  2.73739  3.18146  2.89801  2.37887  2.77519  2.98518  4.58477  3.61503
          0.01429  4.65126  5.37361  0.61958  0.77255  0.48576  0.95510
    287   2.79934  5.26787  3.04458  1.59384  4.61219  3.56119  3.73357  4.08125  1.90675  3.01122  4.31336  2.84343  3.42100  2.65633  2.55431  2.76574  3.02653  3.65913  5.69067  4.30344    288 e - - -
          2.68618  4.42225  2.77519  2.73123  3.46354  2.40513  3.72494  3.29354  2.67741  2.69355  4.24690  2.90347  2.73739  3.18146  2.89801  2.37887  2.77519  2.98518  4.58477  3.61503
          0.01429  4.65126  5.37361  0.61958  0.77255  0.48576  0.95510
    288   2.75615  5.53565  2.52301  1.65451  4.85910  3.55287  3.88611  4.35746  2.19222  3.83069  4.60174  1.53670  4.04697  3.00757  3.23274  2.91883  3.23790  3.91835  5.96662  4.52092    289 n - - -
          2.68618  4.42225  2.77519  2.73123  3.46354  2.40513  3.72494  3.29354  2.67741  2.69355  4.24690  2.90347  2.73739  3.18146  2.89801  2.37887  2.77519  2.98518  4.58477  3.61503
          0.01429  4.65126  5.37361  0.61958  0.77255  0.48576  0.95510
    289   2.21156  4.70621  3.36419  2.80595  3.89454  3.66069  3.89090  2.31103  2.33099  2.75666  3.80283  1.96040  4.04922  3.11282  3.18171  2.88742  2.99856  2.74481  5.26757  3.98974    290 n - - -
          2.68618  4.42225  2.77519  2.73123  3.46354  2.40513  3.72494  3.29354  2.67741  2.69355  4.24690  2.90347  2.73739  3.18146  2.89801  2.37887  2.77519  2.98518  4.58477  3.61503
          0.01429  4.65126  5.37361  0.61958  0.77255  0.48576  0.95510
    290   1.85931  4.36878  3.86643  3.29337  3.49707  3.79612  4.07889  2.47373  3.21527  2.56494  3.09675  3.63189  3.40936  3.49680  2.63475  3.06089  2.99855  1.77785  4.97936  3.76601    291 v - - -
          2.68618  4.42225  2.77519  2.73123  3.46354  2.40513  3.72494  3.29354  2.67741  2.69355  4.24690  2.90347  2.73739  3.18146  2.89801  2.37887  2.77519  2.98518  4.58477  3.61503
          0.01429  4.65126  5.37361  0.61958  0.77255  0.48576  0.95510
    291   2.15402  4.58852  3.47553  2.91184  3.75270  3.68284  3.92671  3.12219  2.54250  1.66220  3.69220  3.35706  3.46966  3.19553  2.96292  2.71134  2.74723  2.69130  5.15977  3.90479    292 l - - -
          2.68618  4.42225  2.77519  2.73123  3.46354  2.40513  3.72494  3.29354  2.67741  2.69355  4.24690  2.90347  2.73739  3.18146  2.89801  2.37887  2.77519  2.98518  4.58477  3.61503
          0.01429  4.65126  5.37361  0.61958  0.77255  0.48576  0.95510
    292   3.45167  4.76656  5.15517  4.62090  1.55972  4.58497  4.45222  2.80377  4.44405  1.08625  2.92556  4.59992  4.84919  4.46461  4.45220  3.91661  3.67075  2.85957  4.68512  2.34602    293 l - - -
          2.68618  4.42225  2.77519  2.73123  3.46354  2.40513  3.72494  3.29354  2.67741  2.69355  4.24690  2.90347  2.73739  3.18146  2.89801  2.37887  2.77519  2.98518  4.58477  3.61503
          0.01429  4.65126  5.37361  0.61958  0.77255  0.48576  0.95510
    293   2.53790  4.72719  3.35840  1.84479  2.48192  3.67316  3.87797  3.28741  2.78549  2.94980  3.81856  3.28657  4.06178  3.12529  2.84931  2.90371  3.01901  3.02728  5.18274  2.28181    294 e - - -
          2.68618  4.42225  2.77519  2.73123  3.46354  2.40513  3.72494  3.29354  2.67741  2.69355  4.24690  2.90347  2.73739  3.18146  2.89801  2.37887  2.77519  2.98518  4.58477  3.61503
          0.01429  4.65126  5.37361  0.61958  0.77255  0.48576  0.95510
    294   2.32527  5.27185  2.71083  1.68006  4.61108  3.53635  3.73270  4.08956  2.13279  3.57164  4.31762  3.00632  3.93897  2.83436  2.19303  2.74556  2.83910  3.66004  5.70475  4.30121    295 e - - -
          2.68618  4.42225  2.77519  2.73123  3.46354  2.40513  3.72494  3.29354  2.67741  2.69355  4.24690  2.90347  2.73739  3.18146  2.89801  2.37887  2.77519  2.98518  4.58477  3.61503
          0.01429  4.65126  5.37361  0.61958  0.77255  0.48576  0.95510
    295   1.64354  5.22060  2.57614  2.49548  4.55487  3.54914  3.75418  4.01812  1.98383  3.52482  4.28615  3.03557  3.95571  2.86391  2.46326  2.53543  3.02523  3.61001  5.67689  4.29007    296 a - - -
          2.68618  4.42225  2.77519  2.73123  3.46354  2.40513  3.72494  3.29354  2.67741  2.69355  4.24690  2.90347  2.73739  3.18146  2.89801  2.37887  2.77519  2.98518  4.58477  3.61503
          0.01429  4.65126  5.37361  0.61958  0.77255  0.48576  0.95510
    296   1.76033  4.53029  4.09159  3.84185  5.01224  1.17413  4.86909  4.47910  3.92521  4.14190  4.91763  3.83487  4.09762  4.15354  4.20188  1.35852  3.11290  3.75279  6.32815  5.16518    297 g - - -
          2.68618  4.42225  2.77519  2.73123  3.46354  2.40513  3.72494  3.29354  2.67741  2.69355  4.24690  2.90347  2.73739  3.18146  2.89801  2.37887  2.77519  2.98518  4.58477  3.61503
          0.01429  4.65126  5.37361  0.61958  0.77255  0.48576  0.95510
    297   2.84657  1.08722  4.78593  4.62681  5.02447  0.96907  5.30341  4.45049  4.54955  4.21363  5.08345  4.30937  4.34324  4.76743  4.63253  3.07402  3.39994  3.84761  6.31653  5.29148    298 g - - -
          2.68618  4.42225  2.77519  2.73123  3.46354  2.40513  3.72494  3.29354  2.67741  2.69355  4.24690  2.90347  2.73739  3.18146  2.89801  2.37887  2.77519  2.98518  4.58477  3.61503
          0.01429  4.65126  5.37361  0.61958  0.77255  0.48576  0.95510
    298   2.91563  1.59206  3.05080  1.52775  4.44481  3.58504  4.04415  3.85254  2.88801  3.49120  4.33499  2.64677  4.11251  3.22715  3.32121  2.96524  3.21135  3.50609  5.72592  4.39410    299 e - - -
          2.68618  4.42225  2.77519  2.73123  3.46354  2.40513  3.72494  3.29354  2.67741  2.69355  4.24690  2.90347  2.73739  3.18146  2.89801  2.37887  2.77519  2.98518  4.58477  3.61503
          0.01429  4.65126  5.37361  0.61958  0.77255  0.48576  0.95510
    299   2.76791  1.81830  3.40237  1.72938  3.99491  3.61751  3.99890  3.01151  2.88967  3.04180  3.91350  3.34963  4.07681  3.23047  3.29099  2.49257  3.04306  3.04413  5.37225  4.09783    300 e - - -
          2.68618  4.42225  2.77519  2.73123  3.46354  2.40513  3.72494  3.29354  2.67741  2.69355  4.24690  2.90347  2.73739  3.18146  2.89801  2.37887  2.77519  2.98518  4.58477  3.61503
          0.01429  4.65126  5.37361  0.61958  0.77255  0.48576  0.95510
    300   3.33644  1.25603  5.04271  4.65450  1.18726  4.21827  4.47867  3.11455  4.47609  2.71927  3.92665  4.51050  4.74244  4.58150  4.51380  3.68154  3.67805  2.99716  4.75954  3.18734    301 f - - -
          2.68618  4.42225  2.77519  2.73123  3.46354  2.40513  3.72494  3.29354  2.67741  2.69355  4.24690  2.90347  2.73739  3.18146  2.89801  2.37887  2.77519  2.98518  4.58477  3.61503
          0.01429  4.65126  5.37361  0.61958  0.77255  0.48576  0.95510
    301   2.48646  4.51814  4.12051  3.72001  1.21241  3.62554  4.38305  3.32368  3.68337  3.02862  3.98956  3.85933  4.24663  3.93074  3.92711  1.57517  3.17338  3.04947  5.14600  3.72959    302 f - - -
          2.68618  4.42225  2.77519  2.73123  3.46354  2.40513  3.72494  3.29354  2.67741  2.69355  4.24690  2.90347  2.73739  3.18146  2.89801  2.37887  2.77519  2.98518  4.58477  3.61503
          0.01429  4.65126  5.37361  0.61958  0.77255  0.48576  0.95510
    302   2.58756  4.38402  4.11630  3.57139  1.87400  3.83645  4.20311  2.82388  3.47817  1.97706  3.50574  3.81724  4.26215  3.72736  3.71371  1.69089  3.08294  2.63737  4.93986  3.66032    303 s - - -
          2.68618  4.42225  2.77519  2.73123  3.46354  2.40513  3.72494  3.29354  2.67741  2.69355  4.24690  2.90347  2.73739  3.18146  2.89801  2.37887  2.77519  2.98518  4.58477  3.61503
          0.01429  4.65126  5.37361  0.61958  0.77255  0.48576  0.95510
    303   2.98992  4.53577  4.26002  3.74106  1.73781  3.98626  4.21031  2.91552  3.63954  1.93692  3.58615  3.95338  4.40593  3.87323  3.85924  1.50797  3.25585  2.76765  4.78619  3.34674    304 s - - -
          2.68618  4.42225  2.77519  2.73123  3.46354  2.40513  3.72494  3.29354  2.67741  2.69355  4.24690  2.90347  2.73739  3.18146  2.89801  2.37887  2.77519  2.98518  4.58477  3.61503
          0.01429  4.65126  5.37361  0.61958  0.77255  0.48576  0.95510
    304   2.13692  4.57905  3.90405  3.60891  4.88311  3.32887  4.69286  4.33082  3.67480  3.99014  4.78467  3.73323  1.46975  3.94776  3.99536  1.08802  3.11656  3.69257  6.19392  4.98976    305 s - - -
          2.68618  4.42225  2.77519  2.73123  3.46354  2.40513  3.72494  3.29354  2.67741  2.69355  4.24690  2.90347  2.73739  3.18146  2.89801  2.37887  2.77519  2.98518  4.58477  3.61503
          0.01429  4.65126  5.37361  0.61958  0.77255  0.48576  0.95510
    305   3.42565  5.75561  1.08669  2.71817  5.30614  3.68083  4.39483  4.89414  3.48084  4.40604  5.29601  3.28439  1.19334  3.59307  4.06486  3.35947  3.77481  4.42473  6.45438  5.05236    306 d - - -
          2.68618  4.42225  2.77519  2.73123  3.46354  2.40513  3.72494  3.29354  2.67741  2.69355  4.24690  2.90347  2.73739  3.18146  2.89801  2.37887  2.77519  2.98518  4.58477  3.61503
          0.01429  4.65126  5.37361  0.61958  0.77255  0.48576  0.95510
    306   3.44026  5.77534  1.01142  2.71058  5.43480  1.19398  4.43850  5.04008  3.58347  4.53735  5.43075  3.27720  4.35758  3.64298  4.20264  3.37143  3.81270  4.52413  6.57169  5.15475    307 d - - -
          2.68618  4.42225  2.77519  2.73123  3.46354  2.40513  3.72494  3.29354  2.67741  2.69355  4.24690  2.90347  2.73739  3.18146  2.89801  2.37887  2.77519  2.98518  4.58477  3.61503
          0.01429  4.65126  5.37361  0.61958  0.77255  0.48576  0.95510
    307   3.01054  4.58889  4.23781  3.75467  2.98560  1.48478  4.39461  2.87569  3.66525  1.31956  3.55863  3.99776  4.42987  3.92106  3.89623  3.33075  3.29599  2.76747  5.07749  3.75726    308 l - - -
          2.68618  4.42225  2.77519  2.73123  3.46354  2.40513  3.72494  3.29354  2.67741  2.69355  4.24690  2.90347  2.73739  3.18146  2.89801  2.37887  2.77519  2.98518  4.58477  3.61503
          0.01429  4.65126  5.37361  0.61958  0.77255  0.48576  0.95510
    308   2.85175  1.86511  4.58126  4.00240  2.71053  3.96615  4.33275  2.61929  3.83493  1.42155  3.34704  4.08499  4.35728  4.00936  3.93027  2.84370  3.10217  2.46329  4.87595  3.65214    309 l - - -
          2.68618  4.42225  2.77519  2.73123  3.46354  2.40513  3.72494  3.29354  2.67741  2.69355  4.24690  2.90347  2.73739  3.18146  2.89801  2.37887  2.77519  2.98518  4.58477  3.61503
          0.01429  4.65126  5.37361  0.61958  0.77255  0.48576  0.95510
    309   2.75829  2.57192  2.69309  2.59587  4.34569  3.54597  3.82320  3.77651  2.61260  3.35720  4.15503  3.11281  3.97559  1.81645  3.07988  2.10503  2.77103  3.41534  5.57430  4.22497    310 q - - -
          2.68618  4.42225  2.77519  2.73123  3.46354  2.40513  3.72494  3.29354  2.67741  2.69355  4.24690  2.90347  2.73739  3.18146  2.89801  2.37887  2.77519  2.98518  4.58477  3.61503
          0.01429  4.65126  5.37361  0.61958  0.77255  0.48576  0.95510
    310   2.95268  5.40851  2.93365  1.71260  4.75415  3.60572  3.83398  4.21611  2.29737  3.69528  4.47201  3.07697  4.04759  1.46142  2.95284  2.90638  2.79056  3.80390  5.82179  4.43927    311 q - - -
          2.68618  4.42225  2.77519  2.73123  3.46354  2.40513  3.72494  3.29354  2.67741  2.69355  4.24690  2.90347  2.73739  3.18146  2.89801  2.37887  2.77519  2.98518  4.58477  3.61503
          0.01429  4.65126  5.37361  0.61958  0.77255  0.48576  0.95510
    311   1.98650  5.16600  3.00957  1.96816  4.48388  3.53820  3.22561  3.94159  2.52102  3.47000  4.23864  2.80366  3.94743  2.87383  3.00587  2.13537  2.38491  3.54719  5.64285  4.25808    312 e - - -
          2.68618  4.42225  2.77519  2.73123  3.46354  2.40513  3.72494  3.29354  2.67741  2.69355  4.24690  2.90347  2.73739  3.18146  2.89801  2.37887  2.77519  2.98518  4.58477  3.61503
          0.01429  4.65126  5.37361  0.61958  0.77255  0.48576  0.95510
    312   1.58503  4.45930  4.01758  3.54793  3.86017  3.60719  4.37300  3.13224  3.47482  1.37823  3.83440  3.76528  4.18686  3.76365  3.74779  2.11905  3.08590  2.88036  5.35326  4.14347    313 l - - -
          2.68618  4.42225  2.77519  2.73123  3.46354  2.40513  3.72494  3.29354  2.67741  2.69355  4.24690  2.90347  2.73739  3.18146  2.89801  2.37887  2.77519  2.98518  4.58477  3.61503
          0.01429  4.65126  5.37361  0.61958  0.77255  0.48576  0.95510
    313   2.96174  5.23282  1.72051  2.55536  4.45601  3.59537  3.92501  3.90123  2.78466  1.57944  4.32018  2.81082  4.07728  2.60337  3.26926  2.95441  3.20958  3.56868  5.71790  4.34215    314 l - - -
          2.68618  4.42225  2.77519  2.73123  3.46354  2.40513  3.72494  3.29354  2.67741  2.69355  4.24690  2.90347  2.73739  3.18146  2.89801  2.37887  2.77519  2.98518  4.58477  3.61503
          0.01429  4.65126  5.37361  0.61958  0.77255  0.48576  0.95510
    314   2.59322  4.81405  1.89597  2.53664  4.01959  3.61520  3.83355  3.00574  2.67840  3.05548  3.30843  2.96895  4.00494  3.01880  3.12296  2.83035  2.76910  2.18066  5.34764  4.04320    315 d - - -
          2.68618  4.42225  2.77519  2.73123  3.46354  2.40513  3.72494  3.29354  2.67741  2.69355  4.24690  2.90347  2.73739  3.18146  2.89801  2.37887  2.77519  2.98518  4.58477  3.61503
          0.01429  4.65126  5.37361  0.61958  0.77255  0.48576  0.95510
    315   2.52637  4.29755  4.59818  4.01512  3.43301  4.06435  4.42768  2.11343  3.86679  1.39061  3.40948  4.13989  4.42752  4.05957  3.98537  3.06078  2.83352  1.63291  5.01036  3.82562    316 l - - -
          2.68618  4.42225  2.77519  2.73123  3.46354  2.40513  3.72494  3.29354  2.67741  2.69355  4.24690  2.90347  2.73739  3.18146  2.89801  2.37887  2.77519  2.98518  4.58477  3.61503
          0.01429  4.65126  5.37361  0.61958  0.77255  0.48576  0.95510
    316   2.76388  4.97066  2.41899  2.46108  4.20971  2.61242  3.79284  3.62723  2.44485  1.94779  3.06851  2.87997  3.97653  2.94339  3.06073  2.79475  2.99623  3.30296  5.47235  4.13484    317 l - - -
          2.68618  4.42225  2.77519  2.73123  3.46354  2.40513  3.72494  3.29354  2.67741  2.69355  4.24690  2.90347  2.73739  3.18146  2.89801  2.37887  2.77519  2.98518  4.58477  3.61503
          0.01429  4.65126  5.37361  0.61958  0.77255  0.48576  0.95510
    317   2.83980  5.33049  2.33026  2.48306  4.67770  2.71482  3.76307  4.15394  1.52167  3.62711  4.37942  3.02881  3.97475  2.26944  2.71800  2.79761  3.07062  3.72422  5.75131  4.35317    318 k - - -
          2.68618  4.42225  2.77519  2.73123  3.46354  2.40513  3.72494  3.29354  2.67741  2.69355  4.24690  2.90347  2.73739  3.18146  2.89801  2.37887  2.77519  2.98518  4.58477  3.61503
          0.01429  4.65126  5.37361  0.61958  0.77255  0.48576  0.95510
    318   2.91500  5.34660  3.15737  2.59815  4.71945  3.23648  2.80870  4.16658  1.34885  3.62712  4.39580  2.35854  4.03632  2.63637  2.54037  2.87962  3.13128  3.75594  5.72935  4.38303    319 k - - -
          2.68618  4.42225  2.77519  2.73123  3.46354  2.40513  3.72494  3.29354  2.67741  2.69355  4.24690  2.90347  2.73739  3.18146  2.89801  2.37887  2.77519  2.98518  4.58477  3.61503
          0.01429  4.65126  5.37361  0.61958  0.77255  0.48576  0.95510
    319   2.79435  5.09717  3.07061  2.38759  4.36980  3.18548  2.71051  3.80377  2.38455  1.90858  4.16094  2.29356  3.97737  2.72031  2.98997  2.79750  3.02498  3.44929  5.56966  4.21416    320 l - - -
          2.68618  4.42225  2.77519  2.73123  3.46354  2.40513  3.72494  3.29354  2.67741  2.69355  4.24690  2.90347  2.73739  3.18146  2.89801  2.37887  2.77519  2.98518  4.58477  3.61503
          0.01429  4.65126  5.37361  0.61958  0.77255  0.48576  0.95510
    320   2.56286  4.51252  3.21044  3.00190  3.65928  3.71035  3.96251  3.02055  2.95798  1.74764  2.85661  3.42359  4.09368  3.27053  2.93483  2.75092  2.06189  2.78971  5.09226  3.85064    321 l - - -
          2.68618  4.42225  2.77519  2.73123  3.46354  2.40513  3.72494  3.29354  2.67741  2.69355  4.24690  2.90347  2.73739  3.18146  2.89801  2.37887  2.77519  2.98518  4.58477  3.61503
          0.01429  4.65126  5.37361  0.61958  0.77255  0.48576  0.95510
    321   2.75171  5.22998  2.79184  1.82026  4.56195  3.52648  3.71658  4.03837  2.14098  3.52916  4.27460  2.82658  3.92133  2.65708  2.64762  2.57494  2.46681  2.71094  5.66993  4.26748    322 e - - -
          2.68618  4.42225  2.77519  2.73123  3.46354  2.40513  3.72494  3.29354  2.67741  2.69355  4.24690  2.90347  2.73739  3.18146  2.89801  2.37887  2.77519  2.98518  4.58477  3.61503
          0.01429  4.65126  5.37361  0.61958  0.77255  0.48576  0.95510
    322   2.47184  5.03223  2.34235  1.89955  4.29472  3.20143  3.77633  3.06293  2.56496  3.30334  4.10252  3.07836  3.96263  2.91309  3.03887  2.61691  2.99437  2.30905  5.52592  4.17243    323 e - - -
          2.68618  4.42225  2.77519  2.73123  3.46354  2.40513  3.72494  3.29354  2.67741  2.69355  4.24690  2.90347  2.73739  3.18146  2.89801  2.37887  2.77519  2.98518  4.58477  3.61503
          0.01429  4.65126  5.37361  0.61958  0.77255  0.48576  0.95510
    323   2.08872  5.50748  1.48275  1.95734  4.82900  3.54667  3.88507  4.32499  2.72423  3.80749  4.57962  3.00887  4.04069  2.59312  3.25306  2.51328  3.22535  3.89028  5.95147  4.50644    324 d - - -
          2.68618  4.42225  2.77519  2.73123  3.46354  2.40513  3.72494  3.29354  2.67741  2.69355  4.24690  2.90347  2.73739  3.18146  2.89801  2.37887  2.77519  2.98518  4.58477  3.61503
          0.01429  4.65126  5.37361  0.61958  0.77255  0.48576  0.95510
    324   2.99352  5.22520  1.57084  2.35201  4.44979  3.60675  3.96307  1.64995  2.85709  3.46438  4.31629  3.11516  4.10193  2.83926  3.35003  2.99333  3.24362  3.50675  5.73567  4.36855    325 d - - -
          2.68618  4.42225  2.77519  2.73123  3.46354  2.40513  3.72494  3.29354  2.67741  2.69355  4.24690  2.90347  2.73739  3.18146  2.89801  2.37887  2.77519  2.98518  4.58477  3.61503
          0.01429  4.65126  5.37361  0.61958  0.77255  0.48576  0.95510
    325   3.46819  4.74156  5.36977  4.82296  3.63858  4.84455  5.29199  1.22370  4.69180  1.11484  3.43473  4.96770  5.07796  4.81572  4.77377  4.21135  3.16999  1.94097  5.62458  4.51380    326 l - - -
          2.68618  4.42225  2.77519  2.73123  3.46354  2.40513  3.72494  3.29354  2.67741  2.69355  4.24690  2.90347  2.73739  3.18146  2.89801  2.37887  2.77519  2.98518  4.58477  3.61503
          0.01429  4.65126  5.37361  0.61958  0.77255  0.48576  0.95510
    326   2.76861  4.53109  3.58473  3.01208  3.67295  3.72636  2.92782  2.62003  2.06002  1.78095  3.27927  3.43234  4.10496  3.26487  2.97286  2.96898  2.99848  2.60792  5.10197  3.86259    327 l - - -
          2.68618  4.42225  2.77519  2.73123  3.46354  2.40513  3.72494  3.29354  2.67741  2.69355  4.24690  2.90347  2.73739  3.18146  2.89801  2.37887  2.77519  2.98518  4.58477  3.61503
          0.01429  4.65126  5.37361  0.61958  0.77255  0.48576  0.95510
    327   1.89026  5.22219  2.69518  2.46636  4.55104  3.53480  3.29728  4.02226  1.97696  3.51885  4.26946  2.83769  3.92991  2.82720  2.45210  2.73136  2.51200  3.60459  5.66373  4.26752    328 a - - -
          2.68618  4.42225  2.77519  2.73123  3.46354  2.40513  3.72494  3.29354  2.67741  2.69355  4.24690  2.90347  2.73739  3.18146  2.89801  2.37887  2.77519  2.98518  4.58477  3.61503
          0.01429  4.65126  5.37361  0.61958  0.77255  0.48576  0.95510
    328   0.66990  4.48916  4.26620  3.97586  4.80872  3.31328  4.87921  4.17448  3.96037  3.91819  4.73855  3.89761  4.11087  4.20542  4.19448  2.41923  1.98988  3.57702  6.17801  5.02462    329 A - - -
          2.68618  4.42225  2.77519  2.73123  3.46354  2.40513  3.72494  3.29354  2.67741  2.69355  4.24690  2.90347  2.73739  3.18146  2.89801  2.37887  2.77519  2.98518  4.58477  3.61503
          0.01429  4.65126  5.37361  0.61958  0.77255  0.48576  0.95510
    329   1.63554  5.14967  3.04883  2.25898  4.46627  2.79310  3.75474  3.91851  2.32247  3.44967  4.22130  3.04690  3.95098  2.87092  2.51419  2.58232  2.81544  3.52982  5.62350  4.24759    330 a - - -
          2.68618  4.42225  2.77519  2.73123  3.46354  2.40513  3.72494  3.29354  2.67741  2.69355  4.24690  2.90347  2.73739  3.18146  2.89801  2.37887  2.77519  2.98518  4.58477  3.61503
          0.01429  4.65126  5.37361  0.61958  0.77255  0.48576  0.95510
    330   2.75197  4.91106  3.17861  2.14688  4.13918  3.26027  3.79529  3.19425  2.44138  2.12174  3.98517  3.13300  3.98018  2.64732  2.52853  2.63643  2.98279  2.64682  5.41999  4.09572    331 l - - -
          2.68618  4.42225  2.77519  2.73123  3.46354  2.40513  3.72494  3.29354  2.67741  2.69355  4.24690  2.90347  2.73739  3.18146  2.89801  2.37887  2.77519  2.98518  4.58477  3.61503
          0.01429  4.65126  5.37361  0.61958  0.77255  0.48576  0.95510
    331   1.86727  4.26361  4.29433  3.71020  3.02624  3.90751  3.54982  2.63786  3.58229  1.56146  3.34549  3.90500  4.27575  3.79828  3.75203  3.19964  3.03270  1.89950  4.87231  3.67428    332 l - - -
          2.68618  4.42225  2.77519  2.73123  3.46354  2.40513  3.72494  3.29354  2.67741  2.69355  4.24690  2.90347  2.73739  3.18146  2.89801  2.37887  2.77519  2.98518  4.58477  3.61503
          0.01429  4.65126  5.37361  0.61958  0.77255  0.48576  0.95510
    332   1.62602  4.44215  3.82077  3.27366  3.71310  3.66471  4.14754  3.00756  3.21662  2.14730  3.68042  3.60158  4.13857  3.50713  3.53984  2.09147  2.39018  2.38410  5.17265  3.95164    333 a - - -
          2.68618  4.42225  2.77519  2.73123  3.46354  2.40513  3.72494  3.29354  2.67741  2.69355  4.24690  2.90347  2.73739  3.18146  2.89801  2.37887  2.77519  2.98518  4.58477  3.61503
          0.01429  4.65126  5.37361  0.61958  0.77255  0.48576  0.95510
    333   1.87134  5.24087  2.72451  2.28577  4.57353  2.98919  3.72285  4.05083  2.21917  3.54069  4.28664  2.99946  3.92594  2.65510  2.63709  2.16875  2.99191  3.62521  5.68096  4.27704    334 a - - -
          2.68618  4.42225  2.77519  2.73123  3.46354  2.40513  3.72494  3.29354  2.67741  2.69355  4.24690  2.90347  2.73739  3.18146  2.89801  2.37887  2.77519  2.98518  4.58477  3.61503
          0.01429  4.65126  5.37361  0.61958  0.77255  0.48576  0.95510
    334   2.74822  5.21850  2.78195  2.45534  4.54749  3.19396  3.71613  4.02183  2.24176  3.51681  4.26400  2.41777  3.92039  2.41699  2.58446  2.22908  2.49412  2.85529  5.66105  4.26053    335 s - - -
          2.68618  4.42225  2.77519  2.73123  3.46354  2.40513  3.72494  3.29354  2.67741  2.69355  4.24690  2.90347  2.73739  3.18146  2.89801  2.37887  2.77519  2.98518  4.58477  3.61503
          0.01429  4.65126  5.37361  0.61958  0.77255  0.48576  0.95510
    335   2.76170  5.12413  1.94439  2.52061  4.47185  2.76940  3.77939  3.92570  2.54846  3.46349  4.23583  3.05392  3.95206  2.89859  2.81852  2.24491  2.13029  3.14252  5.64296  4.26460    336 d - - -
          2.68618  4.42225  2.77519  2.73123  3.46354  2.40513  3.72494  3.29354  2.67741  2.69355  4.24690  2.90347  2.73739  3.18146  2.89801  2.37887  2.77519  2.98518  4.58477  3.61503
          0.01429  4.65126  5.37361  0.61958  0.77255  0.48576  0.95510
    336   2.78470  4.84346  2.54392  2.28680  4.05547  2.34123  3.86512  2.69292  2.72238  3.08715  3.93592  3.19380  4.02661  3.05321  3.17016  2.86087  3.02076  1.95419  5.38864  4.08154    337 v - - -
          2.68618  4.42225  2.77519  2.73123  3.46354  2.40513  3.72494  3.29354  2.67741  2.69355  4.24690  2.90347  2.73739  3.18146  2.89801  2.37887  2.77519  2.98518  4.58477  3.61503
          0.01429  4.65126  5.37361  0.61958  0.77255  0.48576  0.95510
    337   2.86271  4.51822  5.07276  4.52488  3.78464  4.54644  5.01167  1.46658  4.40121  2.13073  3.66050  4.65050  4.86383  4.61091  4.52769  3.89329  2.52220  1.10378  5.52725  4.32963    338 v - - -
          2.68618  4.42225  2.77519  2.73123  3.46354  2.40513  3.72494  3.29354  2.67741  2.69355  4.24690  2.90347  2.73739  3.18146  2.89801  2.37887  2.77519  2.98518  4.58477  3.61503
          0.01429  4.65126  5.37361  0.61958  0.77255  0.48576  0.95510
    338   2.77737  4.39102  4.02775  3.47867  3.61210  3.77719  4.23795  2.77210  3.39487  2.13429  3.58710  3.75757  4.22711  3.66924  3.66634  2.11477  1.81190  1.76455  5.11636  3.90806    339 v - - -
          2.68618  4.42225  2.77519  2.73123  3.46354  2.40513  3.72494  3.29354  2.67741  2.69355  4.24690  2.90347  2.73739  3.18146  2.89801  2.37887  2.77519  2.98518  4.58477  3.61503
          0.01429  4.65126  5.37361  0.61958  0.77255  0.48576  0.95510
    339   2.80911  4.31779  4.18880  3.61556  3.46514  3.89475  4.24442  2.41644  3.51307  2.50008  2.85404  3.86061  4.28195  3.75684  3.73359  2.18099  2.20204  1.49318  4.99044  3.79200    340 v - - -
          2.68618  4.42225  2.77519  2.73123  3.46354  2.40513  3.72494  3.29354  2.67741  2.69355  4.24690  2.90347  2.73739  3.18146  2.89801  2.37887  2.77519  2.98518  4.58477  3.61503
          0.01429  4.65126  5.37361  0.61958  0.77255  0.48576  0.95510
    340   3.03352  4.40762  4.76759  4.18973  3.35972  4.22816  4.51970  2.10550  4.03008  2.30122  3.03825  4.29695  4.56368  4.20342  4.12973  3.54454  3.26839  1.41215  5.01489  1.63006    341 v - - -
          2.68618  4.42225  2.77519  2.73123  3.46354  2.40513  3.72494  3.29354  2.67741  2.69355  4.24690  2.90347  2.73739  3.18146  2.89801  2.37887  2.77519  2.98518  4.58477  3.61503
          0.01429  4.65126  5.37361  0.61958  0.77255  0.48576  0.95510
    341   4.21736  5.54399  4.66854  4.40542  2.40403  4.76670  1.21748  4.24185  4.18081  3.49432  4.75427  4.36073  5.12271  4.38962  4.31387  4.18777  4.44081  4.11780  4.06994  0.93796    342 y - - -
          2.68618  4.42225  2.77519  2.73123  3.46354  2.40513  3.72494  3.29354  2.67741  2.69355  4.24690  2.90347  2.73739  3.18146  2.89801  2.37887  2.77519  2.98518  4.58477  3.61503
          0.01429  4.65126  5.37361  0.61958  0.77255  0.48576  0.95510
    342   4.13950  5.43098  4.84687  4.58164  1.00953  4.76784  1.15998  4.03002  4.41587  3.31811  4.58092  4.44881  5.12646  4.50595  4.50459  4.18890  4.37791  3.93019  4.08838  2.35345    343 f - - -
          2.68618  4.42225  2.77519  2.73123  3.46354  2.40513  3.72494  3.29354  2.67741  2.69355  4.24690  2.90347  2.73739  3.18146  2.89801  2.37887  2.77519  2.98518  4.58477  3.61503
          0.01429  4.65126  5.37361  0.61958  0.77255  0.48576  0.95510
    343   3.75044  5.02024  5.50916  4.94787  1.28604  4.99223  5.05490  2.64022  4.78841  1.42810  1.58172  5.06191  5.12978  4.73919  4.77916  4.35018  3.95889  2.85299  5.19645  3.93454    344 f - - -
          2.68618  4.42225  2.77519  2.73123  3.46354  2.40513  3.72494  3.29354  2.67741  2.69355  4.24690  2.90347  2.73739  3.18146  2.89801  2.37887  2.77519  2.98518  4.58477  3.61503
          0.01429  4.65126  5.37361  0.61958  0.77255  0.48576  0.95510
    344   2.84191  4.56374  5.02169  4.45159  3.52644  4.48231  4.87383  2.28112  4.30318  1.70822  1.77192  4.58174  4.78312  4.45913  4.39865  3.81741  3.46237  1.26602  5.33189  4.18922    345 v - - -
          2.68618  4.42225  2.77519  2.73123  3.46354  2.40513  3.72494  3.29354  2.67741  2.69355  4.24690  2.90347  2.73739  3.18146  2.89801  2.37887  2.77519  2.98518  4.58477  3.61503
          0.01429  4.65126  5.37361  0.61958  0.77255  0.48576  0.95510
    345   2.79378  4.64663  3.61274  3.19069  4.10201  3.62231  4.25352  3.17421  3.19227  3.11321  4.03349  1.52783  4.17377  3.52357  3.55366  2.98200  2.36471  1.58210  5.53486  4.27794    346 n - - -
          2.68618  4.42225  2.77519  2.73123  3.46354  2.40513  3.72494  3.29354  2.67741  2.69355  4.24690  2.90347  2.73739  3.18146  2.89801  2.37887  2.77519  2.98518  4.58477  3.61503
          0.01429  4.65126  5.37361  0.61958  0.77255  0.48576  0.95510
    346   2.81896  4.65888  3.62994  3.24208  4.13492  3.63746  4.31165  3.13494  3.25443  3.13272  4.07090  1.44225  4.20525  3.58843  3.60621  3.01602  2.69712  1.48171  5.58319  4.32444    347 n - - -
          2.68618  4.42225  2.77519  2.73123  3.46354  2.40513  3.72494  3.29354  2.67741  2.69355  4.24690  2.90347  2.73739  3.18146  2.89801  2.37887  2.77519  2.98518  4.58477  3.61503
          0.01429  4.65126  5.37361  0.61958  0.77255  0.48576  0.95510
    347   2.74446  4.50150  4.08251  3.63581  4.05297  3.60534  4.50289  3.05300  3.56698  3.03711  3.99634  3.82830  1.49407  3.86495  3.84611  3.00120  2.15924  1.54471  5.54907  4.34118    348 p - - -
          2.68618  4.42225  2.77519  2.73123  3.46354  2.40513  3.72494  3.29354  2.67741  2.69355  4.24690  2.90347  2.73739  3.18146  2.89801  2.37887  2.77519  2.98518  4.58477  3.61503
          0.01429  4.65126  5.37361  0.61958  0.77255  0.48576  0.95510
    348   3.04260  4.94396  3.97989  3.88413  5.27563  1.02906  5.06640  4.84704  4.13906  4.46502  5.31536  4.05710  1.00781  4.39010  4.40703  3.21544  3.56530  4.17492  6.42432  5.38094    349 p - - -
          2.68618  4.42225  2.77519  2.73123  3.46354  2.40513  3.72494  3.29354  2.67741  2.69355  4.24690  2.90347  2.73739  3.18146  2.89801  2.37887  2.77519  2.98518  4.58477  3.61503
          0.01429  4.65126  5.37361  0.61958  0.77255  0.48576  0.95510
    349   3.31124  5.90601  2.19938  1.27273  5.24574  1.32390  4.14331  4.78340  3.17545  4.25766  5.10119  3.04706  4.20935  3.30744  3.78807  3.19141  3.60826  4.32698  6.40504  4.88381    350 e - - -
          2.68618  4.42225  2.77519  2.73123  3.46354  2.40513  3.72494  3.29354  2.67741  2.69355  4.24690  2.90347  2.73739  3.18146  2.89801  2.37887  2.77519  2.98518  4.58477  3.61503
          0.01429  4.65126  5.37361  0.61958  0.77255  0.48576  0.95510
    350   3.04373  5.60330  1.86983  1.53403  4.92057  3.55201  3.93277  4.42551  2.80528  3.90198  4.68309  2.31387  4.07403  3.06174  3.34951  2.96443  1.96045  3.98473  6.04459  4.58209    351 e - - -
          2.68618  4.42225  2.77519  2.73123  3.46354  2.40513  3.72494  3.29354  2.67741  2.69355  4.24690  2.90347  2.73739  3.18146  2.89801  2.37887  2.77519  2.98518  4.58477  3.61503
          0.01429  4.65126  5.37361  0.61958  0.77255  0.48576  0.95510
    351   2.53642  5.17303  2.80233  2.06469  4.48011  3.53640  3.73515  3.94062  2.49022  3.46228  4.22545  2.51152  3.93398  2.64657  2.97656  2.59467  1.86058  3.54342  3.96824  4.24154    352 t - - -
          2.68618  4.42225  2.77519  2.73123  3.46354  2.40513  3.72494  3.29354  2.67741  2.69355  4.24690  2.90347  2.73739  3.18146  2.89801  2.37887  2.77519  2.98518  4.58477  3.61503
          0.01429  4.65126  5.37361  0.61958  0.77255  0.48576  0.95510
    352   2.61710  4.07340  2.52456  1.90647  4.53534  3.52684  3.71584  3.57326  2.02836  3.50641  4.25518  3.00206  3.54433  2.59156  2.58635  2.71727  2.80747  3.58973  4.13412  4.25472    353 e - - -
          2.68618  4.42225  2.77519  2.73123  3.46354  2.40513  3.72494  3.29354  2.67741  2.69355  4.24690  2.90347  2.73739  3.18146  2.89801  2.37887  2.77519  2.98518  4.58477  3.61503
          0.01429  4.65126  5.37361  0.61958  0.77255  0.48576  0.95510
    353   2.51296  5.17635  3.03372  1.99133  4.49228  3.20011  3.76432  3.94428  2.23677  3.47221  4.24535  3.05105  3.96306  2.88108  2.78721  2.77660  1.66274  3.55527  5.64280  4.26692    354 t - - -
          2.68618  4.42225  2.77519  2.73123  3.46354  2.40513  3.72494  3.29354  2.67741  2.69355  4.24690  2.90347  2.73739  3.18146  2.89801  2.37887  2.77519  2.98518  4.58477  3.61503
          0.01429  4.65126  5.37361  0.61958  0.77255  0.48576  0.95510
    354   2.81476  2.85228  4.46476  3.89366  3.45759  3.91919  4.36242  1.83286  3.75706  2.49145  3.44921  4.02497  4.33394  3.96300  3.90135  2.89834  1.60417  2.01512  5.00040  3.81216    355 t - - -
          2.68618  4.42225  2.77519  2.73123  3.46354  2.40513  3.72494  3.29354  2.67741  2.69355  4.24690  2.90347  2.73739  3.18146  2.89801  2.37887  2.77519  2.98518  4.58477  3.61503
          0.01429  4.65126  5.37361  0.61958  0.77255  0.48576  0.95510
    355   2.52360  3.24010  2.53994  2.37423  4.05520  3.28609  3.81358  2.56743  2.64527  3.09016  3.52478  3.16227  3.99029  2.52941  2.86052  2.81131  2.77838  2.70013  5.36656  4.05482    356 e - - -
          2.68618  4.42225  2.77519  2.73123  3.46354  2.40513  3.72494  3.29354  2.67741  2.69355  4.24690  2.90347  2.73739  3.18146  2.89801  2.37887  2.77519  2.98518  4.58477  3.61503
          0.01429  4.65126  5.37361  0.61958  0.77255  0.48576  0.95510
    356   2.79881  5.29906  2.74670  1.89894  4.64630  3.54458  3.73677  4.12653  1.64505  3.59877  4.34323  3.01185  3.94806  2.43033  2.59109  2.43999  3.02917  3.69173  5.72296  4.32018    357 k - - -
          2.68618  4.42225  2.77519  2.73123  3.46354  2.40513  3.72494  3.29354  2.67741  2.69355  4.24690  2.90347  2.73739  3.18146  2.89801  2.37887  2.77519  2.98518  4.58477  3.61503
          0.01429  4.65126  5.37361  0.61958  0.77255  0.48576  0.95510
    357   2.82641  5.29527  3.02133  2.06506  4.64138  1.95411  3.75144  4.11006  2.00226  3.58917  4.34393  3.04047  3.97127  2.50416  2.55480  2.54331  3.05451  3.68826  5.71631  4.32924    358 g - - -
          2.68618  4.42225  2.77519  2.73123  3.46354  2.40513  3.72494  3.29354  2.67741  2.69355  4.24690  2.90347  2.73739  3.18146  2.89801  2.37887  2.77519  2.98518  4.58477  3.61503
          0.01429  4.65126  5.37361  0.61958  0.77255  0.48576  0.95510
    358   2.23027  4.50009  3.57982  3.01368  3.64385  2.43850  3.96550  2.79761  2.46376  2.28477  3.00113  3.43208  4.09576  3.27957  3.33690  2.47075  2.98060  2.41631  5.08007  3.84002    359 a - - -
          2.68618  4.42225  2.77519  2.73123  3.46354  2.40513  3.72494  3.29354  2.67741  2.69355  4.24690  2.90347  2.73739  3.18146  2.89801  2.37887  2.77519  2.98518  4.58477  3.61503
          0.01429  4.65126  5.37361  0.61958  0.77255  0.48576  0.95510
    359   2.35915  5.00402  3.17326  2.60681  4.25892  3.26384  3.78344  2.66568  1.84321  3.26353  3.50104  3.12336  3.98727  2.70188  2.14158  2.80790  3.00989  3.34539  5.48930  4.15818    360 k - - -
          2.68618  4.42225  2.77519  2.73123  3.46354  2.40513  3.72494  3.29354  2.67741  2.69355  4.24690  2.90347  2.73739  3.18146  2.89801  2.37887  2.77519  2.98518  4.58477  3.61503
          0.01429  4.65126  5.37361  0.61958  0.77255  0.48576  0.95510
    360   2.23201  4.81747  2.51251  2.53021  3.49828  3.60964  3.82366  3.41916  2.66470  1.94022  3.39714  3.17859  3.99765  2.80995  2.87675  2.63463  2.97869  3.13003  5.34486  4.03929    361 l - - -
          2.68618  4.42225  2.77519  2.73123  3.46354  2.40513  3.72494  3.29354  2.67741  2.69355  4.24690  2.90347  2.73739  3.18146  2.89801  2.37887  2.77519  2.98518  4.58477  3.61503
          0.01429  4.65126  5.37361  0.61958  0.77255  0.48576  0.95510
    361   3.89558  5.11936  5.79686  5.20475  2.60682  5.24609  5.50194  1.99873  5.06512  0.64029  2.42532  5.39260  5.28033  4.92109  5.00405  4.62442  4.09412  2.81371  5.52040  4.55409    362 L - - -
          2.68618  4.42225  2.77519  2.73123  3.46354  2.40513  3.72494  3.29354  2.67741  2.69355  4.24690  2.90347  2.73739  3.18146  2.89801  2.37887  2.77519  2.98518  4.58477  3.61503
          0.01429  4.65126  5.37361  0.61958  0.77255  0.48576  0.95510
    362   2.79754  4.81793  2.34573  1.97467  4.01842  3.66048  3.89284  2.01680  2.74926  2.47572  3.89549  3.23868  4.05462  3.08484  3.19077  2.89067  3.03098  2.78006  5.38058  4.07992    363 e - - -
          2.68618  4.42225  2.77519  2.73123  3.46354  2.40513  3.72494  3.29354  2.67741  2.69355  4.24690  2.90347  2.73739  3.18146  2.89801  2.37887  2.77519  2.98518  4.58477  3.61503
          0.01429  4.65126  5.37361  0.61958  0.77255  0.48576  0.95510
    363   2.57832  5.36284  1.86619  2.00407  4.69939  3.54332  3.78347  4.18461  2.54021  3.66120  4.41364  3.00826  3.97646  2.47135  1.97021  2.80432  3.08880  3.75047  5.79263  4.37631    364 d - - -
          2.68618  4.42225  2.77519  2.73123  3.46354  2.40513  3.72494  3.29354  2.67741  2.69355  4.24690  2.90347  2.73739  3.18146  2.89801  2.37887  2.77519  2.98518  4.58477  3.61503
          0.01429  4.65126  5.37361  0.61958  0.77255  0.48576  0.95510
    364   2.38746  4.85576  3.26607  2.51837  4.06920  3.63224  3.82786  1.98986  2.36087  2.70092  3.93598  3.19668  4.01776  2.47097  2.47326  2.84933  3.00788  3.17244  5.37157  4.07162    365 i - - -
          2.68618  4.42225  2.77519  2.73123  3.46354  2.40513  3.72494  3.29354  2.67741  2.69355  4.24690  2.90347  2.73739  3.18146  2.89801  2.37887  2.77519  2.98518  4.58477  3.61503
          0.01429  4.65126  5.37361  0.61958  0.77255  0.48576  0.95510
    365   3.30142  4.64613  4.96965  4.42473  3.09656  4.46549  4.50468  1.52613  4.24273  1.69035  3.42141  4.48628  4.76394  4.37025  4.31575  3.79454  3.53038  2.52574  4.83546  1.45889    366 y - - -
          2.68618  4.42225  2.77519  2.73123  3.46354  2.40513  3.72494  3.29354  2.67741  2.69355  4.24690  2.90347  2.73739  3.18146  2.89801  2.37887  2.77519  2.98518  4.58477  3.61503
          0.01429  4.65126  5.37361  0.61958  0.77255  0.48576  0.95510
    366   3.10301  5.58130  1.64767  2.14464  4.77157  3.57535  3.98225  4.33926  2.90180  3.85550  4.67102  2.50861  4.11647  3.13583  3.44694  3.03063  3.36351  3.94117  5.98755  1.55935    367 y - - -
          2.68618  4.42225  2.77519  2.73123  3.46354  2.40513  3.72494  3.29354  2.67741  2.69355  4.24690  2.90347  2.73739  3.18146  2.89801  2.37887  2.77519  2.98518  4.58477  3.61503
          0.01429  4.65126  5.37361  0.61958  0.77255  0.48576  0.95510
    367   2.25291  4.97915  2.41750  2.23582  4.22361  3.57428  3.78093  2.66386  2.42855  2.25665  4.04838  3.09848  3.96774  2.72116  3.04260  2.78183  2.98653  3.31309  5.47711  4.13610    368 e - - -
          2.68618  4.42225  2.77519  2.73123  3.46354  2.40513  3.72494  3.29354  2.67741  2.69355  4.24690  2.90347  2.73739  3.18146  2.89801  2.37887  2.77519  2.98518  4.58477  3.61503
          0.01429  4.65126  5.37361  0.61958  0.77255  0.48576  0.95510
    368   3.07091  4.58169  4.27041  3.72402  3.34582  4.12051  1.65028  1.48606  3.50058  2.10540  3.52943  3.99672  4.47919  3.84405  3.72107  3.42801  3.30552  2.57228  4.98020  3.62880    369 i - - -
          2.68618  4.42225  2.77519  2.73123  3.46354  2.40513  3.72494  3.29354  2.67741  2.69355  4.24690  2.90347  2.73739  3.18146  2.89801  2.37887  2.77519  2.98518  4.58477  3.61503
          0.01429  4.65126  5.37361  0.61958  0.77255  0.48576  0.95510
    369   2.34213  5.01330  3.14963  2.63871  4.39836  2.67674  1.74931  3.83330  2.61540  3.40636  4.20432  3.14551  3.99585  2.99311  2.72255  2.19940  3.03885  3.46157  5.61174  4.26947    370 h - - -
          2.68618  4.42225  2.77519  2.73123  3.46354  2.40513  3.72494  3.29354  2.67741  2.69355  4.24690  2.90347  2.73739  3.18146  2.89801  2.37887  2.77519  2.98518  4.58477  3.61503
          0.01429  4.65126  5.37361  0.61958  0.77255  0.48576  0.95510
    370   2.17891  5.18388  2.57516  2.46791  4.49984  2.96411  2.96869  3.96564  2.17113  2.97688  4.23276  2.79755  3.43293  2.82875  2.95682  2.46245  2.80727  3.22122  5.63484  4.24228    371 k - - -
          2.68618  4.42225  2.77519  2.73123  3.46354  2.40513  3.72494  3.29354  2.67741  2.69355  4.24690  2.90347  2.73739  3.18146  2.89801  2.37887  2.77519  2.98518  4.58477  3.61503
          0.01429  4.65126  5.37361  0.61958  0.77255  0.48576  0.95510
    371   2.46599  5.16564  3.07332  2.52233  4.48562  3.56125  3.75157  3.93643  1.55745  3.13851  4.23194  3.05573  2.94933  2.56901  2.92926  2.24086  3.01332  3.54663  5.62700  4.25563    372 k - - -
          2.68618  4.42225  2.77519  2.73123  3.46354  2.40513  3.72494  3.29354  2.67741  2.69355  4.24690  2.90347  2.73739  3.18146  2.89801  2.37887  2.77519  2.98518  4.58477  3.61503
          0.01429  4.65126  5.37361  0.61958  0.77255  0.48576  0.95510
    372   2.85511  5.26676  3.13478  2.57185  4.63142  3.23872  3.76561  4.08144  1.49237  3.56669  4.33406  2.86731  4.00302  2.87378  2.09659  2.24759  2.80915  3.67489  5.69267  4.33604    373 k - - -
          2.68618  4.42225  2.77519  2.73123  3.46354  2.40513  3.72494  3.29354  2.67741  2.69355  4.24690  2.90347  2.73739  3.18146  2.89801  2.37887  2.77519  2.98518  4.58477  3.61503
          0.01429  4.65126  5.37361  0.61958  0.77255  0.48576  0.95510
    373   2.89119  5.30217  3.15400  2.59474  4.67231  3.63278  3.77548  4.11809  1.64055  3.59433  4.36517  1.90447  4.02569  2.88390  2.19331  2.58076  2.76940  3.71265  5.71043  4.36251    374 k - - -
          2.68618  4.42225  2.77519  2.73123  3.46354  2.40513  3.72494  3.29354  2.67741  2.69355  4.24690  2.90347  2.73739  3.18146  2.89801  2.37887  2.77519  2.98518  4.58477  3.61503
          0.01429  4.65126  5.37361  0.61958  0.77255  0.48576  0.95510
    374   2.76520  4.45480  3.70489  3.14946  3.60515  3.74756  4.04044  2.40419  3.09122  1.75863  3.57534  2.15943  4.14186  3.39454  3.42493  2.75110  2.33261  2.69748  5.06617  3.83778    375 l - - -
          2.68618  4.42225  2.77519  2.73123  3.46354  2.40513  3.72494  3.29354  2.67741  2.69355  4.24690  2.90347  2.73739  3.18146  2.89801  2.37887  2.77519  2.98518  4.58477  3.61503
          0.01429  4.65126  5.37361  0.61958  0.77255  0.48576  0.95510
    375   2.99657  4.57152  4.26262  3.76878  3.58932  1.56632  4.48795  2.45775  3.64411  1.28909  3.54131  4.02112  4.43972  3.93315  3.87552  3.33929  3.28474  2.61856  5.25573  4.04562    376 l - - -
          2.68618  4.42225  2.77519  2.73123  3.46354  2.40513  3.72494  3.29354  2.67741  2.69355  4.24690  2.90347  2.73739  3.18146  2.89801  2.37887  2.77519  2.98518  4.58477  3.61503
          0.01429  4.65126  5.37361  0.61958  0.77255  0.48576  0.95510
    376   2.68916  4.61543  4.04762  3.86756  4.97552  1.08542  4.91290  4.39152  3.96549  4.10598  4.93327  3.89638  4.17976  4.22547  4.21501  2.88121  1.12513  3.75529  6.29377  5.14438    377 g - - -
          2.68618  4.42225  2.77519  2.73123  3.46354  2.40513  3.72494  3.29354  2.67741  2.69355  4.24690  2.90347  2.73739  3.18146  2.89801  2.37887  2.77519  2.98518  4.58477  3.61503
          0.01429  4.65126  5.37361  0.61958  0.77255  0.48576  0.95510
    377   2.33687  4.44554  4.63253  4.08400  3.70715  4.18527  4.67634  1.66910  3.97570  2.57801  3.62944  4.26408  4.58305  4.21124  4.16328  3.51970  1.71251  1.50978  5.34074  4.14099    378 v - - -
          2.68618  4.42225  2.77519  2.73123  3.46354  2.40513  3.72494  3.29354  2.67741  2.69355  4.24690  2.90347  2.73739  3.18146  2.89801  2.37887  2.77519  2.98518  4.58477  3.61503
          0.01429  4.65126  5.37361  0.61958  0.77255  0.48576  0.95510
    378   3.57563  4.77664  5.64398  5.19579  4.15488  5.18533  5.98248  1.07036  5.13898  2.56669  3.88315  5.35850  5.41874  5.40735  5.31573  4.63357  3.84214  0.85162  6.29692  5.06806    379 v - - -
          2.68618  4.42225  2.77519  2.73123  3.46354  2.40513  3.72494  3.29354  2.67741  2.69355  4.24690  2.90347  2.73739  3.18146  2.89801  2.37887  2.77519  2.98518  4.58477  3.61503
          0.01429  4.65126  5.37361  0.61958  0.77255  0.48576  0.95510
    379   3.60826  4.83821  5.57867  5.05187  3.69784  5.07718  5.56878  1.83853  4.94172  1.08474  3.46090  5.21420  5.25569  5.03883  5.01680  4.47080  3.84767  1.15272  5.79891  4.70494    380 l - - -
          2.68618  4.42225  2.77519  2.73123  3.46354  2.40513  3.72494  3.29354  2.67741  2.69355  4.24690  2.90347  2.73739  3.18146  2.89801  2.37887  2.77519  2.98518  4.58477  3.61503
          0.01429  4.65126  5.37361  0.61958  0.77255  0.48576  0.95510
    380   3.13130  4.93043  3.58631  3.28656  3.83582  3.87428  4.31877  3.30374  3.25838  1.23614  4.00269  1.41061  4.39121  3.65827  3.56887  3.30434  3.43212  3.14957  5.40448  4.03737    381 l - - -
          2.68618  4.42225  2.77519  2.73123  3.46354  2.40513  3.72494  3.29354  2.67741  2.69355  4.24690  2.90347  2.73739  3.18146  2.89801  2.37887  2.77519  2.98518  4.58477  3.61503
          0.01429  4.65126  5.37361  0.61958  0.77255  0.48576  0.95510
    381   3.15725  5.11850  3.35347  3.12503  4.11595  3.77137  4.29265  3.76085  3.16917  2.35373  4.44946  0.78019  4.35015  3.58660  3.50833  3.25259  3.49122  3.50660  5.58602  4.14627    382 n - - -
          2.68618  4.42225  2.77519  2.73123  3.46354  2.40513  3.72494  3.29354  2.67741  2.69355  4.24690  2.90347  2.73739  3.18146  2.89801  2.37887  2.77519  2.98518  4.58477  3.61503
          0.01429  4.65126  5.37361  0.61958  0.77255  0.48576  0.95510
    382   3.03561  4.63769  3.98346  3.51205  3.71991  4.03582  4.38898  1.36698  3.41493  2.38847  3.71367  1.64747  4.44648  3.76455  3.71152  3.36114  3.29378  2.41318  5.32494  4.04545    383 i - - -
          2.68618  4.42225  2.77519  2.73123  3.46354  2.40513  3.72494  3.29354  2.67741  2.69355  4.24690  2.90347  2.73739  3.18146  2.89801  2.37887  2.77519  2.98518  4.58477  3.61503
          0.01429  4.65126  5.37361  0.61958  0.77255  0.48576  0.95510
    383   3.07489  4.62573  4.25875  3.65717  3.76037  4.12414  4.40078  1.44973  3.25549  2.56988  3.66750  3.97271  4.49189  3.75630  1.56823  3.43705  3.31435  2.07028  5.35081  4.14498    384 i - - -
          2.68618  4.42225  2.77519  2.73123  3.46354  2.40513  3.72494  3.29354  2.67741  2.69355  4.24690  2.90347  2.73739  3.18146  2.89801  2.37887  2.77519  2.98518  4.58477  3.61503
          0.01429  4.65126  5.37361  0.61958  0.77255  0.48576  0.95510
    384   3.16230  4.76477  4.23230  3.58816  3.79205  4.13865  4.30377  1.46192  2.97833  2.37441  3.70836  3.91568  4.49173  3.61102  1.43131  3.46239  3.38508  2.63321  5.35945  4.14867    385 r - - -
          2.68618  4.42225  2.77519  2.73123  3.46354  2.40513  3.72494  3.29354  2.67741  2.69355  4.24690  2.90347  2.73739  3.18146  2.89801  2.37887  2.77519  2.98518  4.58477  3.61503
          0.01429  4.65126  5.37361  0.61958  0.77255  0.48576  0.95510
    385   3.68060  4.92358  5.61695  5.04752  3.45818  5.06185  5.42511  1.26164  4.91298  1.18454  1.98245  5.20371  5.19403  4.89624  4.91679  4.43482  3.90040  2.21731  5.57921  4.55988    386 l - - -
          2.68618  4.42225  2.77519  2.73123  3.46354  2.40513  3.72494  3.29354  2.67741  2.69355  4.24690  2.90347  2.73739  3.18146  2.89801  2.37887  2.77519  2.98518  4.58477  3.61503
          0.01429  4.65126  5.37361  0.61958  0.77255  0.48576  0.95510
    386   2.92889  4.44107  4.22059  3.64782  3.35979  4.00304  4.27396  2.72773  3.52508  1.61307  2.35614  3.91900  1.75772  3.77618  3.74718  3.28957  3.16103  2.61934  4.97778  3.21808    387 l - - -
          2.68618  4.42225  2.77519  2.73123  3.46354  2.40513  3.72494  3.29354  2.67741  2.69355  4.24690  2.90347  2.73739  3.18146  2.89801  2.37887  2.77519  2.98518  4.58477  3.61503
          0.01429  4.65126  5.37361  0.61958  0.77255  0.48576  0.95510
    387   2.85261  4.94289  3.16304  2.99752  4.93792  1.56287  4.38659  4.43153  3.32328  4.01910  4.82998  2.34821  1.30016  3.58549  3.75622  2.94268  3.28283  3.87465  6.17892  4.86308    388 p - - -
          2.68618  4.42225  2.77519  2.73123  3.46354  2.40513  3.72494  3.29354  2.67741  2.69355  4.24690  2.90347  2.73739  3.18146  2.89801  2.37887  2.77519  2.98518  4.58477  3.61503
          0.01429  4.65126  5.37361  0.61958  0.77255  0.48576  0.95510
    388   2.81674  5.01691  2.75206  2.69563  4.51554  1.74426  3.97763  3.95094  2.79578  3.53565  4.34197  3.19274  4.04087  3.13211  2.86246  2.85568  1.53953  3.55537  5.74740  4.40407    389 t - - -
          2.68618  4.42225  2.77519  2.73123  3.46354  2.40513  3.72494  3.29354  2.67741  2.69355  4.24690  2.90347  2.73739  3.18146  2.89801  2.37887  2.77519  2.98518  4.58477  3.61503
          0.01429  4.65126  5.37361  0.61958  0.77255  0.48576  0.95510
    389   2.62445  5.07857  3.18909  2.63521  4.41481  3.60132  3.81131  3.83828  2.14085  3.39775  4.19683  3.14510  2.54191  2.94431  2.48980  2.83308  1.63781  3.47916  5.59009  4.25803    390 t - - -
          2.68618  4.42225  2.77519  2.73123  3.46354  2.40513  3.72494  3.29354  2.67741  2.69355  4.24690  2.90347  2.73739  3.18146  2.89801  2.37887  2.77519  2.98518  4.58477  3.61503
          0.01429  4.65126  5.37361  0.61958  0.77255  0.48576  0.95510
    390   2.58208  4.41844  3.71609  3.14633  3.54868  3.34414  4.01360  2.26259  2.39905  2.47484  2.92898  3.52629  2.56025  3.38226  3.41957  2.79743  2.98134  2.15541  5.00870  3.78386    391 v - - -
          2.68618  4.42225  2.77519  2.73123  3.46354  2.40513  3.72494  3.29354  2.67741  2.69355  4.24690  2.90347  2.73739  3.18146  2.89801  2.37887  2.77519  2.98518  4.58477  3.61503
          0.01429  4.65126  5.37361  0.61958  0.77255  0.48576  0.95510
    391   2.46636  4.61925  3.15604  1.88513  3.79186  3.71230  3.95496  1.95153  2.89138  2.82472  3.29961  3.37058  4.09599  3.21388  3.29140  2.94626  3.01140  2.34318  5.21014  3.94881    392 e - - -
          2.68618  4.42225  2.77519  2.73123  3.46354  2.40513  3.72494  3.29354  2.67741  2.69355  4.24690  2.90347  2.73739  3.18146  2.89801  2.37887  2.77519  2.98518  4.58477  3.61503
          0.01429  4.65126  5.37361  0.61958  0.77255  0.48576  0.95510
    392   2.34377  5.22254  3.03505  1.54809  4.54869  3.55194  3.73616  4.01264  2.08116  3.51425  4.27230  3.03008  3.94760  2.84299  2.50831  2.60011  3.01170  3.60393  5.66173  3.61966    393 e - - -
          2.68618  4.42225  2.77519  2.73123  3.46354  2.40513  3.72494  3.29354  2.67741  2.69355  4.24690  2.90347  2.73739  3.18146  2.89801  2.37887  2.77519  2.98518  4.58477  3.61503
          0.01429  4.65126  5.37361  0.61958  0.77255  0.48576  0.95510
    393   2.32815  4.67871  3.36165  2.60364  3.85291  3.65140  3.87695  2.59050  2.45178  2.30359  2.87457  3.27292  4.03613  2.91259  2.62881  2.69548  2.60377  2.97388  5.22935  3.95412    394 l - - -
          2.68618  4.42225  2.77519  2.73123  3.46354  2.40513  3.72494  3.29354  2.67741  2.69355  4.24690  2.90347  2.73739  3.18146  2.89801  2.37887  2.77519  2.98518  4.58477  3.61503
          0.01429  4.65126  5.37361  0.61958  0.77255  0.48576  0.95510
    394   1.58620  4.38382  4.00259  3.42885  3.47425  3.87731  4.16593  1.91615  3.33535  2.29070  2.87538  3.74411  4.24730  2.79607  3.60333  3.15008  3.05484  2.53519  5.00240  3.80016    395 a - - -
          2.68618  4.42225  2.77519  2.73123  3.46354  2.40513  3.72494  3.29354  2.67741  2.69355  4.24690  2.90347  2.73739  3.18146  2.89801  2.37887  2.77519  2.98518  4.58477  3.61503
          0.01429  4.65126  5.37361  0.61958  0.77255  0.48576  0.95510
    395   1.55642  4.63880  3.49820  2.93393  3.84176  3.30309  3.95163  2.69255  2.83276  2.60856  3.76903  3.37402  4.08694  3.20442  2.08623  2.93225  3.01971  2.93054  5.23448  3.97857    396 a - - -
          2.68618  4.42225  2.77519  2.73123  3.46354  2.40513  3.72494  3.29354  2.67741  2.69355  4.24690  2.90347  2.73739  3.18146  2.89801  2.37887  2.77519  2.98518  4.58477  3.61503
          0.01429  4.65126  5.37361  0.61958  0.77255  0.48576  0.95510
    396   2.64252  5.19528  3.10275  1.89571  4.51241  3.20396  3.75484  3.95804  2.09936  2.44044  4.25027  3.07461  3.97832  2.86910  2.01004  2.79720  3.03910  3.57203  5.63387  4.27211    397 e - - -
          2.68618  4.42225  2.77519  2.73123  3.46354  2.40513  3.72494  3.29354  2.67741  2.69355  4.24690  2.90347  2.73739  3.18146  2.89801  2.37887  2.77519  2.98518  4.58477  3.61503
          0.01429  4.65126  5.37361  0.61958  0.77255  0.48576  0.95510
    397   2.23053  5.29708  2.90805  1.63943  4.63387  3.15339  3.77659  4.11293  2.54539  3.60657  4.36191  2.51852  3.96239  2.52854  3.04309  2.17519  3.05850  3.68791  5.75189  4.34125    398 e - - -
          2.68618  4.42225  2.77519  2.73123  3.46354  2.40513  3.72494  3.29354  2.67741  2.69355  4.24690  2.90347  2.73739  3.18146  2.89801  2.37887  2.77519  2.98518  4.58477  3.61503
          0.01429  4.65126  5.37361  0.61958  0.77255  0.48576  0.95510
    398   2.94728  5.43781  2.80108  2.16933  4.76014  1.68093  3.40665  4.24205  2.64431  3.73143  4.50555  2.40492  4.03361  1.99907  3.13517  2.89293  3.19048  3.82154  5.87480  4.45606    399 g - - -
          2.68618  4.42225  2.77519  2.73123  3.46354  2.40513  3.72494  3.29354  2.67741  2.69355  4.24690  2.90347  2.73739  3.18146  2.89801  2.37887  2.77519  2.98518  4.58477  3.61503
          0.01429  4.65126  5.37361  0.61958  0.77255  0.48576  0.95510
    399   2.79559  4.51389  3.65044  2.77069  3.22055  1.66926  4.10398  2.95742  3.14863  2.76002  3.67883  3.54657  4.16810  3.44812  3.49003  3.02947  3.05754  1.69472  5.16488  3.92128    400 g - - -
          2.68618  4.42225  2.77519  2.73123  3.46354  2.40513  3.72494  3.29354  2.67741  2.69355  4.24690  2.90347  2.73739  3.18146  2.89801  2.37887  2.77519  2.98518  4.58477  3.61503
          0.01429  4.65126  5.37361  0.61958  0.77255  0.48576  0.95510
    400   3.22583  4.59165  4.72602  2.73400  3.86463  4.49960  4.94232  1.10383  4.13419  2.57528  3.72327  4.47808  4.83199  4.41278  4.35744  3.84143  3.47531  1.28509  5.61535  4.40173    401 i - - -
          2.68618  4.42225  2.77519  2.73123  3.46354  2.40513  3.72494  3.29354  2.67741  2.69355  4.24690  2.90347  2.73739  3.18146  2.89801  2.37887  2.77519  2.98518  4.58477  3.61503
          0.01429  4.65126  5.37361  0.61958  0.77255  0.48576  0.95510
    401   2.75427  4.78607  2.90628  2.54116  3.98373  2.82807  3.84210  1.86903  2.69360  2.78690  3.87153  3.20506  4.01212  3.03651  2.55340  2.84106  2.52595  3.09164  5.32120  4.02435    402 i - - -
          2.68618  4.42225  2.77519  2.73123  3.46354  2.40513  3.72494  3.29354  2.67741  2.69355  4.24690  2.90347  2.73739  3.18146  2.89801  2.37887  2.77519  2.98518  4.58477  3.61503
          0.01429  4.65126  5.37361  0.61958  0.77255  0.48576  0.95510
    402   2.82013  5.24013  2.09578  2.49184  4.59775  2.93897  3.80866  4.06686  2.42338  3.58216  4.34902  3.03648  2.06860  2.92583  3.08758  2.58008  2.24191  3.65269  5.74454  4.34526    403 p - - -
          2.68618  4.42225  2.77519  2.73123  3.46354  2.40513  3.72494  3.29354  2.67741  2.69355  4.24690  2.90347  2.73739  3.18146  2.89801  2.37887  2.77519  2.98518  4.58477  3.61503
          0.01429  4.65126  5.37361  0.61958  0.77255  0.48576  0.95510
    403   2.38440  5.37657  1.96081  2.10219  4.70836  3.18408  3.79330  4.19844  2.36315  3.67718  4.42941  2.50391  2.36232  2.90204  3.08457  2.80581  3.09607  3.76175  5.81280  4.38674    404 d - - -
          2.68618  4.42225  2.77519  2.73123  3.46354  2.40513  3.72494  3.29354  2.67741  2.69355  4.24690  2.90347  2.73739  3.18146  2.89801  2.37887  2.77519  2.98518  4.58477  3.61503
          0.01429  4.65126  5.37361  0.61958  0.77255  0.48576  0.95510
    404   2.87890  5.35679  2.21263  1.90176  4.67573  3.54205  3.39551  4.15498  2.61956  3.65544  4.42227  3.01431  3.99543  2.93812  3.12714  2.42290  1.66055  3.73708  5.80902  4.39134    405 t - - -
          2.68618  4.42225  2.77519  2.73123  3.46354  2.40513  3.72494  3.29354  2.67741  2.69355  4.24690  2.90347  2.73739  3.18146  2.89801  2.37887  2.77519  2.98518  4.58477  3.61503
          0.01429  4.65126  5.37361  0.61958  0.77255  0.48576  0.95510
    405   3.11729  5.37856  1.22587  2.67928  4.97396  3.56483  4.23967  4.40065  3.23316  4.02179  4.88184  3.21483  4.20471  3.42210  3.76553  3.11016  1.28170  3.96928  6.21211  4.80128    406 d - - -
          2.68618  4.42225  2.77519  2.73123  3.46354  2.40513  3.72494  3.29354  2.67741  2.69355  4.24690  2.90347  2.73739  3.18146  2.89801  2.37887  2.77519  2.98518  4.58477  3.61503
          0.01429  4.65126  5.37361  0.61958  0.77255  0.48576  0.95510
    406   3.29900  5.28781  1.22125  2.94148  4.21512  3.84176  4.33728  3.55487  3.35747  1.27487  4.24608  3.46811  4.39112  3.58651  3.81703  3.36371  3.58426  3.41183  5.76500  4.41032    407 d - - -
          2.68618  4.42225  2.77519  2.73123  3.46354  2.40513  3.72494  3.29354  2.67741  2.69355  4.24690  2.90347  2.73739  3.18146  2.89801  2.37887  2.77519  2.98518  4.58477  3.61503
          0.01429  4.65126  5.37361  0.61958  0.77255  0.48576  0.95510
    407   4.16552  5.43052  5.44279  5.14399  3.64213  4.97146  5.58078  2.92964  4.92381  0.29630  3.52029  5.36180  5.31193  5.08464  4.94835  4.74256  4.44127  3.15525  5.72874  4.61479    408 L - - -
          2.68618  4.42225  2.77519  2.73123  3.46354  2.40513  3.72494  3.29354  2.67741  2.69355  4.24690  2.90347  2.73739  3.18146  2.89801  2.37887  2.77519  2.98518  4.58477  3.61503
          0.01429  4.65126  5.37361  0.61958  0.77255  0.48576  0.95510
    408   3.83374  5.08229  5.23790  4.83466  2.22727  4.80425  4.14157  3.20819  4.65138  1.05711  3.76896  4.63251  5.06761  4.60171  4.63767  4.15639  4.04923  3.24792  4.28711  1.25514    409 l - - -
          2.68618  4.42225  2.77519  2.73123  3.46354  2.40513  3.72494  3.29354  2.67741  2.69355  4.24690  2.90347  2.73739  3.18146  2.89801  2.37887  2.77519  2.98518  4.58477  3.61503
          0.01429  4.65126  5.37361  0.61958  0.77255  0.48576  0.95510
    409   3.54243  5.03486  4.45507  4.03620  2.29830  4.37608  3.95236  3.57572  3.94757  3.06708  4.17694  4.14112  1.40081  4.12107  4.15206  3.71509  3.79286  3.41525  4.24571  1.18576    410 y - - -
          2.68618  4.42225  2.77519  2.73123  3.46354  2.40513  3.72494  3.29354  2.67741  2.69355  4.24690  2.90347  2.73739  3.18146  2.89801  2.37887  2.77519  2.98518  4.58477  3.61503
          0.01429  4.65126  5.37361  0.61958  0.77255  0.48576  0.95510
    410   2.74081  4.50575  4.07630  3.63332  4.07192  3.59579  4.50712  3.07871  3.56531  3.05629  4.01453  3.82438  1.42613  3.86488  3.84579  2.99383  2.18102  1.59932  5.56520  4.35702    411 p - - -
          2.68618  4.42225  2.77519  2.73123  3.46354  2.40513  3.72494  3.29354  2.67741  2.69355  4.24690  2.90347  2.73739  3.18146  2.89801  2.37887  2.77519  2.98518  4.58477  3.61503
          0.01429  4.65126  5.37361  0.61958  0.77255  0.48576  0.95510
    411   2.85632  4.34238  4.27425  3.70513  3.38328  3.94934  4.25936  2.43659  3.58323  2.46994  3.44983  3.92543  4.32947  3.82309  3.78248  3.24720  1.96751  1.91463  4.93670  1.70772    412 y - - -
          2.68618  4.42225  2.77519  2.73123  3.46354  2.40513  3.72494  3.29354  2.67741  2.69355  4.24690  2.90347  2.73739  3.18146  2.89801  2.37887  2.77519  2.98518  4.58477  3.61503
          0.01429  4.65126  5.37361  0.61958  0.77255  0.48576  0.95510
    412   4.60195  5.61720  5.39929  5.28679  2.01594  5.10679  3.87485  4.19817  5.08539  3.37689  4.74856  4.69996  5.39513  4.85110  4.96200  4.53783  4.81652  4.15783  3.96077  0.39930    413 Y - - -
          2.68618  4.42225  2.77519  2.73123  3.46354  2.40513  3.72494  3.29354  2.67741  2.69355  4.24690  2.90347  2.73739  3.18146  2.89801  2.37887  2.77519  2.98518  4.58477  3.61503
          0.01429  4.65126  5.37361  0.61958  0.77255  0.48576  0.95510
    413   3.14078  5.36478  2.48856  2.66383  3.89614  3.68216  3.98837  4.07968  3.01388  3.62421  4.51313  1.55501  4.20626  3.26969  3.50285  3.11817  3.40472  3.75250  5.36648  1.46147    414 y - - -
          2.68618  4.42225  2.77519  2.73123  3.46354  2.40513  3.72494  3.29354  2.67741  2.69355  4.24690  2.90347  2.73739  3.18146  2.89801  2.37887  2.77519  2.98518  4.58477  3.61503
          0.01429  4.65126  5.37361  0.61958  0.77255  0.48576  0.95510
    414   3.08425  5.18249  3.11399  3.00182  4.96324  3.59307  4.43015  4.56288  3.34822  4.13510  4.99210  1.16354  1.28276  3.64490  3.76142  3.14486  3.49290  4.05385  6.18778  4.85470    415 n - - -
          2.68618  4.42225  2.77519  2.73123  3.46354  2.40513  3.72494  3.29354  2.67741  2.69355  4.24690  2.90347  2.73739  3.18146  2.89801  2.37887  2.77519  2.98518  4.58477  3.61503
          0.01429  4.65126  5.37361  0.61958  0.77255  0.48576  0.95510
    415   2.53525  4.16404  2.75815  2.36590  4.47537  3.53834  3.73150  3.93478  2.26209  3.45618  4.21921  3.02274  1.85730  2.65649  2.74223  2.73486  2.77786  3.53807  5.62272  4.23698    416 p - - -
          2.68618  4.42225  2.77519  2.73123  3.46354  2.40513  3.72494  3.29354  2.67741  2.69355  4.24690  2.90347  2.73739  3.18146  2.89801  2.37887  2.77519  2.98518  4.58477  3.61503
          0.01429  4.65126  5.37361  0.61958  0.77255  0.48576  0.95510
    416   2.43662  5.27996  2.71651  2.21398  4.61235  3.53257  3.74606  4.09157  1.98179  3.57928  4.32843  3.00296  2.04944  2.55365  2.98736  2.57424  3.02628  3.66467  5.71863  4.31074    417 k - - -
          2.68618  4.42225  2.77519  2.73123  3.46354  2.40513  3.72494  3.29354  2.67741  2.69355  4.24690  2.90347  2.73739  3.18146  2.89801  2.37887  2.77519  2.98518  4.58477  3.61503
          0.01429  4.65126  5.37361  0.61958  0.77255  0.48576  0.95510
    417   2.85971  4.69284  3.53843  2.98662  2.13963  3.76905  3.23361  3.23413  2.37710  2.89672  3.79331  3.41975  2.01715  3.26141  3.30179  3.00910  3.08988  2.99367  4.94475  2.64596    418 p - - -
          2.68618  4.42225  2.77519  2.73123  3.46354  2.40513  3.72494  3.29354  2.67741  2.69355  4.24690  2.90347  2.73739  3.18146  2.89801  2.37887  2.77519  2.98518  4.58477  3.61503
          0.01429  4.65126  5.37361  0.61958  0.77255  0.48576  0.95510
    418   2.75835  5.15198  2.15356  2.26738  2.23239  3.54197  3.38225  3.90554  2.32611  3.43666  4.20586  2.80872  3.93869  2.85482  2.71059  2.74345  2.99003  3.51765  5.61066  3.71743    419 d - - -
          2.68618  4.42225  2.77519  2.73123  3.46354  2.40513  3.72494  3.29354  2.67741  2.69355  4.24690  2.90347  2.73739  3.18146  2.89801  2.37887  2.77519  2.98518  4.58477  3.61503
          0.01429  4.65126  5.37361  0.61958  0.77255  0.48576  0.95510
    419   2.34821  5.26633  2.17150  2.33473  4.59660  3.52894  3.74032  4.07535  2.22334  3.56562  4.31427  2.80218  3.93808  2.65152  2.98749  2.56124  1.98654  3.64966  5.70726  4.29948    420 t - - -
          2.68618  4.42225  2.77519  2.73123  3.46354  2.40513  3.72494  3.29354  2.67741  2.69355  4.24690  2.90347  2.73739  3.18146  2.89801  2.37887  2.77519  2.98518  4.58477  3.61503
          0.01429  4.65126  5.37361  0.61958  0.77255  0.48576  0.95510
    420   2.75045  4.36319  3.83031  3.25657  2.90017  3.77833  4.04958  2.83521  2.91351  1.84633  3.15175  3.60148  4.15384  3.46391  2.61801  2.78123  2.08182  2.41164  4.95881  3.74422    421 l - - -
          2.68618  4.42225  2.77519  2.73123  3.46354  2.40513  3.72494  3.29354  2.67741  2.69355  4.24690  2.90347  2.73739  3.18146  2.89801  2.37887  2.77519  2.98518  4.58477  3.61503
          0.01429  4.65126  5.37361  0.61958  0.77255  0.48576  0.95510
    421   2.90007  4.36375  4.35389  3.76755  2.61783  4.01573  4.31263  2.42455  3.64022  1.81818  2.95663  3.98905  4.36377  3.85766  1.72902  3.30556  3.13010  2.09608  4.96298  3.78660    422 r - - -
          2.68618  4.42225  2.77519  2.73123  3.46354  2.40513  3.72494  3.29354  2.67741  2.69355  4.24690  2.90347  2.73739  3.18146  2.89801  2.37887  2.77519  2.98518  4.58477  3.61503
          0.01429  4.65126  5.37361  0.61958  0.77255  0.48576  0.95510
    422   3.54088  5.31837  4.15082  3.55024  3.32775  4.20286  4.01234  3.99938  2.73949  3.46167  4.48335  3.85113  4.58936  3.50422  1.17988  3.60786  3.74415  3.77773  4.85185  1.28422    423 r - - -
          2.68618  4.42225  2.77519  2.73123  3.46354  2.40513  3.72494  3.29354  2.67741  2.69355  4.24690  2.90347  2.73739  3.18146  2.89801  2.37887  2.77519  2.98518  4.58477  3.61503
          0.01429  4.65126  5.37361  0.61958  0.77255  0.48576  0.95510
    423   2.55627  5.09609  2.79999  2.57080  4.35879  3.59080  3.31403  3.80497  2.36203  3.36437  4.15987  3.09605  3.98464  2.90642  2.00526  2.80562  3.02894  3.45177  5.55410  1.98007    424 y - - -
          2.68618  4.42225  2.77519  2.73123  3.46354  2.40513  3.72494  3.29354  2.67741  2.69355  4.24690  2.90347  2.73739  3.18146  2.89801  2.37887  2.77519  2.98518  4.58477  3.61503
          0.01429  4.65126  5.37361  0.61958  0.77255  0.48576  0.95510
    424   2.48916  5.05424  2.69434  2.42706  4.32414  3.55963  3.75520  3.75888  2.19324  1.93832  3.60109  3.06578  3.95086  2.68272  2.62364  2.75861  2.79935  3.40385  5.53381  4.17574    425 l - - -
          2.68618  4.42225  2.77519  2.73123  3.46354  2.40513  3.72494  3.29354  2.67741  2.69355  4.24690  2.90347  2.73739  3.18146  2.89801  2.37887  2.77519  2.98518  4.58477  3.61503
          0.01429  4.65126  5.37361  0.61958  0.77255  0.48576  0.95510
    425   3.21937  5.13769  3.30413  1.35381  4.06953  3.89924  4.25968  3.34139  3.11700  1.26042  3.99908  3.52817  4.37412  3.49186  3.48927  3.32526  3.47409  3.22747  5.62779  4.34169    426 l - - -
          2.68618  4.42225  2.77519  2.73123  3.46354  2.40513  3.72494  3.29354  2.67741  2.69355  4.24690  2.90347  2.73739  3.18146  2.89801  2.37887  2.77519  2.98518  4.58477  3.61503
          0.01429  4.65126  5.37361  0.61958  0.77255  0.48576  0.95510
    426   2.42971  4.91787  3.16518  1.55031  4.19326  3.58155  3.84234  2.77054  2.65826  3.21386  4.03970  3.15537  3.99874  3.00379  3.11392  2.60204  2.22840  3.25358  5.47763  4.15188    427 e - - -
          2.68618  4.42225  2.77519  2.73123  3.46354  2.40513  3.72494  3.29354  2.67741  2.69355  4.24690  2.90347  2.73739  3.18146  2.89801  2.37887  2.77519  2.98518  4.58477  3.61503
          0.01429  4.65126  5.37361  0.61958  0.77255  0.48576  0.95510
    427   2.75454  4.22703  4.23001  3.64255  2.97046  3.85857  3.60210  2.03458  3.17463  1.95885  3.34015  3.84396  4.22752  3.73698  3.69330  3.14545  1.98386  2.47834  4.82916  2.58742    428 l - - -
          2.68618  4.42225  2.77519  2.73123  3.46354  2.40513  3.72494  3.29354  2.67741  2.69355  4.24690  2.90347  2.73739  3.18146  2.89801  2.37887  2.77519  2.98518  4.58477  3.61503
          0.01429  4.65126  5.37361  0.61958  0.77255  0.48576  0.95510
    428   2.98381  4.55483  4.05249  3.49960  2.70966  3.98201  1.66084  2.78303  3.41041  2.17316  3.65722  3.78158  4.34716  3.18642  3.68051  3.25295  3.21335  2.83815  4.60110  2.02577    429 h - - -
          2.68618  4.42225  2.77519  2.73123  3.46354  2.40513  3.72494  3.29354  2.67741  2.69355  4.24690  2.90347  2.73739  3.18146  2.89801  2.37887  2.77519  2.98518  4.58477  3.61503
          0.01429  4.65126  5.37361  0.61958  0.77255  0.48576  0.95510
    429   2.76874  4.77607  3.29361  2.74146  3.12407  3.64049  2.19045  3.35835  2.71233  2.12310  3.86269  2.67722  4.02892  2.46336  3.13874  2.68074  2.99995  3.08351  5.27534  3.96051    430 l - - -
          2.68618  4.42225  2.77519  2.73123  3.46354  2.40513  3.72494  3.29354  2.67741  2.69355  4.24690  2.90347  2.73739  3.18146  2.89801  2.37887  2.77519  2.98518  4.58477  3.61503
          0.01429  4.65126  5.37361  0.61958  0.77255  0.48576  0.95510
    430   2.74880  2.89385  3.31454  2.75324  3.91359  3.63632  3.45765  3.29972  2.32641  2.32559  3.15211  2.94280  4.02218  2.52525  3.15612  2.65768  2.38247  3.03028  5.27132  3.98573    431 l - - -
          2.68618  4.42225  2.77519  2.73123  3.46354  2.40513  3.72494  3.29354  2.67741  2.69355  4.24690  2.90347  2.73739  3.18146  2.89801  2.37887  2.77519  2.98518  4.58477  3.61503
          0.01429  4.65126  5.37361  0.61958  0.77255  0.48576  0.95510
    431   2.63860  3.15979  3.14328  2.57550  4.36382  3.59165  3.76684  3.79282  1.69020  3.35240  4.14641  3.09844  3.97947  2.48462  2.26595  2.79750  2.63572  3.43973  5.54969  3.64550    432 k - - -
          2.68618  4.42225  2.77519  2.73123  3.46354  2.40513  3.72494  3.29354  2.67741  2.69355  4.24690  2.90347  2.73739  3.18146  2.89801  2.37887  2.77519  2.98518  4.58477  3.61503
          0.01429  4.65126  5.37361  0.61958  0.77255  0.48576  0.95510
    432   3.23363  5.52506  3.49791  2.90088  4.98865  3.87442  3.87630  4.36737  1.51841  3.77725  4.59973  1.51252  4.25146  2.99367  1.78158  3.19831  3.41554  3.99632  5.81215  4.58191    433 n - - -
          2.68618  4.42225  2.77519  2.73123  3.46354  2.40513  3.72494  3.29354  2.67741  2.69355  4.24690  2.90347  2.73739  3.18146  2.89801  2.37887  2.77519  2.98518  4.58477  3.61503
          0.01429  4.65126  5.37361  0.61958  0.77255  0.48576  0.95510
    433   2.97848  4.60864  3.97639  3.49695  3.85420  3.97285  4.42239  2.28077  3.43901  2.75334  3.79540  1.55000  4.41553  3.76817  3.75822  3.30027  3.25621  1.37965  5.43115  4.17291    434 v - - -
          2.68618  4.42225  2.77519  2.73123  3.46354  2.40513  3.72494  3.29354  2.67741  2.69355  4.24690  2.90347  2.73739  3.18146  2.89801  2.37887  2.77519  2.98518  4.58477  3.61503
          0.01429  4.65126  5.37361  0.61958  0.77255  0.48576  0.95510
    434   2.70253  4.47409  5.03733  4.47068  1.67612  4.42317  4.82053  1.56061  4.31816  2.33047  3.48510  4.55013  4.74387  4.47838  4.39427  3.76043  3.38823  1.49854  5.28446  4.09209    435 v - - -
          2.68618  4.42225  2.77519  2.73123  3.46354  2.40513  3.72494  3.29354  2.67741  2.69355  4.24690  2.90347  2.73739  3.18146  2.89801  2.37887  2.77519  2.98518  4.58477  3.61503
          0.01429  4.65126  5.37361  0.61958  0.77255  0.48576  0.95510
    435   3.74775  5.04576  5.33608  4.85352  1.22120  4.86306  4.74063  2.77384  4.67917  1.89935  1.32177  4.88795  5.09070  4.68583  4.69931  4.24597  3.97706  2.93313  4.90779  3.43258    436 f - - -
          2.68618  4.42225  2.77519  2.73123  3.46354  2.40513  3.72494  3.29354  2.67741  2.69355  4.24690  2.90347  2.73739  3.18146  2.89801  2.37887  2.77519  2.98518  4.58477  3.61503
          0.01429  4.65126  5.37361  0.61958  0.77255  0.48576  0.95510
    436   3.03657  4.51081  4.50081  3.94291  3.25245  4.09059  4.34657  2.77908  3.69847  2.28461  1.55712  4.10885  4.47360  3.98040  3.85328  3.41882  2.90131  2.68447  1.65533  3.57421    437 m - - -
          2.68618  4.42225  2.77519  2.73123  3.46354  2.40513  3.72494  3.29354  2.67741  2.69355  4.24690  2.90347  2.73739  3.18146  2.89801  2.37887  2.77519  2.98518  4.58477  3.61503
          0.01429  4.65126  5.37361  0.61958  0.77255  0.48576  0.95510
    437   2.90588  5.04816  3.28161  2.73668  4.22889  3.11713  3.35137  3.70720  2.33266  3.29432  4.12921  3.22985  4.08403  1.91221  2.87258  2.94289  3.12668  3.39795  1.82454  4.14488    438 w - - -
          2.68618  4.42225  2.77519  2.73123  3.46354  2.40513  3.72494  3.29354  2.67741  2.69355  4.24690  2.90347  2.73739  3.18146  2.89801  2.37887  2.77519  2.98518  4.58477  3.61503
          0.01429  4.65126  5.37361  0.61958  0.77255  0.48576  0.95510
    438   2.93014  5.46279  2.50502  1.84695  4.79267  2.83304  3.84102  4.28563  2.31912  3.75879  4.52064  3.00941  4.01680  1.49979  3.14018  2.86930  3.17303  3.84783  5.89137  4.45883    439 q - - -
          2.68618  4.42225  2.77519  2.73123  3.46354  2.40513  3.72494  3.29354  2.67741  2.69355  4.24690  2.90347  2.73739  3.18146  2.89801  2.37887  2.77519  2.98518  4.58477  3.61503
          0.01429  4.65126  5.37361  0.61958  0.77255  0.48576  0.95510
    439   2.53369  5.02739  2.84938  1.89649  4.28889  3.24479  3.76005  3.71966  2.42394  3.04976  4.09125  3.07263  3.95234  2.69971  2.82394  2.76049  2.97866  2.19160  3.92991  4.15975    440 e - - -
          2.68618  4.42225  2.77519  2.73123  3.46354  2.40513  3.72494  3.29354  2.67741  2.69355  4.24690  2.90347  2.73739  3.18146  2.89801  2.37887  2.77519  2.98518  4.58477  3.61503
          0.06038  4.65126  3.01505  0.61958  0.77255  0.48576  0.95510
    440   2.54353  4.78712  2.66979  2.67372  3.98858  2.98946  3.81303  3.06965  2.38171  2.78919  3.47359  3.17231  3.98585  3.00020  2.54433  2.81084  2.96309  2.04762  5.31737  4.01519    441 v - - -
          2.68618  4.42225  2.77519  2.73123  3.46354  2.40513  3.72494  3.29354  2.67741  2.69355  4.24690  2.90347  2.73739  3.18146  2.89801  2.37887  2.77519  2.98518  4.58477  3.61503
          0.16751  4.60584  1.93626  0.61958  0.77255  0.57043  0.83306
    441   2.52327  5.18546  2.48007  2.09162  4.52128  2.91819  3.29616  4.00114  2.26099  3.48629  4.22940  2.93316  3.86053  2.59413  2.54030  2.66034  2.37424  3.57129  5.62269  4.21654    442 e - - -
          2.68612  4.42232  2.77527  2.73115  3.46361  2.40511  3.72468  3.29361  2.67748  2.69362  4.24697  2.90354  2.73735  3.18154  2.89792  2.37877  2.77527  2.98510  4.58484  3.61510
          0.40275  1.10407        *  0.13560  2.06507  0.00000        *
//
