# Supplementary material for: Uneven distribution of cobamide biosynthesis and dependence in bacteria predicted by comparative genomics
Source: ISME J. 2018 Nov 14;13(3):789–804. doi: 10.1038/s41396-018-0304-9 (PMC6461909; doi:10.1038/s41396-018-0304-9)
Supplement: Supplementary file 16 — BzaE HMM [file 41396_2018_304_MOESM16_ESM.txt]

HMMER3/f [3.1b2 | February 2015]
NAME  bzaEhmmaln
LENG  501
ALPH  amino
RF    no
MM    no
CONS  yes
CS    no
MAP   yes
DATE  Thu Jun 15 10:59:53 2017
NSEQ  29
EFFN  2.148804
CKSUM 1110414765
GA    586.40 586.40;
TC    586.40 586.40;
NC    42.10 42.10;
STATS LOCAL MSV      -11.8465  0.69802
STATS LOCAL VITERBI  -12.3486  0.69802
STATS LOCAL FORWARD   -6.3421  0.69802
HMM          A        C        D        E        F        G        H        I        K        L        M        N        P        Q        R        S        T        V        W        Y   
            m->m     m->i     m->d     i->m     i->i     d->m     d->d
  COMPO   2.54662  4.26716  2.99786  2.54348  3.27697  2.94680  3.65041  2.75793  2.71058  2.40527  3.65233  2.99033  3.44574  3.09183  2.85756  2.72097  2.82201  2.74544  4.92661  3.35026
          2.68619  4.42226  2.77521  2.73125  3.46355  2.40514  3.72496  3.29355  2.67742  2.69356  4.24579  2.90348  2.73741  3.18148  2.89802  2.37888  2.77521  2.98520  4.58478  3.61504
          0.53556  2.76082  1.04578  0.35150  1.21616  0.00000        *
      1   2.90172  4.62977  3.66433  3.15774  3.66287  3.75396  4.02069  2.92381  2.26806  2.50045  1.36847  3.52995  4.17566  3.30689  2.97747  3.11209  3.14982  2.78373  5.17733  3.94660      2 m - - -
          2.68618  4.42225  2.77519  2.73123  3.46354  2.40513  3.72494  3.29354  2.67741  2.69355  4.24690  2.90347  2.73739  3.18146  2.89801  2.37887  2.77519  2.98518  4.58477  3.61503
          0.02142  4.24997  4.97232  0.61958  0.77255  0.25534  1.49010
      2   3.25216  5.27748  3.83522  3.11719  4.60416  3.97359  3.93317  3.94376  1.56880  3.46377  1.51670  3.52056  4.32290  3.08605  1.80423  3.29426  3.42707  3.66786  5.63426  4.44788      3 m - - -
          2.68618  4.42225  2.77519  2.73123  3.46354  2.40513  3.72494  3.29354  2.67741  2.69355  4.24690  2.90347  2.73739  3.18146  2.89801  2.37887  2.77519  2.98518  4.58477  3.61503
          0.01394  4.67599  5.39833  0.61958  0.77255  0.48576  0.95510
      3   2.81734  4.74918  3.43360  2.85580  3.93659  3.70510  3.90000  1.89716  1.69590  2.97138  3.50077  2.96544  4.08580  3.11968  2.73944  2.93813  3.04368  2.78254  5.28772  4.02164      4 k - - -
          2.68618  4.42225  2.77519  2.73123  3.46354  2.40513  3.72494  3.29354  2.67741  2.69355  4.24690  2.90347  2.73739  3.18146  2.89801  2.37887  2.77519  2.98518  4.58477  3.61503
          0.01394  4.67599  5.39833  0.61958  0.77255  0.48576  0.95510
      4   3.62466  4.84029  5.64626  5.12987  3.77961  5.13725  5.66865  1.26386  5.03199  1.22912  3.53451  5.28473  5.31206  5.13893  5.11005  4.53972  3.86653  1.39270  5.89014  4.78623      5 l - - -
          2.68618  4.42225  2.77519  2.73123  3.46354  2.40513  3.72494  3.29354  2.67741  2.69355  4.24690  2.90347  2.73739  3.18146  2.89801  2.37887  2.77519  2.98518  4.58477  3.61503
          0.01394  4.67599  5.39833  0.61958  0.77255  0.48576  0.95510
      5   4.04615  5.24189  5.90905  5.33198  3.37529  5.45356  5.72278  2.11534  5.19087  0.49367  2.60015  5.58558  5.42225  5.04372  5.14437  4.85889  4.24317  2.77618  5.66096  4.73531      6 L - - -
          2.68618  4.42225  2.77519  2.73123  3.46354  2.40513  3.72494  3.29354  2.67741  2.69355  4.24690  2.90347  2.73739  3.18146  2.89801  2.37887  2.77519  2.98518  4.58477  3.61503
          0.01394  4.67599  5.39833  0.61958  0.77255  0.48576  0.95510
      6   4.20149  5.46098  5.48192  5.18615  3.66492  5.00292  5.61769  2.95531  4.96776  0.28616  3.54044  5.40338  5.34153  5.12121  4.98713  4.78347  4.47687  3.18630  5.75569  4.64666      7 L - - -
          2.68618  4.42225  2.77519  2.73123  3.46354  2.40513  3.72494  3.29354  2.67741  2.69355  4.24690  2.90347  2.73739  3.18146  2.89801  2.37887  2.77519  2.98518  4.58477  3.61503
          0.01394  4.67599  5.39833  0.61958  0.77255  0.48576  0.95510
      7   3.25311  5.14371  3.35463  1.41144  4.05243  3.93897  4.30330  3.32177  3.16838  1.16861  3.98002  3.57844  4.41231  3.54292  3.53352  3.37056  3.50797  3.22205  5.63386  4.35626      8 l - - -
          2.68618  4.42225  2.77519  2.73123  3.46354  2.40513  3.72494  3.29354  2.67741  2.69355  4.24690  2.90347  2.73739  3.18146  2.89801  2.37887  2.77519  2.98518  4.58477  3.61503
          0.01394  4.67599  5.39833  0.61958  0.77255  0.48576  0.95510
      8   3.10501  5.55201  2.76620  1.21079  4.83000  3.61882  1.73807  4.36055  2.78996  3.85823  4.66751  3.10026  3.40743  3.12359  3.26190  3.04378  3.36020  3.95502  5.97876  4.55391      9 e - - -
          2.68618  4.42225  2.77519  2.73123  3.46354  2.40513  3.72494  3.29354  2.67741  2.69355  4.24690  2.90347  2.73739  3.18146  2.89801  2.37887  2.77519  2.98518  4.58477  3.61503
          0.01394  4.67599  5.39833  0.61958  0.77255  0.48576  0.95510
      9   3.33606  5.31538  3.49037  3.26316  4.36720  3.86048  1.08683  4.41294  3.23716  3.94189  4.86514  3.69886  1.30852  3.70578  3.55320  3.40269  3.67811  4.04012  5.72074  4.29836     10 h - - -
          2.68618  4.42225  2.77519  2.73123  3.46354  2.40513  3.72494  3.29354  2.67741  2.69355  4.24690  2.90347  2.73739  3.18146  2.89801  2.37887  2.77519  2.98518  4.58477  3.61503
          0.01394  4.67599  5.39833  0.61958  0.77255  0.48576  0.95510
     10   3.37444  5.35372  3.91524  3.41770  5.00282  3.94698  4.31335  4.47415  2.71235  3.96230  4.85518  3.78439  1.12639  3.49026  1.19654  3.44344  3.66933  4.09529  5.97512  4.82805     11 p - - -
          2.68618  4.42225  2.77519  2.73123  3.46354  2.40513  3.72494  3.29354  2.67741  2.69355  4.24690  2.90347  2.73739  3.18146  2.89801  2.37887  2.77519  2.98518  4.58477  3.61503
          0.01394  4.67599  5.39833  0.61958  0.77255  0.48576  0.95510
     11   2.59162  5.12002  2.87279  2.53706  4.42450  3.56450  3.76494  3.86826  2.37999  3.41320  4.19223  3.06877  3.96215  2.88562  1.63010  2.42858  2.37874  3.16419  5.59872  4.23223     12 r - - -
          2.68618  4.42225  2.77519  2.73123  3.46354  2.40513  3.72494  3.29354  2.67741  2.69355  4.24690  2.90347  2.73739  3.18146  2.89801  2.37887  2.77519  2.98518  4.58477  3.61503
          0.01394  4.67599  5.39833  0.61958  0.77255  0.48576  0.95510
     12   2.75621  4.60652  3.45703  2.89432  3.34101  3.68526  3.92353  2.87642  2.75730  2.82999  3.70423  3.13565  2.63165  2.99396  3.26250  2.13498  2.36602  2.16844  5.17193  3.91274     13 s - - -
          2.68618  4.42225  2.77519  2.73123  3.46354  2.40513  3.72494  3.29354  2.67741  2.69355  4.24690  2.90347  2.73739  3.18146  2.89801  2.37887  2.77519  2.98518  4.58477  3.61503
          0.01394  4.67599  5.39833  0.61958  0.77255  0.48576  0.95510
     13   2.54979  3.17271  4.35047  3.75785  3.09423  3.15042  4.19485  1.70330  3.61699  2.39878  3.32184  3.91237  3.30862  3.81575  3.75505  2.50607  2.99160  2.11291  4.82071  3.17062     14 i - - -
          2.68618  4.42225  2.77519  2.73123  3.46354  2.40513  3.72494  3.29354  2.67741  2.69355  4.24690  2.90347  2.73739  3.18146  2.89801  2.37887  2.77519  2.98518  4.58477  3.61503
          0.01394  4.67599  5.39833  0.61958  0.77255  0.48576  0.95510
     14   2.53707  3.38886  3.13834  2.27319  4.31395  2.67508  3.79971  3.74457  2.58380  3.32436  4.12034  3.10686  2.26389  2.93642  2.81332  2.23115  2.76603  3.38954  5.54295  4.19388     15 s - - -
          2.68618  4.42225  2.77519  2.73123  3.46354  2.40513  3.72494  3.29354  2.67741  2.69355  4.24690  2.90347  2.73739  3.18146  2.89801  2.37887  2.77519  2.98518  4.58477  3.61503
          0.01394  4.67599  5.39833  0.61958  0.77255  0.48576  0.95510
     15   2.67431  5.29263  2.30017  1.61488  4.63211  3.53358  3.73987  4.11732  2.36493  3.59537  4.33676  3.00081  3.01757  2.61596  2.81650  2.48930  2.86464  3.68065  5.72690  4.31386     16 e - - -
          2.68618  4.42225  2.77519  2.73123  3.46354  2.40513  3.72494  3.29354  2.67741  2.69355  4.24690  2.90347  2.73739  3.18146  2.89801  2.37887  2.77519  2.98518  4.58477  3.61503
          0.01394  4.67599  5.39833  0.61958  0.77255  0.48576  0.95510
     16   3.03999  5.55723  2.26084  1.42076  4.89271  3.59873  3.91139  4.38040  2.68337  3.84974  4.63024  3.06102  4.08891  3.03471  1.59418  2.97202  3.28462  3.95026  5.97439  4.55229     17 e - - -
          2.68618  4.42225  2.77519  2.73123  3.46354  2.40513  3.72494  3.29354  2.67741  2.69355  4.24690  2.90347  2.73739  3.18146  2.89801  2.37887  2.77519  2.98518  4.58477  3.61503
          0.01394  4.67599  5.39833  0.61958  0.77255  0.48576  0.95510
     17   2.98522  2.28743  3.43109  2.83383  4.47823  3.74825  3.87623  3.87577  2.42030  3.43129  4.26107  2.84559  4.14154  2.27032  1.45831  3.01515  3.20562  3.54833  5.60410  4.33168     18 r - - -
          2.68618  4.42225  2.77519  2.73123  3.46354  2.40513  3.72494  3.29354  2.67741  2.69355  4.24690  2.90347  2.73739  3.18146  2.89801  2.37887  2.77519  2.98518  4.58477  3.61503
          0.01394  4.67599  5.39833  0.61958  0.77255  0.48576  0.95510
     18   2.78509  2.21736  3.45673  2.89151  3.83839  3.69336  3.92314  2.84414  2.80124  2.72894  3.76693  1.83222  4.08161  2.96579  2.78466  2.93054  3.01796  2.95782  5.22374  3.96150     19 n - - -
          2.68618  4.42225  2.77519  2.73123  3.46354  2.40513  3.72494  3.29354  2.67741  2.69355  4.24690  2.90347  2.73739  3.18146  2.89801  2.37887  2.77519  2.98518  4.58477  3.61503
          0.01394  4.67599  5.39833  0.61958  0.77255  0.48576  0.95510
     19   3.47407  6.10026  1.16280  2.49697  5.42239  3.61563  4.26997  5.04394  3.40349  4.50501  5.39680  1.10133  4.29625  3.45526  4.06930  3.32810  3.79786  4.56452  6.60906  5.03983     20 n - - -
          2.68618  4.42225  2.77519  2.73123  3.46354  2.40513  3.72494  3.29354  2.67741  2.69355  4.24690  2.90347  2.73739  3.18146  2.89801  2.37887  2.77519  2.98518  4.58477  3.61503
          0.01394  4.67599  5.39833  0.61958  0.77255  0.48576  0.95510
     20   3.09858  4.83359  1.41168  3.22878  4.05078  3.99339  4.40922  1.47633  3.37853  2.83471  3.93566  3.69421  4.44100  3.66607  3.78821  3.34845  3.36444  2.26382  5.65632  4.36569     21 d - - -
          2.68618  4.42225  2.77519  2.73123  3.46354  2.40513  3.72494  3.29354  2.67741  2.69355  4.24690  2.90347  2.73739  3.18146  2.89801  2.37887  2.77519  2.98518  4.58477  3.61503
          0.01394  4.67599  5.39833  0.61958  0.77255  0.48576  0.95510
     21   1.46414  4.60245  4.90412  4.41601  3.92992  4.33416  5.07008  1.09615  4.30749  2.60601  3.78391  4.54654  4.79036  4.55779  4.49215  3.72401  3.47936  1.92349  5.70862  4.50979     22 i - - -
          2.68618  4.42225  2.77519  2.73123  3.46354  2.40513  3.72494  3.29354  2.67741  2.69355  4.24690  2.90347  2.73739  3.18146  2.89801  2.37887  2.77519  2.98518  4.58477  3.61503
          0.01394  4.67599  5.39833  0.61958  0.77255  0.48576  0.95510
     22   1.04407  4.82528  3.40973  3.22665  4.85973  3.45273  4.51849  4.30143  3.46074  3.97452  4.80904  1.34581  4.17251  3.74722  3.84036  2.93643  3.26599  3.76462  6.15733  4.86906     23 a - - -
          2.68618  4.42225  2.77519  2.73123  3.46354  2.40513  3.72494  3.29354  2.67741  2.69355  4.24690  2.90347  2.73739  3.18146  2.89801  2.37887  2.77519  2.98518  4.58477  3.61503
          0.01394  4.67599  5.39833  0.61958  0.77255  0.48576  0.95510
     23   2.87290  4.92128  3.29307  3.08964  4.78254  3.50432  4.39374  4.22557  3.27704  3.88731  4.73375  1.17425  4.18222  3.60647  3.66266  2.97828  1.35286  3.74568  6.06670  4.75337     24 n - - -
          2.68618  4.42225  2.77519  2.73123  3.46354  2.40513  3.72494  3.29354  2.67741  2.69355  4.24690  2.90347  2.73739  3.18146  2.89801  2.37887  2.77519  2.98518  4.58477  3.61503
          0.01394  4.67599  5.39833  0.61958  0.77255  0.48576  0.95510
     24   1.82584  4.56685  3.99058  3.62046  4.66081  3.38069  4.63333  4.02933  3.61588  3.74186  4.57362  3.75411  1.82008  3.90538  3.93030  2.81731  1.12056  3.51609  6.01520  4.81273     25 t - - -
          2.68618  4.42225  2.77519  2.73123  3.46354  2.40513  3.72494  3.29354  2.67741  2.69355  4.24690  2.90347  2.73739  3.18146  2.89801  2.37887  2.77519  2.98518  4.58477  3.61503
          0.01394  4.67599  5.39833  0.61958  0.77255  0.48576  0.95510
     25   2.89125  4.59291  4.02396  3.56623  3.79930  3.78443  4.41503  3.02502  3.44895  1.36916  3.74201  3.83985  1.54694  3.78481  3.71834  3.15544  2.64287  2.85683  5.37849  4.17121     26 l - - -
          2.68618  4.42225  2.77519  2.73123  3.46354  2.40513  3.72494  3.29354  2.67741  2.69355  4.24690  2.90347  2.73739  3.18146  2.89801  2.37887  2.77519  2.98518  4.58477  3.61503
          0.01394  4.67599  5.39833  0.61958  0.77255  0.48576  0.95510
     26   2.12288  4.48684  4.03221  3.57263  3.88087  3.62802  4.40222  3.15156  3.49897  1.24225  3.85399  3.78940  4.21107  3.79131  3.77013  1.72243  3.11395  2.90541  5.38306  4.17242     27 l - - -
          2.68618  4.42225  2.77519  2.73123  3.46354  2.40513  3.72494  3.29354  2.67741  2.69355  4.24690  2.90347  2.73739  3.18146  2.89801  2.37887  2.77519  2.98518  4.58477  3.61503
          0.01394  4.67599  5.39833  0.61958  0.77255  0.48576  0.95510
     27   1.84042  4.53123  4.22146  3.97299  4.99138  3.31601  4.93586  4.40404  3.99990  4.11497  4.91050  3.90398  4.12697  4.24169  4.24265  0.62603  2.79686  3.71776  6.32922  5.17794     28 S - - -
          2.68618  4.42225  2.77519  2.73123  3.46354  2.40513  3.72494  3.29354  2.67741  2.69355  4.24690  2.90347  2.73739  3.18146  2.89801  2.37887  2.77519  2.98518  4.58477  3.61503
          0.01394  4.67599  5.39833  0.61958  0.77255  0.48576  0.95510
     28   1.97145  1.53577  4.59561  4.29173  4.74590  3.32336  5.00952  4.11851  4.19727  3.87183  4.70250  4.02490  4.13527  4.40297  4.35750  1.00055  3.10782  3.53851  6.14975  5.01940     29 s - - -
          2.68618  4.42225  2.77519  2.73123  3.46354  2.40513  3.72494  3.29354  2.67741  2.69355  4.24690  2.90347  2.73739  3.18146  2.89801  2.37887  2.77519  2.98518  4.58477  3.61503
          0.01394  4.67599  5.39833  0.61958  0.77255  0.48576  0.95510
     29   2.88300  1.43704  4.66291  4.17069  3.62827  3.85676  4.61791  2.77814  3.95924  1.31391  3.63773  4.18103  4.40567  4.20196  4.07849  2.95274  3.22634  2.61101  5.24958  4.03752     30 l - - -
          2.68618  4.42225  2.77519  2.73123  3.46354  2.40513  3.72494  3.29354  2.67741  2.69355  4.24690  2.90347  2.73739  3.18146  2.89801  2.37887  2.77519  2.98518  4.58477  3.61503
          0.01394  4.67599  5.39833  0.61958  0.77255  0.48576  0.95510
     30   2.93496  4.80624  3.39184  2.94320  3.86383  3.76230  3.35067  3.35068  2.80705  1.20994  3.90151  2.43661  4.17637  2.89017  3.14317  3.06703  3.16628  3.10964  5.26460  3.95469     31 l - - -
          2.68618  4.42225  2.77519  2.73123  3.46354  2.40513  3.72494  3.29354  2.67741  2.69355  4.24690  2.90347  2.73739  3.18146  2.89801  2.37887  2.77519  2.98518  4.58477  3.61503
          0.01394  4.67599  5.39833  0.61958  0.77255  0.48576  0.95510
     31   2.75995  4.68416  3.37628  2.81904  3.26478  3.66136  3.23669  3.24157  2.79569  2.13309  3.78022  2.44122  4.04975  3.12703  3.21115  2.07463  2.30673  2.98245  5.23440  3.95603     32 s - - -
          2.68618  4.42225  2.77519  2.73123  3.46354  2.40513  3.72494  3.29354  2.67741  2.69355  4.24690  2.90347  2.73739  3.18146  2.89801  2.37887  2.77519  2.98518  4.58477  3.61503
          0.01394  4.67599  5.39833  0.61958  0.77255  0.48576  0.95510
     32   2.61257  4.57271  4.00371  3.70493  4.91867  1.27806  4.75883  4.37143  3.76367  4.03096  4.81937  3.78603  4.11142  4.02329  4.07232  1.60164  1.56543  3.71411  6.23381  5.04395     33 g - - -
          2.68618  4.42225  2.77519  2.73123  3.46354  2.40513  3.72494  3.29354  2.67741  2.69355  4.24690  2.90347  2.73739  3.18146  2.89801  2.37887  2.77519  2.98518  4.58477  3.61503
          0.01394  4.67599  5.39833  0.61958  0.77255  0.48576  0.95510
     33   3.37701  5.11893  4.00258  3.79069  3.38558  1.03392  4.39617  4.10135  3.86292  3.65241  4.68115  4.04460  4.60636  4.15193  4.12472  3.52599  3.75870  3.80734  4.97063  1.19342     34 g - - -
          2.68618  4.42225  2.77519  2.73123  3.46354  2.40513  3.72494  3.29354  2.67741  2.69355  4.24690  2.90347  2.73739  3.18146  2.89801  2.37887  2.77519  2.98518  4.58477  3.61503
          0.01394  4.67599  5.39833  0.61958  0.77255  0.48576  0.95510
     34   2.24523  4.28445  4.14620  3.56993  3.39260  3.84823  4.16926  2.71680  3.46023  2.02247  3.40801  3.80879  4.23227  3.70043  3.67161  2.93073  2.75416  2.22509  4.90090  1.69485     35 y - - -
          2.68618  4.42225  2.77519  2.73123  3.46354  2.40513  3.72494  3.29354  2.67741  2.69355  4.24690  2.90347  2.73739  3.18146  2.89801  2.37887  2.77519  2.98518  4.58477  3.61503
          0.01394  4.67599  5.39833  0.61958  0.77255  0.48576  0.95510
     35   1.48298  4.31608  4.28156  3.70446  3.45576  3.94327  4.28567  1.77818  3.59307  2.36067  3.09539  3.92705  4.32110  3.82581  3.79224  3.00984  2.78940  2.27180  4.99135  3.79635     36 a - - -
          2.68618  4.42225  2.77519  2.73123  3.46354  2.40513  3.72494  3.29354  2.67741  2.69355  4.24690  2.90347  2.73739  3.18146  2.89801  2.37887  2.77519  2.98518  4.58477  3.61503
          0.01394  4.67599  5.39833  0.61958  0.77255  0.48576  0.95510
     36   0.97415  4.53056  4.19663  3.97147  5.02991  1.33355  4.95567  4.48976  4.05009  4.16682  4.94745  3.90107  4.12339  4.26361  4.29589  2.19435  3.13441  3.76252  6.36087  5.21500     37 a - - -
          2.68618  4.42225  2.77519  2.73123  3.46354  2.40513  3.72494  3.29354  2.67741  2.69355  4.24690  2.90347  2.73739  3.18146  2.89801  2.37887  2.77519  2.98518  4.58477  3.61503
          0.01394  4.67599  5.39833  0.61958  0.77255  0.48576  0.95510
     37   2.16033  4.34877  3.99319  3.42433  3.50139  1.96297  4.15244  2.56287  3.34326  2.56813  2.43515  3.71959  4.20664  3.60607  3.60944  3.08917  2.58666  2.16960  4.99522  3.78899     38 g - - -
          2.68618  4.42225  2.77519  2.73123  3.46354  2.40513  3.72494  3.29354  2.67741  2.69355  4.24690  2.90347  2.73739  3.18146  2.89801  2.37887  2.77519  2.98518  4.58477  3.61503
          0.01394  4.67599  5.39833  0.61958  0.77255  0.48576  0.95510
     38   2.94582  4.65502  5.18483  4.60295  3.45021  4.60457  4.96156  2.26670  4.44971  1.11055  2.00145  4.71946  4.86447  4.54524  4.50363  3.94067  3.56474  1.66991  5.33395  4.22997     39 l - - -
          2.68618  4.42225  2.77519  2.73123  3.46354  2.40513  3.72494  3.29354  2.67741  2.69355  4.24690  2.90347  2.73739  3.18146  2.89801  2.37887  2.77519  2.98518  4.58477  3.61503
          0.01394  4.67599  5.39833  0.61958  0.77255  0.48576  0.95510
     39   2.85092  4.63664  3.60141  2.79988  3.77614  3.77673  3.98390  2.67754  2.42650  1.31516  3.71034  3.45852  4.15518  2.71063  3.15860  3.03458  3.07631  2.90170  5.19021  3.95531     40 l - - -
          2.68618  4.42225  2.77519  2.73123  3.46354  2.40513  3.72494  3.29354  2.67741  2.69355  4.24690  2.90347  2.73739  3.18146  2.89801  2.37887  2.77519  2.98518  4.58477  3.61503
          0.01394  4.67599  5.39833  0.61958  0.77255  0.48576  0.95510
     40   2.14116  5.20360  3.02935  2.06517  4.52378  3.19621  3.72853  3.70519  2.04150  3.01947  4.25121  2.87829  3.93213  2.70502  2.72453  2.31444  2.88399  3.58086  5.65119  4.25679     41 k - - -
          2.68618  4.42225  2.77519  2.73123  3.46354  2.40513  3.72494  3.29354  2.67741  2.69355  4.24690  2.90347  2.73739  3.18146  2.89801  2.37887  2.77519  2.98518  4.58477  3.61503
          0.01394  4.67599  5.39833  0.61958  0.77255  0.48576  0.95510
     41   1.99265  5.26171  2.84404  2.10117  4.60027  3.29410  3.72577  4.08193  2.15259  3.56385  4.30505  2.78528  3.93019  2.64995  2.65672  2.14859  2.99704  3.64905  5.69761  4.28991     42 a - - -
          2.68618  4.42225  2.77519  2.73123  3.46354  2.40513  3.72494  3.29354  2.67741  2.69355  4.24690  2.90347  2.73739  3.18146  2.89801  2.37887  2.77519  2.98518  4.58477  3.61503
          0.01394  4.67599  5.39833  0.61958  0.77255  0.48576  0.95510
     42   2.77963  5.27703  2.82765  2.07161  4.61492  1.94711  3.36679  4.09672  2.37432  3.57820  4.32118  2.53204  3.93875  2.49082  2.72078  2.74208  3.01181  3.45495  5.71181  4.30337     43 g - - -
          2.68618  4.42225  2.77519  2.73123  3.46354  2.40513  3.72494  3.29354  2.67741  2.69355  4.24690  2.90347  2.73739  3.18146  2.89801  2.37887  2.77519  2.98518  4.58477  3.61503
          0.01394  4.67599  5.39833  0.61958  0.77255  0.48576  0.95510
     43   2.81392  5.17356  2.87201  2.52394  4.44039  2.00736  2.08503  3.91120  2.55968  3.45453  4.23820  2.54884  3.98237  2.91539  2.86445  2.80226  3.04825  3.53663  5.62924  3.35270     44 g - - -
          2.68618  4.42225  2.77519  2.73123  3.46354  2.40513  3.72494  3.29354  2.67741  2.69355  4.24690  2.90347  2.73739  3.18146  2.89801  2.37887  2.77519  2.98518  4.58477  3.61503
          0.01394  4.67599  5.39833  0.61958  0.77255  0.48576  0.95510
     44   2.75858  3.56477  2.86186  2.08072  4.28872  3.57213  2.06092  2.95662  2.55361  3.29826  4.09552  3.08524  3.96401  2.46448  3.02457  2.77338  2.98990  3.37435  5.51761  3.71187     45 h - - -
          2.68618  4.42225  2.77519  2.73123  3.46354  2.40513  3.72494  3.29354  2.67741  2.69355  4.24690  2.90347  2.73739  3.18146  2.89801  2.37887  2.77519  2.98518  4.58477  3.61503
          0.01394  4.67599  5.39833  0.61958  0.77255  0.48576  0.95510
     45   2.79569  5.24382  2.34589  1.98509  4.55800  3.54461  3.21804  4.02686  2.52210  3.53576  4.29523  2.89872  3.06893  2.56817  3.01450  2.76632  3.02961  2.08205  5.69315  4.29412     46 e - - -
          2.68618  4.42225  2.77519  2.73123  3.46354  2.40513  3.72494  3.29354  2.67741  2.69355  4.24690  2.90347  2.73739  3.18146  2.89801  2.37887  2.77519  2.98518  4.58477  3.61503
          0.01394  4.67599  5.39833  0.61958  0.77255  0.48576  0.95510
     46   2.51373  5.10552  2.61823  1.94075  4.37175  3.57471  3.81208  3.79796  2.44239  3.37819  4.17803  3.08263  3.58009  2.94933  3.08935  2.81673  3.04849  1.72698  5.59576  4.23380     47 v - - -
          2.68618  4.42225  2.77519  2.73123  3.46354  2.40513  3.72494  3.29354  2.67741  2.69355  4.24690  2.90347  2.73739  3.18146  2.89801  2.37887  2.77519  2.98518  4.58477  3.61503
          0.01394  4.67599  5.39833  0.61958  0.77255  0.48576  0.95510
     47   2.63545  4.86870  2.72991  1.92773  4.08390  3.61413  3.83427  2.07458  2.66802  2.70150  3.95058  3.17335  4.00796  3.00933  3.11919  2.69495  2.54221  3.17044  5.39581  4.08221     48 e - - -
          2.68618  4.42225  2.77519  2.73123  3.46354  2.40513  3.72494  3.29354  2.67741  2.69355  4.24690  2.90347  2.73739  3.18146  2.89801  2.37887  2.77519  2.98518  4.58477  3.61503
          0.01394  4.67599  5.39833  0.61958  0.77255  0.48576  0.95510
     48   3.41790  4.66629  5.40420  4.88454  3.93536  4.88743  5.43467  0.98372  4.78214  2.30359  3.32104  5.01524  5.14959  4.98953  4.90668  4.26696  3.10719  1.20986  5.84920  4.65838     49 i - - -
          2.68618  4.42225  2.77519  2.73123  3.46354  2.40513  3.72494  3.29354  2.67741  2.69355  4.24690  2.90347  2.73739  3.18146  2.89801  2.37887  2.77519  2.98518  4.58477  3.61503
          0.01394  4.67599  5.39833  0.61958  0.77255  0.48576  0.95510
     49   3.08738  4.66517  4.02586  1.65204  3.90174  4.15850  4.50366  1.83259  3.50073  2.68862  3.77514  3.93226  4.53245  3.82139  3.84332  3.45662  3.33331  1.39084  5.52871  4.28716     50 v - - -
          2.68618  4.42225  2.77519  2.73123  3.46354  2.40513  3.72494  3.29354  2.67741  2.69355  4.24690  2.90347  2.73739  3.18146  2.89801  2.37887  2.77519  2.98518  4.58477  3.61503
          0.01394  4.67599  5.39833  0.61958  0.77255  0.48576  0.95510
     50   3.33828  5.97023  2.01199  1.22018  5.28952  1.44757  4.15377  4.83424  3.19241  4.29817  5.14068  3.05061  4.22384  3.31640  3.81517  3.20973  3.63272  4.37286  6.44350  4.90874     51 e - - -
          2.68618  4.42225  2.77519  2.73123  3.46354  2.40513  3.72494  3.29354  2.67741  2.69355  4.24690  2.90347  2.73739  3.18146  2.89801  2.37887  2.77519  2.98518  4.58477  3.61503
          0.01394  4.67599  5.39833  0.61958  0.77255  0.48576  0.95510
     51   2.83661  4.65695  4.08522  3.60654  2.41906  1.44976  4.05467  3.21042  3.55266  2.86753  3.84026  3.85168  4.41033  3.79239  3.81664  3.29636  3.31977  3.00155  4.60320  1.66717     52 g - - -
          2.68618  4.42225  2.77519  2.73123  3.46354  2.40513  3.72494  3.29354  2.67741  2.69355  4.24690  2.90347  2.73739  3.18146  2.89801  2.37887  2.77519  2.98518  4.58477  3.61503
          0.01394  4.67599  5.39833  0.61958  0.77255  0.48576  0.95510
     52   3.34963  4.68418  5.05284  4.50969  2.26386  4.47694  4.39467  2.81390  4.33294  1.42424  2.27413  4.49907  4.76682  4.38480  4.35669  3.80193  3.57193  2.81845  4.66576  1.47194     53 l - - -
          2.68618  4.42225  2.77519  2.73123  3.46354  2.40513  3.72494  3.29354  2.67741  2.69355  4.24690  2.90347  2.73739  3.18146  2.89801  2.37887  2.77519  2.98518  4.58477  3.61503
          0.01394  4.67599  5.39833  0.61958  0.77255  0.48576  0.95510
     53   2.83148  4.97035  2.17598  2.04643  4.16118  3.62762  3.87130  3.53811  2.70680  1.70246  3.22637  3.16959  4.04062  3.04023  3.16555  2.87856  3.06667  3.25680  5.48413  4.15993     54 l - - -
          2.68618  4.42225  2.77519  2.73123  3.46354  2.40513  3.72494  3.29354  2.67741  2.69355  4.24690  2.90347  2.73739  3.18146  2.89801  2.37887  2.77519  2.98518  4.58477  3.61503
          0.01394  4.67599  5.39833  0.61958  0.77255  0.48576  0.95510
     54   2.93236  5.48155  2.00033  1.63954  4.81140  2.84436  3.30243  4.31071  2.28336  3.78011  4.53729  2.15287  4.01959  2.96153  3.17513  2.86914  3.17648  3.86610  5.91128  4.47000     55 e - - -
          2.68618  4.42225  2.77519  2.73123  3.46354  2.40513  3.72494  3.29354  2.67741  2.69355  4.24690  2.90347  2.73739  3.18146  2.89801  2.37887  2.77519  2.98518  4.58477  3.61503
          0.01394  4.67599  5.39833  0.61958  0.77255  0.48576  0.95510
     55   2.83279  5.08758  3.17679  2.62278  4.36210  2.54592  3.79957  3.78259  2.16894  1.83883  4.15563  2.50074  4.01677  2.68542  2.63661  2.84634  3.05843  3.44160  5.55473  4.22306     56 l - - -
          2.68618  4.42225  2.77519  2.73123  3.46354  2.40513  3.72494  3.29354  2.67741  2.69355  4.24690  2.90347  2.73739  3.18146  2.89801  2.37887  2.77519  2.98518  4.58477  3.61503
          0.01394  4.67599  5.39833  0.61958  0.77255  0.48576  0.95510
     56   2.80962  4.78647  2.96624  2.80961  4.00148  3.65095  3.93089  3.38928  2.78799  1.62612  3.91490  3.28595  4.07355  3.14625  2.81330  1.75256  3.05641  3.11611  5.35873  4.07162     57 l - - -
          2.68618  4.42225  2.77519  2.73123  3.46354  2.40513  3.72494  3.29354  2.67741  2.69355  4.24690  2.90347  2.73739  3.18146  2.89801  2.37887  2.77519  2.98518  4.58477  3.61503
          0.01394  4.67599  5.39833  0.61958  0.77255  0.48576  0.95510
     57   2.79800  4.03843  2.21882  2.74657  4.00956  3.61386  3.90360  3.53328  2.78068  3.17103  4.01671  3.23585  4.04942  3.11002  3.22423  1.91918  3.05408  3.23090  5.37053  1.87791     58 y - - -
          2.68618  4.42225  2.77519  2.73123  3.46354  2.40513  3.72494  3.29354  2.67741  2.69355  4.24690  2.90347  2.73739  3.18146  2.89801  2.37887  2.77519  2.98518  4.58477  3.61503
          0.01394  4.67599  5.39833  0.61958  0.77255  0.48576  0.95510
     58   2.31317  4.98182  2.88764  2.03046  3.64176  3.59348  3.81192  3.63394  2.62549  3.23820  4.05559  3.12332  3.99514  2.74139  3.09045  2.81706  3.01794  3.31287  5.47119  1.86860     59 y - - -
          2.68618  4.42225  2.77519  2.73123  3.46354  2.40513  3.72494  3.29354  2.67741  2.69355  4.24690  2.90347  2.73739  3.18146  2.89801  2.37887  2.77519  2.98518  4.58477  3.61503
          0.01394  4.67599  5.39833  0.61958  0.77255  0.48576  0.95510
     59   2.03274  5.24944  2.83271  1.85175  4.58106  3.53594  3.73255  4.05807  2.20320  3.54878  4.29524  3.00818  3.05333  2.33434  2.96596  2.73638  3.00155  3.27273  5.68983  4.28589     60 e - - -
          2.68618  4.42225  2.77519  2.73123  3.46354  2.40513  3.72494  3.29354  2.67741  2.69355  4.24690  2.90347  2.73739  3.18146  2.89801  2.37887  2.77519  2.98518  4.58477  3.61503
          0.01394  4.67599  5.39833  0.61958  0.77255  0.48576  0.95510
     60   2.17731  4.76823  3.30029  1.88502  3.96973  3.66833  3.92697  1.79207  2.80372  3.00131  3.87359  3.28414  4.07621  2.93116  3.22174  2.92148  2.89706  3.01932  5.33927  4.05610     61 i - - -
          2.68618  4.42225  2.77519  2.73123  3.46354  2.40513  3.72494  3.29354  2.67741  2.69355  4.24690  2.90347  2.73739  3.18146  2.89801  2.37887  2.77519  2.98518  4.58477  3.61503
          0.01394  4.67599  5.39833  0.61958  0.77255  0.48576  0.95510
     61   2.76612  4.53196  3.57399  2.22966  3.67692  3.28671  3.96599  1.59885  2.72957  2.74575  3.21333  3.42984  4.10465  3.27013  3.03035  2.96543  2.99704  2.80931  3.94217  3.86379     62 i - - -
          2.68618  4.42225  2.77519  2.73123  3.46354  2.40513  3.72494  3.29354  2.67741  2.69355  4.24690  2.90347  2.73739  3.18146  2.89801  2.37887  2.77519  2.98518  4.58477  3.61503
          0.01394  4.67599  5.39833  0.61958  0.77255  0.48576  0.95510
     62   2.30511  5.24405  3.02868  1.61514  4.57679  3.30424  3.73346  4.04842  2.14999  3.54011  4.29000  3.02256  3.94338  2.51420  2.55320  2.74671  3.00749  3.62851  5.68023  3.51281     63 e - - -
          2.68618  4.42225  2.77519  2.73123  3.46354  2.40513  3.72494  3.29354  2.67741  2.69355  4.24690  2.90347  2.73739  3.18146  2.89801  2.37887  2.77519  2.98518  4.58477  3.61503
          0.01394  4.67599  5.39833  0.61958  0.77255  0.48576  0.95510
     63   2.27930  5.28909  3.05234  1.89058  4.63657  3.57407  3.39291  4.10604  2.34270  3.58333  4.33450  2.89112  3.96892  2.34851  1.90818  2.78201  3.04393  3.68222  5.70868  4.32188     64 e - - -
          2.68618  4.42225  2.77519  2.73123  3.46354  2.40513  3.72494  3.29354  2.67741  2.69355  4.24690  2.90347  2.73739  3.18146  2.89801  2.37887  2.77519  2.98518  4.58477  3.61503
          0.01394  4.67599  5.39833  0.61958  0.77255  0.48576  0.95510
     64   2.77035  4.51672  3.60950  2.88160  3.65923  3.73619  3.97782  2.18904  2.75919  2.53983  3.11316  3.45328  4.11510  2.79007  2.17754  2.97968  3.00087  2.07355  5.09297  3.85565     65 v - - -
          2.68618  4.42225  2.77519  2.73123  3.46354  2.40513  3.72494  3.29354  2.67741  2.69355  4.24690  2.90347  2.73739  3.18146  2.89801  2.37887  2.77519  2.98518  4.58477  3.61503
          0.01394  4.67599  5.39833  0.61958  0.77255  0.48576  0.95510
     65   2.22054  4.42568  3.73661  3.16598  3.55607  3.30596  4.02661  2.01510  2.62720  2.40107  3.53308  3.54290  4.14182  3.39795  2.84141  2.78470  2.99297  2.06082  5.01657  3.79282     66 i - - -
          2.68618  4.42225  2.77519  2.73123  3.46354  2.40513  3.72494  3.29354  2.67741  2.69355  4.24690  2.90347  2.73739  3.18146  2.89801  2.37887  2.77519  2.98518  4.58477  3.61503
          0.01394  4.67599  5.39833  0.61958  0.77255  0.48576  0.95510
     66   1.83863  5.21840  2.46738  2.29277  4.53973  3.54147  3.73733  3.48292  1.87436  3.51328  4.26758  3.01902  3.93930  2.84336  2.86068  2.52699  3.00023  3.59657  5.66583  4.27015     67 a - - -
          2.68618  4.42225  2.77519  2.73123  3.46354  2.40513  3.72494  3.29354  2.67741  2.69355  4.24690  2.90347  2.73739  3.18146  2.89801  2.37887  2.77519  2.98518  4.58477  3.61503
          0.01394  4.67599  5.39833  0.61958  0.77255  0.48576  0.95510
     67   1.79573  4.55340  3.25886  2.60677  2.79372  3.70580  3.22700  3.06994  2.92298  2.59012  3.23835  3.39410  4.08745  3.23751  3.10931  2.94126  2.98830  2.23244  5.12468  3.87580     68 a - - -
          2.68618  4.42225  2.77519  2.73123  3.46354  2.40513  3.72494  3.29354  2.67741  2.69355  4.24690  2.90347  2.73739  3.18146  2.89801  2.37887  2.77519  2.98518  4.58477  3.61503
          0.01394  4.67599  5.39833  0.61958  0.77255  0.48576  0.95510
     68   2.75674  4.50944  3.58521  2.80606  2.68969  3.72310  3.57147  2.74427  2.33087  2.49480  2.86884  3.43819  4.10339  2.40004  3.05868  2.96359  2.98841  2.47924  4.24778  3.50795     69 k - - -
          2.68618  4.42225  2.77519  2.73123  3.46354  2.40513  3.72494  3.29354  2.67741  2.69355  4.24690  2.90347  2.73739  3.18146  2.89801  2.37887  2.77519  2.98518  4.58477  3.61503
          0.01394  4.67599  5.39833  0.61958  0.77255  0.48576  0.95510
     69   2.70628  5.28834  3.07880  2.21914  4.63463  3.59386  3.75975  4.09528  1.97765  3.57815  4.33767  3.06866  1.90249  2.66168  2.36611  2.66898  3.06658  3.68160  5.70616  4.33129     70 p - - -
          2.68618  4.42225  2.77519  2.73123  3.46354  2.40513  3.72494  3.29354  2.67741  2.69355  4.24690  2.90347  2.73739  3.18146  2.89801  2.37887  2.77519  2.98518  4.58477  3.61503
          0.01394  4.67599  5.39833  0.61958  0.77255  0.48576  0.95510
     70   3.18621  5.77174  1.64337  2.14323  5.07293  3.58169  4.03501  4.58855  2.96734  4.06322  4.87071  3.03515  1.39444  2.55764  3.53297  3.08582  3.45505  4.14811  6.21097  4.72375     71 p - - -
          2.68618  4.42225  2.77519  2.73123  3.46354  2.40513  3.72494  3.29354  2.67741  2.69355  4.24690  2.90347  2.73739  3.18146  2.89801  2.37887  2.77519  2.98518  4.58477  3.61503
          0.01394  4.67599  5.39833  0.61958  0.77255  0.48576  0.95510
     71   2.75676  4.92224  2.24263  2.43232  4.15068  3.32839  3.80202  2.92859  2.41353  2.19860  3.99599  3.13498  3.98479  2.77370  3.07165  2.80103  2.63566  2.73643  5.43193  4.10487     72 l - - -
          2.68618  4.42225  2.77519  2.73123  3.46354  2.40513  3.72494  3.29354  2.67741  2.69355  4.24690  2.90347  2.73739  3.18146  2.89801  2.37887  2.77519  2.98518  4.58477  3.61503
          0.01394  4.67599  5.39833  0.61958  0.77255  0.48576  0.95510
     72   3.65441  4.90030  5.61031  5.04175  3.48828  5.03527  5.40886  1.51954  4.90599  1.01227  2.27893  5.18279  5.18399  4.90110  4.91065  4.40617  3.87651  1.89860  5.58456  4.55273     73 l - - -
          2.68618  4.42225  2.77519  2.73123  3.46354  2.40513  3.72494  3.29354  2.67741  2.69355  4.24690  2.90347  2.73739  3.18146  2.89801  2.37887  2.77519  2.98518  4.58477  3.61503
          0.01394  4.67599  5.39833  0.61958  0.77255  0.48576  0.95510
     73   3.02374  4.58955  4.31218  3.81954  3.59087  1.62419  4.52253  2.47692  3.69104  1.20332  3.53906  4.06340  4.46925  3.97533  3.91448  3.37323  3.31186  2.63442  5.26972  4.06367     74 l - - -
          2.68618  4.42225  2.77519  2.73123  3.46354  2.40513  3.72494  3.29354  2.67741  2.69355  4.24690  2.90347  2.73739  3.18146  2.89801  2.37887  2.77519  2.98518  4.58477  3.61503
          0.01394  4.67599  5.39833  0.61958  0.77255  0.48576  0.95510
     74   2.64490  4.45098  4.39707  3.88434  3.76852  1.51235  4.56937  1.93546  3.79349  2.69573  3.70949  4.07110  4.42734  4.04748  4.01612  3.29422  3.21033  1.56414  5.34940  4.14818     75 g - - -
          2.68618  4.42225  2.77519  2.73123  3.46354  2.40513  3.72494  3.29354  2.67741  2.69355  4.24690  2.90347  2.73739  3.18146  2.89801  2.37887  2.77519  2.98518  4.58477  3.61503
          0.01394  4.67599  5.39833  0.61958  0.77255  0.48576  0.95510
     75   2.98807  4.46583  4.34388  3.79186  3.51343  4.09430  1.77116  1.88078  3.63474  2.50119  3.54714  4.04065  4.46556  3.92602  3.84871  3.40214  3.23103  1.48653  5.11093  3.85333     76 v - - -
          2.68618  4.42225  2.77519  2.73123  3.46354  2.40513  3.72494  3.29354  2.67741  2.69355  4.24690  2.90347  2.73739  3.18146  2.89801  2.37887  2.77519  2.98518  4.58477  3.61503
          0.01394  4.67599  5.39833  0.61958  0.77255  0.48576  0.95510
     76   2.86465  4.52297  3.81096  3.25364  3.49928  3.84392  1.69595  2.97240  3.09639  1.88383  2.43174  3.29108  4.22309  3.45671  3.39132  3.11570  3.09612  2.77831  5.00022  3.70798     77 h - - -
          2.68618  4.42225  2.77519  2.73123  3.46354  2.40513  3.72494  3.29354  2.67741  2.69355  4.24690  2.90347  2.73739  3.18146  2.89801  2.37887  2.77519  2.98518  4.58477  3.61503
          0.01394  4.67599  5.39833  0.61958  0.77255  0.48576  0.95510
     77   3.15288  4.51292  4.92519  4.33527  3.39671  4.36488  4.69954  2.25530  4.17299  1.67624  1.72169  4.45433  4.66681  3.70961  4.25092  3.68433  3.38226  1.41837  5.16012  4.02544     78 v - - -
          2.68618  4.42225  2.77519  2.73123  3.46354  2.40513  3.72494  3.29354  2.67741  2.69355  4.24690  2.90347  2.73739  3.18146  2.89801  2.37887  2.77519  2.98518  4.58477  3.61503
          0.01394  4.67599  5.39833  0.61958  0.77255  0.48576  0.95510
     78   3.35531  4.75445  4.78740  4.34854  3.01613  4.38913  4.36006  2.72921  4.17032  2.68284  3.83662  4.39314  4.78487  4.37244  4.29151  3.76412  3.62132  1.09677  4.68952  1.38510     79 v - - -
          2.68618  4.42225  2.77519  2.73123  3.46354  2.40513  3.72494  3.29354  2.67741  2.69355  4.24690  2.90347  2.73739  3.18146  2.89801  2.37887  2.77519  2.98518  4.58477  3.61503
          0.01394  4.67599  5.39833  0.61958  0.77255  0.48576  0.95510
     79   3.10070  5.16997  3.31746  2.88913  3.42981  3.83181  2.21886  3.82835  2.84051  3.36463  4.27214  2.35405  4.24750  2.86164  3.22899  3.12479  3.33070  3.54279  4.94527  1.40999     80 y - - -
          2.68618  4.42225  2.77519  2.73123  3.46354  2.40513  3.72494  3.29354  2.67741  2.69355  4.24690  2.90347  2.73739  3.18146  2.89801  2.37887  2.77519  2.98518  4.58477  3.61503
          0.01394  4.67599  5.39833  0.61958  0.77255  0.48576  0.95510
     80   3.01300  5.09121  3.35875  2.85248  3.74164  3.78346  1.94367  3.74262  2.65910  3.31089  4.18519  2.78178  4.18152  2.42951  3.01617  3.05309  3.23623  3.45134  1.83744  3.67066     81 w - - -
          2.68618  4.42225  2.77519  2.73123  3.46354  2.40513  3.72494  3.29354  2.67741  2.69355  4.24690  2.90347  2.73739  3.18146  2.89801  2.37887  2.77519  2.98518  4.58477  3.61503
          0.01394  4.67599  5.39833  0.61958  0.77255  0.48576  0.95510
     81   2.96584  5.25323  3.27875  2.13753  4.57313  3.71237  3.82281  3.99296  2.11807  3.51038  4.31561  3.20969  4.09639  2.31241  2.53475  2.95968  3.17752  3.63838  1.70930  4.34666     82 w - - -
          2.68618  4.42225  2.77519  2.73123  3.46354  2.40513  3.72494  3.29354  2.67741  2.69355  4.24690  2.90347  2.73739  3.18146  2.89801  2.37887  2.77519  2.98518  4.58477  3.61503
          0.01394  4.67599  5.39833  0.61958  0.77255  0.48576  0.95510
     82   2.76088  5.26589  2.41283  2.07942  4.60890  3.53097  3.72000  3.60752  2.08791  3.56966  4.30759  2.60322  3.92625  2.18975  2.61557  2.72362  2.61047  3.65553  5.69895  4.28977     83 e - - -
          2.68618  4.42225  2.77519  2.73123  3.46354  2.40513  3.72494  3.29354  2.67741  2.69355  4.24690  2.90347  2.73739  3.18146  2.89801  2.37887  2.77519  2.98518  4.58477  3.61503
          0.01394  4.67599  5.39833  0.61958  0.77255  0.48576  0.95510
     83   2.55926  5.29268  1.70432  2.46495  4.62626  3.26958  3.77232  4.10491  2.42058  3.59819  4.35126  2.28282  3.96226  2.87975  2.87280  2.64605  2.42946  3.68025  5.74295  4.33351     84 d - - -
          2.68618  4.42225  2.77519  2.73123  3.46354  2.40513  3.72494  3.29354  2.67741  2.69355  4.24690  2.90347  2.73739  3.18146  2.89801  2.37887  2.77519  2.98518  4.58477  3.61503
          0.01394  4.67599  5.39833  0.61958  0.77255  0.48576  0.95510
     84   2.75968  5.24192  2.01813  2.36154  4.57464  3.19092  2.57355  4.05235  2.35127  3.54177  4.28620  2.46488  3.92873  2.82550  2.75118  2.72693  2.77542  3.27348  5.68161  3.71655     85 d - - -
          2.68618  4.42225  2.77519  2.73123  3.46354  2.40513  3.72494  3.29354  2.67741  2.69355  4.24690  2.90347  2.73739  3.18146  2.89801  2.37887  2.77519  2.98518  4.58477  3.61503
          0.01394  4.67599  5.39833  0.61958  0.77255  0.48576  0.95510
     85   2.43162  5.19738  2.82241  2.35835  4.51532  3.53897  3.43183  3.98231  2.16502  3.16432  3.88991  3.01779  3.93173  2.33323  2.56449  2.64968  2.20809  3.13849  5.64649  4.25294     86 k - - -
          2.68618  4.42225  2.77519  2.73123  3.46354  2.40513  3.72494  3.29354  2.67741  2.69355  4.24690  2.90347  2.73739  3.18146  2.89801  2.37887  2.77519  2.98518  4.58477  3.61503
          0.01394  4.67599  5.39833  0.61958  0.77255  0.48576  0.95510
     86   2.48239  4.62447  3.46063  2.30476  3.78927  3.69299  3.93138  3.14445  2.85518  1.66729  3.72201  3.35308  4.07910  3.19021  2.83115  2.92730  2.41724  2.59162  5.19230  3.93339     87 l - - -
          2.68618  4.42225  2.77519  2.73123  3.46354  2.40513  3.72494  3.29354  2.67741  2.69355  4.24690  2.90347  2.73739  3.18146  2.89801  2.37887  2.77519  2.98518  4.58477  3.61503
          0.01394  4.67599  5.39833  0.61958  0.77255  0.48576  0.95510
     87   3.53407  4.83416  5.19183  4.68911  1.93088  4.63476  4.35485  2.66315  4.50912  1.03453  3.47819  4.60969  4.90443  4.51097  4.50651  3.97035  3.75328  2.94054  4.55921  1.78065     88 l - - -
          2.68618  4.42225  2.77519  2.73123  3.46354  2.40513  3.72494  3.29354  2.67741  2.69355  4.24690  2.90347  2.73739  3.18146  2.89801  2.37887  2.77519  2.98518  4.58477  3.61503
          0.01394  4.67599  5.39833  0.61958  0.77255  0.48576  0.95510
     88   2.31223  4.54534  2.71406  2.97626  2.76126  3.71030  3.95695  2.88470  2.94221  2.76346  3.64750  3.40749  4.09394  3.25415  3.32052  2.54920  2.61119  2.82583  5.11423  2.06253     89 y - - -
          2.68618  4.42225  2.77519  2.73123  3.46354  2.40513  3.72494  3.29354  2.67741  2.69355  4.24690  2.90347  2.73739  3.18146  2.89801  2.37887  2.77519  2.98518  4.58477  3.61503
          0.01394  4.67599  5.39833  0.61958  0.77255  0.48576  0.95510
     89   2.66076  5.07945  2.19999  2.55684  1.99435  3.10130  3.81366  3.77458  2.61681  3.35459  4.15690  2.91464  3.99155  2.30181  3.09473  2.81461  2.86743  3.42854  5.57495  4.21665     90 f - - -
          2.68618  4.42225  2.77519  2.73123  3.46354  2.40513  3.72494  3.29354  2.67741  2.69355  4.24690  2.90347  2.73739  3.18146  2.89801  2.37887  2.77519  2.98518  4.58477  3.61503
          0.01394  4.67599  5.39833  0.61958  0.77255  0.48576  0.95510
     90   3.79580  5.03926  5.65287  5.09056  1.31942  5.09916  5.22593  1.88191  4.93940  1.08188  3.17710  5.20430  5.21130  4.86129  4.90778  4.46878  4.00533  2.72197  5.33160  4.12490     91 l - - -
          2.68618  4.42225  2.77519  2.73123  3.46354  2.40513  3.72494  3.29354  2.67741  2.69355  4.24690  2.90347  2.73739  3.18146  2.89801  2.37887  2.77519  2.98518  4.58477  3.61503
          0.01394  4.67599  5.39833  0.61958  0.77255  0.48576  0.95510
     91   2.35874  4.70532  3.02630  2.20508  3.88212  3.65644  3.39297  2.56802  2.77781  1.80943  3.79553  3.27182  4.04387  3.10928  3.19908  2.88123  2.78423  2.99891  5.25504  3.97639     92 l - - -
          2.68618  4.42225  2.77519  2.73123  3.46354  2.40513  3.72494  3.29354  2.67741  2.69355  4.24690  2.90347  2.73739  3.18146  2.89801  2.37887  2.77519  2.98518  4.58477  3.61503
          0.01394  4.67599  5.39833  0.61958  0.77255  0.48576  0.95510
     92   2.64682  5.25510  3.02545  1.76177  4.59348  3.54583  3.03524  4.06883  2.31712  3.55361  4.29941  3.01745  3.93980  2.52062  2.32684  2.56983  2.38025  3.64255  5.68805  4.28960     93 e - - -
          2.68618  4.42225  2.77519  2.73123  3.46354  2.40513  3.72494  3.29354  2.67741  2.69355  4.24690  2.90347  2.73739  3.18146  2.89801  2.37887  2.77519  2.98518  4.58477  3.61503
          0.01394  4.67599  5.39833  0.61958  0.77255  0.48576  0.95510
     93   2.63647  4.74406  3.32074  2.75894  3.92993  3.37713  2.99765  3.03087  2.15193  2.32952  3.19150  3.24399  4.03068  2.64906  2.77500  2.86306  2.99021  2.37617  5.28512  3.99877     94 k - - -
          2.68618  4.42225  2.77519  2.73123  3.46354  2.40513  3.72494  3.29354  2.67741  2.69355  4.24690  2.90347  2.73739  3.18146  2.89801  2.37887  2.77519  2.98518  4.58477  3.61503
          0.01394  4.67599  5.39833  0.61958  0.77255  0.48576  0.95510
     94   2.95984  4.60399  3.93441  3.35063  3.71146  3.97169  4.21472  2.71541  1.65344  2.13557  3.27356  3.73170  4.33472  3.54146  3.43273  3.24202  3.19021  1.55917  5.24878  4.03285     95 v - - -
          2.68618  4.42225  2.77519  2.73123  3.46354  2.40513  3.72494  3.29354  2.67741  2.69355  4.24690  2.90347  2.73739  3.18146  2.89801  2.37887  2.77519  2.98518  4.58477  3.61503
          0.01394  4.67599  5.39833  0.61958  0.77255  0.48576  0.95510
     95   2.10447  5.37086  3.37482  2.78031  4.78459  3.76545  3.84493  4.19081  1.18327  3.65556  4.45678  2.90258  4.15076  2.96170  2.12144  3.03483  3.26161  3.81181  5.74752  4.46505     96 k - - -
          2.68618  4.42225  2.77519  2.73123  3.46354  2.40513  3.72494  3.29354  2.67741  2.69355  4.24690  2.90347  2.73739  3.18146  2.89801  2.37887  2.77519  2.98518  4.58477  3.61503
          0.01394  4.67599  5.39833  0.61958  0.77255  0.48576  0.95510
     96   2.30991  5.25651  2.62402  1.91740  4.59713  3.52963  3.44319  4.08003  2.03010  3.55978  4.29851  2.86284  3.92390  2.61607  2.80937  2.46810  2.74315  3.27261  5.69165  4.28325     97 e - - -
          2.68618  4.42225  2.77519  2.73123  3.46354  2.40513  3.72494  3.29354  2.67741  2.69355  4.24690  2.90347  2.73739  3.18146  2.89801  2.37887  2.77519  2.98518  4.58477  3.61503
          0.01394  4.67599  5.39833  0.61958  0.77255  0.48576  0.95510
     97   2.46106  5.23472  2.85381  1.88697  4.56325  2.72650  3.72879  4.03827  2.20614  3.53284  4.28040  3.00876  3.93178  2.41631  2.96264  2.62982  2.76171  3.61657  5.67702  2.91888     98 e - - -
          2.68618  4.42225  2.77519  2.73123  3.46354  2.40513  3.72494  3.29354  2.67741  2.69355  4.24690  2.90347  2.73739  3.18146  2.89801  2.37887  2.77519  2.98518  4.58477  3.61503
          0.01394  4.67599  5.39833  0.61958  0.77255  0.48576  0.95510
     98   2.43607  4.65697  3.40762  2.84589  3.40129  2.24981  3.90194  3.20209  2.81437  2.36087  3.75041  3.31057  4.05799  2.34911  2.94076  2.89996  2.99248  2.94903  5.20776  2.66976     99 g - - -
          2.68618  4.42225  2.77519  2.73123  3.46354  2.40513  3.72494  3.29354  2.67741  2.69355  4.24690  2.90347  2.73739  3.18146  2.89801  2.37887  2.77519  2.98518  4.58477  3.61503
          0.01394  4.67599  5.39833  0.61958  0.77255  0.48576  0.95510
     99   2.48304  3.55740  4.38269  3.78804  3.07078  3.09752  4.20042  2.05151  3.64131  1.79173  3.31301  3.92906  3.70351  3.45435  3.76817  2.88210  2.74121  2.00804  4.81228  3.62670    100 l - - -
          2.68618  4.42225  2.77519  2.73123  3.46354  2.40513  3.72494  3.29354  2.67741  2.69355  4.24690  2.90347  2.73739  3.18146  2.89801  2.37887  2.77519  2.98518  4.58477  3.61503
          0.01394  4.67599  5.39833  0.61958  0.77255  0.48576  0.95510
    100   2.43826  4.53841  3.56356  3.00228  3.70922  3.69946  3.97895  2.31337  2.96429  2.77708  3.66154  3.42471  2.67929  2.99352  3.33892  1.97107  2.65322  2.35569  5.13627  3.89149    101 s - - -
          2.68618  4.42225  2.77519  2.73123  3.46354  2.40513  3.72494  3.29354  2.67741  2.69355  4.24690  2.90347  2.73739  3.18146  2.89801  2.37887  2.77519  2.98518  4.58477  3.61503
          0.01394  4.67599  5.39833  0.61958  0.77255  0.48576  0.95510
    101   2.47372  4.93673  3.17114  2.61736  4.17784  3.39244  2.74905  3.59249  2.60780  3.20171  4.01840  3.13282  3.11600  2.95880  2.90505  1.92009  2.79765  3.27321  5.45095  2.57081    102 s - - -
          2.68618  4.42225  2.77519  2.73123  3.46354  2.40513  3.72494  3.29354  2.67741  2.69355  4.24690  2.90347  2.73739  3.18146  2.89801  2.37887  2.77519  2.98518  4.58477  3.61503
          0.01394  4.67599  5.39833  0.61958  0.77255  0.48576  0.95510
    102   2.91326  4.34835  4.44410  3.87343  3.13039  4.01684  3.19301  1.82548  3.71711  2.47930  3.44895  4.01056  4.37875  3.91974  3.85656  3.31640  3.14543  1.99820  4.70312  1.60532    103 y - - -
          2.68618  4.42225  2.77519  2.73123  3.46354  2.40513  3.72494  3.29354  2.67741  2.69355  4.24690  2.90347  2.73739  3.18146  2.89801  2.37887  2.77519  2.98518  4.58477  3.61503
          0.01394  4.67599  5.39833  0.61958  0.77255  0.48576  0.95510
    103   2.51289  4.44907  4.75560  4.19385  3.67282  4.29958  4.71827  1.49472  4.07350  2.35434  3.59482  4.35925  4.65233  4.29360  4.23216  3.62446  1.79601  1.57139  5.32175  4.12537    104 i - - -
          2.68618  4.42225  2.77519  2.73123  3.46354  2.40513  3.72494  3.29354  2.67741  2.69355  4.24690  2.90347  2.73739  3.18146  2.89801  2.37887  2.77519  2.98518  4.58477  3.61503
          0.01394  4.67599  5.39833  0.61958  0.77255  0.48576  0.95510
    104   1.98098  3.20296  4.26118  3.69804  3.49742  3.80522  4.28057  2.51941  3.58792  2.56552  3.49480  3.88238  4.25035  3.81622  3.78458  2.84961  1.75470  1.82199  5.00976  3.81701    105 t - - -
          2.68618  4.42225  2.77519  2.73123  3.46354  2.40513  3.72494  3.29354  2.67741  2.69355  4.24690  2.90347  2.73739  3.18146  2.89801  2.37887  2.77519  2.98518  4.58477  3.61503
          0.01394  4.67599  5.39833  0.61958  0.77255  0.48576  0.95510
    105   1.80659  4.41130  4.25149  3.72401  3.42606  3.89598  4.29566  2.73488  3.61278  2.60830  3.58594  3.92907  4.33807  3.86325  3.82425  3.22366  3.14583  1.74981  4.98338  1.67935    106 y - - -
          2.68618  4.42225  2.77519  2.73123  3.46354  2.40513  3.72494  3.29354  2.67741  2.69355  4.24690  2.90347  2.73739  3.18146  2.89801  2.37887  2.77519  2.98518  4.58477  3.61503
          0.01394  4.67599  5.39833  0.61958  0.77255  0.48576  0.95510
    106   3.44517  5.01769  4.30633  3.92785  2.51470  1.43670  4.01243  3.65346  3.88600  3.18235  4.25497  4.07709  4.69210  4.08250  4.11648  3.61131  3.72980  3.45728  4.35684  1.09400    107 y - - -
          2.68618  4.42225  2.77519  2.73123  3.46354  2.40513  3.72494  3.29354  2.67741  2.69355  4.24690  2.90347  2.73739  3.18146  2.89801  2.37887  2.77519  2.98518  4.58477  3.61503
          0.01394  4.67599  5.39833  0.61958  0.77255  0.48576  0.95510
    107   3.52001  4.98570  4.53421  4.12432  1.79326  1.23848  3.97361  3.55058  4.04734  3.08143  4.16173  4.18530  4.76989  4.18507  4.22374  3.71968  3.77508  3.37712  4.25088  1.58562    108 g - - -
          2.68618  4.42225  2.77519  2.73123  3.46354  2.40513  3.72494  3.29354  2.67741  2.69355  4.24690  2.90347  2.73739  3.18146  2.89801  2.37887  2.77519  2.98518  4.58477  3.61503
          0.01394  4.67599  5.39833  0.61958  0.77255  0.48576  0.95510
    108   4.72402  5.66704  5.53327  5.46268  1.40116  5.20215  3.86937  4.28320  5.24755  3.43154  4.81119  4.75053  5.46352  4.91991  5.06227  4.61976  4.92238  4.24712  3.94521  0.56223    109 Y - - -
          2.68618  4.42225  2.77519  2.73123  3.46354  2.40513  3.72494  3.29354  2.67741  2.69355  4.24690  2.90347  2.73739  3.18146  2.89801  2.37887  2.77519  2.98518  4.58477  3.61503
          0.01394  4.67599  5.39833  0.61958  0.77255  0.48576  0.95510
    109   2.59925  4.74559  3.75066  3.38260  3.51264  3.74480  4.20099  3.50215  3.35976  3.16068  4.11112  3.69635  1.66703  3.68867  3.66866  3.13427  3.28979  3.23248  5.05615  1.28497    110 y - - -
          2.68618  4.42225  2.77519  2.73123  3.46354  2.40513  3.72494  3.29354  2.67741  2.69355  4.24690  2.90347  2.73739  3.18146  2.89801  2.37887  2.77519  2.98518  4.58477  3.61503
          0.01394  4.67599  5.39833  0.61958  0.77255  0.48576  0.95510
    110   2.76395  4.68461  3.98543  3.74515  4.82598  3.46068  4.79356  4.19278  3.76418  3.91306  4.78960  3.86755  1.09188  4.08746  4.03645  2.94986  1.22583  3.67117  6.16356  4.98184    111 p - - -
          2.68618  4.42225  2.77519  2.73123  3.46354  2.40513  3.72494  3.29354  2.67741  2.69355  4.24690  2.90347  2.73739  3.18146  2.89801  2.37887  2.77519  2.98518  4.58477  3.61503
          0.01394  4.67599  5.39833  0.61958  0.77255  0.48576  0.95510
    111   3.02565  4.52135  4.47667  3.94425  1.77643  4.08055  4.43066  2.42588  3.82194  2.38440  3.51602  4.12534  4.49317  4.04353  4.00726  3.41305  1.29653  2.54694  5.01193  3.68055    112 t - - -
          2.68618  4.42225  2.77519  2.73123  3.46354  2.40513  3.72494  3.29354  2.67741  2.69355  4.24690  2.90347  2.73739  3.18146  2.89801  2.37887  2.77519  2.98518  4.58477  3.61503
          0.01394  4.67599  5.39833  0.61958  0.77255  0.48576  0.95510
    112   2.02296  4.57447  3.13125  2.93620  2.06895  3.26869  3.94330  2.93684  2.90549  2.65242  3.67829  3.06659  4.08089  3.22211  3.29399  2.70334  2.49254  2.86169  5.14866  3.89582    113 a - - -
          2.68618  4.42225  2.77519  2.73123  3.46354  2.40513  3.72494  3.29354  2.67741  2.69355  4.24690  2.90347  2.73739  3.18146  2.89801  2.37887  2.77519  2.98518  4.58477  3.61503
          0.01394  4.67599  5.39833  0.61958  0.77255  0.48576  0.95510
    113   1.71276  4.60107  2.73611  2.97275  2.52545  3.39729  3.95944  3.13286  2.96354  2.82618  3.71346  3.40772  4.11396  3.27125  3.34837  2.96926  3.03174  2.89390  5.09289  2.31716    114 a - - -
          2.68618  4.42225  2.77519  2.73123  3.46354  2.40513  3.72494  3.29354  2.67741  2.69355  4.24690  2.90347  2.73739  3.18146  2.89801  2.37887  2.77519  2.98518  4.58477  3.61503
          0.01394  4.67599  5.39833  0.61958  0.77255  0.48576  0.95510
    114   2.58928  4.91894  2.91705  2.05846  2.77750  3.26161  3.80482  3.55621  2.45660  2.97671  3.99327  3.13748  3.51408  2.96474  3.07690  2.80397  2.99001  3.24442  5.42889  2.26009    115 e - - -
          2.68618  4.42225  2.77519  2.73123  3.46354  2.40513  3.72494  3.29354  2.67741  2.69355  4.24690  2.90347  2.73739  3.18146  2.89801  2.37887  2.77519  2.98518  4.58477  3.61503
          0.01394  4.67599  5.39833  0.61958  0.77255  0.48576  0.95510
    115   2.16924  5.69881  2.36800  0.96059  5.02257  3.57473  4.02268  4.52921  2.94641  4.01524  4.81852  2.68558  4.13697  3.16521  3.50744  3.05805  3.41720  4.09115  6.16802  4.69163    116 e - - -
          2.68618  4.42225  2.77519  2.73123  3.46354  2.40513  3.72494  3.29354  2.67741  2.69355  4.24690  2.90347  2.73739  3.18146  2.89801  2.37887  2.77519  2.98518  4.58477  3.61503
          0.01394  4.67599  5.39833  0.61958  0.77255  0.48576  0.95510
    116   2.79518  5.02139  2.53553  1.73912  4.26974  3.59139  3.81608  2.01525  2.50420  3.27918  4.09477  3.11319  3.99705  2.96318  3.08835  2.81959  2.87151  3.01716  5.52627  4.18149    117 e - - -
          2.68618  4.42225  2.77519  2.73123  3.46354  2.40513  3.72494  3.29354  2.67741  2.69355  4.24690  2.90347  2.73739  3.18146  2.89801  2.37887  2.77519  2.98518  4.58477  3.61503
          0.01394  4.67599  5.39833  0.61958  0.77255  0.48576  0.95510
    117   3.60037  4.85210  5.56280  4.99834  2.68611  4.97557  5.34677  1.18501  4.86107  1.17627  3.29431  5.12204  5.14839  4.87848  4.87335  4.34359  3.82592  1.97711  5.55517  4.48165    118 l - - -
          2.68618  4.42225  2.77519  2.73123  3.46354  2.40513  3.72494  3.29354  2.67741  2.69355  4.24690  2.90347  2.73739  3.18146  2.89801  2.37887  2.77519  2.98518  4.58477  3.61503
          0.01394  4.67599  5.39833  0.61958  0.77255  0.48576  0.95510
    118   2.76845  4.95255  2.62532  2.61603  3.45499  3.59825  3.39024  3.60140  2.30116  1.70735  4.02454  3.13250  3.98850  2.58236  2.82384  2.80636  2.99900  3.28313  5.45315  4.12286    119 l - - -
          2.68618  4.42225  2.77519  2.73123  3.46354  2.40513  3.72494  3.29354  2.67741  2.69355  4.24690  2.90347  2.73739  3.18146  2.89801  2.37887  2.77519  2.98518  4.58477  3.61503
          0.01394  4.67599  5.39833  0.61958  0.77255  0.48576  0.95510
    119   2.60690  5.25848  2.85246  2.21708  4.60020  3.53193  3.71874  4.08263  2.03076  3.21286  4.30044  2.65623  3.92572  2.27732  2.30290  2.37801  2.80457  3.64741  5.69234  4.28506    120 k - - -
          2.68618  4.42225  2.77519  2.73123  3.46354  2.40513  3.72494  3.29354  2.67741  2.69355  4.24690  2.90347  2.73739  3.18146  2.89801  2.37887  2.77519  2.98518  4.58477  3.61503
          0.01394  4.67599  5.39833  0.61958  0.77255  0.48576  0.95510
    120   2.79984  2.19396  3.12358  2.21182  4.40384  3.59102  3.77725  3.83809  2.50293  3.39096  4.18032  2.91897  3.98485  2.44691  2.08825  2.67204  2.85099  3.47661  5.58246  4.23035    121 r - - -
          2.68618  4.42225  2.77519  2.73123  3.46354  2.40513  3.72494  3.29354  2.67741  2.69355  4.24690  2.90347  2.73739  3.18146  2.89801  2.37887  2.77519  2.98518  4.58477  3.61503
          0.01394  4.67599  5.39833  0.61958  0.77255  0.48576  0.95510
    121   2.76263  1.92281  3.43785  2.88076  3.82567  3.67225  3.39379  3.20286  2.63125  2.88630  3.75608  3.33559  2.43859  3.17504  3.23467  2.56451  2.76347  2.94901  5.21721  3.57661    122 c - - -
          2.68618  4.42225  2.77519  2.73123  3.46354  2.40513  3.72494  3.29354  2.67741  2.69355  4.24690  2.90347  2.73739  3.18146  2.89801  2.37887  2.77519  2.98518  4.58477  3.61503
          0.01394  4.67599  5.39833  0.61958  0.77255  0.48576  0.95510
    122   1.96948  5.14186  2.68003  2.39222  4.43900  3.54843  3.74143  3.89240  2.40784  3.21109  4.19556  3.03751  2.59190  2.56336  2.84249  2.42573  2.98580  3.20764  4.38988  4.22447    123 a - - -
          2.68618  4.42225  2.77519  2.73123  3.46354  2.40513  3.72494  3.29354  2.67741  2.69355  4.24690  2.90347  2.73739  3.18146  2.89801  2.37887  2.77519  2.98518  4.58477  3.61503
          0.01394  4.67599  5.39833  0.61958  0.77255  0.48576  0.95510
    123   1.76605  4.55120  2.78042  2.88282  3.72477  3.77915  4.05679  1.94883  3.05968  2.75390  3.66932  3.50146  4.16892  3.36546  3.42908  3.03533  3.05072  2.08271  5.18141  3.93798    124 a - - -
          2.68618  4.42225  2.77519  2.73123  3.46354  2.40513  3.72494  3.29354  2.67741  2.69355  4.24690  2.90347  2.73739  3.18146  2.89801  2.37887  2.77519  2.98518  4.58477  3.61503
          0.01394  4.67599  5.39833  0.61958  0.77255  0.48576  0.95510
    124   3.08259  4.68516  1.71692  3.48035  3.81695  4.13357  4.45822  1.41047  3.47802  2.21633  3.69817  3.89101  4.50246  3.77439  3.83094  3.42356  3.32529  2.18264  5.46765  4.22895    125 i - - -
          2.68618  4.42225  2.77519  2.73123  3.46354  2.40513  3.72494  3.29354  2.67741  2.69355  4.24690  2.90347  2.73739  3.18146  2.89801  2.37887  2.77519  2.98518  4.58477  3.61503
          0.01394  4.67599  5.39833  0.61958  0.77255  0.48576  0.95510
    125   2.41251  5.21741  1.41661  2.57798  4.70787  3.52509  3.94583  4.17718  2.77720  3.70884  4.48846  2.93486  4.03741  3.07852  3.27842  2.08924  2.30938  3.74048  5.88045  4.48454    126 d - - -
          2.68618  4.42225  2.77519  2.73123  3.46354  2.40513  3.72494  3.29354  2.67741  2.69355  4.24690  2.90347  2.73739  3.18146  2.89801  2.37887  2.77519  2.98518  4.58477  3.61503
          0.01394  4.67599  5.39833  0.61958  0.77255  0.48576  0.95510
    126   2.25525  3.27672  4.01065  3.45408  3.58177  3.14225  4.19274  2.65277  3.37563  2.66472  3.57198  3.71843  4.17600  3.63620  3.64257  1.69940  2.65022  1.92308  5.06325  3.85870    127 s - - -
          2.68618  4.42225  2.77519  2.73123  3.46354  2.40513  3.72494  3.29354  2.67741  2.69355  4.24690  2.90347  2.73739  3.18146  2.89801  2.37887  2.77519  2.98518  4.58477  3.61503
          0.01394  4.67599  5.39833  0.61958  0.77255  0.48576  0.95510
    127   2.27907  3.70086  4.95905  4.38450  3.58594  4.32347  4.72807  1.46211  4.22549  2.46291  2.42418  4.45277  4.66155  4.39974  4.30151  3.65402  3.30064  1.38215  5.23323  4.04711    128 v - - -
          2.68618  4.42225  2.77519  2.73123  3.46354  2.40513  3.72494  3.29354  2.67741  2.69355  4.24690  2.90347  2.73739  3.18146  2.89801  2.37887  2.77519  2.98518  4.58477  3.61503
          0.01394  4.67599  5.39833  0.61958  0.77255  0.48576  0.95510
    128   3.30327  4.60105  5.23668  4.66778  3.57691  4.62433  5.02704  1.53989  4.51813  1.31159  2.76486  4.75809  4.89846  4.64155  4.57459  3.96918  3.04808  1.53288  5.41993  4.28373    129 l - - -
          2.68618  4.42225  2.77519  2.73123  3.46354  2.40513  3.72494  3.29354  2.67741  2.69355  4.24690  2.90347  2.73739  3.18146  2.89801  2.37887  2.77519  2.98518  4.58477  3.61503
          0.01394  4.67599  5.39833  0.61958  0.77255  0.48576  0.95510
    129   2.98155  4.50272  4.36596  3.82299  3.54869  1.69799  4.48117  2.46310  3.70467  1.31109  3.48159  4.06105  4.45186  3.95837  3.92187  3.36578  3.24849  2.24714  5.20087  4.01300    130 l - - -
          2.68618  4.42225  2.77519  2.73123  3.46354  2.40513  3.72494  3.29354  2.67741  2.69355  4.24690  2.90347  2.73739  3.18146  2.89801  2.37887  2.77519  2.98518  4.58477  3.61503
          0.01394  4.67599  5.39833  0.61958  0.77255  0.48576  0.95510
    130   3.36902  5.67364  2.79092  1.17711  5.27340  1.10283  4.36295  4.81228  3.35575  4.32886  5.19718  3.30151  4.33844  3.55120  3.87613  3.32049  3.71219  4.34501  6.40119  5.02241    131 g - - -
          2.68618  4.42225  2.77519  2.73123  3.46354  2.40513  3.72494  3.29354  2.67741  2.69355  4.24690  2.90347  2.73739  3.18146  2.89801  2.37887  2.77519  2.98518  4.58477  3.61503
          0.01394  4.67599  5.39833  0.61958  0.77255  0.48576  0.95510
    131   2.92682  5.36410  2.85089  1.33053  4.68367  3.57051  3.86759  4.15494  2.66268  3.17601  4.45192  2.30443  2.36685  2.99275  3.15373  2.88729  3.17312  3.75026  5.83104  4.42364    132 e - - -
          2.68618  4.42225  2.77519  2.73123  3.46354  2.40513  3.72494  3.29354  2.67741  2.69355  4.24690  2.90347  2.73739  3.18146  2.89801  2.37887  2.77519  2.98518  4.58477  3.61503
          0.01394  4.67599  5.39833  0.61958  0.77255  0.48576  0.95510
    132   2.61826  5.32923  2.88276  1.52286  4.65621  3.55520  3.47951  4.12987  2.60757  3.63508  4.40300  2.52849  2.10079  2.94080  3.10381  2.83499  2.94888  3.71617  5.79066  4.38262    133 e - - -
          2.68618  4.42225  2.77519  2.73123  3.46354  2.40513  3.72494  3.29354  2.67741  2.69355  4.24690  2.90347  2.73739  3.18146  2.89801  2.37887  2.77519  2.98518  4.58477  3.61503
          0.01394  4.67599  5.39833  0.61958  0.77255  0.48576  0.95510
    133   2.61433  4.80085  3.31174  1.52077  3.99214  3.67327  3.89662  2.49798  2.54398  2.28134  3.87954  3.26405  4.06493  3.09796  3.15836  2.90530  3.03737  3.03458  5.35037  4.06170    134 e - - -
          2.68618  4.42225  2.77519  2.73123  3.46354  2.40513  3.72494  3.29354  2.67741  2.69355  4.24690  2.90347  2.73739  3.18146  2.89801  2.37887  2.77519  2.98518  4.58477  3.61503
          0.01394  4.67599  5.39833  0.61958  0.77255  0.48576  0.95510
    134   2.88692  4.34600  4.37665  3.79281  3.38257  4.00592  4.32305  2.22496  3.66644  1.47902  2.88550  3.99934  3.54140  3.88077  3.83989  3.30000  1.75679  2.46381  4.97205  3.79478    135 l - - -
          2.68618  4.42225  2.77519  2.73123  3.46354  2.40513  3.72494  3.29354  2.67741  2.69355  4.24690  2.90347  2.73739  3.18146  2.89801  2.37887  2.77519  2.98518  4.58477  3.61503
          0.01394  4.67599  5.39833  0.61958  0.77255  0.48576  0.95510
    135   3.02326  4.46327  4.59256  4.03756  1.97439  4.14424  4.49258  1.96749  3.90491  2.32186  3.44571  4.19873  4.52072  4.10634  4.05761  3.46747  1.40267  2.40066  5.05592  3.79734    136 t - - -
          2.68618  4.42225  2.77519  2.73123  3.46354  2.40513  3.72494  3.29354  2.67741  2.69355  4.24690  2.90347  2.73739  3.18146  2.89801  2.37887  2.77519  2.98518  4.58477  3.61503
          0.01394  4.67599  5.39833  0.61958  0.77255  0.48576  0.95510
    136   2.11659  4.24804  4.32257  3.74077  1.69314  3.87988  4.23337  2.25575  3.61214  2.44251  3.37832  3.91406  4.26726  3.82323  3.77332  2.88822  2.40160  2.31249  4.89046  3.69940    137 f - - -
          2.68618  4.42225  2.77519  2.73123  3.46354  2.40513  3.72494  3.29354  2.67741  2.69355  4.24690  2.90347  2.73739  3.18146  2.89801  2.37887  2.77519  2.98518  4.58477  3.61503
          0.01394  4.67599  5.39833  0.61958  0.77255  0.48576  0.95510
    137   2.12671  4.99480  2.87866  2.09899  4.24413  3.30135  3.39471  3.37984  2.56861  2.50057  3.52198  2.74838  3.96771  2.92024  2.83047  2.77803  2.98581  2.81817  5.48946  4.14505    138 e - - -
          2.68618  4.42225  2.77519  2.73123  3.46354  2.40513  3.72494  3.29354  2.67741  2.69355  4.24690  2.90347  2.73739  3.18146  2.89801  2.37887  2.77519  2.98518  4.58477  3.61503
          0.01394  4.67599  5.39833  0.61958  0.77255  0.48576  0.95510
    138   2.60972  5.13355  2.90994  2.06522  4.42672  3.55647  3.74840  3.87572  2.16655  2.02528  4.18896  3.04834  3.94898  2.67309  2.60649  2.62847  2.99346  3.15608  5.59729  4.22302    139 l - - -
          2.68618  4.42225  2.77519  2.73123  3.46354  2.40513  3.72494  3.29354  2.67741  2.69355  4.24690  2.90347  2.73739  3.18146  2.89801  2.37887  2.77519  2.98518  4.58477  3.61503
          0.01394  4.67599  5.39833  0.61958  0.77255  0.48576  0.95510
    139   2.02226  4.50297  4.81969  4.24172  3.46009  4.31537  4.68234  2.41359  4.09835  1.20389  2.76135  4.38961  4.64123  4.26604  4.21335  3.63624  3.35760  1.73885  5.19765  4.04910    140 l - - -
          2.68618  4.42225  2.77519  2.73123  3.46354  2.40513  3.72494  3.29354  2.67741  2.69355  4.24690  2.90347  2.73739  3.18146  2.89801  2.37887  2.77519  2.98518  4.58477  3.61503
          0.01394  4.67599  5.39833  0.61958  0.77255  0.48576  0.95510
    140   1.71887  4.99699  2.39469  2.30963  4.25389  3.20956  3.79384  3.67107  2.58937  3.26846  3.65853  3.10555  3.97616  2.93757  3.05815  2.78882  2.84055  2.53938  5.50283  4.15890    141 a - - -
          2.68618  4.42225  2.77519  2.73123  3.46354  2.40513  3.72494  3.29354  2.67741  2.69355  4.24690  2.90347  2.73739  3.18146  2.89801  2.37887  2.77519  2.98518  4.58477  3.61503
          0.01394  4.67599  5.39833  0.61958  0.77255  0.48576  0.95510
    141   2.00085  5.23007  3.01545  1.86958  4.55908  3.29864  3.36448  4.03308  2.22314  3.52809  4.27596  2.60683  3.93144  2.82955  2.74970  2.48209  2.99185  3.28456  5.67230  4.27219    142 e - - -
          2.68618  4.42225  2.77519  2.73123  3.46354  2.40513  3.72494  3.29354  2.67741  2.69355  4.24690  2.90347  2.73739  3.18146  2.89801  2.37887  2.77519  2.98518  4.58477  3.61503
          0.01394  4.67599  5.39833  0.61958  0.77255  0.48576  0.95510
    142   1.91191  4.89519  3.20932  2.54495  4.11540  3.61602  3.41587  3.51883  2.52559  1.91376  3.97413  2.61611  4.00758  2.99414  2.91279  2.69480  3.00681  3.21746  5.41025  4.09612    143 a - - -
          2.68618  4.42225  2.77519  2.73123  3.46354  2.40513  3.72494  3.29354  2.67741  2.69355  4.24690  2.90347  2.73739  3.18146  2.89801  2.37887  2.77519  2.98518  4.58477  3.61503
          0.01394  4.67599  5.39833  0.61958  0.77255  0.48576  0.95510
    143   2.56706  4.46361  3.27259  3.08943  2.99506  3.74202  3.99803  2.95854  3.04169  1.75368  3.56776  3.48871  3.29675  3.34069  3.09041  2.28447  2.75035  2.46715  5.04758  3.51451    144 l - - -
          2.68618  4.42225  2.77519  2.73123  3.46354  2.40513  3.72494  3.29354  2.67741  2.69355  4.24690  2.90347  2.73739  3.18146  2.89801  2.37887  2.77519  2.98518  4.58477  3.61503
          0.01394  4.67599  5.39833  0.61958  0.77255  0.48576  0.95510
    144   2.75654  5.24336  2.52784  2.28978  3.79405  2.97953  3.72158  4.05728  2.32954  3.54434  4.28702  2.44641  2.90066  2.82150  2.74945  2.19819  2.58520  3.62857  5.68221  4.27704    145 s - - -
          2.68618  4.42225  2.77519  2.73123  3.46354  2.40513  3.72494  3.29354  2.67741  2.69355  4.24690  2.90347  2.73739  3.18146  2.89801  2.37887  2.77519  2.98518  4.58477  3.61503
          0.13891  4.67599  2.11710  0.61958  0.77255  0.48576  0.95510
    145   2.71468  3.18826  2.51735  2.38408  4.36840  3.16500  3.70620  3.81648  2.13523  3.35996  4.13494  2.88821  3.90452  2.82451  2.30510  2.70749  2.50312  3.26145  4.41700  4.17242    146 k - - -
          2.68618  4.42225  2.77519  2.73123  3.46354  2.40513  3.72494  3.29354  2.67741  2.69355  4.24690  2.90347  2.73739  3.18146  2.89801  2.37887  2.77519  2.98518  4.58477  3.61503
          0.30462  4.55285  1.37811  0.61958  0.77255  0.69787  0.68845
    146   2.45553  3.82243  3.13326  2.57492  3.34816  2.48363  3.14078  3.27925  2.44314  2.92465  3.76600  2.79405  3.88299  2.90058  2.83433  2.70812  2.63621  2.99337  5.21335  3.91227    147 k - - -
          2.68618  4.42225  2.77519  2.73123  3.46354  2.40513  3.72494  3.29354  2.67741  2.69355  4.24690  2.90347  2.73739  3.18146  2.89801  2.37887  2.77519  2.98518  4.58477  3.61503
          0.02101  4.26924  4.99159  0.61958  0.77255  0.75666  0.63343
    147   2.44594  4.96350  3.00727  2.24302  3.56870  3.13591  3.67284  3.34515  2.35346  3.23522  4.02594  2.64954  3.86612  2.35050  2.92296  2.39465  2.67845  3.11076  5.44597  4.08759    148 e - - -
          2.68609  4.42231  2.77500  2.73129  3.46359  2.40507  3.72500  3.29360  2.67746  2.69360  4.24695  2.90333  2.73745  3.18127  2.89806  2.37892  2.77525  2.98524  4.58482  3.61509
          0.19690  1.75616  5.11203  0.51094  0.91612  0.57136  0.83185
    148   2.70427  3.35055  3.29815  3.00453  2.97361  3.68109  3.39358  2.69928  2.79114  2.46098  3.53420  3.41318  4.06064  3.26286  3.00569  2.26246  2.45470  2.70532  5.01226  2.86443    152 s - - -
          2.68618  4.42225  2.77519  2.73123  3.46354  2.40513  3.72494  3.29354  2.67741  2.69355  4.24690  2.90347  2.73739  3.18146  2.89801  2.37887  2.77519  2.98518  4.58477  3.61503
          0.01609  4.53315  5.25549  0.61958  0.77255  0.36043  1.19526
    149   2.75470  4.90562  3.18734  2.47132  4.13010  3.22865  3.07069  2.92404  2.46152  2.51535  3.98037  2.98300  3.02332  2.77573  2.88921  2.41476  2.66767  3.07377  4.19639  3.67722    153 s - - -
          2.68618  4.42225  2.77519  2.73123  3.46354  2.40513  3.72494  3.29354  2.67741  2.69355  4.24690  2.90347  2.73739  3.18146  2.89801  2.37887  2.77519  2.98518  4.58477  3.61503
          0.09734  4.67599  2.48365  0.61958  0.77255  0.48576  0.95510
    150   2.61342  4.01713  2.79384  2.06111  4.54404  2.49236  3.19939  4.02173  2.27933  3.51080  4.25455  2.44319  3.89899  2.66767  2.61589  2.69595  2.95951  3.35471  5.65020  4.24652    154 e - - -
          2.68618  4.42225  2.77519  2.73123  3.46354  2.40513  3.72494  3.29354  2.67741  2.69355  4.24690  2.90347  2.73739  3.18146  2.89801  2.37887  2.77519  2.98518  4.58477  3.61503
          0.01514  4.59378  5.31613  0.61958  0.77255  0.40262  1.10433
    151   2.75887  5.06835  2.57335  2.53699  4.33886  3.30148  3.48829  2.26877  2.37427  2.70910  4.12978  2.52891  2.99825  2.63968  3.01243  2.76429  2.99029  3.41832  5.54812  4.18710    155 i - - -
          2.68618  4.42225  2.77519  2.73123  3.46354  2.40513  3.72494  3.29354  2.67741  2.69355  4.24690  2.90347  2.73739  3.18146  2.89801  2.37887  2.77519  2.98518  4.58477  3.61503
          0.01394  4.67599  5.39833  0.61958  0.77255  0.48576  0.95510
    152   2.59394  4.68725  3.17339  2.80651  3.61402  3.65916  3.88560  2.75134  2.37580  1.98616  3.33426  3.28047  2.68189  2.58112  3.20192  2.76338  2.98770  2.98213  5.23823  3.96254    156 l - - -
          2.68618  4.42225  2.77519  2.73123  3.46354  2.40513  3.72494  3.29354  2.67741  2.69355  4.24690  2.90347  2.73739  3.18146  2.89801  2.37887  2.77519  2.98518  4.58477  3.61503
          0.01394  4.67599  5.39833  0.61958  0.77255  0.48576  0.95510
    153   2.65157  4.96544  3.18743  2.66054  4.32266  1.84152  3.86034  3.74468  2.23182  2.95601  4.14436  3.16391  2.29050  3.00837  3.09259  2.67908  2.80247  3.39106  5.56528  4.23221    157 g - - -
          2.68618  4.42225  2.77519  2.73123  3.46354  2.40513  3.72494  3.29354  2.67741  2.69355  4.24690  2.90347  2.73739  3.18146  2.89801  2.37887  2.77519  2.98518  4.58477  3.61503
          0.01394  4.67599  5.39833  0.61958  0.77255  0.48576  0.95510
    154   3.13717  4.85937  4.19615  3.91210  4.13503  1.06767  4.78126  3.47339  3.85831  1.19012  4.20136  4.12407  4.50328  4.19824  4.08645  3.38191  3.53643  3.28867  5.69468  4.46755    158 g - - -
          2.68618  4.42225  2.77519  2.73123  3.46354  2.40513  3.72494  3.29354  2.67741  2.69355  4.24690  2.90347  2.73739  3.18146  2.89801  2.37887  2.77519  2.98518  4.58477  3.61503
          0.01394  4.67599  5.39833  0.61958  0.77255  0.48576  0.95510
    155   1.55221  4.54553  4.78466  4.20597  3.44233  4.33887  4.68571  2.04155  4.06989  1.30901  2.85176  4.38415  4.65384  4.24054  4.20118  3.65493  3.38717  2.38927  5.20764  4.06739    159 l - - -
          2.68618  4.42225  2.77519  2.73123  3.46354  2.40513  3.72494  3.29354  2.67741  2.69355  4.24690  2.90347  2.73739  3.18146  2.89801  2.37887  2.77519  2.98518  4.58477  3.61503
          0.01394  4.67599  5.39833  0.61958  0.77255  0.48576  0.95510
    156   1.56324  4.51490  3.60188  3.03536  3.65384  3.73092  3.97957  2.76707  2.97596  2.72659  3.61787  3.45094  4.11273  2.77278  3.02976  2.97502  2.99864  2.47772  5.09085  2.52943    160 a - - -
          2.68618  4.42225  2.77519  2.73123  3.46354  2.40513  3.72494  3.29354  2.67741  2.69355  4.24690  2.90347  2.73739  3.18146  2.89801  2.37887  2.77519  2.98518  4.58477  3.61503
          0.01394  4.67599  5.39833  0.61958  0.77255  0.48576  0.95510
    157   2.65098  4.56455  3.50941  2.94467  3.33414  3.70205  3.94250  2.93098  2.90927  2.65285  3.66284  3.38410  3.55089  2.45747  2.06597  2.72703  2.98854  2.47040  4.25746  2.75917    161 r - - -
          2.68618  4.42225  2.77519  2.73123  3.46354  2.40513  3.72494  3.29354  2.67741  2.69355  4.24690  2.90347  2.73739  3.18146  2.89801  2.37887  2.77519  2.98518  4.58477  3.61503
          0.01394  4.67599  5.39833  0.61958  0.77255  0.48576  0.95510
    158   2.82408  5.28973  2.17052  2.36167  4.62451  3.56456  3.76318  4.09478  2.34920  3.31411  4.33979  3.03741  3.97239  2.86951  1.62611  2.35127  3.05489  3.67624  5.72133  4.32766    162 r - - -
          2.68618  4.42225  2.77519  2.73123  3.46354  2.40513  3.72494  3.29354  2.67741  2.69355  4.24690  2.90347  2.73739  3.18146  2.89801  2.37887  2.77519  2.98518  4.58477  3.61503
          0.01394  4.67599  5.39833  0.61958  0.77255  0.48576  0.95510
    159   2.61390  5.31029  2.02077  2.09555  4.64662  2.54729  3.76203  4.13083  2.18804  3.61383  4.36071  3.00620  3.95555  2.86609  3.02037  2.29142  2.64931  3.69775  5.75032  4.33568    163 d - - -
          2.68618  4.42225  2.77519  2.73123  3.46354  2.40513  3.72494  3.29354  2.67741  2.69355  4.24690  2.90347  2.73739  3.18146  2.89801  2.37887  2.77519  2.98518  4.58477  3.61503
          0.01394  4.67599  5.39833  0.61958  0.77255  0.48576  0.95510
    160   2.54278  5.20615  2.17477  2.35402  4.52719  2.93336  3.32688  3.99660  2.40478  3.16089  4.25326  2.90864  3.93019  2.83182  2.82111  2.16412  2.63258  3.36298  5.65347  3.70785    164 s - - -
          2.68618  4.42225  2.77519  2.73123  3.46354  2.40513  3.72494  3.29354  2.67741  2.69355  4.24690  2.90347  2.73739  3.18146  2.89801  2.37887  2.77519  2.98518  4.58477  3.61503
          0.01394  4.67599  5.39833  0.61958  0.77255  0.48576  0.95510
    161   2.63633  5.10660  2.52583  2.51886  3.99332  1.90968  3.75680  3.83922  2.52383  3.38959  4.16889  2.76898  3.95077  2.74684  3.00397  2.32792  2.63127  3.46718  4.62561  4.21143    165 g - - -
          2.68618  4.42225  2.77519  2.73123  3.46354  2.40513  3.72494  3.29354  2.67741  2.69355  4.24690  2.90347  2.73739  3.18146  2.89801  2.37887  2.77519  2.98518  4.58477  3.61503
          0.03814  4.67599  3.57178  0.61958  0.77255  0.48576  0.95510
    162   2.74834  4.72393  3.31793  2.75871  3.58094  1.88015  3.86127  2.79004  2.73825  2.96001  3.81470  2.68672  4.02380  3.07431  2.82311  2.52862  2.77396  3.02685  5.26931  3.25368    166 g - - -
          2.68618  4.42225  2.77519  2.73123  3.46354  2.40513  3.72494  3.29354  2.67741  2.69355  4.24690  2.90347  2.73739  3.18146  2.89801  2.37887  2.77519  2.98518  4.58477  3.61503
          0.16064  4.65212  1.97427  0.61958  0.77255  0.45747  1.00207
    163   2.61564  4.51585  3.45502  2.77550  3.26939  3.34253  3.89157  1.83182  2.59175  2.73413  3.61426  3.10672  4.03284  2.97372  3.24258  2.56805  2.60885  2.79786  5.08539  3.46498    167 i - - -
          2.68618  4.42225  2.77519  2.73123  3.46354  2.40513  3.72494  3.29354  2.67741  2.69355  4.24690  2.90347  2.73739  3.18146  2.89801  2.37887  2.77519  2.98518  4.58477  3.61503
          0.14469  4.53550  2.08758  0.61958  0.77255  0.36186  1.19198
    164   2.39167  4.33350  3.78876  2.77673  3.12721  3.26086  4.01552  1.98570  3.14887  2.32553  3.44233  3.56383  4.11965  3.42712  2.84121  2.76397  2.94918  2.13742  4.92972  3.71425    168 i - - -
          2.68618  4.42225  2.77519  2.73123  3.46354  2.40513  3.72494  3.29354  2.67741  2.69355  4.24690  2.90347  2.73739  3.18146  2.89801  2.37887  2.77519  2.98518  4.58477  3.61503
          0.01555  4.56705  5.28940  0.61958  0.77255  0.38253  1.14612
    165   2.12103  3.68395  3.69798  2.93417  3.17620  3.75255  3.02938  2.92950  3.07666  2.46967  3.54516  3.51644  4.13066  3.15595  2.80787  2.83927  2.82879  2.03965  5.02679  3.04569    169 v - - -
          2.68618  4.42225  2.77519  2.73123  3.46354  2.40513  3.72494  3.29354  2.67741  2.69355  4.24690  2.90347  2.73739  3.18146  2.89801  2.37887  2.77519  2.98518  4.58477  3.61503
          0.01394  4.67599  5.39833  0.61958  0.77255  0.48576  0.95510
    166   2.04521  3.24088  3.79926  3.22762  3.06813  3.77565  4.04680  2.59476  3.16469  2.59472  3.49770  3.58442  4.15316  2.81792  3.47407  2.22219  2.29674  2.65475  4.98326  3.20818    170 a - - -
          2.68618  4.42225  2.77519  2.73123  3.46354  2.40513  3.72494  3.29354  2.67741  2.69355  4.24690  2.90347  2.73739  3.18146  2.89801  2.37887  2.77519  2.98518  4.58477  3.61503
          0.01394  4.67599  5.39833  0.61958  0.77255  0.48576  0.95510
    167   2.75667  5.05713  3.10073  2.44442  3.35742  3.56664  3.76298  3.76023  2.26495  2.94514  3.56337  3.07348  3.48931  2.51629  2.13097  2.41052  2.45852  3.40596  5.53811  4.18002    171 r - - -
          2.68618  4.42225  2.77519  2.73123  3.46354  2.40513  3.72494  3.29354  2.67741  2.69355  4.24690  2.90347  2.73739  3.18146  2.89801  2.37887  2.77519  2.98518  4.58477  3.61503
          0.01394  4.67599  5.39833  0.61958  0.77255  0.48576  0.95510
    168   2.77251  4.95240  3.18696  2.62516  3.64482  2.50458  3.49492  3.60144  2.39464  3.20716  4.02484  3.13953  3.46054  2.95469  1.66413  2.81134  3.00224  3.28394  4.30632  3.69863    172 r - - -
          2.68618  4.42225  2.77519  2.73123  3.46354  2.40513  3.72494  3.29354  2.67741  2.69355  4.24690  2.90347  2.73739  3.18146  2.89801  2.37887  2.77519  2.98518  4.58477  3.61503
          0.01394  4.67599  5.39833  0.61958  0.77255  0.48576  0.95510
    169   2.54992  5.26373  3.02288  1.81082  4.60322  2.57204  3.73637  4.07741  2.21512  3.56205  4.30980  3.02314  3.94762  2.66224  2.12850  2.66051  2.86705  3.65222  5.69606  4.29924    173 e - - -
          2.68618  4.42225  2.77519  2.73123  3.46354  2.40513  3.72494  3.29354  2.67741  2.69355  4.24690  2.90347  2.73739  3.18146  2.89801  2.37887  2.77519  2.98518  4.58477  3.61503
          0.01394  4.67599  5.39833  0.61958  0.77255  0.48576  0.95510
    170   2.76935  5.20957  2.85001  1.64862  4.52640  3.30752  3.73978  3.99255  2.31194  2.61800  4.25925  3.02242  2.70355  2.84734  2.78216  2.74431  2.80054  3.58522  5.65877  4.26557    174 e - - -
          2.68618  4.42225  2.77519  2.73123  3.46354  2.40513  3.72494  3.29354  2.67741  2.69355  4.24690  2.90347  2.73739  3.18146  2.89801  2.37887  2.77519  2.98518  4.58477  3.61503
          0.01394  4.67599  5.39833  0.61958  0.77255  0.48576  0.95510
    171   2.46643  4.37656  4.56018  3.98727  3.52013  4.12121  4.49567  2.22961  3.85904  1.81986  3.47466  4.16133  3.01760  4.07389  4.01802  3.43234  3.19871  1.21506  5.12107  3.93311    175 v - - -
          2.68618  4.42225  2.77519  2.73123  3.46354  2.40513  3.72494  3.29354  2.67741  2.69355  4.24690  2.90347  2.73739  3.18146  2.89801  2.37887  2.77519  2.98518  4.58477  3.61503
          0.01394  4.67599  5.39833  0.61958  0.77255  0.48576  0.95510
    172   2.56174  4.49304  3.61124  2.33545  3.12702  3.28474  3.98157  2.41780  2.76520  2.46848  3.59548  3.45675  4.11039  3.30539  2.89336  2.97326  2.77470  1.94976  5.07321  3.83607    176 v - - -
          2.68618  4.42225  2.77519  2.73123  3.46354  2.40513  3.72494  3.29354  2.67741  2.69355  4.24690  2.90347  2.73739  3.18146  2.89801  2.37887  2.77519  2.98518  4.58477  3.61503
          0.01394  4.67599  5.39833  0.61958  0.77255  0.48576  0.95510
    173   2.57007  5.23686  1.92844  1.99810  4.56689  2.94449  3.72669  3.47536  2.46953  3.33261  4.28189  2.67448  3.93001  2.66780  2.81058  2.72875  2.99201  3.61947  5.67825  3.85676    177 d - - -
          2.68618  4.42225  2.77519  2.73123  3.46354  2.40513  3.72494  3.29354  2.67741  2.69355  4.24690  2.90347  2.73739  3.18146  2.89801  2.37887  2.77519  2.98518  4.58477  3.61503
          0.01394  4.67599  5.39833  0.61958  0.77255  0.48576  0.95510
    174   2.78448  5.16355  1.41431  2.64583  4.39856  3.62197  4.03571  3.77724  2.96249  1.60915  4.31049  2.92999  4.14024  3.22651  3.44807  3.03069  3.27508  3.47689  5.73001  4.36972    178 d - - -
          2.68618  4.42225  2.77519  2.73123  3.46354  2.40513  3.72494  3.29354  2.67741  2.69355  4.24690  2.90347  2.73739  3.18146  2.89801  2.37887  2.77519  2.98518  4.58477  3.61503
          0.01394  4.67599  5.39833  0.61958  0.77255  0.48576  0.95510
    175   2.82502  4.68899  1.90348  2.91031  3.83480  3.72700  3.98589  2.65828  2.91832  1.65749  3.76268  3.02353  4.12396  3.23785  3.32400  2.97979  3.06128  2.73976  5.26713  3.99714    179 l - - -
          2.68618  4.42225  2.77519  2.73123  3.46354  2.40513  3.72494  3.29354  2.67741  2.69355  4.24690  2.90347  2.73739  3.18146  2.89801  2.37887  2.77519  2.98518  4.58477  3.61503
          0.01394  4.67599  5.39833  0.61958  0.77255  0.48576  0.95510
    176   2.59277  5.22091  1.73876  2.48076  4.54821  3.54125  3.75411  4.01633  2.50841  3.20712  4.28243  2.68411  3.94848  2.86273  2.60605  2.12706  2.78663  3.60528  5.68095  4.28498    180 d - - -
          2.68618  4.42225  2.77519  2.73123  3.46354  2.40513  3.72494  3.29354  2.67741  2.69355  4.24690  2.90347  2.73739  3.18146  2.89801  2.37887  2.77519  2.98518  4.58477  3.61503
          0.01394  4.67599  5.39833  0.61958  0.77255  0.48576  0.95510
    177   2.18187  4.79744  3.07234  2.71813  3.99668  3.62999  3.26466  3.38949  2.70129  1.74561  3.88416  3.21274  4.02034  2.88837  2.97152  2.32750  2.85193  3.10798  5.33276  4.03549    181 l - - -
          2.68618  4.42225  2.77519  2.73123  3.46354  2.40513  3.72494  3.29354  2.67741  2.69355  4.24690  2.90347  2.73739  3.18146  2.89801  2.37887  2.77519  2.98518  4.58477  3.61503
          0.01394  4.67599  5.39833  0.61958  0.77255  0.48576  0.95510
    178   3.24358  4.72647  4.58491  4.05421  3.49255  4.32166  4.70939  2.31895  3.90085  1.10422  3.36950  4.31625  1.64789  4.15359  4.10027  3.65918  3.49808  2.61870  5.32487  4.16560    182 l - - -
          2.68618  4.42225  2.77519  2.73123  3.46354  2.40513  3.72494  3.29354  2.67741  2.69355  4.24690  2.90347  2.73739  3.18146  2.89801  2.37887  2.77519  2.98518  4.58477  3.61503
          0.01394  4.67599  5.39833  0.61958  0.77255  0.48576  0.95510
    179   3.44057  5.03917  4.49335  4.20100  1.19222  4.15544  4.47594  3.63226  4.16694  3.08949  4.28040  4.31890  1.07394  4.38877  4.34903  3.67052  3.80220  3.48775  4.88707  3.29205    183 p - - -
          2.68618  4.42225  2.77519  2.73123  3.46354  2.40513  3.72494  3.29354  2.67741  2.69355  4.24690  2.90347  2.73739  3.18146  2.89801  2.37887  2.77519  2.98518  4.58477  3.61503
          0.01394  4.67599  5.39833  0.61958  0.77255  0.48576  0.95510
    180   2.95912  4.64027  4.15277  3.76308  1.28589  3.81131  4.36526  3.24399  3.70989  2.86016  3.92140  3.94468  1.52549  3.97291  3.94666  3.21381  2.99460  3.04219  5.03192  3.56747    184 f - - -
          2.68618  4.42225  2.77519  2.73123  3.46354  2.40513  3.72494  3.29354  2.67741  2.69355  4.24690  2.90347  2.73739  3.18146  2.89801  2.37887  2.77519  2.98518  4.58477  3.61503
          0.01394  4.67599  5.39833  0.61958  0.77255  0.48576  0.95510
    181   3.10034  4.53475  4.58676  4.03237  3.64807  4.26938  4.67335  2.03830  3.91780  2.13211  3.55028  4.26862  1.51030  4.16585  4.12603  3.58907  3.35086  1.51503  5.34264  4.15172    185 p - - -
          2.68618  4.42225  2.77519  2.73123  3.46354  2.40513  3.72494  3.29354  2.67741  2.69355  4.24690  2.90347  2.73739  3.18146  2.89801  2.37887  2.77519  2.98518  4.58477  3.61503
          0.01394  4.67599  5.39833  0.61958  0.77255  0.48576  0.95510
    182   2.83642  4.55452  3.71003  2.77180  3.69189  3.80923  4.04179  2.72288  2.97753  2.11510  3.63632  3.53509  4.18337  3.35571  1.77447  3.06305  3.06545  1.91308  5.14629  3.91681    186 r - - -
          2.68618  4.42225  2.77519  2.73123  3.46354  2.40513  3.72494  3.29354  2.67741  2.69355  4.24690  2.90347  2.73739  3.18146  2.89801  2.37887  2.77519  2.98518  4.58477  3.61503
          0.01394  4.67599  5.39833  0.61958  0.77255  0.48576  0.95510
    183   3.27502  5.44860  3.73754  3.04636  4.92166  3.94254  3.91371  4.26709  1.75839  3.71494  4.55844  3.46791  4.30784  3.04037  1.17138  3.26969  1.92930  3.92702  5.77405  4.58260    187 r - - -
          2.68618  4.42225  2.77519  2.73123  3.46354  2.40513  3.72494  3.29354  2.67741  2.69355  4.24690  2.90347  2.73739  3.18146  2.89801  2.37887  2.77519  2.98518  4.58477  3.61503
          0.01394  4.67599  5.39833  0.61958  0.77255  0.48576  0.95510
    184   2.26392  5.20117  3.01794  2.03185  4.52564  3.31219  3.74718  3.99122  2.17271  3.50342  4.26174  2.89608  3.45355  2.85592  2.98456  2.55100  1.93105  3.58377  5.66214  4.26981    188 t - - -
          2.68618  4.42225  2.77519  2.73123  3.46354  2.40513  3.72494  3.29354  2.67741  2.69355  4.24690  2.90347  2.73739  3.18146  2.89801  2.37887  2.77519  2.98518  4.58477  3.61503
          0.01394  4.67599  5.39833  0.61958  0.77255  0.48576  0.95510
    185   1.61845  5.12621  3.06861  1.98242  4.42724  3.31485  3.76600  3.87262  2.28935  3.41768  4.19619  3.06231  3.96065  2.88675  2.84185  2.76835  2.63390  3.28123  5.60415  4.23416    189 a - - -
          2.68618  4.42225  2.77519  2.73123  3.46354  2.40513  3.72494  3.29354  2.67741  2.69355  4.24690  2.90347  2.73739  3.18146  2.89801  2.37887  2.77519  2.98518  4.58477  3.61503
          0.01394  4.67599  5.39833  0.61958  0.77255  0.48576  0.95510
    186   1.70150  4.53843  3.62170  3.07141  3.79670  2.95056  4.04731  3.15942  3.03240  2.62665  2.50185  3.46546  4.09690  3.34303  3.40191  1.97628  2.77197  2.90253  5.21906  3.97727    190 a - - -
          2.68618  4.42225  2.77519  2.73123  3.46354  2.40513  3.72494  3.29354  2.67741  2.69355  4.24690  2.90347  2.73739  3.18146  2.89801  2.37887  2.77519  2.98518  4.58477  3.61503
          0.01394  4.67599  5.39833  0.61958  0.77255  0.48576  0.95510
    187   2.58769  4.25959  4.16134  3.57801  2.57581  3.85496  4.14688  2.71028  3.46756  2.11333  2.35170  3.30308  4.22556  3.69761  3.66857  2.17785  2.99698  2.51419  4.85467  2.44528    191 l - - -
          2.68618  4.42225  2.77519  2.73123  3.46354  2.40513  3.72494  3.29354  2.67741  2.69355  4.24690  2.90347  2.73739  3.18146  2.89801  2.37887  2.77519  2.98518  4.58477  3.61503
          0.01394  4.67599  5.39833  0.61958  0.77255  0.48576  0.95510
    188   2.75955  4.39215  3.79671  3.22481  2.49825  3.35808  4.04403  2.87080  3.15958  2.29050  3.03526  3.58284  2.79352  3.44333  2.46053  2.78552  2.99139  2.65804  4.98083  2.47758    192 l - - -
          2.68618  4.42225  2.77519  2.73123  3.46354  2.40513  3.72494  3.29354  2.67741  2.69355  4.24690  2.90347  2.73739  3.18146  2.89801  2.37887  2.77519  2.98518  4.58477  3.61503
          0.01394  4.67599  5.39833  0.61958  0.77255  0.48576  0.95510
    189   2.76205  4.86343  3.23283  2.67485  4.08693  2.66758  3.82930  3.14077  2.64870  2.24545  3.95162  2.99732  3.26820  3.00306  2.13134  2.25601  2.99574  3.18937  5.39175  4.08090    193 r - - -
          2.68618  4.42225  2.77519  2.73123  3.46354  2.40513  3.72494  3.29354  2.67741  2.69355  4.24690  2.90347  2.73739  3.18146  2.89801  2.37887  2.77519  2.98518  4.58477  3.61503
          0.01394  4.67599  5.39833  0.61958  0.77255  0.48576  0.95510
    190   2.76365  4.29509  4.06163  3.48510  2.72579  2.24915  4.13454  2.28715  3.38998  1.86308  3.40999  3.75381  2.67123  3.63681  3.62377  2.82618  2.99935  2.54843  4.90522  3.70279    194 l - - -
          2.68618  4.42225  2.77519  2.73123  3.46354  2.40513  3.72494  3.29354  2.67741  2.69355  4.24690  2.90347  2.73739  3.18146  2.89801  2.37887  2.77519  2.98518  4.58477  3.61503
          0.01394  4.67599  5.39833  0.61958  0.77255  0.48576  0.95510
    191   2.98630  5.37340  2.79334  1.38681  4.84931  1.98481  4.00577  4.33158  2.86854  3.84905  4.64096  3.10331  2.18920  3.14610  3.37987  2.73732  3.27725  3.88889  6.01235  4.59489    195 e - - -
          2.68618  4.42225  2.77519  2.73123  3.46354  2.40513  3.72494  3.29354  2.67741  2.69355  4.24690  2.90347  2.73739  3.18146  2.89801  2.37887  2.77519  2.98518  4.58477  3.61503
          0.01394  4.67599  5.39833  0.61958  0.77255  0.48576  0.95510
    192   2.98815  5.08271  3.04674  1.37323  4.32328  3.68074  4.01286  3.55155  2.84038  3.30576  4.20351  3.24625  4.15487  2.92825  3.26421  3.03876  3.24038  1.62338  5.64914  4.32348    196 e - - -
          2.68618  4.42225  2.77519  2.73123  3.46354  2.40513  3.72494  3.29354  2.67741  2.69355  4.24690  2.90347  2.73739  3.18146  2.89801  2.37887  2.77519  2.98518  4.58477  3.61503
          0.01394  4.67599  5.39833  0.61958  0.77255  0.48576  0.95510
    193   3.00918  4.61105  4.06151  3.58497  3.86339  4.02151  4.48595  2.26943  3.52243  2.75195  3.80264  1.66439  4.46355  3.84799  3.82974  3.35491  3.28809  1.23374  5.45533  4.20064    197 v - - -
          2.68618  4.42225  2.77519  2.73123  3.46354  2.40513  3.72494  3.29354  2.67741  2.69355  4.24690  2.90347  2.73739  3.18146  2.89801  2.37887  2.77519  2.98518  4.58477  3.61503
          0.01394  4.67599  5.39833  0.61958  0.77255  0.48576  0.95510
    194   3.01636  4.61665  4.00281  3.49541  3.64209  4.03077  4.34440  1.82259  3.39919  1.89456  3.61605  1.50152  4.41886  3.72642  3.69501  3.33387  3.26333  2.50048  5.25188  3.99798    198 n - - -
          2.68618  4.42225  2.77519  2.73123  3.46354  2.40513  3.72494  3.29354  2.67741  2.69355  4.24690  2.90347  2.73739  3.18146  2.89801  2.37887  2.77519  2.98518  4.58477  3.61503
          0.01394  4.67599  5.39833  0.61958  0.77255  0.48576  0.95510
    195   3.14029  4.53822  4.75264  4.16634  2.33156  4.30096  4.57825  1.58815  4.01565  1.38031  3.24735  4.33335  4.60626  2.46579  4.13081  3.60929  3.36634  2.57926  5.06776  3.89339    199 l - - -
          2.68618  4.42225  2.77519  2.73123  3.46354  2.40513  3.72494  3.29354  2.67741  2.69355  4.24690  2.90347  2.73739  3.18146  2.89801  2.37887  2.77519  2.98518  4.58477  3.61503
          0.01394  4.67599  5.39833  0.61958  0.77255  0.48576  0.95510
    196   2.76418  4.76931  3.30895  2.76104  3.23028  1.90783  3.87836  3.37161  2.74027  3.02600  3.06469  3.24512  4.03374  2.10143  3.16846  2.43814  3.00384  3.09292  5.32267  4.02757    200 g - - -
          2.68618  4.42225  2.77519  2.73123  3.46354  2.40513  3.72494  3.29354  2.67741  2.69355  4.24690  2.90347  2.73739  3.18146  2.89801  2.37887  2.77519  2.98518  4.58477  3.61503
          0.01394  4.67599  5.39833  0.61958  0.77255  0.48576  0.95510
    197   2.68180  4.63212  3.96535  3.84457  5.14366  0.99503  4.96866  4.66814  4.06036  4.32351  5.10931  3.87890  4.17642  4.27260  4.32229  1.12925  3.22817  3.90157  6.44302  5.27965    201 g - - -
          2.68618  4.42225  2.77519  2.73123  3.46354  2.40513  3.72494  3.29354  2.67741  2.69355  4.24690  2.90347  2.73739  3.18146  2.89801  2.37887  2.77519  2.98518  4.58477  3.61503
          0.01394  4.67599  5.39833  0.61958  0.77255  0.48576  0.95510
    198   3.00680  5.06622  3.66644  3.17875  4.80291  3.68244  4.17051  4.26441  2.66622  3.79900  4.64008  3.54733  4.24197  3.33725  1.34769  1.18835  3.34577  3.82782  5.88933  4.64980    202 s - - -
          2.68618  4.42225  2.77519  2.73123  3.46354  2.40513  3.72494  3.29354  2.67741  2.69355  4.24690  2.90347  2.73739  3.18146  2.89801  2.37887  2.77519  2.98518  4.58477  3.61503
          0.01394  4.67599  5.39833  0.61958  0.77255  0.48576  0.95510
    199   3.31175  5.28874  3.88631  3.45587  5.09900  1.27783  4.40238  4.58043  2.84683  4.08002  4.95102  3.80799  4.45443  3.58628  0.99209  3.39644  3.65215  4.14286  6.06351  4.93192    203 r - - -
          2.68618  4.42225  2.77519  2.73123  3.46354  2.40513  3.72494  3.29354  2.67741  2.69355  4.24690  2.90347  2.73739  3.18146  2.89801  2.37887  2.77519  2.98518  4.58477  3.61503
          0.01394  4.67599  5.39833  0.61958  0.77255  0.48576  0.95510
    200   2.87222  1.15904  4.82127  4.66899  5.06869  0.88656  5.34187  4.50064  4.59301  4.26113  5.12895  4.34053  4.36900  4.80778  4.67125  3.09943  3.42771  3.88764  6.35508  5.33638    204 g - - -
          2.68618  4.42225  2.77519  2.73123  3.46354  2.40513  3.72494  3.29354  2.67741  2.69355  4.24690  2.90347  2.73739  3.18146  2.89801  2.37887  2.77519  2.98518  4.58477  3.61503
          0.01394  4.67599  5.39833  0.61958  0.77255  0.48576  0.95510
    201   3.41481  1.14013  4.84914  4.47724  2.93530  4.22304  4.28330  3.48456  4.25448  3.12351  4.22328  4.39190  4.74821  4.45059  4.34488  3.68380  3.75168  3.29888  4.57386  1.19893    205 c - - -
          2.68618  4.42225  2.77519  2.73123  3.46354  2.40513  3.72494  3.29354  2.67741  2.69355  4.24690  2.90347  2.73739  3.18146  2.89801  2.37887  2.77519  2.98518  4.58477  3.61503
          0.01394  4.67599  5.39833  0.61958  0.77255  0.48576  0.95510
    202   3.04829  4.97964  3.33095  3.06512  3.60688  1.70185  4.11181  3.79566  3.21485  3.40265  4.32251  2.67942  4.28032  3.52270  3.59655  3.14630  3.36435  3.49241  5.13192  1.29124    206 y - - -
          2.68618  4.42225  2.77519  2.73123  3.46354  2.40513  3.72494  3.29354  2.67741  2.69355  4.24690  2.90347  2.73739  3.18146  2.89801  2.37887  2.77519  2.98518  4.58477  3.61503
          0.01394  4.67599  5.39833  0.61958  0.77255  0.48576  0.95510
    203   2.65033  5.34476  2.49899  2.48555  4.66869  1.43399  3.82393  4.14151  2.41218  3.64311  4.41155  2.80304  4.00693  2.70715  2.83836  2.84370  3.12397  3.72825  5.79549  4.38908    207 g - - -
          2.68618  4.42225  2.77519  2.73123  3.46354  2.40513  3.72494  3.29354  2.67741  2.69355  4.24690  2.90347  2.73739  3.18146  2.89801  2.37887  2.77519  2.98518  4.58477  3.61503
          0.01394  4.67599  5.39833  0.61958  0.77255  0.48576  0.95510
    204   2.54529  1.73071  3.55982  3.04999  4.22758  1.88229  4.13023  3.62587  2.99787  3.28402  4.12547  2.82081  4.06977  3.34959  2.64776  2.65358  3.05145  3.27145  5.56708  4.30371    208 c - - -
          2.68618  4.42225  2.77519  2.73123  3.46354  2.40513  3.72494  3.29354  2.67741  2.69355  4.24690  2.90347  2.73739  3.18146  2.89801  2.37887  2.77519  2.98518  4.58477  3.61503
          0.01394  4.67599  5.39833  0.61958  0.77255  0.48576  0.95510
    205   2.69075  1.09518  4.73058  4.44496  4.55985  3.45471  5.05981  3.67476  4.26889  3.60675  4.55098  4.15794  4.24603  4.51491  4.38359  2.94032  1.21178  3.27449  6.03188  4.88796    209 c - - -
          2.68618  4.42225  2.77519  2.73123  3.46354  2.40513  3.72494  3.29354  2.67741  2.69355  4.24690  2.90347  2.73739  3.18146  2.89801  2.37887  2.77519  2.98518  4.58477  3.61503
          0.01394  4.67599  5.39833  0.61958  0.77255  0.48576  0.95510
    206   2.82512  4.49520  4.19322  3.75320  1.51121  3.71521  4.36360  3.13977  3.67431  2.87104  3.84695  3.90172  4.28780  3.92859  3.89851  2.83007  1.31644  2.90364  5.08649  3.70334    210 t - - -
          2.68618  4.42225  2.77519  2.73123  3.46354  2.40513  3.72494  3.29354  2.67741  2.69355  4.24690  2.90347  2.73739  3.18146  2.89801  2.37887  2.77519  2.98518  4.58477  3.61503
          0.01394  4.67599  5.39833  0.61958  0.77255  0.48576  0.95510
    207   3.37961  1.38427  5.08359  4.70209  1.04588  4.25673  4.48165  3.15397  4.52218  2.74684  3.95933  4.54341  4.77837  4.61762  4.55263  3.72204  3.72062  3.03940  4.74927  3.16647    211 f - - -
          2.68618  4.42225  2.77519  2.73123  3.46354  2.40513  3.72494  3.29354  2.67741  2.69355  4.24690  2.90347  2.73739  3.18146  2.89801  2.37887  2.77519  2.98518  4.58477  3.61503
          0.01394  4.67599  5.39833  0.61958  0.77255  0.48576  0.95510
    208   3.41481  1.14013  4.84914  4.47724  2.93530  4.22304  4.28330  3.48456  4.25448  3.12351  4.22328  4.39190  4.74821  4.45059  4.34488  3.68380  3.75168  3.29888  4.57386  1.19893    212 c - - -
          2.68618  4.42225  2.77519  2.73123  3.46354  2.40513  3.72494  3.29354  2.67741  2.69355  4.24690  2.90347  2.73739  3.18146  2.89801  2.37887  2.77519  2.98518  4.58477  3.61503
          0.01394  4.67599  5.39833  0.61958  0.77255  0.48576  0.95510
    209   3.53987  4.87541  4.96348  4.52931  2.86648  4.58192  4.31529  1.29909  4.32329  2.57273  3.80638  4.51524  4.91820  4.47637  4.40729  3.95161  3.78265  2.71642  4.56479  1.13893    213 y - - -
          2.68618  4.42225  2.77519  2.73123  3.46354  2.40513  3.72494  3.29354  2.67741  2.69355  4.24690  2.90347  2.73739  3.18146  2.89801  2.37887  2.77519  2.98518  4.58477  3.61503
          0.01394  4.67599  5.39833  0.61958  0.77255  0.48576  0.95510
    210   2.88030  4.65620  3.58885  3.22499  3.94564  3.71927  4.25800  1.32973  3.24317  3.00074  3.94328  1.70208  4.24160  3.57813  3.57651  2.74430  3.18994  2.84467  5.41482  4.14344    214 i - - -
          2.68618  4.42225  2.77519  2.73123  3.46354  2.40513  3.72494  3.29354  2.67741  2.69355  4.24690  2.90347  2.73739  3.18146  2.89801  2.37887  2.77519  2.98518  4.58477  3.61503
          0.01394  4.67599  5.39833  0.61958  0.77255  0.48576  0.95510
    211   2.87107  5.01911  3.09015  2.87870  4.87222  3.48167  4.26037  4.36795  3.14847  3.93911  4.74408  1.22393  1.73624  3.43812  3.59545  2.31766  3.26432  3.84883  6.09997  4.74960    215 n - - -
          2.68618  4.42225  2.77519  2.73123  3.46354  2.40513  3.72494  3.29354  2.67741  2.69355  4.24690  2.90347  2.73739  3.18146  2.89801  2.37887  2.77519  2.98518  4.58477  3.61503
          0.01394  4.67599  5.39833  0.61958  0.77255  0.48576  0.95510
    212   2.71835  4.48507  4.00387  3.47310  1.97376  3.88498  4.07235  2.99139  3.40178  2.69223  3.62876  3.75590  1.67961  3.65853  3.66996  2.94412  3.14375  2.78394  4.75780  2.38680    216 p - - -
          2.68618  4.42225  2.77519  2.73123  3.46354  2.40513  3.72494  3.29354  2.67741  2.69355  4.24690  2.90347  2.73739  3.18146  2.89801  2.37887  2.77519  2.98518  4.58477  3.61503
          0.01394  4.67599  5.39833  0.61958  0.77255  0.48576  0.95510
    213   4.73265  5.66838  5.54619  5.48087  1.09728  5.20919  3.86708  4.28788  5.26358  3.43386  4.81368  4.75384  5.46783  4.92521  5.07052  4.62548  4.92935  4.25203  3.94193  0.72740    217 y - - -
          2.68618  4.42225  2.77519  2.73123  3.46354  2.40513  3.72494  3.29354  2.67741  2.69355  4.24690  2.90347  2.73739  3.18146  2.89801  2.37887  2.77519  2.98518  4.58477  3.61503
          0.01394  4.67599  5.39833  0.61958  0.77255  0.48576  0.95510
    214   2.87066  4.48187  3.99945  3.47160  3.36081  1.82950  4.14251  2.73984  3.38343  2.68890  3.64052  3.75920  4.27860  3.66348  3.65472  3.15586  3.13359  2.37477  4.90205  1.59191    218 y - - -
          2.68618  4.42225  2.77519  2.73123  3.46354  2.40513  3.72494  3.29354  2.67741  2.69355  4.24690  2.90347  2.73739  3.18146  2.89801  2.37887  2.77519  2.98518  4.58477  3.61503
          0.01394  4.67599  5.39833  0.61958  0.77255  0.48576  0.95510
    215   2.49974  5.14580  3.03417  2.54069  4.48148  1.68568  3.02354  3.93172  2.57114  3.47399  4.25323  2.83851  3.97840  2.37919  3.04653  2.61314  2.78404  3.54524  5.65774  4.28390    219 g - - -
          2.68618  4.42225  2.77519  2.73123  3.46354  2.40513  3.72494  3.29354  2.67741  2.69355  4.24690  2.90347  2.73739  3.18146  2.89801  2.37887  2.77519  2.98518  4.58477  3.61503
          0.01394  4.67599  5.39833  0.61958  0.77255  0.48576  0.95510
    216   2.53929  5.26486  2.41721  2.23396  4.60630  2.56650  3.44185  4.09042  2.45961  3.56859  4.30696  2.87466  3.56015  2.23234  2.65360  2.37321  2.84246  3.65365  5.69939  4.28941    220 q - - -
          2.68618  4.42225  2.77519  2.73123  3.46354  2.40513  3.72494  3.29354  2.67741  2.69355  4.24690  2.90347  2.73739  3.18146  2.89801  2.37887  2.77519  2.98518  4.58477  3.61503
          0.24463  4.67599  1.57171  0.61958  0.77255  0.48576  0.95510
    217   2.52445  2.75343  3.34985  2.63985  3.84472  1.95807  3.88160  3.01245  2.79009  2.90224  3.76411  2.82954  3.97074  3.11840  3.19720  2.79130  2.57210  2.94400  5.22373  3.95549    221 g - - -
          2.68618  4.42225  2.77519  2.73123  3.46354  2.40513  3.72494  3.29354  2.67741  2.69355  4.24690  2.90347  2.73739  3.18146  2.89801  2.37887  2.77519  2.98518  4.58477  3.61503
          0.35195  4.44888  1.25530  0.61958  0.77255  0.31753  1.30176
    218   2.48019  2.95632  3.23093  2.67754  3.93107  3.51717  3.80004  3.32315  2.34537  2.97611  3.82067  2.84876  2.85527  2.99794  3.08878  2.11462  2.90670  2.66686  5.27004  3.97778    222 s - - -
          2.68618  4.42225  2.77519  2.73123  3.46354  2.40513  3.72494  3.29354  2.67741  2.69355  4.24690  2.90347  2.73739  3.18146  2.89801  2.37887  2.77519  2.98518  4.58477  3.61503
          0.01796  4.42423  5.14657  0.61958  0.77255  0.30741  1.32935
    219   2.84257  5.28089  3.11549  2.54854  4.63031  3.60357  3.30755  4.08730  1.91268  3.56917  4.32979  3.07962  2.78595  2.64879  2.17588  1.86904  3.06567  3.67605  5.69468  4.32688    223 s - - -
          2.68618  4.42225  2.77519  2.73123  3.46354  2.40513  3.72494  3.29354  2.67741  2.69355  4.24690  2.90347  2.73739  3.18146  2.89801  2.37887  2.77519  2.98518  4.58477  3.61503
          0.01394  4.67599  5.39833  0.61958  0.77255  0.48576  0.95510
    220   3.16560  5.37396  3.60580  2.92853  4.73021  3.87992  3.11907  4.13096  1.60528  3.60757  4.43812  3.37985  4.23429  2.57346  1.96623  3.16067  3.34793  3.79527  1.79265  4.45032    224 k - - -
          2.68618  4.42225  2.77519  2.73123  3.46354  2.40513  3.72494  3.29354  2.67741  2.69355  4.24690  2.90347  2.73739  3.18146  2.89801  2.37887  2.77519  2.98518  4.58477  3.61503
          0.01394  4.67599  5.39833  0.61958  0.77255  0.48576  0.95510
    221   3.71862  5.42339  4.48873  3.79854  3.82468  4.29917  4.24490  4.16650  2.77543  3.62082  4.64414  4.07066  4.70379  3.63600  1.17392  3.81759  3.91794  3.95057  1.11542  3.76322    225 w - - -
          2.68618  4.42225  2.77519  2.73123  3.46354  2.40513  3.72494  3.29354  2.67741  2.69355  4.24690  2.90347  2.73739  3.18146  2.89801  2.37887  2.77519  2.98518  4.58477  3.61503
          0.01394  4.67599  5.39833  0.61958  0.77255  0.48576  0.95510
    222   3.31175  5.28874  3.88631  3.45587  5.09900  1.27783  4.40238  4.58043  2.84683  4.08002  4.95102  3.80799  4.45443  3.58628  0.99209  3.39644  3.65215  4.14286  6.06351  4.93192    226 r - - -
          2.68618  4.42225  2.77519  2.73123  3.46354  2.40513  3.72494  3.29354  2.67741  2.69355  4.24690  2.90347  2.73739  3.18146  2.89801  2.37887  2.77519  2.98518  4.58477  3.61503
          0.01394  4.67599  5.39833  0.61958  0.77255  0.48576  0.95510
    223   3.29355  5.26568  3.87258  3.46584  5.09267  1.05296  4.43391  4.58280  2.90624  4.09190  4.96232  3.81599  4.45086  3.62345  1.18952  3.38404  3.64600  4.13690  6.07793  4.94430    227 g - - -
          2.68618  4.42225  2.77519  2.73123  3.46354  2.40513  3.72494  3.29354  2.67741  2.69355  4.24690  2.90347  2.73739  3.18146  2.89801  2.37887  2.77519  2.98518  4.58477  3.61503
          0.01394  4.67599  5.39833  0.61958  0.77255  0.48576  0.95510
    224   2.90018  4.99585  3.56270  3.03883  4.69928  3.62141  4.08371  4.10988  2.64566  3.66788  4.48951  3.43862  4.15635  3.23976  1.25670  1.53660  2.81244  3.68686  5.81951  4.56349    228 r - - -
          2.68618  4.42225  2.77519  2.73123  3.46354  2.40513  3.72494  3.29354  2.67741  2.69355  4.24690  2.90347  2.73739  3.18146  2.89801  2.37887  2.77519  2.98518  4.58477  3.61503
          0.01394  4.67599  5.39833  0.61958  0.77255  0.48576  0.95510
    225   2.64071  4.61472  3.86500  3.53907  4.83421  3.36346  4.63107  4.27488  3.58168  3.93079  4.73129  3.70839  1.38871  3.87466  3.91591  1.19232  2.37088  3.67473  6.14234  4.92467    229 s - - -
          2.68618  4.42225  2.77519  2.73123  3.46354  2.40513  3.72494  3.29354  2.67741  2.69355  4.24690  2.90347  2.73739  3.18146  2.89801  2.37887  2.77519  2.98518  4.58477  3.61503
          0.01394  4.67599  5.39833  0.61958  0.77255  0.48576  0.95510
    226   3.34574  5.64679  2.84239  1.20582  5.14052  3.70860  4.29859  4.65407  3.21617  4.17885  5.04896  3.30349  1.17300  3.47835  3.69847  3.29989  3.66126  4.23132  6.27432  4.91001    230 p - - -
          2.68618  4.42225  2.77519  2.73123  3.46354  2.40513  3.72494  3.29354  2.67741  2.69355  4.24690  2.90347  2.73739  3.18146  2.89801  2.37887  2.77519  2.98518  4.58477  3.61503
          0.01394  4.67599  5.39833  0.61958  0.77255  0.48576  0.95510
    227   3.35062  6.00707  2.33393  1.10191  5.29659  3.59499  4.14545  4.84616  3.17353  4.30419  5.14831  1.36925  4.22482  3.30732  3.78797  3.21543  3.64054  4.38727  6.44550  4.90516    231 e - - -
          2.68618  4.42225  2.77519  2.73123  3.46354  2.40513  3.72494  3.29354  2.67741  2.69355  4.24690  2.90347  2.73739  3.18146  2.89801  2.37887  2.77519  2.98518  4.58477  3.61503
          0.01394  4.67599  5.39833  0.61958  0.77255  0.48576  0.95510
    228   3.08374  4.81041  3.70512  3.39928  3.98097  3.90585  4.44271  1.37935  3.40876  2.97221  4.04325  1.31054  4.43106  3.77783  3.72472  3.32593  3.39534  2.69976  5.54224  4.21387    232 n - - -
          2.68618  4.42225  2.77519  2.73123  3.46354  2.40513  3.72494  3.29354  2.67741  2.69355  4.24690  2.90347  2.73739  3.18146  2.89801  2.37887  2.77519  2.98518  4.58477  3.61503
          0.01394  4.67599  5.39833  0.61958  0.77255  0.48576  0.95510
    229   2.32142  4.67789  5.19666  4.72546  4.01694  4.62762  5.38689  0.72543  4.61938  2.58287  3.82229  4.84691  5.02579  4.87236  4.78749  4.03540  3.62910  1.78297  5.91988  4.71655    233 i - - -
          2.68618  4.42225  2.77519  2.73123  3.46354  2.40513  3.72494  3.29354  2.67741  2.69355  4.24690  2.90347  2.73739  3.18146  2.89801  2.37887  2.77519  2.98518  4.58477  3.61503
          0.01394  4.67599  5.39833  0.61958  0.77255  0.48576  0.95510
    230   1.53573  4.39282  4.33661  3.77122  3.57362  4.01110  4.40050  1.68949  3.64572  2.53878  3.53459  4.00393  4.40257  3.90740  3.26606  3.31855  3.15733  1.79530  5.13596  3.93731    234 a - - -
          2.68618  4.42225  2.77519  2.73123  3.46354  2.40513  3.72494  3.29354  2.67741  2.69355  4.24690  2.90347  2.73739  3.18146  2.89801  2.37887  2.77519  2.98518  4.58477  3.61503
          0.01394  4.67599  5.39833  0.61958  0.77255  0.48576  0.95510
    231   1.54595  5.24144  2.74294  1.42980  4.60163  3.56352  3.91882  4.02055  2.74991  3.60102  4.40337  3.09838  4.05007  3.05811  3.24451  2.89571  3.17100  3.28588  5.80483  4.41740    235 e - - -
          2.68618  4.42225  2.77519  2.73123  3.46354  2.40513  3.72494  3.29354  2.67741  2.69355  4.24690  2.90347  2.73739  3.18146  2.89801  2.37887  2.77519  2.98518  4.58477  3.61503
          0.01394  4.67599  5.39833  0.61958  0.77255  0.48576  0.95510
    232   3.17149  5.00169  3.37967  1.27589  4.16879  3.93443  4.33045  1.42928  3.21459  2.97864  4.07242  3.58609  4.40822  3.56695  3.60036  3.34299  3.43332  2.75193  5.70354  4.40948    236 e - - -
          2.68618  4.42225  2.77519  2.73123  3.46354  2.40513  3.72494  3.29354  2.67741  2.69355  4.24690  2.90347  2.73739  3.18146  2.89801  2.37887  2.77519  2.98518  4.58477  3.61503
          0.01394  4.67599  5.39833  0.61958  0.77255  0.48576  0.95510
    233   3.13983  4.84593  1.60063  3.26284  3.96531  4.03517  4.42214  1.27658  3.41670  2.57707  3.88522  3.72698  4.47237  3.70172  3.81295  3.39940  3.39781  2.46025  5.59624  4.29901    237 i - - -
          2.68618  4.42225  2.77519  2.73123  3.46354  2.40513  3.72494  3.29354  2.67741  2.69355  4.24690  2.90347  2.73739  3.18146  2.89801  2.37887  2.77519  2.98518  4.58477  3.61503
          0.01394  4.67599  5.39833  0.61958  0.77255  0.48576  0.95510
    234   2.47672  5.27244  1.54060  2.20175  4.59591  3.54258  3.75966  4.07058  2.38626  3.56822  3.67153  3.01536  3.95542  2.54295  3.01061  2.76685  2.82352  3.65193  5.71611  4.31122    238 d - - -
          2.68618  4.42225  2.77519  2.73123  3.46354  2.40513  3.72494  3.29354  2.67741  2.69355  4.24690  2.90347  2.73739  3.18146  2.89801  2.37887  2.77519  2.98518  4.58477  3.61503
          0.01394  4.67599  5.39833  0.61958  0.77255  0.48576  0.95510
    235   2.46254  4.79739  2.87556  2.17037  3.99525  3.37218  3.84236  1.99212  2.69383  2.80208  3.45940  3.20471  4.01341  2.91525  2.96168  2.83949  2.68266  2.96263  5.33002  4.03069    239 i - - -
          2.68618  4.42225  2.77519  2.73123  3.46354  2.40513  3.72494  3.29354  2.67741  2.69355  4.24690  2.90347  2.73739  3.18146  2.89801  2.37887  2.77519  2.98518  4.58477  3.61503
          0.01394  4.67599  5.39833  0.61958  0.77255  0.48576  0.95510
    236   3.59763  4.82555  5.60006  5.06751  3.71100  5.06985  5.55442  0.96259  4.95916  1.52437  2.97542  5.21322  5.25027  5.04715  5.02195  4.45837  3.83507  1.64394  5.78996  4.69790    240 i - - -
          2.68618  4.42225  2.77519  2.73123  3.46354  2.40513  3.72494  3.29354  2.67741  2.69355  4.24690  2.90347  2.73739  3.18146  2.89801  2.37887  2.77519  2.98518  4.58477  3.61503
          0.01394  4.67599  5.39833  0.61958  0.77255  0.48576  0.95510
    237   1.99175  4.33846  3.92500  3.01929  3.45589  3.80840  4.08867  1.86692  3.26905  2.42996  2.53625  3.66728  4.18282  3.53666  3.14178  2.62938  2.99410  2.46326  4.94104  3.73251    241 i - - -
          2.68618  4.42225  2.77519  2.73123  3.46354  2.40513  3.72494  3.29354  2.67741  2.69355  4.24690  2.90347  2.73739  3.18146  2.89801  2.37887  2.77519  2.98518  4.58477  3.61503
          0.01394  4.67599  5.39833  0.61958  0.77255  0.48576  0.95510
    238   1.88796  5.21885  3.02201  2.13221  4.54007  3.54667  3.74004  4.00687  2.20917  3.08285  4.26844  2.79966  3.94406  2.13623  2.96054  2.52021  3.00543  3.59713  5.66498  4.27232    242 a - - -
          2.68618  4.42225  2.77519  2.73123  3.46354  2.40513  3.72494  3.29354  2.67741  2.69355  4.24690  2.90347  2.73739  3.18146  2.89801  2.37887  2.77519  2.98518  4.58477  3.61503
          0.01394  4.67599  5.39833  0.61958  0.77255  0.48576  0.95510
    239   2.63404  5.23489  3.02872  2.11661  4.56742  3.54153  3.03193  4.04091  1.94839  3.53245  4.27976  3.01506  3.93394  2.40600  2.51268  2.55929  2.40700  3.61898  4.17810  4.27517    243 k - - -
          2.68618  4.42225  2.77519  2.73123  3.46354  2.40513  3.72494  3.29354  2.67741  2.69355  4.24690  2.90347  2.73739  3.18146  2.89801  2.37887  2.77519  2.98518  4.58477  3.61503
          0.01394  4.67599  5.39833  0.61958  0.77255  0.48576  0.95510
    240   2.75849  5.20311  2.42702  2.47522  4.52200  2.59168  2.79578  3.98943  2.34080  3.49678  4.25123  2.80005  3.93397  2.83671  2.58222  2.73354  2.19151  3.57976  3.95472  4.25747    244 t - - -
          2.68618  4.42225  2.77519  2.73123  3.46354  2.40513  3.72494  3.29354  2.67741  2.69355  4.24690  2.90347  2.73739  3.18146  2.89801  2.37887  2.77519  2.98518  4.58477  3.61503
          0.01394  4.67599  5.39833  0.61958  0.77255  0.48576  0.95510
    241   2.75412  5.17502  2.28169  2.39121  4.48440  2.70224  3.09845  3.46162  2.29541  2.89297  4.22525  3.02513  3.93494  2.57601  2.69371  2.73452  2.84305  3.21796  5.62961  3.41567    245 d - - -
          2.68618  4.42225  2.77519  2.73123  3.46354  2.40513  3.72494  3.29354  2.67741  2.69355  4.24690  2.90347  2.73739  3.18146  2.89801  2.37887  2.77519  2.98518  4.58477  3.61503
          0.01394  4.67599  5.39833  0.61958  0.77255  0.48576  0.95510
    242   2.75822  4.78295  3.28535  2.54626  3.57727  3.63291  3.43642  2.36314  2.23908  3.02090  3.08710  2.94357  4.01948  3.04504  2.12566  2.84779  2.98937  2.93284  5.31734  3.62127    246 r - - -
          2.68618  4.42225  2.77519  2.73123  3.46354  2.40513  3.72494  3.29354  2.67741  2.69355  4.24690  2.90347  2.73739  3.18146  2.89801  2.37887  2.77519  2.98518  4.58477  3.61503
          0.01394  4.67599  5.39833  0.61958  0.77255  0.48576  0.95510
    243   2.82063  5.27876  2.21163  2.30698  4.61069  3.56895  3.75844  4.08003  2.12612  3.57043  4.32743  3.04248  3.97193  2.86481  1.86020  2.78769  3.05000  3.66448  5.70740  2.65643    247 r - - -
          2.68618  4.42225  2.77519  2.73123  3.46354  2.40513  3.72494  3.29354  2.67741  2.69355  4.24690  2.90347  2.73739  3.18146  2.89801  2.37887  2.77519  2.98518  4.58477  3.61503
          0.01394  4.67599  5.39833  0.61958  0.77255  0.48576  0.95510
    244   2.82487  4.82722  2.52278  2.41701  1.89315  3.66499  3.88309  3.40853  2.79838  3.05701  3.91841  3.24965  4.07000  3.11940  3.23547  2.44547  3.05936  3.13583  5.24270  2.47910    248 f - - -
          2.68618  4.42225  2.77519  2.73123  3.46354  2.40513  3.72494  3.29354  2.67741  2.69355  4.24690  2.90347  2.73739  3.18146  2.89801  2.37887  2.77519  2.98518  4.58477  3.61503
          0.01394  4.67599  5.39833  0.61958  0.77255  0.48576  0.95510
    245   4.72455  5.66312  5.54697  5.47999  0.82509  5.20691  3.86831  4.27713  5.26246  3.42500  4.80352  4.75392  5.46544  4.92445  5.06910  4.62265  4.92142  4.24201  3.94326  0.97307    249 f - - -
          2.68618  4.42225  2.77519  2.73123  3.46354  2.40513  3.72494  3.29354  2.67741  2.69355  4.24690  2.90347  2.73739  3.18146  2.89801  2.37887  2.77519  2.98518  4.58477  3.61503
          0.01394  4.67599  5.39833  0.61958  0.77255  0.48576  0.95510
    246   4.73183  5.66736  5.54786  5.48280  0.99381  5.20948  3.86709  4.28604  5.26520  3.43219  4.81173  4.75423  5.46779  4.92566  5.07115  4.62551  4.92837  4.25037  3.94185  0.80592    250 y - - -
          2.68618  4.42225  2.77519  2.73123  3.46354  2.40513  3.72494  3.29354  2.67741  2.69355  4.24690  2.90347  2.73739  3.18146  2.89801  2.37887  2.77519  2.98518  4.58477  3.61503
          0.01394  4.67599  5.39833  0.61958  0.77255  0.48576  0.95510
    247   3.10695  4.70405  4.49297  4.09558  1.17268  3.98776  4.43552  3.11076  3.99242  2.72611  3.87826  4.17739  4.53675  4.21363  4.16618  3.40281  1.39687  2.96145  4.91962  3.40471    251 f - - -
          2.68618  4.42225  2.77519  2.73123  3.46354  2.40513  3.72494  3.29354  2.67741  2.69355  4.24690  2.90347  2.73739  3.18146  2.89801  2.37887  2.77519  2.98518  4.58477  3.61503
          0.01394  4.67599  5.39833  0.61958  0.77255  0.48576  0.95510
    248   2.79576  4.84662  1.78383  2.74660  4.09126  3.63411  3.91378  3.37242  2.76404  3.09143  2.97600  3.24134  4.05336  3.09969  3.20759  2.88009  1.83951  2.73875  5.43749  4.13192    252 d - - -
          2.68618  4.42225  2.77519  2.73123  3.46354  2.40513  3.72494  3.29354  2.67741  2.69355  4.24690  2.90347  2.73739  3.18146  2.89801  2.37887  2.77519  2.98518  4.58477  3.61503
          0.01394  4.67599  5.39833  0.61958  0.77255  0.48576  0.95510
    249   3.45944  5.80401  0.95824  2.72677  5.35026  3.69962  4.41580  4.94358  3.51141  4.44991  5.34242  3.29570  1.32455  3.61424  4.10383  3.38699  3.80863  4.47084  6.49570  5.08643    253 d - - -
          2.68618  4.42225  2.77519  2.73123  3.46354  2.40513  3.72494  3.29354  2.67741  2.69355  4.24690  2.90347  2.73739  3.18146  2.89801  2.37887  2.77519  2.98518  4.58477  3.61503
          0.01394  4.67599  5.39833  0.61958  0.77255  0.48576  0.95510
    250   2.62047  4.99569  3.13425  2.96390  4.90037  3.48830  4.34968  4.37853  3.25387  3.97956  4.80362  1.38174  1.30241  3.54499  3.67785  2.97213  3.30642  3.85881  6.14792  4.81490    254 p - - -
          2.68618  4.42225  2.77519  2.73123  3.46354  2.40513  3.72494  3.29354  2.67741  2.69355  4.24690  2.90347  2.73739  3.18146  2.89801  2.37887  2.77519  2.98518  4.58477  3.61503
          0.01394  4.67599  5.39833  0.61958  0.77255  0.48576  0.95510
    251   3.45134  5.14829  3.90289  3.66099  1.24831  4.12430  4.12835  3.79463  3.76537  3.30108  4.41398  1.15511  4.64412  4.00638  4.05418  3.57320  3.76582  3.59567  4.59534  2.92289    255 n - - -
          2.68618  4.42225  2.77519  2.73123  3.46354  2.40513  3.72494  3.29354  2.67741  2.69355  4.24690  2.90347  2.73739  3.18146  2.89801  2.37887  2.77519  2.98518  4.58477  3.61503
          0.01394  4.67599  5.39833  0.61958  0.77255  0.48576  0.95510
    252   4.65372  5.62975  5.51207  5.42023  0.50574  5.17298  3.88484  4.19652  5.20824  3.35900  4.73243  4.74590  5.43913  4.90486  5.03682  4.59043  4.85674  4.16783  3.96346  1.58131    256 F - - -
          2.68618  4.42225  2.77519  2.73123  3.46354  2.40513  3.72494  3.29354  2.67741  2.69355  4.24690  2.90347  2.73739  3.18146  2.89801  2.37887  2.77519  2.98518  4.58477  3.61503
          0.01394  4.67599  5.39833  0.61958  0.77255  0.48576  0.95510
    253   3.53918  4.97701  4.60593  4.20146  1.26507  1.45349  3.97640  3.53041  4.11433  3.06114  4.14628  4.22571  4.79304  4.23294  4.26669  3.75136  3.79193  3.36213  4.23556  1.90060    257 f - - -
          2.68618  4.42225  2.77519  2.73123  3.46354  2.40513  3.72494  3.29354  2.67741  2.69355  4.24690  2.90347  2.73739  3.18146  2.89801  2.37887  2.77519  2.98518  4.58477  3.61503
          0.01394  4.67599  5.39833  0.61958  0.77255  0.48576  0.95510
    254   3.06792  4.96744  4.01796  3.92798  5.31554  0.88537  5.10808  4.89140  4.18854  4.50822  5.35787  4.09290  1.14157  4.43549  4.45198  3.24203  3.59350  4.21019  6.45991  5.42414    258 g - - -
          2.68618  4.42225  2.77519  2.73123  3.46354  2.40513  3.72494  3.29354  2.67741  2.69355  4.24690  2.90347  2.73739  3.18146  2.89801  2.37887  2.77519  2.98518  4.58477  3.61503
          0.01394  4.67599  5.39833  0.61958  0.77255  0.48576  0.95510
    255   3.07539  4.97336  4.02095  3.93127  5.31668  1.09661  5.11078  4.89365  4.19040  4.51016  5.36140  4.09771  0.91835  4.43904  4.45310  3.24944  3.60050  4.21494  6.45902  5.42510    259 p - - -
          2.68618  4.42225  2.77519  2.73123  3.46354  2.40513  3.72494  3.29354  2.67741  2.69355  4.24690  2.90347  2.73739  3.18146  2.89801  2.37887  2.77519  2.98518  4.58477  3.61503
          0.01394  4.67599  5.39833  0.61958  0.77255  0.48576  0.95510
    256   2.95218  5.37634  3.11838  2.26149  4.74291  1.60121  3.80812  4.18863  1.96251  3.65577  4.43110  3.13297  4.06253  2.49445  2.39351  2.91533  3.17121  3.78287  5.76456  4.41639    260 g - - -
          2.68618  4.42225  2.77519  2.73123  3.46354  2.40513  3.72494  3.29354  2.67741  2.69355  4.24690  2.90347  2.73739  3.18146  2.89801  2.37887  2.77519  2.98518  4.58477  3.61503
          0.01394  4.67599  5.39833  0.61958  0.77255  0.48576  0.95510
    257   2.50502  5.25272  2.90030  2.08443  4.59161  3.53671  3.47053  4.07064  1.87138  3.55359  4.29578  2.79069  3.93033  2.45417  2.40034  2.72879  2.99370  2.81472  5.68736  4.28387    261 k - - -
          2.68618  4.42225  2.77519  2.73123  3.46354  2.40513  3.72494  3.29354  2.67741  2.69355  4.24690  2.90347  2.73739  3.18146  2.89801  2.37887  2.77519  2.98518  4.58477  3.61503
          0.01394  4.67599  5.39833  0.61958  0.77255  0.48576  0.95510
    258   2.10273  5.19144  3.10184  2.47799  4.53584  1.83292  3.81919  3.97484  2.51504  3.50655  4.29388  3.12086  4.02210  2.63690  2.06547  2.85169  3.09536  3.59479  5.67534  4.32334    262 g - - -
          2.68618  4.42225  2.77519  2.73123  3.46354  2.40513  3.72494  3.29354  2.67741  2.69355  4.24690  2.90347  2.73739  3.18146  2.89801  2.37887  2.77519  2.98518  4.58477  3.61503
          0.01394  4.67599  5.39833  0.61958  0.77255  0.48576  0.95510
    259   3.06369  5.39237  3.26839  2.74547  4.78965  1.51255  3.86154  4.20450  2.12242  3.67446  4.47767  3.24298  4.15026  1.89465  2.32067  3.03879  3.27550  3.82513  5.77405  4.47802    263 g - - -
          2.68618  4.42225  2.77519  2.73123  3.46354  2.40513  3.72494  3.29354  2.67741  2.69355  4.24690  2.90347  2.73739  3.18146  2.89801  2.37887  2.77519  2.98518  4.58477  3.61503
          0.01394  4.67599  5.39833  0.61958  0.77255  0.48576  0.95510
    260   2.81126  5.31699  2.43526  2.13870  4.66280  3.55004  3.75035  4.14532  2.01056  3.61738  4.36149  3.01645  3.95782  1.76658  2.57536  2.59145  3.04277  3.70887  5.74232  4.33550    264 q - - -
          2.68618  4.42225  2.77519  2.73123  3.46354  2.40513  3.72494  3.29354  2.67741  2.69355  4.24690  2.90347  2.73739  3.18146  2.89801  2.37887  2.77519  2.98518  4.58477  3.61503
          0.01394  4.67599  5.39833  0.61958  0.77255  0.48576  0.95510
    261   2.92451  5.40961  2.61158  1.80141  4.76341  3.60448  3.81116  4.23362  2.38181  3.69825  4.46128  3.07008  4.03141  2.57960  1.48664  2.87640  3.15364  3.80781  5.81322  4.42510    265 r - - -
          2.68618  4.42225  2.77519  2.73123  3.46354  2.40513  3.72494  3.29354  2.67741  2.69355  4.24690  2.90347  2.73739  3.18146  2.89801  2.37887  2.77519  2.98518  4.58477  3.61503
          0.01394  4.67599  5.39833  0.61958  0.77255  0.48576  0.95510
    262   1.93154  4.74709  3.71091  3.14930  4.13746  3.70031  4.11625  3.33542  2.83974  3.12546  4.03340  3.53103  4.18434  3.34642  1.37839  3.01970  3.15590  2.07987  5.49175  4.25306    266 r - - -
          2.68618  4.42225  2.77519  2.73123  3.46354  2.40513  3.72494  3.29354  2.67741  2.69355  4.24690  2.90347  2.73739  3.18146  2.89801  2.37887  2.77519  2.98518  4.58477  3.61503
          0.01394  4.67599  5.39833  0.61958  0.77255  0.48576  0.95510
    263   1.63998  4.54395  4.71980  4.18433  3.62896  4.22294  4.75285  2.40295  4.05620  1.29419  3.52071  4.34688  4.63072  4.27373  4.22180  3.57348  3.37233  1.73467  5.36036  4.19153    267 l - - -
          2.68618  4.42225  2.77519  2.73123  3.46354  2.40513  3.72494  3.29354  2.67741  2.69355  4.24690  2.90347  2.73739  3.18146  2.89801  2.37887  2.77519  2.98518  4.58477  3.61503
          0.01394  4.67599  5.39833  0.61958  0.77255  0.48576  0.95510
    264   2.79756  4.91987  3.25372  2.50394  4.14724  3.63678  3.08787  3.28176  2.12944  1.82195  3.69462  3.18633  4.02184  2.98843  2.31821  2.74460  3.02462  3.24616  5.42275  4.11505    268 l - - -
          2.68618  4.42225  2.77519  2.73123  3.46354  2.40513  3.72494  3.29354  2.67741  2.69355  4.24690  2.90347  2.73739  3.18146  2.89801  2.37887  2.77519  2.98518  4.58477  3.61503
          0.01394  4.67599  5.39833  0.61958  0.77255  0.48576  0.95510
    265   2.93069  5.02580  3.42198  2.81254  4.27805  3.74133  3.03310  3.19218  1.90044  1.82583  4.10152  3.28843  4.11430  2.87927  1.99234  2.98222  3.14319  3.36952  5.48446  4.21202    269 l - - -
          2.68618  4.42225  2.77519  2.73123  3.46354  2.40513  3.72494  3.29354  2.67741  2.69355  4.24690  2.90347  2.73739  3.18146  2.89801  2.37887  2.77519  2.98518  4.58477  3.61503
          0.01394  4.67599  5.39833  0.61958  0.77255  0.48576  0.95510
    266   1.37427  4.68825  4.53415  4.11261  3.74386  4.00856  4.80884  2.80348  3.97469  1.04025  3.64654  4.25880  4.55605  4.24859  4.16395  3.42792  3.43633  2.72193  5.51887  4.34340    270 l - - -
          2.68618  4.42225  2.77519  2.73123  3.46354  2.40513  3.72494  3.29354  2.67741  2.69355  4.24690  2.90347  2.73739  3.18146  2.89801  2.37887  2.77519  2.98518  4.58477  3.61503
          0.01394  4.67599  5.39833  0.61958  0.77255  0.48576  0.95510
    267   0.73185  4.51406  4.25884  3.94791  4.85938  3.32528  4.87378  4.26076  3.93756  3.97350  4.78005  3.89339  4.12010  4.18330  4.18982  1.80538  2.34098  3.63497  6.21333  5.05550    271 a - - -
          2.68618  4.42225  2.77519  2.73123  3.46354  2.40513  3.72494  3.29354  2.67741  2.69355  4.24690  2.90347  2.73739  3.18146  2.89801  2.37887  2.77519  2.98518  4.58477  3.61503
          0.01394  4.67599  5.39833  0.61958  0.77255  0.48576  0.95510
    268   1.96177  4.49946  3.72071  3.17846  3.75477  3.66805  4.09917  3.10338  3.10998  1.58527  3.71599  3.54058  4.12873  3.42748  3.19466  2.01109  2.75196  2.85647  5.19474  3.96569    272 l - - -
          2.68618  4.42225  2.77519  2.73123  3.46354  2.40513  3.72494  3.29354  2.67741  2.69355  4.24690  2.90347  2.73739  3.18146  2.89801  2.37887  2.77519  2.98518  4.58477  3.61503
          0.01394  4.67599  5.39833  0.61958  0.77255  0.48576  0.95510
    269   4.06962  5.26737  5.87996  5.32461  3.05364  5.44793  5.63310  2.29344  5.18538  0.43449  3.12433  5.56027  5.42839  5.04037  5.14399  4.85947  4.26918  2.81023  5.58402  4.53668    273 L - - -
          2.68618  4.42225  2.77519  2.73123  3.46354  2.40513  3.72494  3.29354  2.67741  2.69355  4.24690  2.90347  2.73739  3.18146  2.89801  2.37887  2.77519  2.98518  4.58477  3.61503
          0.01394  4.67599  5.39833  0.61958  0.77255  0.48576  0.95510
    270   3.01076  4.83133  3.76071  3.12722  3.96303  3.88914  4.00447  2.86171  1.56785  1.47783  3.85290  3.53563  4.25113  3.23808  2.64626  3.16667  3.22118  3.07385  5.33426  4.11760    274 l - - -
          2.68618  4.42225  2.77519  2.73123  3.46354  2.40513  3.72494  3.29354  2.67741  2.69355  4.24690  2.90347  2.73739  3.18146  2.89801  2.37887  2.77519  2.98518  4.58477  3.61503
          0.01394  4.67599  5.39833  0.61958  0.77255  0.48576  0.95510
    271   2.63890  5.31277  2.72622  1.95708  4.65105  3.54214  3.75686  4.13448  1.50954  3.61365  4.35958  3.00956  3.08852  2.67839  2.99444  2.57741  3.04343  3.70064  5.74605  4.33439    275 k - - -
          2.68618  4.42225  2.77519  2.73123  3.46354  2.40513  3.72494  3.29354  2.67741  2.69355  4.24690  2.90347  2.73739  3.18146  2.89801  2.37887  2.77519  2.98518  4.58477  3.61503
          0.01394  4.67599  5.39833  0.61958  0.77255  0.48576  0.95510
    272   2.78966  5.25119  3.02245  2.01656  4.58761  3.27452  3.74424  4.05824  2.46837  3.55074  4.30294  3.02898  3.35494  2.61728  1.78113  2.20133  2.86493  3.63908  5.69131  4.29743    276 r - - -
          2.68618  4.42225  2.77519  2.73123  3.46354  2.40513  3.72494  3.29354  2.67741  2.69355  4.24690  2.90347  2.73739  3.18146  2.89801  2.37887  2.77519  2.98518  4.58477  3.61503
          0.01394  4.67599  5.39833  0.61958  0.77255  0.48576  0.95510
    273   2.94113  5.32485  3.16126  2.63560  4.70349  3.19627  3.81731  4.14283  2.25905  3.62437  4.40532  2.07440  3.11293  2.93118  1.43475  2.91524  3.16460  3.74451  5.74302  4.40458    277 r - - -
          2.68618  4.42225  2.77519  2.73123  3.46354  2.40513  3.72494  3.29354  2.67741  2.69355  4.24690  2.90347  2.73739  3.18146  2.89801  2.37887  2.77519  2.98518  4.58477  3.61503
          0.01394  4.67599  5.39833  0.61958  0.77255  0.48576  0.95510
    274   2.65852  4.82442  3.25142  2.69804  4.03032  3.32537  3.84074  2.07451  2.45934  3.06867  3.90898  2.10709  3.54025  2.65181  3.11908  2.84003  2.99535  2.70119  5.35483  4.05198    278 i - - -
          2.68618  4.42225  2.77519  2.73123  3.46354  2.40513  3.72494  3.29354  2.67741  2.69355  4.24690  2.90347  2.73739  3.18146  2.89801  2.37887  2.77519  2.98518  4.58477  3.61503
          0.01394  4.67599  5.39833  0.61958  0.77255  0.48576  0.95510
    275   2.83545  4.53218  3.75722  3.17101  3.67411  3.81048  4.04196  1.57860  2.96688  2.60160  3.62731  3.55730  4.18641  3.05375  2.01427  3.07164  2.62082  2.63055  5.12072  3.89791    279 i - - -
          2.68618  4.42225  2.77519  2.73123  3.46354  2.40513  3.72494  3.29354  2.67741  2.69355  4.24690  2.90347  2.73739  3.18146  2.89801  2.37887  2.77519  2.98518  4.58477  3.61503
          0.01394  4.67599  5.39833  0.61958  0.77255  0.48576  0.95510
    276   2.80010  4.94717  3.23466  2.66818  1.99886  3.63157  3.12761  3.58708  2.32466  3.19717  4.02240  3.17415  4.01796  2.68740  2.25883  2.71365  2.57060  3.27805  5.44293  4.12836    280 f - - -
          2.68618  4.42225  2.77519  2.73123  3.46354  2.40513  3.72494  3.29354  2.67741  2.69355  4.24690  2.90347  2.73739  3.18146  2.89801  2.37887  2.77519  2.98518  4.58477  3.61503
          0.01394  4.67599  5.39833  0.61958  0.77255  0.48576  0.95510
    277   3.32202  4.98268  4.43525  4.20128  0.96860  1.22424  4.55815  3.84666  4.23982  3.41100  4.50382  4.28398  4.64191  4.43981  4.41719  3.54237  3.73155  3.60410  5.01563  3.43320    281 f - - -
          2.68618  4.42225  2.77519  2.73123  3.46354  2.40513  3.72494  3.29354  2.67741  2.69355  4.24690  2.90347  2.73739  3.18146  2.89801  2.37887  2.77519  2.98518  4.58477  3.61503
          0.01394  4.67599  5.39833  0.61958  0.77255  0.48576  0.95510
    278   3.01763  4.69414  4.29228  3.98959  4.15430  1.15337  4.82871  1.25421  3.95175  3.06451  4.14902  4.14433  4.48013  4.25748  4.17189  3.32011  3.41705  2.75592  5.72936  4.51123    282 g - - -
          2.68618  4.42225  2.77519  2.73123  3.46354  2.40513  3.72494  3.29354  2.67741  2.69355  4.24690  2.90347  2.73739  3.18146  2.89801  2.37887  2.77519  2.98518  4.58477  3.61503
          0.01394  4.67599  5.39833  0.61958  0.77255  0.48576  0.95510
    279   3.19164  4.94795  3.48619  1.47688  4.11465  3.99470  4.40076  1.21601  3.30510  2.90685  4.01880  3.67697  4.46155  3.65850  3.67317  3.40733  3.45368  2.63506  5.68576  4.40523    283 i - - -
          2.68618  4.42225  2.77519  2.73123  3.46354  2.40513  3.72494  3.29354  2.67741  2.69355  4.24690  2.90347  2.73739  3.18146  2.89801  2.37887  2.77519  2.98518  4.58477  3.61503
          0.01394  4.67599  5.39833  0.61958  0.77255  0.48576  0.95510
    280   1.53598  5.25446  2.87041  1.19452  4.82613  3.00252  4.09217  4.27679  2.97290  3.84101  4.65117  3.17894  4.12054  3.24839  3.46623  2.97720  3.29497  3.83853  6.02626  4.63787    284 e - - -
          2.68618  4.42225  2.77519  2.73123  3.46354  2.40513  3.72494  3.29354  2.67741  2.69355  4.24690  2.90347  2.73739  3.18146  2.89801  2.37887  2.77519  2.98518  4.58477  3.61503
          0.01394  4.67599  5.39833  0.61958  0.77255  0.48576  0.95510
    281   1.22625  4.88074  3.65150  3.16668  4.65756  3.19123  4.20433  4.05659  2.82877  3.65953  4.49135  3.52299  4.16457  3.38513  1.41918  2.96304  3.21724  3.62716  5.84440  4.60598    285 a - - -
          2.68618  4.42225  2.77519  2.73123  3.46354  2.40513  3.72494  3.29354  2.67741  2.69355  4.24690  2.90347  2.73739  3.18146  2.89801  2.37887  2.77519  2.98518  4.58477  3.61503
          0.01394  4.67599  5.39833  0.61958  0.77255  0.48576  0.95510
    282   2.14716  4.72941  3.76625  3.20139  4.09918  3.73203  4.13986  3.24888  2.86393  3.07923  4.00118  3.57223  4.21072  3.38240  1.37511  3.05521  3.17144  1.85454  5.47168  4.23981    286 r - - -
          2.68618  4.42225  2.77519  2.73123  3.46354  2.40513  3.72494  3.29354  2.67741  2.69355  4.24690  2.90347  2.73739  3.18146  2.89801  2.37887  2.77519  2.98518  4.58477  3.61503
          0.01394  4.67599  5.39833  0.61958  0.77255  0.48576  0.95510
    283   2.32608  4.83293  2.91631  2.78306  4.15073  3.60072  3.97188  3.47044  2.84819  3.18409  4.03700  1.79485  4.06454  3.16876  3.28930  2.88960  2.88602  1.74284  5.49053  4.18909    287 v - - -
          2.68618  4.42225  2.77519  2.73123  3.46354  2.40513  3.72494  3.29354  2.67741  2.69355  4.24690  2.90347  2.73739  3.18146  2.89801  2.37887  2.77519  2.98518  4.58477  3.61503
          0.01394  4.67599  5.39833  0.61958  0.77255  0.48576  0.95510
    284   3.47629  6.10561  1.11701  2.49578  5.42649  3.61547  4.27049  5.04820  3.40580  4.50858  5.40100  1.14507  4.29667  3.45587  4.07325  3.32936  3.80015  4.56843  6.61312  5.04239    288 d - - -
          2.68618  4.42225  2.77519  2.73123  3.46354  2.40513  3.72494  3.29354  2.67741  2.69355  4.24690  2.90347  2.73739  3.18146  2.89801  2.37887  2.77519  2.98518  4.58477  3.61503
          0.01394  4.67599  5.39833  0.61958  0.77255  0.48576  0.95510
    285   3.25117  5.11842  1.20578  3.03828  4.29695  3.89622  4.42586  1.37301  3.44968  3.15397  4.25872  3.55125  4.43974  3.67595  3.90716  3.39653  3.54127  2.85040  5.85094  4.50804    289 d - - -
          2.68618  4.42225  2.77519  2.73123  3.46354  2.40513  3.72494  3.29354  2.67741  2.69355  4.24690  2.90347  2.73739  3.18146  2.89801  2.37887  2.77519  2.98518  4.58477  3.61503
          0.01394  4.67599  5.39833  0.61958  0.77255  0.48576  0.95510
    286   2.81613  4.95920  2.69033  2.38403  4.17859  3.61812  2.43578  1.68763  2.65676  3.20751  4.03823  3.15980  4.02576  3.01332  2.83905  2.86140  3.04889  3.28046  5.46632  4.14296    290 i - - -
          2.68618  4.42225  2.77519  2.73123  3.46354  2.40513  3.72494  3.29354  2.67741  2.69355  4.24690  2.90347  2.73739  3.18146  2.89801  2.37887  2.77519  2.98518  4.58477  3.61503
          0.01394  4.67599  5.39833  0.61958  0.77255  0.48576  0.95510
    287   2.84582  5.35087  2.00438  1.87556  4.67803  3.54409  2.12504  4.16453  2.56057  3.64866  4.40121  3.01012  3.21228  2.69162  3.06305  2.80007  3.08311  3.73373  5.78676  3.78144    291 e - - -
          2.68618  4.42225  2.77519  2.73123  3.46354  2.40513  3.72494  3.29354  2.67741  2.69355  4.24690  2.90347  2.73739  3.18146  2.89801  2.37887  2.77519  2.98518  4.58477  3.61503
          0.01394  4.67599  5.39833  0.61958  0.77255  0.48576  0.95510
    288   3.01876  5.93982  1.31557  1.12571  5.24057  3.58478  4.11156  4.77812  3.12078  4.23980  5.06858  3.03450  3.49846  3.26679  3.73236  3.16938  3.57938  4.31951  6.38614  4.85594    292 e - - -
          2.68618  4.42225  2.77519  2.73123  3.46354  2.40513  3.72494  3.29354  2.67741  2.69355  4.24690  2.90347  2.73739  3.18146  2.89801  2.37887  2.77519  2.98518  4.58477  3.61503
          0.01394  4.67599  5.39833  0.61958  0.77255  0.48576  0.95510
    289   2.67521  5.28154  2.73516  1.50361  4.64721  3.55345  3.89457  4.10626  2.71636  3.64299  4.42922  3.07383  4.03450  3.02589  3.21684  2.62583  1.63441  3.70325  5.82284  4.42444    293 e - - -
          2.68618  4.42225  2.77519  2.73123  3.46354  2.40513  3.72494  3.29354  2.67741  2.69355  4.24690  2.90347  2.73739  3.18146  2.89801  2.37887  2.77519  2.98518  4.58477  3.61503
          0.01394  4.67599  5.39833  0.61958  0.77255  0.48576  0.95510
    290   2.92718  4.43193  4.43334  3.89306  3.68869  4.00912  4.53552  1.75049  3.78364  2.61778  3.63435  4.09085  4.45100  4.03644  3.99491  3.05042  1.31948  1.88767  5.27399  4.07383    294 t - - -
          2.68618  4.42225  2.77519  2.73123  3.46354  2.40513  3.72494  3.29354  2.67741  2.69355  4.24690  2.90347  2.73739  3.18146  2.89801  2.37887  2.77519  2.98518  4.58477  3.61503
          0.01394  4.67599  5.39833  0.61958  0.77255  0.48576  0.95510
    291   2.30131  4.51603  3.58953  3.02465  3.66810  3.00775  3.97884  1.74361  2.74247  2.73865  3.62619  3.44191  4.10519  3.28994  2.87692  2.53604  2.82105  2.51769  5.10174  3.86150    295 i - - -
          2.68618  4.42225  2.77519  2.73123  3.46354  2.40513  3.72494  3.29354  2.67741  2.69355  4.24690  2.90347  2.73739  3.18146  2.89801  2.37887  2.77519  2.98518  4.58477  3.61503
          0.01394  4.67599  5.39833  0.61958  0.77255  0.48576  0.95510
    292   1.57414  5.17307  3.04895  2.43519  4.49870  2.90786  3.77417  3.95198  2.06701  3.48023  4.25204  2.90552  3.96806  2.89067  2.81974  2.41239  3.02789  3.56026  5.65111  4.27474    296 a - - -
          2.68618  4.42225  2.77519  2.73123  3.46354  2.40513  3.72494  3.29354  2.67741  2.69355  4.24690  2.90347  2.73739  3.18146  2.89801  2.37887  2.77519  2.98518  4.58477  3.61503
          0.01394  4.67599  5.39833  0.61958  0.77255  0.48576  0.95510
    293   1.45366  4.52433  3.71064  2.97176  3.76062  3.71526  4.17209  3.04537  3.20249  1.53096  3.72764  3.60202  4.18866  3.52274  3.51824  2.85551  3.08848  2.81747  5.22737  4.00164    297 a - - -
          2.68618  4.42225  2.77519  2.73123  3.46354  2.40513  3.72494  3.29354  2.67741  2.69355  4.24690  2.90347  2.73739  3.18146  2.89801  2.37887  2.77519  2.98518  4.58477  3.61503
          0.01394  4.67599  5.39833  0.61958  0.77255  0.48576  0.95510
    294   2.95688  4.71813  5.20735  4.68638  3.68934  4.67120  5.20237  2.21867  4.54344  1.04494  3.50834  4.82483  4.98666  4.71975  4.65596  4.04794  3.65033  1.23152  5.62146  4.48281    298 l - - -
          2.68618  4.42225  2.77519  2.73123  3.46354  2.40513  3.72494  3.29354  2.67741  2.69355  4.24690  2.90347  2.73739  3.18146  2.89801  2.37887  2.77519  2.98518  4.58477  3.61503
          0.01394  4.67599  5.39833  0.61958  0.77255  0.48576  0.95510
    295   2.49585  5.08955  2.34530  1.97103  4.35827  3.57502  3.80990  3.77486  2.60620  3.36407  4.16505  3.08672  3.98993  2.94733  2.91953  2.81176  2.89999  1.81800  5.58508  4.22539    299 v - - -
          2.68618  4.42225  2.77519  2.73123  3.46354  2.40513  3.72494  3.29354  2.67741  2.69355  4.24690  2.90347  2.73739  3.18146  2.89801  2.37887  2.77519  2.98518  4.58477  3.61503
          0.01394  4.67599  5.39833  0.61958  0.77255  0.48576  0.95510
    296   1.44309  5.68977  1.66404  1.66102  5.02448  3.57471  4.03751  4.52399  2.97251  4.02057  4.82855  3.04635  4.14347  3.18280  3.53776  3.06653  3.42753  4.08840  6.17892  4.70310    300 a - - -
          2.68618  4.42225  2.77519  2.73123  3.46354  2.40513  3.72494  3.29354  2.67741  2.69355  4.24690  2.90347  2.73739  3.18146  2.89801  2.37887  2.77519  2.98518  4.58477  3.61503
          0.01394  4.67599  5.39833  0.61958  0.77255  0.48576  0.95510
    297   0.96467  4.52196  4.27137  4.02234  4.90227  1.23733  4.94806  4.26583  4.04406  4.01673  4.83772  3.93146  4.13869  4.27537  4.27252  2.80731  3.13912  3.24487  6.26806  5.11729    301 a - - -
          2.68618  4.42225  2.77519  2.73123  3.46354  2.40513  3.72494  3.29354  2.67741  2.69355  4.24690  2.90347  2.73739  3.18146  2.89801  2.37887  2.77519  2.98518  4.58477  3.61503
          0.01394  4.67599  5.39833  0.61958  0.77255  0.48576  0.95510
    298   3.13717  4.85937  4.19615  3.91210  4.13503  1.06767  4.78126  3.47339  3.85831  1.19012  4.20136  4.12407  4.50328  4.19824  4.08645  3.38191  3.53643  3.28867  5.69468  4.46755    302 g - - -
          2.68618  4.42225  2.77519  2.73123  3.46354  2.40513  3.72494  3.29354  2.67741  2.69355  4.24690  2.90347  2.73739  3.18146  2.89801  2.37887  2.77519  2.98518  4.58477  3.61503
          0.01394  4.67599  5.39833  0.61958  0.77255  0.48576  0.95510
    299   2.91564  3.75026  3.60134  2.98620  3.98986  3.79005  3.93052  3.35336  2.29274  1.48775  3.88716  3.41859  4.16135  2.71270  2.04908  3.04783  3.13144  3.10451  5.31006  4.07326    303 l - - -
          2.68618  4.42225  2.77519  2.73123  3.46354  2.40513  3.72494  3.29354  2.67741  2.69355  4.24690  2.90347  2.73739  3.18146  2.89801  2.37887  2.77519  2.98518  4.58477  3.61503
          0.01394  4.67599  5.39833  0.61958  0.77255  0.48576  0.95510
    300   2.75593  4.33951  2.65868  2.46212  4.56261  3.53449  2.55976  4.03826  2.11493  3.53031  4.27591  2.53030  3.92762  2.69286  2.28866  2.56004  2.80272  3.61462  5.67201  3.41168    304 k - - -
          2.68618  4.42225  2.77519  2.73123  3.46354  2.40513  3.72494  3.29354  2.67741  2.69355  4.24690  2.90347  2.73739  3.18146  2.89801  2.37887  2.77519  2.98518  4.58477  3.61503
          0.01394  4.67599  5.39833  0.61958  0.77255  0.48576  0.95510
    301   2.78821  4.82270  2.98814  2.72101  4.00761  3.63931  2.10853  1.94408  2.71224  2.83934  3.90832  2.63766  4.03554  2.87245  3.14395  2.87143  3.02032  3.12972  5.34597  4.04287    305 i - - -
          2.68618  4.42225  2.77519  2.73123  3.46354  2.40513  3.72494  3.29354  2.67741  2.69355  4.24690  2.90347  2.73739  3.18146  2.89801  2.37887  2.77519  2.98518  4.58477  3.61503
          0.01394  4.67599  5.39833  0.61958  0.77255  0.48576  0.95510
    302   3.84110  5.05105  5.75523  5.23321  3.55969  5.29059  5.70537  1.04699  5.09096  0.97700  3.31534  5.43526  5.38418  5.10250  5.11915  4.71210  4.06965  2.32335  5.77571  4.73557    306 l - - -
          2.68618  4.42225  2.77519  2.73123  3.46354  2.40513  3.72494  3.29354  2.67741  2.69355  4.24690  2.90347  2.73739  3.18146  2.89801  2.37887  2.77519  2.98518  4.58477  3.61503
          0.01394  4.67599  5.39833  0.61958  0.77255  0.48576  0.95510
    303   3.63400  4.87634  5.60119  5.04261  3.10396  5.03407  5.42560  1.48002  4.91378  0.96281  3.31096  5.18017  5.19403  4.93051  4.93154  4.40867  3.86044  1.74994  5.61700  4.55752    307 l - - -
          2.68618  4.42225  2.77519  2.73123  3.46354  2.40513  3.72494  3.29354  2.67741  2.69355  4.24690  2.90347  2.73739  3.18146  2.89801  2.37887  2.77519  2.98518  4.58477  3.61503
          0.01394  4.67599  5.39833  0.61958  0.77255  0.48576  0.95510
    304   3.05100  4.48480  4.61476  4.07227  3.69091  1.69911  4.67846  1.40356  3.95672  2.37287  3.61288  4.26916  4.60271  4.20152  4.14884  3.54607  3.31353  1.76202  5.34388  4.14337    308 i - - -
          2.68618  4.42225  2.77519  2.73123  3.46354  2.40513  3.72494  3.29354  2.67741  2.69355  4.24690  2.90347  2.73739  3.18146  2.89801  2.37887  2.77519  2.98518  4.58477  3.61503
          0.01394  4.67599  5.39833  0.61958  0.77255  0.48576  0.95510
    305   3.13717  4.85937  4.19615  3.91210  4.13503  1.06767  4.78126  3.47339  3.85831  1.19012  4.20136  4.12407  4.50328  4.19824  4.08645  3.38191  3.53643  3.28867  5.69468  4.46755    309 g - - -
          2.68618  4.42225  2.77519  2.73123  3.46354  2.40513  3.72494  3.29354  2.67741  2.69355  4.24690  2.90347  2.73739  3.18146  2.89801  2.37887  2.77519  2.98518  4.58477  3.61503
          0.01394  4.67599  5.39833  0.61958  0.77255  0.48576  0.95510
    306   3.25311  5.14371  3.35463  1.41144  4.05243  3.93897  4.30330  3.32177  3.16838  1.16861  3.98002  3.57844  4.41231  3.54292  3.53352  3.37056  3.50797  3.22205  5.63386  4.35626    310 l - - -
          2.68618  4.42225  2.77519  2.73123  3.46354  2.40513  3.72494  3.29354  2.67741  2.69355  4.24690  2.90347  2.73739  3.18146  2.89801  2.37887  2.77519  2.98518  4.58477  3.61503
          0.01394  4.67599  5.39833  0.61958  0.77255  0.48576  0.95510
    307   3.11257  5.45614  2.76385  1.12848  4.98843  3.57813  4.14252  4.48761  3.04385  4.01993  4.84593  3.16920  4.18038  3.30424  3.54386  1.40402  3.43264  4.03616  6.16682  4.74465    311 e - - -
          2.68618  4.42225  2.77519  2.73123  3.46354  2.40513  3.72494  3.29354  2.67741  2.69355  4.24690  2.90347  2.73739  3.18146  2.89801  2.37887  2.77519  2.98518  4.58477  3.61503
          0.01394  4.67599  5.39833  0.61958  0.77255  0.48576  0.95510
    308   2.67925  4.63085  3.96576  3.83626  5.13703  1.20298  4.95807  4.65985  4.04337  4.31416  5.09926  3.87402  4.17364  4.25887  4.30883  0.93952  3.22413  3.89633  6.43571  5.27038    312 s - - -
          2.68618  4.42225  2.77519  2.73123  3.46354  2.40513  3.72494  3.29354  2.67741  2.69355  4.24690  2.90347  2.73739  3.18146  2.89801  2.37887  2.77519  2.98518  4.58477  3.61503
          0.01394  4.67599  5.39833  0.61958  0.77255  0.48576  0.95510
    309   3.03221  5.31481  3.33507  2.78907  4.76487  1.49816  3.88186  4.17632  1.77334  3.65910  4.46383  3.27256  4.14838  3.00523  2.04037  2.71712  3.25937  3.79184  5.76613  4.47953    313 g - - -
          2.68618  4.42225  2.77519  2.73123  3.46354  2.40513  3.72494  3.29354  2.67741  2.69355  4.24690  2.90347  2.73739  3.18146  2.89801  2.37887  2.77519  2.98518  4.58477  3.61503
          0.01394  4.67599  5.39833  0.61958  0.77255  0.48576  0.95510
    310   2.80924  5.30009  1.84700  2.47080  4.64084  3.54848  3.75553  4.12012  2.14607  3.60142  4.34949  2.78309  3.95866  2.85878  2.14199  2.26309  2.87828  3.69002  5.73424  4.32913    314 d - - -
          2.68618  4.42225  2.77519  2.73123  3.46354  2.40513  3.72494  3.29354  2.67741  2.69355  4.24690  2.90347  2.73739  3.18146  2.89801  2.37887  2.77519  2.98518  4.58477  3.61503
          0.01394  4.67599  5.39833  0.61958  0.77255  0.48576  0.95510
    311   3.15080  5.75651  1.34069  1.38396  5.05996  3.57408  3.34484  4.58085  2.92037  4.04461  4.83905  3.02317  4.12998  2.81373  3.48543  2.70274  3.41494  4.13100  6.18318  4.69460    315 d - - -
          2.68618  4.42225  2.77519  2.73123  3.46354  2.40513  3.72494  3.29354  2.67741  2.69355  4.24690  2.90347  2.73739  3.18146  2.89801  2.37887  2.77519  2.98518  4.58477  3.61503
          0.01394  4.67599  5.39833  0.61958  0.77255  0.48576  0.95510
    312   2.50512  5.20021  3.03218  1.88614  4.52309  3.55029  3.45254  3.98515  2.49252  3.49915  4.26061  3.03656  3.95113  2.86090  2.46669  1.77213  2.63768  3.58183  5.65851  4.27139    316 s - - -
          2.68618  4.42225  2.77519  2.73123  3.46354  2.40513  3.72494  3.29354  2.67741  2.69355  4.24690  2.90347  2.73739  3.18146  2.89801  2.37887  2.77519  2.98518  4.58477  3.61503
          0.01394  4.67599  5.39833  0.61958  0.77255  0.48576  0.95510
    313   2.05493  4.50265  3.97561  3.51274  3.93894  3.59844  4.38256  3.22045  3.44882  1.43711  3.90861  3.74685  4.18851  3.74649  3.73858  1.50902  3.10362  2.95645  5.42135  4.20508    317 l - - -
          2.68618  4.42225  2.77519  2.73123  3.46354  2.40513  3.72494  3.29354  2.67741  2.69355  4.24690  2.90347  2.73739  3.18146  2.89801  2.37887  2.77519  2.98518  4.58477  3.61503
          0.01394  4.67599  5.39833  0.61958  0.77255  0.48576  0.95510
    314   2.52447  4.96574  3.48329  2.88185  4.20110  3.76877  3.89074  3.57431  1.79965  1.51135  4.04825  3.34230  4.14466  2.78444  2.57805  3.02494  3.16197  3.29804  5.44357  4.18839    318 l - - -
          2.68618  4.42225  2.77519  2.73123  3.46354  2.40513  3.72494  3.29354  2.67741  2.69355  4.24690  2.90347  2.73739  3.18146  2.89801  2.37887  2.77519  2.98518  4.58477  3.61503
          0.01394  4.67599  5.39833  0.61958  0.77255  0.48576  0.95510
    315   3.20455  5.52917  3.06855  2.87097  4.98297  3.86375  3.86631  4.36668  1.30765  3.77479  4.58700  3.33986  4.23459  2.67352  1.34525  3.16587  3.38727  3.98792  5.81388  4.57035    319 k - - -
          2.68618  4.42225  2.77519  2.73123  3.46354  2.40513  3.72494  3.29354  2.67741  2.69355  4.24690  2.90347  2.73739  3.18146  2.89801  2.37887  2.77519  2.98518  4.58477  3.61503
          0.01394  4.67599  5.39833  0.61958  0.77255  0.48576  0.95510
    316   3.08892  4.65851  4.20855  3.60435  3.52585  4.12596  4.34816  2.53613  3.31205  1.59774  2.48196  3.94236  4.45703  3.71562  1.46890  3.40975  3.31122  2.73827  5.20383  4.03830    320 r - - -
          2.68618  4.42225  2.77519  2.73123  3.46354  2.40513  3.72494  3.29354  2.67741  2.69355  4.24690  2.90347  2.73739  3.18146  2.89801  2.37887  2.77519  2.98518  4.58477  3.61503
          0.01394  4.67599  5.39833  0.61958  0.77255  0.48576  0.95510
    317   2.97624  4.51155  4.17540  3.60831  3.48256  4.04986  4.33571  2.20356  3.50530  1.47399  2.90067  1.76545  4.40133  3.77378  3.76211  3.33142  3.20877  2.54626  5.11553  3.92304    321 l - - -
          2.68618  4.42225  2.77519  2.73123  3.46354  2.40513  3.72494  3.29354  2.67741  2.69355  4.24690  2.90347  2.73739  3.18146  2.89801  2.37887  2.77519  2.98518  4.58477  3.61503
          0.01394  4.67599  5.39833  0.61958  0.77255  0.48576  0.95510
    318   3.28395  5.57916  3.13751  2.82786  5.02670  3.79292  4.03091  4.48947  1.28871  3.93919  4.78115  1.26268  4.28430  3.17214  2.82836  3.24350  3.52092  4.09780  5.98056  4.68585    322 n - - -
          2.68618  4.42225  2.77519  2.73123  3.46354  2.40513  3.72494  3.29354  2.67741  2.69355  4.24690  2.90347  2.73739  3.18146  2.89801  2.37887  2.77519  2.98518  4.58477  3.61503
          0.01394  4.67599  5.39833  0.61958  0.77255  0.48576  0.95510
    319   2.89920  5.04319  3.34717  2.75288  4.27402  3.70633  3.04626  3.69956  1.37834  3.28527  2.44189  3.24216  4.08391  2.99228  2.61269  2.93815  3.11586  3.39031  5.48772  3.27560    323 k - - -
          2.68618  4.42225  2.77519  2.73123  3.46354  2.40513  3.72494  3.29354  2.67741  2.69355  4.24690  2.90347  2.73739  3.18146  2.89801  2.37887  2.77519  2.98518  4.58477  3.61503
          0.01394  4.67599  5.39833  0.61958  0.77255  0.48576  0.95510
    320   2.79191  4.32743  4.05637  3.47810  3.39726  3.85627  3.56026  2.76280  3.36595  2.02660  2.04145  3.75755  4.22730  3.62936  3.60391  3.13295  1.70842  2.57393  4.90940  3.35323    324 t - - -
          2.68618  4.42225  2.77519  2.73123  3.46354  2.40513  3.72494  3.29354  2.67741  2.69355  4.24690  2.90347  2.73739  3.18146  2.89801  2.37887  2.77519  2.98518  4.58477  3.61503
          0.01394  4.67599  5.39833  0.61958  0.77255  0.48576  0.95510
    321   3.10425  4.92944  4.43146  4.30722  4.97365  3.72326  5.22261  4.23634  4.27321  4.05793  5.09566  4.30999  4.50476  4.62800  4.43713  3.31908  0.32485  3.81452  6.30364  5.20663    325 T - - -
          2.68618  4.42225  2.77519  2.73123  3.46354  2.40513  3.72494  3.29354  2.67741  2.69355  4.24690  2.90347  2.73739  3.18146  2.89801  2.37887  2.77519  2.98518  4.58477  3.61503
          0.01394  4.67599  5.39833  0.61958  0.77255  0.48576  0.95510
    322   2.96022  4.58206  4.61247  4.21408  4.12654  3.89835  4.95896  2.55217  4.09827  2.90676  4.02142  4.27325  4.52460  4.38890  4.30006  3.33379  1.20932  1.18822  5.79910  4.59434    326 v - - -
          2.68618  4.42225  2.77519  2.73123  3.46354  2.40513  3.72494  3.29354  2.67741  2.69355  4.24690  2.90347  2.73739  3.18146  2.89801  2.37887  2.77519  2.98518  4.58477  3.61503
          0.01394  4.67599  5.39833  0.61958  0.77255  0.48576  0.95510
    323   1.67610  4.44399  4.25447  3.80191  4.08100  3.53877  4.58014  3.19311  3.73275  3.12413  4.04074  3.89109  4.19796  3.98604  3.97795  1.98873  2.82380  1.21599  5.56071  4.37093    327 v - - -
          2.68618  4.42225  2.77519  2.73123  3.46354  2.40513  3.72494  3.29354  2.67741  2.69355  4.24690  2.90347  2.73739  3.18146  2.89801  2.37887  2.77519  2.98518  4.58477  3.61503
          0.01394  4.67599  5.39833  0.61958  0.77255  0.48576  0.95510
    324   1.90584  5.28021  2.36694  2.07852  4.61401  3.53705  3.74666  4.09450  2.49661  3.58104  4.32759  3.00733  3.94539  2.12155  2.77802  2.59476  2.86627  3.66553  5.71945  4.31048    328 a - - -
          2.68618  4.42225  2.77519  2.73123  3.46354  2.40513  3.72494  3.29354  2.67741  2.69355  4.24690  2.90347  2.73739  3.18146  2.89801  2.37887  2.77519  2.98518  4.58477  3.61503
          0.01394  4.67599  5.39833  0.61958  0.77255  0.48576  0.95510
    325   3.16688  5.76670  2.01469  2.31350  5.07223  3.57997  4.01453  4.59156  2.92598  4.05576  4.85466  1.47174  4.13977  1.61245  3.48306  3.06660  3.43187  4.14389  6.19365  4.70759    329 n - - -
          2.68618  4.42225  2.77519  2.73123  3.46354  2.40513  3.72494  3.29354  2.67741  2.69355  4.24690  2.90347  2.73739  3.18146  2.89801  2.37887  2.77519  2.98518  4.58477  3.61503
          0.01394  4.67599  5.39833  0.61958  0.77255  0.48576  0.95510
    326   3.36467  5.91824  2.56147  1.22382  5.24985  3.62501  4.17944  4.80619  3.15699  4.28194  5.13947  1.15976  4.25535  3.34780  3.71037  3.24859  3.66123  4.35942  6.39601  4.89757    330 n - - -
          2.68618  4.42225  2.77519  2.73123  3.46354  2.40513  3.72494  3.29354  2.67741  2.69355  4.24690  2.90347  2.73739  3.18146  2.89801  2.37887  2.77519  2.98518  4.58477  3.61503
          0.01394  4.67599  5.39833  0.61958  0.77255  0.48576  0.95510
    327   2.64855  5.33799  3.03813  1.42856  4.69256  3.59371  3.77037  4.16025  2.16337  3.62964  4.38553  2.68532  3.99774  2.66701  2.23512  2.82399  3.08989  3.73575  5.74728  4.36461    331 e - - -
          2.68618  4.42225  2.77519  2.73123  3.46354  2.40513  3.72494  3.29354  2.67741  2.69355  4.24690  2.90347  2.73739  3.18146  2.89801  2.37887  2.77519  2.98518  4.58477  3.61503
          0.01394  4.67599  5.39833  0.61958  0.77255  0.48576  0.95510
    328   1.65479  5.25219  3.02939  2.23874  4.58368  3.30464  3.76013  4.04736  2.25128  3.54699  4.30727  2.44990  3.96996  2.86840  2.31408  2.78398  3.04288  3.63781  5.69262  4.30687    332 a - - -
          2.68618  4.42225  2.77519  2.73123  3.46354  2.40513  3.72494  3.29354  2.67741  2.69355  4.24690  2.90347  2.73739  3.18146  2.89801  2.37887  2.77519  2.98518  4.58477  3.61503
          0.01394  4.67599  5.39833  0.61958  0.77255  0.48576  0.95510
    329   1.35289  4.54080  4.72258  4.16246  3.58403  4.30948  4.72679  2.02073  4.04246  1.52373  3.47156  4.35829  4.66059  4.25208  4.21239  3.63584  3.37909  2.08047  5.31881  4.15239    333 a - - -
          2.68618  4.42225  2.77519  2.73123  3.46354  2.40513  3.72494  3.29354  2.67741  2.69355  4.24690  2.90347  2.73739  3.18146  2.89801  2.37887  2.77519  2.98518  4.58477  3.61503
          0.01394  4.67599  5.39833  0.61958  0.77255  0.48576  0.95510
    330   2.29631  4.47122  3.74104  3.16336  3.60266  3.78375  4.03124  2.33891  2.59172  1.71672  3.56869  3.54615  4.15960  3.38267  2.33610  3.03882  3.02216  2.58521  5.05908  3.83581    334 l - - -
          2.68618  4.42225  2.77519  2.73123  3.46354  2.40513  3.72494  3.29354  2.67741  2.69355  4.24690  2.90347  2.73739  3.18146  2.89801  2.37887  2.77519  2.98518  4.58477  3.61503
          0.01394  4.67599  5.39833  0.61958  0.77255  0.48576  0.95510
    331   2.62016  4.71042  3.42066  2.70395  3.89114  3.69047  3.90052  1.95810  2.40197  2.93720  3.80360  3.31524  4.07340  3.12936  2.00966  2.75417  3.02196  2.54093  5.25694  3.99018    335 i - - -
          2.68618  4.42225  2.77519  2.73123  3.46354  2.40513  3.72494  3.29354  2.67741  2.69355  4.24690  2.90347  2.73739  3.18146  2.89801  2.37887  2.77519  2.98518  4.58477  3.61503
          0.01394  4.67599  5.39833  0.61958  0.77255  0.48576  0.95510
    332   3.51404  4.76609  5.47216  4.93561  3.71792  4.94027  5.41994  1.18623  4.81550  1.17784  3.50285  5.07488  5.16119  4.94013  4.89580  4.31759  3.38824  1.73710  5.72885  4.61237    336 l - - -
          2.68618  4.42225  2.77519  2.73123  3.46354  2.40513  3.72494  3.29354  2.67741  2.69355  4.24690  2.90347  2.73739  3.18146  2.89801  2.37887  2.77519  2.98518  4.58477  3.61503
          0.01394  4.67599  5.39833  0.61958  0.77255  0.48576  0.95510
    333   3.43273  5.12098  4.33980  3.66533  3.96513  4.22382  4.31367  3.32677  2.77471  1.10212  3.89981  3.98114  4.59447  3.56794  1.34432  3.63315  3.64499  3.28322  5.50314  4.29942    337 l - - -
          2.68618  4.42225  2.77519  2.73123  3.46354  2.40513  3.72494  3.29354  2.67741  2.69355  4.24690  2.90347  2.73739  3.18146  2.89801  2.37887  2.77519  2.98518  4.58477  3.61503
          0.01394  4.67599  5.39833  0.61958  0.77255  0.48576  0.95510
    334   3.30338  5.58568  3.63834  2.32037  5.07781  3.94222  3.88469  4.43256  1.67560  3.81635  4.64280  3.41809  4.29783  2.45149  1.12017  3.26359  3.46892  4.06542  5.82993  4.62655    338 r - - -
          2.68618  4.42225  2.77519  2.73123  3.46354  2.40513  3.72494  3.29354  2.67741  2.69355  4.24690  2.90347  2.73739  3.18146  2.89801  2.37887  2.77519  2.98518  4.58477  3.61503
          0.01394  4.67599  5.39833  0.61958  0.77255  0.48576  0.95510
    335   2.50446  5.23112  3.02777  2.37611  4.56209  3.54067  2.50093  4.03514  1.87296  3.52840  3.81565  2.55097  3.93323  2.53338  2.64873  2.61566  2.99287  3.61433  5.67046  3.64709    339 k - - -
          2.68618  4.42225  2.77519  2.73123  3.46354  2.40513  3.72494  3.29354  2.67741  2.69355  4.24690  2.90347  2.73739  3.18146  2.89801  2.37887  2.77519  2.98518  4.58477  3.61503
          0.01394  4.67599  5.39833  0.61958  0.77255  0.48576  0.95510
    336   2.68190  4.94310  3.17665  2.71554  4.01451  1.81276  2.49755  3.60103  2.74435  3.22073  4.06595  2.83563  4.06583  3.09220  3.18137  2.90452  3.09239  3.29811  5.37271  2.30442    340 g - - -
          2.68618  4.42225  2.77519  2.73123  3.46354  2.40513  3.72494  3.29354  2.67741  2.69355  4.24690  2.90347  2.73739  3.18146  2.89801  2.37887  2.77519  2.98518  4.58477  3.61503
          0.01394  4.67599  5.39833  0.61958  0.77255  0.48576  0.95510
    337   3.01763  4.69414  4.29228  3.98959  4.15430  1.15337  4.82871  1.25421  3.95175  3.06451  4.14902  4.14433  4.48013  4.25748  4.17189  3.32011  3.41705  2.75592  5.72936  4.51123    341 g - - -
          2.68618  4.42225  2.77519  2.73123  3.46354  2.40513  3.72494  3.29354  2.67741  2.69355  4.24690  2.90347  2.73739  3.18146  2.89801  2.37887  2.77519  2.98518  4.58477  3.61503
          0.01394  4.67599  5.39833  0.61958  0.77255  0.48576  0.95510
    338   2.88875  4.74276  3.44877  1.73173  3.87556  3.77847  4.02309  1.60875  2.90321  2.53146  3.78863  3.41763  4.17362  2.96305  3.28165  3.04575  3.12137  2.86602  5.31805  4.05550    342 i - - -
          2.68618  4.42225  2.77519  2.73123  3.46354  2.40513  3.72494  3.29354  2.67741  2.69355  4.24690  2.90347  2.73739  3.18146  2.89801  2.37887  2.77519  2.98518  4.58477  3.61503
          0.01394  4.67599  5.39833  0.61958  0.77255  0.48576  0.95510
    339   3.12266  5.56911  2.77442  1.29005  4.92232  3.62548  3.99185  4.39419  2.43465  3.88903  4.69857  3.11102  1.64534  3.13110  3.22849  3.06047  3.37925  3.98409  6.02892  4.62308    343 e - - -
          2.68618  4.42225  2.77519  2.73123  3.46354  2.40513  3.72494  3.29354  2.67741  2.69355  4.24690  2.90347  2.73739  3.18146  2.89801  2.37887  2.77519  2.98518  4.58477  3.61503
          0.01394  4.67599  5.39833  0.61958  0.77255  0.48576  0.95510
    340   2.84972  4.97583  3.13910  2.92254  4.86193  3.47205  4.28707  4.35371  3.17857  3.93282  4.73818  1.68848  1.28249  3.46954  3.61743  2.19488  3.25227  3.82910  6.09833  4.75911    344 p - - -
          2.68618  4.42225  2.77519  2.73123  3.46354  2.40513  3.72494  3.29354  2.67741  2.69355  4.24690  2.90347  2.73739  3.18146  2.89801  2.37887  2.77519  2.98518  4.58477  3.61503
          0.01394  4.67599  5.39833  0.61958  0.77255  0.48576  0.95510
    341   2.79176  4.51577  3.70841  3.17202  3.72521  3.74755  4.10604  2.18566  3.12927  2.76871  3.68327  2.00848  4.17229  3.43629  3.47652  2.12939  3.05117  1.90150  5.18614  3.94949    345 v - - -
          2.68618  4.42225  2.77519  2.73123  3.46354  2.40513  3.72494  3.29354  2.67741  2.69355  4.24690  2.90347  2.73739  3.18146  2.89801  2.37887  2.77519  2.98518  4.58477  3.61503
          0.01394  4.67599  5.39833  0.61958  0.77255  0.48576  0.95510
    342   3.03363  4.48227  4.56652  4.02565  3.70374  1.69896  4.65448  1.96163  3.91434  2.39865  3.62943  4.23179  4.57961  4.16550  4.11726  3.51355  3.29924  1.29705  5.34433  4.14033    346 v - - -
          2.68618  4.42225  2.77519  2.73123  3.46354  2.40513  3.72494  3.29354  2.67741  2.69355  4.24690  2.90347  2.73739  3.18146  2.89801  2.37887  2.77519  2.98518  4.58477  3.61503
          0.01394  4.67599  5.39833  0.61958  0.77255  0.48576  0.95510
    343   3.29503  4.97379  4.40103  4.16681  1.18033  1.00425  4.58516  3.86497  4.21224  3.43698  4.52140  4.26278  4.62040  4.42115  4.40008  3.51298  3.71017  3.61211  5.07646  3.50682    347 g - - -
          2.68618  4.42225  2.77519  2.73123  3.46354  2.40513  3.72494  3.29354  2.67741  2.69355  4.24690  2.90347  2.73739  3.18146  2.89801  2.37887  2.77519  2.98518  4.58477  3.61503
          0.01394  4.67599  5.39833  0.61958  0.77255  0.48576  0.95510
    344   3.68776  4.95110  5.43125  4.95925  1.18391  4.91489  4.87047  1.22927  4.80655  2.08354  3.47838  4.97084  5.15120  4.83179  4.82832  4.30539  3.92545  2.49249  5.04599  3.56432    348 f - - -
          2.68618  4.42225  2.77519  2.73123  3.46354  2.40513  3.72494  3.29354  2.67741  2.69355  4.24690  2.90347  2.73739  3.18146  2.89801  2.37887  2.77519  2.98518  4.58477  3.61503
          0.01394  4.67599  5.39833  0.61958  0.77255  0.48576  0.95510
    345   3.65132  4.91463  5.50377  4.97483  3.58827  5.01498  5.45354  1.03449  4.80995  1.95242  1.44624  5.14799  5.20969  4.91536  4.87922  4.40902  3.89051  2.26349  5.68768  4.60180    349 i - - -
          2.68618  4.42225  2.77519  2.73123  3.46354  2.40513  3.72494  3.29354  2.67741  2.69355  4.24690  2.90347  2.73739  3.18146  2.89801  2.37887  2.77519  2.98518  4.58477  3.61503
          0.01394  4.67599  5.39833  0.61958  0.77255  0.48576  0.95510
    346   3.77269  5.06887  5.36919  4.88578  1.33733  4.89221  4.78309  2.78323  4.71093  1.90173  1.18290  4.92379  5.11601  4.71420  4.72850  4.27741  4.00196  2.94853  4.94658  3.48051    350 m - - -
          2.68618  4.42225  2.77519  2.73123  3.46354  2.40513  3.72494  3.29354  2.67741  2.69355  4.24690  2.90347  2.73739  3.18146  2.89801  2.37887  2.77519  2.98518  4.58477  3.61503
          0.01394  4.67599  5.39833  0.61958  0.77255  0.48576  0.95510
    347   3.35139  5.20269  3.41368  1.34736  1.18474  3.98261  4.18762  3.66463  3.39136  3.19069  4.27968  3.64050  4.47814  3.67379  3.77339  3.43839  3.61791  3.48478  5.05533  3.48138    351 f - - -
          2.68618  4.42225  2.77519  2.73123  3.46354  2.40513  3.72494  3.29354  2.67741  2.69355  4.24690  2.90347  2.73739  3.18146  2.89801  2.37887  2.77519  2.98518  4.58477  3.61503
          0.01394  4.67599  5.39833  0.61958  0.77255  0.48576  0.95510
    348   3.33299  5.65838  2.82099  1.03067  5.13718  3.69914  4.27433  4.65136  3.19102  4.17074  5.03482  3.28017  1.40628  3.44993  3.68039  3.28163  3.64359  4.22669  6.26910  4.89429    352 e - - -
          2.68618  4.42225  2.77519  2.73123  3.46354  2.40513  3.72494  3.29354  2.67741  2.69355  4.24690  2.90347  2.73739  3.18146  2.89801  2.37887  2.77519  2.98518  4.58477  3.61503
          0.01394  4.67599  5.39833  0.61958  0.77255  0.48576  0.95510
    349   2.91391  3.62153  1.50508  2.85257  4.69016  3.55531  4.19521  4.12622  3.09031  3.74550  4.57207  3.33069  1.32610  3.37265  3.55670  2.97152  3.26276  3.70281  5.94033  4.60754    353 p - - -
          2.68618  4.42225  2.77519  2.73123  3.46354  2.40513  3.72494  3.29354  2.67741  2.69355  4.24690  2.90347  2.73739  3.18146  2.89801  2.37887  2.77519  2.98518  4.58477  3.61503
          0.01394  4.67599  5.39833  0.61958  0.77255  0.48576  0.95510
    350   2.69049  5.33530  1.21155  2.63089  5.01831  3.14013  4.16253  4.51541  3.11534  4.04394  4.84793  3.16350  4.14000  3.32234  3.65433  1.47706  3.36497  4.01578  6.20905  4.78093    354 d - - -
          2.68618  4.42225  2.77519  2.73123  3.46354  2.40513  3.72494  3.29354  2.67741  2.69355  4.24690  2.90347  2.73739  3.18146  2.89801  2.37887  2.77519  2.98518  4.58477  3.61503
          0.01394  4.67599  5.39833  0.61958  0.77255  0.48576  0.95510
    351   2.37100  4.54657  4.13050  3.83237  4.89178  3.33416  4.82255  4.29593  3.84404  4.00112  4.80585  3.84628  4.12149  4.10952  4.11918  0.79010  1.67367  3.66473  6.22924  5.05520    355 s - - -
          2.68618  4.42225  2.77519  2.73123  3.46354  2.40513  3.72494  3.29354  2.67741  2.69355  4.24690  2.90347  2.73739  3.18146  2.89801  2.37887  2.77519  2.98518  4.58477  3.61503
          0.01394  4.67599  5.39833  0.61958  0.77255  0.48576  0.95510
    352   2.75809  4.34555  3.89572  3.32120  2.97785  3.79873  4.07648  2.50936  3.24674  1.93364  3.45577  3.12983  3.52057  3.51551  3.52830  2.43813  1.93860  2.60713  4.94407  3.32381    356 l - - -
          2.68618  4.42225  2.77519  2.73123  3.46354  2.40513  3.72494  3.29354  2.67741  2.69355  4.24690  2.90347  2.73739  3.18146  2.89801  2.37887  2.77519  2.98518  4.58477  3.61503
          0.01394  4.67599  5.39833  0.61958  0.77255  0.48576  0.95510
    353   2.57450  4.81637  2.82277  2.05058  3.54777  3.62177  3.83716  3.00142  2.53362  1.85823  3.89819  2.98013  4.00986  3.02340  3.12604  2.83472  2.98850  2.94974  5.34600  4.04269    357 l - - -
          2.68618  4.42225  2.77519  2.73123  3.46354  2.40513  3.72494  3.29354  2.67741  2.69355  4.24690  2.90347  2.73739  3.18146  2.89801  2.37887  2.77519  2.98518  4.58477  3.61503
          0.01394  4.67599  5.39833  0.61958  0.77255  0.48576  0.95510
    354   3.44612  6.17832  1.04137  1.21688  5.43974  3.59877  4.19901  5.01248  3.29806  4.45302  5.32343  3.03797  4.25955  3.01112  3.96183  3.28396  3.74695  4.53994  6.59644  5.01113    358 d - - -
          2.68618  4.42225  2.77519  2.73123  3.46354  2.40513  3.72494  3.29354  2.67741  2.69355  4.24690  2.90347  2.73739  3.18146  2.89801  2.37887  2.77519  2.98518  4.58477  3.61503
          0.01394  4.67599  5.39833  0.61958  0.77255  0.48576  0.95510
    355   2.83545  4.65496  1.67766  2.97491  3.81273  3.76344  4.02471  2.24065  2.97213  2.09406  3.74005  3.17490  4.15470  3.28944  3.36922  3.01478  3.07149  2.54951  5.26124  3.99817    359 d - - -
          2.68618  4.42225  2.77519  2.73123  3.46354  2.40513  3.72494  3.29354  2.67741  2.69355  4.24690  2.90347  2.73739  3.18146  2.89801  2.37887  2.77519  2.98518  4.58477  3.61503
          0.01394  4.67599  5.39833  0.61958  0.77255  0.48576  0.95510
    356   2.86080  4.43662  4.01356  3.41919  3.54117  3.90085  4.15277  2.04510  2.94183  1.85167  3.50594  3.73970  4.26599  3.56580  1.83963  3.17662  3.08931  2.24399  5.04624  3.84434    360 r - - -
          2.68618  4.42225  2.77519  2.73123  3.46354  2.40513  3.72494  3.29354  2.67741  2.69355  4.24690  2.90347  2.73739  3.18146  2.89801  2.37887  2.77519  2.98518  4.58477  3.61503
          0.01394  4.67599  5.39833  0.61958  0.77255  0.48576  0.95510
    357   2.10489  4.89048  3.31955  2.74356  4.11310  3.66730  3.84791  2.53946  2.23667  3.13122  3.97329  3.23355  4.05106  2.86893  1.78985  2.89120  3.04718  2.91560  5.40003  4.10857    361 r - - -
          2.68618  4.42225  2.77519  2.73123  3.46354  2.40513  3.72494  3.29354  2.67741  2.69355  4.24690  2.90347  2.73739  3.18146  2.89801  2.37887  2.77519  2.98518  4.58477  3.61503
          0.01394  4.67599  5.39833  0.61958  0.77255  0.48576  0.95510
    358   2.63988  4.81210  3.03263  2.55340  4.01658  3.36645  3.85176  2.49805  2.70435  3.05661  3.90049  1.84198  4.01888  3.04213  3.14660  2.84654  2.70798  2.40606  5.34998  4.04869    362 n - - -
          2.68618  4.42225  2.77519  2.73123  3.46354  2.40513  3.72494  3.29354  2.67741  2.69355  4.24690  2.90347  2.73739  3.18146  2.89801  2.37887  2.77519  2.98518  4.58477  3.61503
          0.01394  4.67599  5.39833  0.61958  0.77255  0.48576  0.95510
    359   3.12825  4.73862  4.02683  3.54624  1.98225  4.06829  4.11950  3.07920  3.48381  1.85552  3.72811  1.41073  4.45800  3.75642  3.76938  3.37291  3.37263  2.94235  4.73163  3.20772    363 n - - -
          2.68618  4.42225  2.77519  2.73123  3.46354  2.40513  3.72494  3.29354  2.67741  2.69355  4.24690  2.90347  2.73739  3.18146  2.89801  2.37887  2.77519  2.98518  4.58477  3.61503
          0.01394  4.67599  5.39833  0.61958  0.77255  0.48576  0.95510
    360   2.45703  4.70706  3.10225  1.91207  2.12775  3.67450  3.89449  3.25865  2.81350  2.76920  3.79862  3.29486  4.06392  3.13987  3.23112  2.90571  3.01389  3.00130  5.20365  2.68676    364 e - - -
          2.68618  4.42225  2.77519  2.73123  3.46354  2.40513  3.72494  3.29354  2.67741  2.69355  4.24690  2.90347  2.73739  3.18146  2.89801  2.37887  2.77519  2.98518  4.58477  3.61503
          0.01394  4.67599  5.39833  0.61958  0.77255  0.48576  0.95510
    361   2.70604  5.29576  2.15283  1.69893  1.84878  3.57817  3.89278  4.01296  2.74216  3.57090  4.37581  2.84388  4.05092  3.03612  3.24861  2.91162  3.18288  3.64694  5.76611  4.36795    365 e - - -
          2.68618  4.42225  2.77519  2.73123  3.46354  2.40513  3.72494  3.29354  2.67741  2.69355  4.24690  2.90347  2.73739  3.18146  2.89801  2.37887  2.77519  2.98518  4.58477  3.61503
          0.01394  4.67599  5.39833  0.61958  0.77255  0.48576  0.95510
    362   4.04359  5.25634  5.64488  5.19660  1.10177  5.18926  4.85585  2.80664  5.02863  0.95965  3.32402  5.17719  5.31644  4.90990  4.97947  4.60167  4.25454  3.04631  4.92536  3.41993    366 l - - -
          2.68618  4.42225  2.77519  2.73123  3.46354  2.40513  3.72494  3.29354  2.67741  2.69355  4.24690  2.90347  2.73739  3.18146  2.89801  2.37887  2.77519  2.98518  4.58477  3.61503
          0.01394  4.67599  5.39833  0.61958  0.77255  0.48576  0.95510
    363   3.20980  5.23760  3.76715  3.07408  4.54326  3.94522  3.92257  3.89467  1.51463  1.40130  4.30581  3.48891  4.29634  2.76841  2.17810  3.25507  3.38849  3.61827  5.60586  4.40828    367 l - - -
          2.68618  4.42225  2.77519  2.73123  3.46354  2.40513  3.72494  3.29354  2.67741  2.69355  4.24690  2.90347  2.73739  3.18146  2.89801  2.37887  2.77519  2.98518  4.58477  3.61503
          0.01394  4.67599  5.39833  0.61958  0.77255  0.48576  0.95510
    364   3.24352  5.45609  3.70182  2.98972  4.88208  3.93240  3.87778  4.23881  1.20999  3.30812  3.43617  3.42615  4.27846  2.78197  1.43738  3.22924  3.41397  3.90011  5.74605  4.53975    368 k - - -
          2.68618  4.42225  2.77519  2.73123  3.46354  2.40513  3.72494  3.29354  2.67741  2.69355  4.24690  2.90347  2.73739  3.18146  2.89801  2.37887  2.77519  2.98518  4.58477  3.61503
          0.01394  4.67599  5.39833  0.61958  0.77255  0.48576  0.95510
    365   3.33221  5.49362  3.50078  3.05382  4.97412  3.89253  4.05480  4.45433  2.43878  3.89728  4.75687  1.44343  4.35457  3.20135  1.11657  3.32768  3.56288  4.08083  5.89777  4.66261    369 r - - -
          2.68618  4.42225  2.77519  2.73123  3.46354  2.40513  3.72494  3.29354  2.67741  2.69355  4.24690  2.90347  2.73739  3.18146  2.89801  2.37887  2.77519  2.98518  4.58477  3.61503
          0.01394  4.67599  5.39833  0.61958  0.77255  0.48576  0.95510
    366   2.52640  5.32613  2.23590  2.46097  4.65585  3.54489  3.35895  4.13748  2.54433  3.62514  4.37813  1.57927  3.97103  2.68801  2.79282  2.59115  3.06941  3.71010  5.76575  4.35241    370 n - - -
          2.68618  4.42225  2.77519  2.73123  3.46354  2.40513  3.72494  3.29354  2.67741  2.69355  4.24690  2.90347  2.73739  3.18146  2.89801  2.37887  2.77519  2.98518  4.58477  3.61503
          0.01394  4.67599  5.39833  0.61958  0.77255  0.48576  0.95510
    367   2.54733  5.12027  2.36836  2.33646  4.40192  3.11599  3.05156  3.84591  2.45245  1.85918  4.17959  3.05749  3.96027  2.88923  2.81496  2.77016  3.00694  3.47663  5.59161  4.22128    371 l - - -
          2.68618  4.42225  2.77519  2.73123  3.46354  2.40513  3.72494  3.29354  2.67741  2.69355  4.24690  2.90347  2.73739  3.18146  2.89801  2.37887  2.77519  2.98518  4.58477  3.61503
          0.01394  4.67599  5.39833  0.61958  0.77255  0.48576  0.95510
    368   4.01460  5.22241  5.83016  5.29780  3.42396  5.39674  5.71382  1.98125  5.12476  0.48310  3.17852  5.53848  5.42410  5.06273  5.11438  4.82982  4.22860  2.65788  5.69164  4.69618    372 L - - -
          2.68618  4.42225  2.77519  2.73123  3.46354  2.40513  3.72494  3.29354  2.67741  2.69355  4.24690  2.90347  2.73739  3.18146  2.89801  2.37887  2.77519  2.98518  4.58477  3.61503
          0.01394  4.67599  5.39833  0.61958  0.77255  0.48576  0.95510
    369   2.76553  5.02927  2.89379  2.12374  4.28631  3.57686  3.77860  3.71225  2.17809  1.82435  3.77946  2.66503  3.97010  2.91586  3.02681  2.78195  2.99682  3.06402  5.51774  4.16830    373 l - - -
          2.68618  4.42225  2.77519  2.73123  3.46354  2.40513  3.72494  3.29354  2.67741  2.69355  4.24690  2.90347  2.73739  3.18146  2.89801  2.37887  2.77519  2.98518  4.58477  3.61503
          0.01394  4.67599  5.39833  0.61958  0.77255  0.48576  0.95510
    370   2.79145  5.29468  2.32138  2.36540  4.63730  3.54171  3.45898  4.12004  1.81990  3.59607  4.33857  2.06441  3.94561  2.84022  2.59873  2.75182  2.68567  3.68454  5.72473  4.31665    374 k - - -
          2.68618  4.42225  2.77519  2.73123  3.46354  2.40513  3.72494  3.29354  2.67741  2.69355  4.24690  2.90347  2.73739  3.18146  2.89801  2.37887  2.77519  2.98518  4.58477  3.61503
          0.01394  4.67599  5.39833  0.61958  0.77255  0.48576  0.95510
    371   2.77464  5.11644  2.68566  2.52718  4.40039  3.56404  3.76482  3.84319  2.22333  1.91085  4.17703  2.33347  3.96138  2.88817  2.80468  2.44159  2.84411  3.47440  5.58790  4.22001    375 l - - -
          2.68618  4.42225  2.77519  2.73123  3.46354  2.40513  3.72494  3.29354  2.67741  2.69355  4.24690  2.90347  2.73739  3.18146  2.89801  2.37887  2.77519  2.98518  4.58477  3.61503
          0.01394  4.67599  5.39833  0.61958  0.77255  0.48576  0.95510
    372   2.42955  4.97367  2.81503  2.02004  4.20350  3.60514  3.86473  3.60489  2.70468  1.60228  4.06276  3.15101  3.14050  3.03360  3.16700  2.86545  3.06174  3.29737  5.49843  4.16968    376 l - - -
          2.68618  4.42225  2.77519  2.73123  3.46354  2.40513  3.72494  3.29354  2.67741  2.69355  4.24690  2.90347  2.73739  3.18146  2.89801  2.37887  2.77519  2.98518  4.58477  3.61503
          0.01394  4.67599  5.39833  0.61958  0.77255  0.48576  0.95510
    373   2.23108  4.85206  2.73782  2.14089  4.06514  3.61364  3.83314  2.19137  2.66970  3.09978  3.93546  3.17782  3.37466  3.01091  3.11907  2.63547  2.99461  2.54658  5.38053  4.06981    377 e - - -
          2.68618  4.42225  2.77519  2.73123  3.46354  2.40513  3.72494  3.29354  2.67741  2.69355  4.24690  2.90347  2.73739  3.18146  2.89801  2.37887  2.77519  2.98518  4.58477  3.61503
          0.01394  4.67599  5.39833  0.61958  0.77255  0.48576  0.95510
    374   2.87708  4.37639  4.36840  3.81373  3.59350  3.96348  4.42548  1.51234  3.70592  2.57811  3.56010  4.01597  4.38629  3.94678  3.91036  2.36364  1.94922  1.84959  5.14983  3.95210    378 i - - -
          2.68618  4.42225  2.77519  2.73123  3.46354  2.40513  3.72494  3.29354  2.67741  2.69355  4.24690  2.90347  2.73739  3.18146  2.89801  2.37887  2.77519  2.98518  4.58477  3.61503
          0.01394  4.67599  5.39833  0.61958  0.77255  0.48576  0.95510
    375   1.65772  4.48111  4.03016  3.54324  4.10730  3.50211  4.42976  3.38527  3.49101  3.17644  4.05977  3.73706  4.13751  3.76956  3.79613  2.13168  1.56077  1.97565  5.54365  4.33627    379 t - - -
          2.68618  4.42225  2.77519  2.73123  3.46354  2.40513  3.72494  3.29354  2.67741  2.69355  4.24690  2.90347  2.73739  3.18146  2.89801  2.37887  2.77519  2.98518  4.58477  3.61503
          0.01394  4.67599  5.39833  0.61958  0.77255  0.48576  0.95510
    376   1.72695  4.65143  3.63281  3.21212  4.20229  3.56809  4.28833  3.35294  3.23173  3.23060  4.12813  1.55531  4.15248  3.54841  3.60199  2.93699  3.12247  1.81724  5.61308  4.35735    380 n - - -
          2.68618  4.42225  2.77519  2.73123  3.46354  2.40513  3.72494  3.29354  2.67741  2.69355  4.24690  2.90347  2.73739  3.18146  2.89801  2.37887  2.77519  2.98518  4.58477  3.61503
          0.01394  4.67599  5.39833  0.61958  0.77255  0.48576  0.95510
    377   2.91348  4.62531  3.80532  3.31662  3.83582  3.85165  4.27071  2.79185  3.24899  2.79030  3.21318  1.48174  4.30237  3.59158  3.58182  3.16743  3.19034  1.52287  5.35744  4.09789    381 n - - -
          2.68618  4.42225  2.77519  2.73123  3.46354  2.40513  3.72494  3.29354  2.67741  2.69355  4.24690  2.90347  2.73739  3.18146  2.89801  2.37887  2.77519  2.98518  4.58477  3.61503
          0.01394  4.67599  5.39833  0.61958  0.77255  0.48576  0.95510
    378   3.65934  4.91461  5.54177  4.99457  3.56098  5.04282  5.45804  2.28474  4.85352  0.92605  3.06708  5.16943  5.21305  4.91699  4.90971  4.42451  3.89167  1.22696  5.66991  4.60875    382 l - - -
          2.68618  4.42225  2.77519  2.73123  3.46354  2.40513  3.72494  3.29354  2.67741  2.69355  4.24690  2.90347  2.73739  3.18146  2.89801  2.37887  2.77519  2.98518  4.58477  3.61503
          0.01394  4.67599  5.39833  0.61958  0.77255  0.48576  0.95510
    379   3.81684  5.11767  5.09530  4.69127  2.72918  4.76653  4.27700  3.14363  4.45256  0.96886  3.73526  4.62920  5.05727  4.55409  4.50657  4.15109  4.04416  3.19915  4.46223  1.24619    383 l - - -
          2.68618  4.42225  2.77519  2.73123  3.46354  2.40513  3.72494  3.29354  2.67741  2.69355  4.24690  2.90347  2.73739  3.18146  2.89801  2.37887  2.77519  2.98518  4.58477  3.61503
          0.01394  4.67599  5.39833  0.61958  0.77255  0.48576  0.95510
    380   4.27721  5.57863  4.73128  4.47939  2.41078  4.81493  1.28168  4.28039  4.25163  3.52174  4.79178  4.40644  5.16743  4.44399  4.37270  4.23992  4.49969  4.16107  4.07782  0.86627    384 y - - -
          2.68618  4.42225  2.77519  2.73123  3.46354  2.40513  3.72494  3.29354  2.67741  2.69355  4.24690  2.90347  2.73739  3.18146  2.89801  2.37887  2.77519  2.98518  4.58477  3.61503
          0.01394  4.67599  5.39833  0.61958  0.77255  0.48576  0.95510
    381   4.29550  5.82996  4.32926  4.22469  4.23068  4.41792  0.22043  5.15307  4.07392  4.50024  5.65861  4.57608  5.03415  4.62179  4.25477  4.38329  4.65330  4.86825  5.64865  4.17309    385 H - - -
          2.68618  4.42225  2.77519  2.73123  3.46354  2.40513  3.72494  3.29354  2.67741  2.69355  4.24690  2.90347  2.73739  3.18146  2.89801  2.37887  2.77519  2.98518  4.58477  3.61503
          0.01394  4.67599  5.39833  0.61958  0.77255  0.48576  0.95510
    382   2.84850  4.89348  3.34094  2.77936  3.84066  3.69642  1.80240  3.49168  2.67967  2.82669  3.41233  3.26462  4.08059  1.91509  3.08318  2.92069  3.07580  3.21381  5.22906  3.19839    386 h - - -
          2.68618  4.42225  2.77519  2.73123  3.46354  2.40513  3.72494  3.29354  2.67741  2.69355  4.24690  2.90347  2.73739  3.18146  2.89801  2.37887  2.77519  2.98518  4.58477  3.61503
          0.01394  4.67599  5.39833  0.61958  0.77255  0.48576  0.95510
    383   3.10028  4.56831  4.45680  3.87633  3.43553  4.22030  4.50668  1.44222  3.73162  1.85742  2.33962  4.14828  4.54103  2.05756  3.93702  3.51367  3.32799  2.54723  5.16357  4.01012    387 i - - -
          2.68618  4.42225  2.77519  2.73123  3.46354  2.40513  3.72494  3.29354  2.67741  2.69355  4.24690  2.90347  2.73739  3.18146  2.89801  2.37887  2.77519  2.98518  4.58477  3.61503
          0.01394  4.67599  5.39833  0.61958  0.77255  0.48576  0.95510
    384   3.60307  4.81729  5.63408  5.18935  4.09840  5.16351  5.94806  0.63445  5.11396  2.49508  3.83770  5.35048  5.41026  5.36655  5.27879  4.61481  3.87294  1.46016  6.24772  5.03585    388 I - - -
          2.68618  4.42225  2.77519  2.73123  3.46354  2.40513  3.72494  3.29354  2.67741  2.69355  4.24690  2.90347  2.73739  3.18146  2.89801  2.37887  2.77519  2.98518  4.58477  3.61503
          0.01394  4.67599  5.39833  0.61958  0.77255  0.48576  0.95510
    385   3.66596  4.88159  5.67019  5.14692  3.71411  5.16401  5.66545  1.19483  5.04369  1.11847  3.46596  5.31061  5.31944  5.11862  5.10660  4.56587  3.90392  1.64504  5.85067  4.77227    389 l - - -
          2.68618  4.42225  2.77519  2.73123  3.46354  2.40513  3.72494  3.29354  2.67741  2.69355  4.24690  2.90347  2.73739  3.18146  2.89801  2.37887  2.77519  2.98518  4.58477  3.61503
          0.01394  4.67599  5.39833  0.61958  0.77255  0.48576  0.95510
    386   2.25187  4.89424  3.30303  2.55598  4.10886  3.68081  3.87388  3.49277  2.06670  1.57137  3.97834  3.25265  4.07365  2.79545  3.00796  2.92482  3.07630  3.21103  5.40620  4.12003    390 l - - -
          2.68618  4.42225  2.77519  2.73123  3.46354  2.40513  3.72494  3.29354  2.67741  2.69355  4.24690  2.90347  2.73739  3.18146  2.89801  2.37887  2.77519  2.98518  4.58477  3.61503
          0.01394  4.67599  5.39833  0.61958  0.77255  0.48576  0.95510
    387   2.52338  5.19241  3.11548  2.55724  4.51231  1.90978  3.76702  3.95738  1.94016  3.47838  3.76682  3.08625  3.98690  2.19334  2.74846  2.80463  3.04581  3.57240  5.63937  4.27850    391 g - - -
          2.68618  4.42225  2.77519  2.73123  3.46354  2.40513  3.72494  3.29354  2.67741  2.69355  4.24690  2.90347  2.73739  3.18146  2.89801  2.37887  2.77519  2.98518  4.58477  3.61503
          0.01394  4.67599  5.39833  0.61958  0.77255  0.48576  0.95510
    388   2.61262  4.56614  4.02991  3.75974  4.94343  1.06140  4.80614  4.39622  3.83101  4.06176  4.85114  3.81247  4.11797  4.08207  4.12458  1.89320  1.60601  3.72659  6.26395  5.08353    392 g - - -
          2.68618  4.42225  2.77519  2.73123  3.46354  2.40513  3.72494  3.29354  2.67741  2.69355  4.24690  2.90347  2.73739  3.18146  2.89801  2.37887  2.77519  2.98518  4.58477  3.61503
          0.01394  4.67599  5.39833  0.61958  0.77255  0.48576  0.95510
    389   2.78865  5.10014  3.10114  2.57788  4.44640  3.56366  3.80876  3.88772  2.25590  3.43910  4.22413  3.10152  2.86798  2.70117  3.01567  1.84067  1.87680  3.50907  5.62863  4.26946    393 s - - -
          2.68618  4.42225  2.77519  2.73123  3.46354  2.40513  3.72494  3.29354  2.67741  2.69355  4.24690  2.90347  2.73739  3.18146  2.89801  2.37887  2.77519  2.98518  4.58477  3.61503
          0.01394  4.67599  5.39833  0.61958  0.77255  0.48576  0.95510
    390   1.82789  5.07434  3.12540  2.58183  4.44147  3.55112  3.80542  3.88467  2.04211  3.43544  4.21648  3.10222  2.91776  2.93038  2.88633  1.97138  2.84506  3.49948  5.62376  4.26410    394 a - - -
          2.68618  4.42225  2.77519  2.73123  3.46354  2.40513  3.72494  3.29354  2.67741  2.69355  4.24690  2.90347  2.73739  3.18146  2.89801  2.37887  2.77519  2.98518  4.58477  3.61503
          0.01394  4.67599  5.39833  0.61958  0.77255  0.48576  0.95510
    391   1.84798  4.52767  3.71786  3.16419  2.87344  3.79296  3.39759  3.03965  3.11547  2.73921  3.64562  3.54589  4.18005  3.40975  3.45641  2.19851  3.06274  2.81700  4.91684  1.99426    395 a - - -
          2.68618  4.42225  2.77519  2.73123  3.46354  2.40513  3.72494  3.29354  2.67741  2.69355  4.24690  2.90347  2.73739  3.18146  2.89801  2.37887  2.77519  2.98518  4.58477  3.61503
          0.01394  4.67599  5.39833  0.61958  0.77255  0.48576  0.95510
    392   2.79215  4.86873  3.27542  2.71166  3.12938  3.64528  2.60187  3.47882  2.34433  2.84818  3.94947  3.20859  4.03098  2.33422  2.82970  2.86026  3.02125  3.18814  5.32281  2.18367    396 y - - -
          2.68618  4.42225  2.77519  2.73123  3.46354  2.40513  3.72494  3.29354  2.67741  2.69355  4.24690  2.90347  2.73739  3.18146  2.89801  2.37887  2.77519  2.98518  4.58477  3.61503
          0.01394  4.67599  5.39833  0.61958  0.77255  0.48576  0.95510
    393   2.61168  5.25548  2.17670  2.45973  4.59559  3.53591  3.18729  4.07558  1.98992  3.55697  3.69458  3.00591  3.92957  2.22571  2.44137  2.56003  2.99331  3.64362  5.68950  4.28509    397 k - - -
          2.68618  4.42225  2.77519  2.73123  3.46354  2.40513  3.72494  3.29354  2.67741  2.69355  4.24690  2.90347  2.73739  3.18146  2.89801  2.37887  2.77519  2.98518  4.58477  3.61503
          0.01394  4.67599  5.39833  0.61958  0.77255  0.48576  0.95510
    394   2.47421  5.06628  2.47416  2.25064  4.33484  3.56701  3.48598  3.27720  2.26901  1.90969  4.12843  3.07287  3.96090  2.75675  3.01544  2.76973  2.99458  3.41511  5.54688  4.18754    398 l - - -
          2.68618  4.42225  2.77519  2.73123  3.46354  2.40513  3.72494  3.29354  2.67741  2.69355  4.24690  2.90347  2.73739  3.18146  2.89801  2.37887  2.77519  2.98518  4.58477  3.61503
          0.01394  4.67599  5.39833  0.61958  0.77255  0.48576  0.95510
    395   3.00765  5.09680  3.37698  2.59420  4.34532  3.77142  3.89679  3.72491  1.92531  1.38347  4.16647  3.31456  4.16132  2.37494  2.79497  3.05342  3.21943  3.43773  5.54407  4.27800    399 l - - -
          2.68618  4.42225  2.77519  2.73123  3.46354  2.40513  3.72494  3.29354  2.67741  2.69355  4.24690  2.90347  2.73739  3.18146  2.89801  2.37887  2.77519  2.98518  4.58477  3.61503
          0.01394  4.67599  5.39833  0.61958  0.77255  0.48576  0.95510
    396   2.17601  5.20225  3.03400  2.26490  4.52186  3.21356  3.72997  3.98865  1.89270  3.25228  4.25017  3.02037  3.93450  2.20250  2.74975  2.56549  2.98951  3.34033  5.64958  3.77750    400 k - - -
          2.68618  4.42225  2.77519  2.73123  3.46354  2.40513  3.72494  3.29354  2.67741  2.69355  4.24690  2.90347  2.73739  3.18146  2.89801  2.37887  2.77519  2.98518  4.58477  3.61503
          0.01394  4.67599  5.39833  0.61958  0.77255  0.48576  0.95510
    397   1.92048  5.22952  2.75940  1.83846  4.55581  3.53750  3.73277  4.02859  2.47729  3.52692  3.91541  3.01270  3.93504  2.60754  2.68486  2.24310  2.99718  3.61041  5.67417  4.27447    401 e - - -
          2.68618  4.42225  2.77519  2.73123  3.46354  2.40513  3.72494  3.29354  2.67741  2.69355  4.24690  2.90347  2.73739  3.18146  2.89801  2.37887  2.77519  2.98518  4.58477  3.61503
          0.01394  4.67599  5.39833  0.61958  0.77255  0.48576  0.95510
    398   2.27122  5.35066  2.86608  2.01202  4.68881  1.88452  3.84076  4.16436  2.62825  3.66658  4.43573  2.75774  4.01282  2.05325  3.12448  2.85143  3.13700  3.74652  5.81986  4.40934    402 g - - -
          2.68618  4.42225  2.77519  2.73123  3.46354  2.40513  3.72494  3.29354  2.67741  2.69355  4.24690  2.90347  2.73739  3.18146  2.89801  2.37887  2.77519  2.98518  4.58477  3.61503
          0.01394  4.67599  5.39833  0.61958  0.77255  0.48576  0.95510
    399   2.86952  3.71344  3.42084  2.72042  4.41727  1.52604  3.97897  3.81725  2.63998  3.41615  4.24645  3.33696  4.10919  3.14431  1.64444  2.93922  3.14912  3.46711  5.62893  4.35077    403 g - - -
          2.68618  4.42225  2.77519  2.73123  3.46354  2.40513  3.72494  3.29354  2.67741  2.69355  4.24690  2.90347  2.73739  3.18146  2.89801  2.37887  2.77519  2.98518  4.58477  3.61503
          0.01394  4.67599  5.39833  0.61958  0.77255  0.48576  0.95510
    400   3.44116  5.16970  4.30314  3.61093  4.06490  4.20085  4.26348  3.43461  2.67831  1.30673  4.00334  3.93186  4.57394  3.49977  1.13693  3.61313  3.64802  3.36506  5.53570  4.32818    404 r - - -
          2.68618  4.42225  2.77519  2.73123  3.46354  2.40513  3.72494  3.29354  2.67741  2.69355  4.24690  2.90347  2.73739  3.18146  2.89801  2.37887  2.77519  2.98518  4.58477  3.61503
          0.01394  4.67599  5.39833  0.61958  0.77255  0.48576  0.95510
    401   2.79975  5.13673  2.79626  2.25405  4.41603  3.57057  3.78360  3.85772  2.41570  1.69781  4.19854  2.40917  3.97704  2.91034  2.78922  2.59660  3.03237  3.49212  5.60769  4.23977    405 l - - -
          2.68618  4.42225  2.77519  2.73123  3.46354  2.40513  3.72494  3.29354  2.67741  2.69355  4.24690  2.90347  2.73739  3.18146  2.89801  2.37887  2.77519  2.98518  4.58477  3.61503
          0.01394  4.67599  5.39833  0.61958  0.77255  0.48576  0.95510
    402   2.75687  5.09010  2.92338  2.26675  4.36893  3.55973  3.75538  2.44820  2.04873  2.84152  4.14906  2.49144  3.95165  2.52988  2.99860  2.75679  2.79781  3.12015  5.56431  4.19797    406 k - - -
          2.68618  4.42225  2.77519  2.73123  3.46354  2.40513  3.72494  3.29354  2.67741  2.69355  4.24690  2.90347  2.73739  3.18146  2.89801  2.37887  2.77519  2.98518  4.58477  3.61503
          0.01394  4.67599  5.39833  0.61958  0.77255  0.48576  0.95510
    403   2.65589  4.44251  3.69635  3.12819  3.57619  3.28554  4.01344  2.09112  3.07620  2.22438  3.54990  3.24711  3.54763  3.03609  3.41374  2.10681  2.82817  2.29076  5.03153  3.80390    407 i - - -
          2.68618  4.42225  2.77519  2.73123  3.46354  2.40513  3.72494  3.29354  2.67741  2.69355  4.24690  2.90347  2.73739  3.18146  2.89801  2.37887  2.77519  2.98518  4.58477  3.61503
          0.01394  4.67599  5.39833  0.61958  0.77255  0.48576  0.95510
    404   2.78644  5.27110  2.44849  2.07525  4.60340  3.53644  3.74685  4.08243  2.49893  3.57232  4.32012  3.00834  2.69131  2.42227  2.99351  1.87131  2.86443  3.36999  5.71349  4.30573    408 s - - -
          2.68618  4.42225  2.77519  2.73123  3.46354  2.40513  3.72494  3.29354  2.67741  2.69355  4.24690  2.90347  2.73739  3.18146  2.89801  2.37887  2.77519  2.98518  4.58477  3.61503
          0.12697  4.67599  2.20800  0.61958  0.77255  0.48576  0.95510
    405   2.22926  5.18021  2.78902  2.19591  4.50368  3.03588  2.71389  3.97501  2.43708  3.47631  4.22711  2.82289  3.10957  2.79603  2.79387  2.30822  2.95298  3.55930  5.62605  3.61332    409 e - - -
          2.68618  4.42225  2.77519  2.73123  3.46354  2.40513  3.72494  3.29354  2.67741  2.69355  4.24690  2.90347  2.73739  3.18146  2.89801  2.37887  2.77519  2.98518  4.58477  3.61503
          0.17622  4.56461  1.88948  0.61958  0.77255  0.38082  1.14980
    406   2.53828  4.77579  3.21117  2.66605  3.57365  3.57241  2.37639  3.39404  2.65017  2.71575  3.87814  2.87993  3.97224  2.99639  3.08783  1.76259  2.95674  3.10386  5.29906  3.98192    410 s - - -
          2.68618  4.42225  2.77519  2.73123  3.46354  2.40513  3.72494  3.29354  2.67741  2.69355  4.24690  2.90347  2.73739  3.18146  2.89801  2.37887  2.77519  2.98518  4.58477  3.61503
          0.01605  4.53592  5.25827  0.61958  0.77255  0.36212  1.19139
    407   2.72278  4.78679  3.09493  2.85901  4.27955  3.52204  4.02067  3.68031  2.87333  3.32196  4.14781  3.30540  3.37408  3.20443  3.30894  1.35021  1.98202  2.71989  5.58600  4.28674    411 s - - -
          2.68618  4.42225  2.77519  2.73123  3.46354  2.40513  3.72494  3.29354  2.67741  2.69355  4.24690  2.90347  2.73739  3.18146  2.89801  2.37887  2.77519  2.98518  4.58477  3.61503
          0.01394  4.67599  5.39833  0.61958  0.77255  0.48576  0.95510
    408   2.65704  4.39221  3.86580  3.30289  3.21593  3.77304  4.08664  2.88639  3.23412  2.62027  3.52937  3.63385  4.17416  3.51140  3.53019  2.45640  1.89962  2.50467  4.98276  1.84713    412 y - - -
          2.68618  4.42225  2.77519  2.73123  3.46354  2.40513  3.72494  3.29354  2.67741  2.69355  4.24690  2.90347  2.73739  3.18146  2.89801  2.37887  2.77519  2.98518  4.58477  3.61503
          0.01394  4.67599  5.39833  0.61958  0.77255  0.48576  0.95510
    409   3.35379  5.41964  3.12017  1.32580  3.61868  3.87414  4.08078  4.08514  3.15384  3.60937  4.58261  3.42948  4.39057  3.47890  3.56153  3.34866  3.61298  3.81137  5.15123  1.21894    413 y - - -
          2.68618  4.42225  2.77519  2.73123  3.46354  2.40513  3.72494  3.29354  2.67741  2.69355  4.24690  2.90347  2.73739  3.18146  2.89801  2.37887  2.77519  2.98518  4.58477  3.61503
          0.01394  4.67599  5.39833  0.61958  0.77255  0.48576  0.95510
    410   2.00827  5.21565  2.90666  1.25801  4.75794  2.30691  4.00388  4.22569  2.85069  3.76418  4.55211  3.13977  4.06561  3.14468  3.34721  2.60962  3.20352  3.78116  5.93881  4.54671    414 e - - -
          2.68618  4.42225  2.77519  2.73123  3.46354  2.40513  3.72494  3.29354  2.67741  2.69355  4.24690  2.90347  2.73739  3.18146  2.89801  2.37887  2.77519  2.98518  4.58477  3.61503
          0.01394  4.67599  5.39833  0.61958  0.77255  0.48576  0.95510
    411   2.12958  5.03764  2.70848  2.55562  4.31571  2.46324  3.77498  3.32335  2.55471  3.32231  3.60853  2.73426  3.96086  2.90754  3.02816  2.14567  2.58704  3.39538  5.53667  4.18138    415 a - - -
          2.68618  4.42225  2.77519  2.73123  3.46354  2.40513  3.72494  3.29354  2.67741  2.69355  4.24690  2.90347  2.73739  3.18146  2.89801  2.37887  2.77519  2.98518  4.58477  3.61503
          0.01394  4.67599  5.39833  0.61958  0.77255  0.48576  0.95510
    412   2.31189  4.97428  2.64359  2.45600  4.21832  3.58216  3.78727  3.06647  2.47167  3.23595  4.04491  2.93330  3.97360  2.93377  3.04987  2.45695  2.04355  2.57660  5.47481  4.13548    416 t - - -
          2.68618  4.42225  2.77519  2.73123  3.46354  2.40513  3.72494  3.29354  2.67741  2.69355  4.24690  2.90347  2.73739  3.18146  2.89801  2.37887  2.77519  2.98518  4.58477  3.61503
          0.01394  4.67599  5.39833  0.61958  0.77255  0.48576  0.95510
    413   2.22120  4.84768  2.49623  2.67936  4.07061  3.60855  3.83861  3.46928  2.67585  3.10696  3.94157  2.99842  4.00579  3.01683  3.12453  2.63166  1.95827  2.36404  5.38542  3.50072    417 t - - -
          2.68618  4.42225  2.77519  2.73123  3.46354  2.40513  3.72494  3.29354  2.67741  2.69355  4.24690  2.90347  2.73739  3.18146  2.89801  2.37887  2.77519  2.98518  4.58477  3.61503
          0.01394  4.67599  5.39833  0.61958  0.77255  0.48576  0.95510
    414   2.57777  4.61016  2.43831  2.70518  2.81249  3.68472  3.92026  2.96280  2.86003  2.32619  3.70581  3.34217  3.65237  3.18173  3.25947  2.67124  2.75922  2.89657  5.17299  2.41736    418 l - - -
          2.68618  4.42225  2.77519  2.73123  3.46354  2.40513  3.72494  3.29354  2.67741  2.69355  4.24690  2.90347  2.73739  3.18146  2.89801  2.37887  2.77519  2.98518  4.58477  3.61503
          0.01394  4.67599  5.39833  0.61958  0.77255  0.48576  0.95510
    415   2.58149  4.22745  4.25919  3.23073  2.74661  3.86906  4.17424  2.50400  3.13480  1.99090  3.34203  3.86397  4.23793  3.75903  3.71314  3.15705  2.74073  2.01267  4.84002  2.06568    419 l - - -
          2.68618  4.42225  2.77519  2.73123  3.46354  2.40513  3.72494  3.29354  2.67741  2.69355  4.24690  2.90347  2.73739  3.18146  2.89801  2.37887  2.77519  2.98518  4.58477  3.61503
          0.01394  4.67599  5.39833  0.61958  0.77255  0.48576  0.95510
    416   2.56642  5.20702  2.54216  2.38586  4.52829  3.53747  3.09599  3.99767  2.30287  2.93186  4.25411  2.16671  3.93068  2.72171  2.71780  2.72899  2.69479  2.82016  5.65404  4.25810    420 n - - -
          2.68618  4.42225  2.77519  2.73123  3.46354  2.40513  3.72494  3.29354  2.67741  2.69355  4.24690  2.90347  2.73739  3.18146  2.89801  2.37887  2.77519  2.98518  4.58477  3.61503
          0.01394  4.67599  5.39833  0.61958  0.77255  0.48576  0.95510
    417   2.86891  5.37744  1.93242  2.45849  4.70721  3.54960  3.45294  4.19366  2.57769  3.67554  4.43059  2.02962  2.23401  2.67936  2.80427  2.82027  3.10735  3.76188  5.81248  4.39205    421 d - - -
          2.68618  4.42225  2.77519  2.73123  3.46354  2.40513  3.72494  3.29354  2.67741  2.69355  4.24690  2.90347  2.73739  3.18146  2.89801  2.37887  2.77519  2.98518  4.58477  3.61503
          0.01394  4.67599  5.39833  0.61958  0.77255  0.48576  0.95510
    418   2.64598  5.25592  2.84799  2.16454  4.59328  3.19104  3.72490  4.07392  2.33019  3.55766  4.29953  3.00290  2.24109  2.36235  2.64213  2.33057  2.85759  3.64260  5.69283  4.28616    422 e - - -
          2.68618  4.42225  2.77519  2.73123  3.46354  2.40513  3.72494  3.29354  2.67741  2.69355  4.24690  2.90347  2.73739  3.18146  2.89801  2.37887  2.77519  2.98518  4.58477  3.61503
          0.01394  4.67599  5.39833  0.61958  0.77255  0.48576  0.95510
    419   2.76866  4.06521  3.28916  2.72592  4.00423  3.36997  3.84812  3.13445  2.09530  3.04356  3.88847  3.21857  4.02414  2.31101  2.79718  2.71344  2.99925  1.88336  5.33446  4.03941    423 v - - -
          2.68618  4.42225  2.77519  2.73123  3.46354  2.40513  3.72494  3.29354  2.67741  2.69355  4.24690  2.90347  2.73739  3.18146  2.89801  2.37887  2.77519  2.98518  4.58477  3.61503
          0.01394  4.67599  5.39833  0.61958  0.77255  0.48576  0.95510
    420   1.73070  4.48564  4.83734  4.28376  3.13140  4.34314  4.79348  2.02798  4.16299  2.48885  3.59637  4.43263  4.70117  4.37350  4.31160  3.67889  3.36470  1.07766  5.36778  4.16949    424 v - - -
          2.68618  4.42225  2.77519  2.73123  3.46354  2.40513  3.72494  3.29354  2.67741  2.69355  4.24690  2.90347  2.73739  3.18146  2.89801  2.37887  2.77519  2.98518  4.58477  3.61503
          0.01394  4.67599  5.39833  0.61958  0.77255  0.48576  0.95510
    421   1.41733  3.63333  3.76607  3.03983  3.62571  3.22975  4.07469  2.71959  3.15014  2.70357  3.60008  3.56233  4.13582  3.43991  3.47788  2.62328  2.57786  2.39788  5.08276  3.85954    425 a - - -
          2.68618  4.42225  2.77519  2.73123  3.46354  2.40513  3.72494  3.29354  2.67741  2.69355  4.24690  2.90347  2.73739  3.18146  2.89801  2.37887  2.77519  2.98518  4.58477  3.61503
          0.01394  4.67599  5.39833  0.61958  0.77255  0.48576  0.95510
    422   2.28607  3.77959  3.66456  3.52469  3.37662  3.84107  3.57354  2.72210  3.42178  1.65057  2.53687  3.77655  4.21243  3.66011  3.34757  3.11986  2.68053  2.09445  4.87697  3.67961    426 l - - -
          2.68618  4.42225  2.77519  2.73123  3.46354  2.40513  3.72494  3.29354  2.67741  2.69355  4.24690  2.90347  2.73739  3.18146  2.89801  2.37887  2.77519  2.98518  4.58477  3.61503
          0.01394  4.67599  5.39833  0.61958  0.77255  0.48576  0.95510
    423   1.55716  4.52006  4.68786  4.10707  2.59859  4.24726  4.56224  2.60034  3.97162  1.25188  2.98387  4.28419  4.57237  4.13613  4.10318  3.55751  3.33576  2.56144  5.08569  3.92001    427 l - - -
          2.68618  4.42225  2.77519  2.73123  3.46354  2.40513  3.72494  3.29354  2.67741  2.69355  4.24690  2.90347  2.73739  3.18146  2.89801  2.37887  2.77519  2.98518  4.58477  3.61503
          0.01394  4.67599  5.39833  0.61958  0.77255  0.48576  0.95510
    424   1.27410  5.40341  2.25448  2.30943  4.71504  3.56721  3.86575  4.18939  2.36733  3.69583  4.47370  3.03952  4.03580  2.71289  3.17284  2.89037  3.18208  3.77973  5.85496  4.43947    428 a - - -
          2.68618  4.42225  2.77519  2.73123  3.46354  2.40513  3.72494  3.29354  2.67741  2.69355  4.24690  2.90347  2.73739  3.18146  2.89801  2.37887  2.77519  2.98518  4.58477  3.61503
          0.01394  4.67599  5.39833  0.61958  0.77255  0.48576  0.95510
    425   2.37678  4.43838  3.16826  2.95423  3.56910  3.08183  4.01307  2.12950  2.73025  2.22328  2.66775  3.51854  4.13145  3.37326  3.41579  2.85156  2.98876  2.42423  5.02550  3.46750    429 i - - -
          2.68618  4.42225  2.77519  2.73123  3.46354  2.40513  3.72494  3.29354  2.67741  2.69355  4.24690  2.90347  2.73739  3.18146  2.89801  2.37887  2.77519  2.98518  4.58477  3.61503
          0.01394  4.67599  5.39833  0.61958  0.77255  0.48576  0.95510
    426   3.60656  4.87885  5.50773  4.92345  2.96205  4.92206  5.24718  1.56531  4.77539  1.54760  1.25503  5.05761  5.08843  4.76750  4.77644  4.27680  3.82400  2.37729  5.45407  4.41342    430 m - - -
          2.68618  4.42225  2.77519  2.73123  3.46354  2.40513  3.72494  3.29354  2.67741  2.69355  4.24690  2.90347  2.73739  3.18146  2.89801  2.37887  2.77519  2.98518  4.58477  3.61503
          0.01394  4.67599  5.39833  0.61958  0.77255  0.48576  0.95510
    427   3.20226  4.93629  4.09489  3.42452  3.90189  4.06606  4.16497  3.22667  2.70742  2.52708  1.45032  3.77631  4.42782  3.41596  1.46415  3.39540  3.41544  3.12076  5.39165  4.18462    431 m - - -
          2.68618  4.42225  2.77519  2.73123  3.46354  2.40513  3.72494  3.29354  2.67741  2.69355  4.24690  2.90347  2.73739  3.18146  2.89801  2.37887  2.77519  2.98518  4.58477  3.61503
          0.01394  4.67599  5.39833  0.61958  0.77255  0.48576  0.95510
    428   2.92891  5.38280  2.40441  2.54105  4.73570  2.91021  3.82735  4.20165  2.51879  3.68088  4.45155  3.08237  4.03974  2.22944  1.39189  2.88698  3.16166  3.78530  5.80643  4.42339    432 r - - -
          2.68618  4.42225  2.77519  2.73123  3.46354  2.40513  3.72494  3.29354  2.67741  2.69355  4.24690  2.90347  2.73739  3.18146  2.89801  2.37887  2.77519  2.98518  4.58477  3.61503
          0.01394  4.67599  5.39833  0.61958  0.77255  0.48576  0.95510
    429   2.76188  5.13321  2.48980  2.25317  4.42537  3.55455  3.74912  2.22934  2.50625  3.10336  4.18877  2.84792  3.94814  2.57164  2.29437  2.75252  2.77052  3.49501  5.59808  4.22271    433 i - - -
          2.68618  4.42225  2.77519  2.73123  3.46354  2.40513  3.72494  3.29354  2.67741  2.69355  4.24690  2.90347  2.73739  3.18146  2.89801  2.37887  2.77519  2.98518  4.58477  3.61503
          0.01394  4.67599  5.39833  0.61958  0.77255  0.48576  0.95510
    430   3.09051  4.46749  4.78794  4.20862  3.48976  4.30179  4.65721  1.61178  4.06960  1.91717  2.60469  4.36081  4.62643  4.24894  4.19227  3.61788  1.56620  2.13875  5.19288  4.03100    434 t - - -
          2.68618  4.42225  2.77519  2.73123  3.46354  2.40513  3.72494  3.29354  2.67741  2.69355  4.24690  2.90347  2.73739  3.18146  2.89801  2.37887  2.77519  2.98518  4.58477  3.61503
          0.01394  4.67599  5.39833  0.61958  0.77255  0.48576  0.95510
    431   2.86250  4.90173  3.32052  3.11095  4.76658  3.50136  4.40180  4.20483  3.28641  3.87127  4.71838  1.37882  4.18070  3.61751  3.66770  2.97280  1.15208  3.72729  6.05593  4.74814    435 t - - -
          2.68618  4.42225  2.77519  2.73123  3.46354  2.40513  3.72494  3.29354  2.67741  2.69355  4.24690  2.90347  2.73739  3.18146  2.89801  2.37887  2.77519  2.98518  4.58477  3.61503
          0.01394  4.67599  5.39833  0.61958  0.77255  0.48576  0.95510
    432   2.82488  4.69898  3.46780  2.91688  2.50181  3.31947  2.69685  2.92786  2.88946  2.91285  3.79665  1.68313  4.11473  3.21273  3.29069  2.96302  3.05654  2.99809  5.04148  3.21325    436 n - - -
          2.68618  4.42225  2.77519  2.73123  3.46354  2.40513  3.72494  3.29354  2.67741  2.69355  4.24690  2.90347  2.73739  3.18146  2.89801  2.37887  2.77519  2.98518  4.58477  3.61503
          0.01394  4.67599  5.39833  0.61958  0.77255  0.48576  0.95510
    433   2.80294  3.36215  4.59586  3.99599  2.22992  3.95134  2.50309  1.90687  3.81501  1.77965  3.29883  4.05165  4.31313  3.97114  3.87866  3.25657  3.03470  2.43805  4.75691  3.25518    437 l - - -
          2.68618  4.42225  2.77519  2.73123  3.46354  2.40513  3.72494  3.29354  2.67741  2.69355  4.24690  2.90347  2.73739  3.18146  2.89801  2.37887  2.77519  2.98518  4.58477  3.61503
          0.01394  4.67599  5.39833  0.61958  0.77255  0.48576  0.95510
    434   3.61712  4.88310  5.52814  4.95370  1.46441  4.93261  5.20650  1.55678  4.80235  1.29629  3.21707  5.06470  5.10218  4.79024  4.79695  4.29104  3.83601  2.35045  5.40011  4.27491    438 l - - -
          2.68618  4.42225  2.77519  2.73123  3.46354  2.40513  3.72494  3.29354  2.67741  2.69355  4.24690  2.90347  2.73739  3.18146  2.89801  2.37887  2.77519  2.98518  4.58477  3.61503
          0.01394  4.67599  5.39833  0.61958  0.77255  0.48576  0.95510
    435   2.78485  4.84315  2.33802  2.70549  1.76846  3.63384  3.84886  3.44334  2.70637  3.08350  3.92832  2.91661  4.02905  3.04651  2.70554  2.85964  2.78129  3.15722  5.32620  3.45534    439 f - - -
          2.68618  4.42225  2.77519  2.73123  3.46354  2.40513  3.72494  3.29354  2.67741  2.69355  4.24690  2.90347  2.73739  3.18146  2.89801  2.37887  2.77519  2.98518  4.58477  3.61503
          0.01394  4.67599  5.39833  0.61958  0.77255  0.48576  0.95510
    436   2.64816  5.17613  2.25478  2.48851  4.48363  3.10823  3.74131  3.94393  2.49366  3.21698  4.22894  2.75440  3.94117  2.85232  2.10646  2.38761  2.99396  3.54712  5.63289  2.77183    440 r - - -
          2.68618  4.42225  2.77519  2.73123  3.46354  2.40513  3.72494  3.29354  2.67741  2.69355  4.24690  2.90347  2.73739  3.18146  2.89801  2.37887  2.77519  2.98518  4.58477  3.61503
          0.01394  4.67599  5.39833  0.61958  0.77255  0.48576  0.95510
    437   2.76613  3.22841  4.14911  3.56355  3.36629  3.85414  4.14791  2.51985  3.44254  2.16743  1.99445  3.80214  4.22396  3.28899  2.34805  3.13567  2.99781  2.51813  4.87162  2.69728    441 m - - -
          2.68618  4.42225  2.77519  2.73123  3.46354  2.40513  3.72494  3.29354  2.67741  2.69355  4.24690  2.90347  2.73739  3.18146  2.89801  2.37887  2.77519  2.98518  4.58477  3.61503
          0.01394  4.67599  5.39833  0.61958  0.77255  0.48576  0.95510
    438   2.31613  4.80509  2.96867  2.53135  4.00424  3.27901  3.19410  3.39896  2.69089  2.88727  1.95777  3.20088  4.01264  3.03098  3.13251  2.49090  2.98871  3.11489  5.33654  3.37770    442 m - - -
          2.68618  4.42225  2.77519  2.73123  3.46354  2.40513  3.72494  3.29354  2.67741  2.69355  4.24690  2.90347  2.73739  3.18146  2.89801  2.37887  2.77519  2.98518  4.58477  3.61503
          0.01394  4.67599  5.39833  0.61958  0.77255  0.48576  0.95510
    439   2.41275  5.25791  2.32073  2.10054  4.59532  2.56396  3.42605  4.07679  2.05617  3.55992  3.73456  2.88825  3.92867  2.82431  2.95791  2.43192  2.99458  3.64456  5.69480  4.28697    443 k - - -
          2.68618  4.42225  2.77519  2.73123  3.46354  2.40513  3.72494  3.29354  2.67741  2.69355  4.24690  2.90347  2.73739  3.18146  2.89801  2.37887  2.77519  2.98518  4.58477  3.61503
          0.01394  4.67599  5.39833  0.61958  0.77255  0.48576  0.95510
    440   2.77298  4.85739  2.40203  2.56560  4.07949  2.28013  3.85164  2.35303  2.69419  3.11296  3.95181  3.18677  4.01641  3.03171  3.14356  2.84214  2.20672  2.89675  5.39831  4.08784    444 t - - -
          2.68618  4.42225  2.77519  2.73123  3.46354  2.40513  3.72494  3.29354  2.67741  2.69355  4.24690  2.90347  2.73739  3.18146  2.89801  2.37887  2.77519  2.98518  4.58477  3.61503
          0.01394  4.67599  5.39833  0.61958  0.77255  0.48576  0.95510
    441   2.80346  4.23468  4.44342  3.85127  3.32049  3.93590  4.25709  1.82554  3.69503  2.18998  3.33723  3.98709  4.30331  3.89265  3.81905  3.02910  2.34120  2.31326  1.93008  3.66568    445 i - - -
          2.68618  4.42225  2.77519  2.73123  3.46354  2.40513  3.72494  3.29354  2.67741  2.69355  4.24690  2.90347  2.73739  3.18146  2.89801  2.37887  2.77519  2.98518  4.58477  3.61503
          0.01394  4.67599  5.39833  0.61958  0.77255  0.48576  0.95510
    442   2.78642  4.75468  3.37676  2.86159  4.01271  3.17372  3.95648  3.42472  2.80868  3.08385  3.94055  3.31893  4.07212  2.53929  3.20572  2.05427  2.80229  3.13749  1.71787  4.08017    446 w - - -
          2.68618  4.42225  2.77519  2.73123  3.46354  2.40513  3.72494  3.29354  2.67741  2.69355  4.24690  2.90347  2.73739  3.18146  2.89801  2.37887  2.77519  2.98518  4.58477  3.61503
          0.01394  4.67599  5.39833  0.61958  0.77255  0.48576  0.95510
    443   2.52166  3.84137  3.04455  2.26643  4.49015  2.08253  3.73987  3.95009  2.16999  3.46951  4.23167  3.03233  3.94168  2.43417  2.82375  2.33380  2.99391  3.55165  5.63403  4.24842    447 g - - -
          2.68618  4.42225  2.77519  2.73123  3.46354  2.40513  3.72494  3.29354  2.67741  2.69355  4.24690  2.90347  2.73739  3.18146  2.89801  2.37887  2.77519  2.98518  4.58477  3.61503
          0.01394  4.67599  5.39833  0.61958  0.77255  0.48576  0.95510
    444   2.61958  5.17100  3.07292  2.51730  4.48425  2.39094  3.75063  3.93739  1.89684  2.81935  4.23006  2.75703  3.95691  2.86377  2.47371  2.25802  3.00920  3.54652  5.62848  4.25304    448 k - - -
          2.68618  4.42225  2.77519  2.73123  3.46354  2.40513  3.72494  3.29354  2.67741  2.69355  4.24690  2.90347  2.73739  3.18146  2.89801  2.37887  2.77519  2.98518  4.58477  3.61503
          0.01394  4.67599  5.39833  0.61958  0.77255  0.48576  0.95510
    445   2.27067  5.20450  2.88203  2.24449  4.52486  3.29489  3.72882  3.99331  1.97428  3.49912  4.25229  3.01635  3.93188  2.73477  2.69759  2.20004  2.76958  2.75575  5.65244  4.25745    449 k - - -
          2.68618  4.42225  2.77519  2.73123  3.46354  2.40513  3.72494  3.29354  2.67741  2.69355  4.24690  2.90347  2.73739  3.18146  2.89801  2.37887  2.77519  2.98518  4.58477  3.61503
          0.01394  4.67599  5.39833  0.61958  0.77255  0.48576  0.95510
    446   2.33340  4.34478  3.89686  3.03438  2.90677  3.79945  4.07698  2.34923  3.24768  2.38292  3.45488  3.64800  3.53616  2.87687  3.52899  2.68737  2.82103  1.77175  4.94414  3.73384    450 v - - -
          2.68618  4.42225  2.77519  2.73123  3.46354  2.40513  3.72494  3.29354  2.67741  2.69355  4.24690  2.90347  2.73739  3.18146  2.89801  2.37887  2.77519  2.98518  4.58477  3.61503
          0.01394  4.67599  5.39833  0.61958  0.77255  0.48576  0.95510
    447   2.48641  5.20811  3.02603  1.95055  4.53015  2.84848  3.72666  3.73867  1.97134  3.32355  4.25501  3.01422  3.20676  2.67129  2.82878  2.60871  2.77651  3.58635  5.65468  3.51817    451 e - - -
          2.68618  4.42225  2.77519  2.73123  3.46354  2.40513  3.72494  3.29354  2.67741  2.69355  4.24690  2.90347  2.73739  3.18146  2.89801  2.37887  2.77519  2.98518  4.58477  3.61503
          0.01394  4.67599  5.39833  0.61958  0.77255  0.48576  0.95510
    448   2.80140  5.29719  2.34588  1.83025  4.63007  2.86459  3.75575  4.11219  2.27659  3.20195  4.34507  3.00664  2.41322  2.85963  3.00895  2.52526  3.03593  3.68206  5.73596  4.32397    452 e - - -
          2.68618  4.42225  2.77519  2.73123  3.46354  2.40513  3.72494  3.29354  2.67741  2.69355  4.24690  2.90347  2.73739  3.18146  2.89801  2.37887  2.77519  2.98518  4.58477  3.61503
          0.01394  4.67599  5.39833  0.61958  0.77255  0.48576  0.95510
    449   2.39663  5.17518  2.30217  2.51992  4.53619  3.54017  3.79093  3.99725  2.55372  3.52103  4.28733  3.05619  1.89113  2.90642  2.45238  2.57490  2.78630  3.59033  5.68815  4.30242    453 p - - -
          2.68618  4.42225  2.77519  2.73123  3.46354  2.40513  3.72494  3.29354  2.67741  2.69355  4.24690  2.90347  2.73739  3.18146  2.89801  2.37887  2.77519  2.98518  4.58477  3.61503
          0.01394  4.67599  5.39833  0.61958  0.77255  0.48576  0.95510
    450   2.48131  5.44106  2.41934  1.57354  4.77287  2.90616  3.84370  4.26621  2.64994  3.74562  4.50509  2.36933  2.42719  2.95795  3.16742  2.85880  3.16034  3.82856  5.88390  4.44958    454 e - - -
          2.68618  4.42225  2.77519  2.73123  3.46354  2.40513  3.72494  3.29354  2.67741  2.69355  4.24690  2.90347  2.73739  3.18146  2.89801  2.37887  2.77519  2.98518  4.58477  3.61503
          0.01394  4.67599  5.39833  0.61958  0.77255  0.48576  0.95510
    451   1.96196  5.02596  2.79163  2.36227  4.28550  3.13447  3.77193  3.71429  2.55486  3.11378  3.21256  2.39364  3.96251  2.90747  3.02687  2.77105  2.52559  2.90601  5.51548  4.16376    455 a - - -
          2.68618  4.42225  2.77519  2.73123  3.46354  2.40513  3.72494  3.29354  2.67741  2.69355  4.24690  2.90347  2.73739  3.18146  2.89801  2.37887  2.77519  2.98518  4.58477  3.61503
          0.01394  4.67599  5.39833  0.61958  0.77255  0.48576  0.95510
    452   1.98365  4.66055  3.39616  2.64637  3.82944  3.66799  3.89719  2.66338  2.61245  2.88693  3.21214  3.30126  3.14688  2.87024  2.97177  2.89258  2.69121  2.24234  5.21579  3.94570    456 a - - -
          2.68618  4.42225  2.77519  2.73123  3.46354  2.40513  3.72494  3.29354  2.67741  2.69355  4.24690  2.90347  2.73739  3.18146  2.89801  2.37887  2.77519  2.98518  4.58477  3.61503
          0.01394  4.67599  5.39833  0.61958  0.77255  0.48576  0.95510
    453   2.26927  5.16311  3.05773  2.04574  4.46766  3.55299  3.74132  3.92299  2.31131  2.49239  4.21557  3.03935  3.35748  2.34217  2.45708  2.74809  2.99412  3.27792  5.61913  4.23870    457 e - - -
          2.68618  4.42225  2.77519  2.73123  3.46354  2.40513  3.72494  3.29354  2.67741  2.69355  4.24690  2.90347  2.73739  3.18146  2.89801  2.37887  2.77519  2.98518  4.58477  3.61503
          0.01394  4.67599  5.39833  0.61958  0.77255  0.48576  0.95510
    454   2.65829  5.23044  3.06502  1.66450  4.55943  3.28646  3.74109  3.49585  2.20063  3.27824  4.27872  3.04420  3.95768  2.67357  2.01961  2.76559  3.01957  3.61308  5.66552  4.28294    458 e - - -
          2.68618  4.42225  2.77519  2.73123  3.46354  2.40513  3.72494  3.29354  2.67741  2.69355  4.24690  2.90347  2.73739  3.18146  2.89801  2.37887  2.77519  2.98518  4.58477  3.61503
          0.01394  4.67599  5.39833  0.61958  0.77255  0.48576  0.95510
    455   2.81999  4.91760  3.29254  2.59465  3.51258  3.65965  3.83413  3.28265  1.89474  3.15849  3.99569  3.21471  4.04309  3.00914  2.17432  2.87978  3.04541  3.24319  5.39584  2.06149    459 k - - -
          2.68618  4.42225  2.77519  2.73123  3.46354  2.40513  3.72494  3.29354  2.67741  2.69355  4.24690  2.90347  2.73739  3.18146  2.89801  2.37887  2.77519  2.98518  4.58477  3.61503
          0.01394  4.67599  5.39833  0.61958  0.77255  0.48576  0.95510
    456   2.20083  5.05044  3.15794  2.31498  4.30619  3.61828  3.80713  3.72715  2.40448  3.30988  4.12054  3.13809  4.01331  2.61606  2.74085  2.84222  3.04912  3.39520  5.52817  1.77374    460 y - - -
          2.68618  4.42225  2.77519  2.73123  3.46354  2.40513  3.72494  3.29354  2.67741  2.69355  4.24690  2.90347  2.73739  3.18146  2.89801  2.37887  2.77519  2.98518  4.58477  3.61503
          0.01394  4.67599  5.39833  0.61958  0.77255  0.48576  0.95510
    457   1.97141  5.24482  2.73092  2.37502  4.57788  3.28882  3.72817  4.05446  2.38035  3.54419  4.28993  2.88333  3.93302  2.31932  2.18358  2.73287  2.55206  3.62926  5.68400  4.28154    461 a - - -
          2.68618  4.42225  2.77519  2.73123  3.46354  2.40513  3.72494  3.29354  2.67741  2.69355  4.24690  2.90347  2.73739  3.18146  2.89801  2.37887  2.77519  2.98518  4.58477  3.61503
          0.01394  4.67599  5.39833  0.61958  0.77255  0.48576  0.95510
    458   2.46862  4.72804  3.34880  2.61992  3.91057  3.65709  3.87500  2.13463  1.95605  2.46922  3.81659  3.26456  4.04193  2.79019  2.98790  2.87839  2.87639  2.78359  5.27164  3.99126    462 k - - -
          2.68618  4.42225  2.77519  2.73123  3.46354  2.40513  3.72494  3.29354  2.67741  2.69355  4.24690  2.90347  2.73739  3.18146  2.89801  2.37887  2.77519  2.98518  4.58477  3.61503
          0.01394  4.67599  5.39833  0.61958  0.77255  0.48576  0.95510
    459   2.90019  4.40514  4.19672  3.62514  3.54158  4.00694  4.31912  1.70362  3.53327  2.28292  3.13036  1.80683  4.36948  3.79264  3.78092  3.28994  2.97538  1.98927  5.09835  3.89522    463 i - - -
          2.68618  4.42225  2.77519  2.73123  3.46354  2.40513  3.72494  3.29354  2.67741  2.69355  4.24690  2.90347  2.73739  3.18146  2.89801  2.37887  2.77519  2.98518  4.58477  3.61503
          0.01394  4.67599  5.39833  0.61958  0.77255  0.48576  0.95510
    460   2.60942  5.22941  3.02064  2.36246  4.55355  3.18161  3.40131  4.01614  2.49387  3.52489  4.28723  1.62640  3.96361  2.87042  2.31280  2.77514  2.64248  3.61126  5.67937  4.29239    464 n - - -
          2.68618  4.42225  2.77519  2.73123  3.46354  2.40513  3.72494  3.29354  2.67741  2.69355  4.24690  2.90347  2.73739  3.18146  2.89801  2.37887  2.77519  2.98518  4.58477  3.61503
          0.01394  4.67599  5.39833  0.61958  0.77255  0.48576  0.95510
    461   2.75522  4.92263  3.01294  2.61857  4.15163  3.09203  2.95330  3.23177  2.53154  2.12144  3.50700  3.13393  3.98343  2.60260  2.52013  2.50450  2.83446  3.24928  5.43167  3.70727    465 l - - -
          2.68618  4.42225  2.77519  2.73123  3.46354  2.40513  3.72494  3.29354  2.67741  2.69355  4.24690  2.90347  2.73739  3.18146  2.89801  2.37887  2.77519  2.98518  4.58477  3.61503
          0.01394  4.67599  5.39833  0.61958  0.77255  0.48576  0.95510
    462   3.89690  5.12469  5.78160  5.19204  2.83979  5.24964  5.51984  2.33154  5.05757  0.55942  2.59503  5.38856  5.29113  4.92968  5.01057  4.62667  4.09733  2.47943  5.55169  4.59113    466 L - - -
          2.68618  4.42225  2.77519  2.73123  3.46354  2.40513  3.72494  3.29354  2.67741  2.69355  4.24690  2.90347  2.73739  3.18146  2.89801  2.37887  2.77519  2.98518  4.58477  3.61503
          0.01394  4.67599  5.39833  0.61958  0.77255  0.48576  0.95510
    463   3.64844  4.91499  5.51216  5.00716  3.64090  5.00991  5.51388  2.24371  4.85729  0.94272  3.42640  5.17171  5.23063  4.97249  4.93536  4.42044  3.89897  1.16210  5.74880  4.64360    467 l - - -
          2.68618  4.42225  2.77519  2.73123  3.46354  2.40513  3.72494  3.29354  2.67741  2.69355  4.24690  2.90347  2.73739  3.18146  2.89801  2.37887  2.77519  2.98518  4.58477  3.61503
          0.01394  4.67599  5.39833  0.61958  0.77255  0.48576  0.95510
    464   2.63518  4.86537  2.48646  2.37203  4.07918  2.98233  3.82729  2.56387  2.48907  3.11240  3.94559  3.16957  4.00272  3.00168  3.11037  2.82528  2.76734  2.02004  5.38899  4.07547    468 v - - -
          2.68618  4.42225  2.77519  2.73123  3.46354  2.40513  3.72494  3.29354  2.67741  2.69355  4.24690  2.90347  2.73739  3.18146  2.89801  2.37887  2.77519  2.98518  4.58477  3.61503
          0.01394  4.67599  5.39833  0.61958  0.77255  0.48576  0.95510
    465   2.34560  3.47714  2.81576  2.47303  4.25661  2.76527  3.77589  3.68194  2.47240  2.78382  4.07086  2.43547  3.96565  2.59754  3.03311  2.65093  2.77047  3.04031  4.21809  4.15034    469 a - - -
          2.68618  4.42225  2.77519  2.73123  3.46354  2.40513  3.72494  3.29354  2.67741  2.69355  4.24690  2.90347  2.73739  3.18146  2.89801  2.37887  2.77519  2.98518  4.58477  3.61503
          0.01394  4.67599  5.39833  0.61958  0.77255  0.48576  0.95510
    466   2.75861  3.74541  4.27621  3.68671  1.79328  3.48008  4.17695  2.54888  3.55769  2.06954  3.33718  3.87223  4.23857  3.50097  3.38531  2.54150  2.69226  2.17856  4.83468  3.64502    470 f - - -
          2.68618  4.42225  2.77519  2.73123  3.46354  2.40513  3.72494  3.29354  2.67741  2.69355  4.24690  2.90347  2.73739  3.18146  2.89801  2.37887  2.77519  2.98518  4.58477  3.61503
          0.01394  4.67599  5.39833  0.61958  0.77255  0.48576  0.95510
    467   3.35139  5.20269  3.41368  1.34736  1.18474  3.98261  4.18762  3.66463  3.39136  3.19069  4.27968  3.64050  4.47814  3.67379  3.77339  3.43839  3.61791  3.48478  5.05533  3.48138    471 f - - -
          2.68618  4.42225  2.77519  2.73123  3.46354  2.40513  3.72494  3.29354  2.67741  2.69355  4.24690  2.90347  2.73739  3.18146  2.89801  2.37887  2.77519  2.98518  4.58477  3.61503
          0.01394  4.67599  5.39833  0.61958  0.77255  0.48576  0.95510
    468   2.50036  5.44520  1.99818  1.49005  4.77196  3.55000  3.84237  4.26493  2.64795  3.74434  4.50414  2.61670  4.01428  2.79230  3.16504  2.85997  2.44876  3.82851  5.88274  4.44837    472 e - - -
          2.68618  4.42225  2.77519  2.73123  3.46354  2.40513  3.72494  3.29354  2.67741  2.69355  4.24690  2.90347  2.73739  3.18146  2.89801  2.37887  2.77519  2.98518  4.58477  3.61503
          0.01394  4.67599  5.39833  0.61958  0.77255  0.48576  0.95510
    469   2.07220  4.01372  2.70527  2.32967  4.42111  2.99955  3.74525  3.87147  2.41408  3.10384  4.18396  2.30816  3.94314  2.86208  2.98713  2.57494  2.60350  3.19513  5.59462  4.21799    473 a - - -
          2.68618  4.42225  2.77519  2.73123  3.46354  2.40513  3.72494  3.29354  2.67741  2.69355  4.24690  2.90347  2.73739  3.18146  2.89801  2.37887  2.77519  2.98518  4.58477  3.61503
          0.01394  4.67599  5.39833  0.61958  0.77255  0.48576  0.95510
    470   2.28964  4.26783  4.29897  3.71551  3.36305  3.90715  4.22966  2.63888  3.58813  1.44436  3.36613  3.90986  4.28013  3.80628  3.75940  3.20073  2.26361  2.13795  4.89435  2.83944    474 l - - -
          2.68618  4.42225  2.77519  2.73123  3.46354  2.40513  3.72494  3.29354  2.67741  2.69355  4.24690  2.90347  2.73739  3.18146  2.89801  2.37887  2.77519  2.98518  4.58477  3.61503
          0.01394  4.67599  5.39833  0.61958  0.77255  0.48576  0.95510
    471   2.42883  4.61159  3.46490  2.90106  3.77313  3.30987  3.46634  3.14517  2.55161  1.55799  3.70963  3.35179  4.07425  3.18798  2.97018  2.70560  2.75502  2.68326  5.17571  3.91791    475 l - - -
          2.68618  4.42225  2.77519  2.73123  3.46354  2.40513  3.72494  3.29354  2.67741  2.69355  4.24690  2.90347  2.73739  3.18146  2.89801  2.37887  2.77519  2.98518  4.58477  3.61503
          0.01394  4.67599  5.39833  0.61958  0.77255  0.48576  0.95510
    472   2.25045  4.30131  3.11175  2.33084  4.28963  3.56999  3.38042  3.71959  2.29952  2.88644  4.09394  2.87764  3.96082  2.77828  3.02239  2.18698  2.34910  3.22269  5.51702  3.54943    476 s - - -
          2.68618  4.42225  2.77519  2.73123  3.46354  2.40513  3.72494  3.29354  2.67741  2.69355  4.24690  2.90347  2.73739  3.18146  2.89801  2.37887  2.77519  2.98518  4.58477  3.61503
          0.01394  4.67599  5.39833  0.61958  0.77255  0.48576  0.95510
    473   2.37668  4.43114  3.32640  3.15341  3.28223  3.75541  4.02479  2.91906  3.10000  1.46899  3.33161  3.53363  3.56578  3.39158  3.43131  2.64170  2.50056  2.70073  5.02413  3.79887    477 l - - -
          2.68618  4.42225  2.77519  2.73123  3.46354  2.40513  3.72494  3.29354  2.67741  2.69355  4.24690  2.90347  2.73739  3.18146  2.89801  2.37887  2.77519  2.98518  4.58477  3.61503
          0.01394  4.67599  5.39833  0.61958  0.77255  0.48576  0.95510
    474   2.77976  4.98201  2.90034  1.77903  4.21953  3.59329  3.80655  3.63342  2.46066  1.81306  3.50260  3.12219  3.52413  2.95797  3.06667  2.81144  3.01189  3.31176  5.48329  4.14760    478 e - - -
          2.68618  4.42225  2.77519  2.73123  3.46354  2.40513  3.72494  3.29354  2.67741  2.69355  4.24690  2.90347  2.73739  3.18146  2.89801  2.37887  2.77519  2.98518  4.58477  3.61503
          0.01394  4.67599  5.39833  0.61958  0.77255  0.48576  0.95510
    475   2.21911  5.21433  3.01659  1.67776  4.53652  3.54198  3.73935  3.54306  2.09810  3.51075  4.26602  2.62480  3.94047  2.84595  2.97063  2.43247  2.86264  3.59346  5.66455  4.26996    479 e - - -
          2.68618  4.42225  2.77519  2.73123  3.46354  2.40513  3.72494  3.29354  2.67741  2.69355  4.24690  2.90347  2.73739  3.18146  2.89801  2.37887  2.77519  2.98518  4.58477  3.61503
          0.01394  4.67599  5.39833  0.61958  0.77255  0.48576  0.95510
    476   2.35416  5.11404  3.07164  2.51619  4.40290  2.08281  3.26148  3.84923  2.16907  2.90318  4.17237  2.79507  3.51003  2.87036  2.85114  2.53087  2.98923  3.29799  5.58400  4.21237    480 g - - -
          2.68618  4.42225  2.77519  2.73123  3.46354  2.40513  3.72494  3.29354  2.67741  2.69355  4.24690  2.90347  2.73739  3.18146  2.89801  2.37887  2.77519  2.98518  4.58477  3.61503
          0.01394  4.67599  5.39833  0.61958  0.77255  0.48576  0.95510
    477   2.45178  5.22334  2.69276  2.12572  4.54865  2.04020  3.72933  4.02092  2.17002  3.22090  4.26997  3.01218  3.93240  2.72152  2.84354  2.62633  2.99218  3.26820  5.66782  4.26885    481 g - - -
          2.68618  4.42225  2.77519  2.73123  3.46354  2.40513  3.72494  3.29354  2.67741  2.69355  4.24690  2.90347  2.73739  3.18146  2.89801  2.37887  2.77519  2.98518  4.58477  3.61503
          0.13891  4.67599  2.11710  0.61958  0.77255  0.48576  0.95510
    478   2.71344  4.01067  2.71681  2.13930  4.45176  2.80457  3.69165  3.56579  2.24915  3.12335  4.18984  2.98247  3.52665  2.42025  2.71360  2.58292  2.65851  3.51271  5.59348  3.60113    482 e - - -
          2.68618  4.42225  2.77519  2.73123  3.46354  2.40513  3.72494  3.29354  2.67741  2.69355  4.24690  2.90347  2.73739  3.18146  2.89801  2.37887  2.77519  2.98518  4.58477  3.61503
          0.18177  4.55285  1.86004  0.61958  0.77255  0.37286  1.16720
    479   2.70578  4.64509  3.09504  2.64826  2.61252  3.02065  3.29509  2.78831  2.72622  2.37809  3.73527  3.22387  3.99125  2.42092  3.00264  2.68526  2.93729  2.79154  5.19465  3.91714    483 l - - -
          2.68618  4.42225  2.77519  2.73123  3.46354  2.40513  3.72494  3.29354  2.67741  2.69355  4.24690  2.90347  2.73739  3.18146  2.89801  2.37887  2.77519  2.98518  4.58477  3.61503
          0.09147  4.53315  2.56836  0.61958  0.77255  0.36043  1.19526
    480   2.73280  4.25972  4.03017  3.06840  2.50640  3.80598  4.09612  2.17610  3.35442  2.05122  3.37231  3.72043  3.58844  3.18208  3.58766  2.62161  2.28533  2.51695  4.10592  3.43580    484 l - - -
          2.68618  4.42225  2.77519  2.73123  3.46354  2.40513  3.72494  3.29354  2.67741  2.69355  4.24690  2.90347  2.73739  3.18146  2.89801  2.37887  2.77519  2.98518  4.58477  3.61503
          0.01486  4.61205  5.33440  0.61958  0.77255  0.60471  0.79018
    481   2.60750  5.27386  2.23526  1.94195  4.60931  3.23466  3.72830  4.09289  2.33306  3.57583  4.32107  2.69577  3.56501  2.83104  2.98038  2.53007  2.16587  3.66013  5.71188  4.29886    485 e - - -
          2.68618  4.42225  2.77519  2.73123  3.46354  2.40513  3.72494  3.29354  2.67741  2.69355  4.24690  2.90347  2.73739  3.18146  2.89801  2.37887  2.77519  2.98518  4.58477  3.61503
          0.01486  4.61205  5.33440  0.61958  0.77255  0.60471  0.79018
    482   2.31541  5.24259  2.37051  1.74779  4.57655  3.51216  3.71273  4.05671  2.24614  3.15587  4.28756  2.82818  3.91419  2.67200  2.95146  2.59522  2.72727  3.62751  5.68094  4.27328    486 e - - -
          2.68618  4.42225  2.77519  2.73123  3.46354  2.40513  3.72494  3.29354  2.67741  2.69355  4.24690  2.90347  2.73739  3.18146  2.89801  2.37887  2.77519  2.98518  4.58477  3.61503
          0.01486  4.61205  5.33440  0.61958  0.77255  0.60471  0.79018
    483   2.48829  5.24147  2.70864  1.40604  4.56953  3.51793  3.41740  4.04549  2.47336  3.53888  4.28928  2.99024  3.92435  2.62961  2.73486  2.61313  2.99853  3.35073  5.68260  4.27846    487 e - - -
          2.68618  4.42225  2.77519  2.73123  3.46354  2.40513  3.72494  3.29354  2.67741  2.69355  4.24690  2.90347  2.73739  3.18146  2.89801  2.37887  2.77519  2.98518  4.58477  3.61503
          0.04774  4.61205  3.30521  0.61958  0.77255  0.41798  1.07404
    484   2.74589  4.95131  3.14392  2.29374  3.64881  3.57593  3.77839  3.22214  2.11180  2.86687  3.49650  3.10544  3.96559  2.30802  2.33626  2.77878  2.97701  2.99514  5.45228  3.42624    488 k - - -
          2.68618  4.42225  2.77519  2.73123  3.46354  2.40513  3.72494  3.29354  2.67741  2.69355  4.24690  2.90347  2.73739  3.18146  2.89801  2.37887  2.77519  2.98518  4.58477  3.61503
          0.01437  4.64563  5.36798  0.61958  0.77255  0.54494  0.86720
    485   2.56906  5.21101  2.63184  2.03309  4.53828  3.52500  3.33359  3.50601  2.21302  3.06945  4.25649  2.99972  3.91803  2.54566  2.26402  2.71550  2.84136  3.10118  5.65426  4.25485    489 e - - -
          2.68618  4.42225  2.77519  2.73123  3.46354  2.40513  3.72494  3.29354  2.67741  2.69355  4.24690  2.90347  2.73739  3.18146  2.89801  2.37887  2.77519  2.98518  4.58477  3.61503
          0.01437  4.64563  5.36798  0.61958  0.77255  0.54494  0.86720
    486   2.44727  5.22463  2.23034  2.06802  4.55510  3.52322  3.71469  4.03131  2.36946  3.02663  4.26951  2.64757  3.91836  2.58179  2.94756  2.44610  2.58968  3.26978  5.66600  4.26326    490 e - - -
          2.68618  4.42225  2.77519  2.73123  3.46354  2.40513  3.72494  3.29354  2.67741  2.69355  4.24690  2.90347  2.73739  3.18146  2.89801  2.37887  2.77519  2.98518  4.58477  3.61503
          0.01437  4.64563  5.36798  0.61958  0.77255  0.54494  0.86720
    487   2.63005  4.77464  2.76500  2.49656  2.89519  3.61822  3.83537  3.36200  2.57971  2.35485  3.85856  2.74525  4.00522  2.82231  3.13008  2.83229  2.31441  2.84994  3.70165  4.01228    491 t - - -
          2.68618  4.42225  2.77519  2.73123  3.46354  2.40513  3.72494  3.29354  2.67741  2.69355  4.24690  2.90347  2.73739  3.18146  2.89801  2.37887  2.77519  2.98518  4.58477  3.61503
          0.01437  4.64563  5.36798  0.61958  0.77255  0.45046  1.01428
    488   2.77213  4.16702  4.60321  3.99712  3.03584  3.92741  4.25120  2.31628  3.81043  1.60349  3.27301  4.04478  4.29075  3.54470  3.86490  3.23318  2.67849  1.69545  3.98498  2.80533    492 l - - -
          2.68618  4.42225  2.77519  2.73123  3.46354  2.40513  3.72494  3.29354  2.67741  2.69355  4.24690  2.90347  2.73739  3.18146  2.89801  2.37887  2.77519  2.98518  4.58477  3.61503
          0.01394  4.67599  5.39833  0.61958  0.77255  0.48576  0.95510
    489   2.37794  3.75948  3.48889  2.77160  3.73467  3.31739  3.93456  2.58617  2.50422  2.54430  3.67809  3.36921  4.07831  2.94370  2.63983  2.72886  2.98847  2.01658  5.14799  3.89405    493 v - - -
          2.68618  4.42225  2.77519  2.73123  3.46354  2.40513  3.72494  3.29354  2.67741  2.69355  4.24690  2.90347  2.73739  3.18146  2.89801  2.37887  2.77519  2.98518  4.58477  3.61503
          0.01394  4.67599  5.39833  0.61958  0.77255  0.48576  0.95510
    490   2.42271  3.71777  2.91340  2.16365  4.45712  3.54618  3.73809  3.44059  2.08302  3.44169  4.20736  3.03270  3.93847  2.57474  2.19214  2.63349  2.86387  3.22401  5.61429  3.80408    494 k - - -
          2.68618  4.42225  2.77519  2.73123  3.46354  2.40513  3.72494  3.29354  2.67741  2.69355  4.24690  2.90347  2.73739  3.18146  2.89801  2.37887  2.77519  2.98518  4.58477  3.61503
          0.01394  4.67599  5.39833  0.61958  0.77255  0.48576  0.95510
    491   2.18456  3.99874  3.38419  2.82211  3.18521  3.66402  3.40747  3.22151  2.34610  2.89883  3.51914  3.29230  4.04859  2.96225  2.82361  2.77943  2.08372  2.54545  5.22486  3.95242    495 t - - -
          2.68618  4.42225  2.77519  2.73123  3.46354  2.40513  3.72494  3.29354  2.67741  2.69355  4.24690  2.90347  2.73739  3.18146  2.89801  2.37887  2.77519  2.98518  4.58477  3.61503
          0.01394  4.67599  5.39833  0.61958  0.77255  0.48576  0.95510
    492   2.63834  3.59522  2.90909  2.14309  2.89328  3.55472  3.74964  3.83777  2.09130  3.17227  4.16426  2.45958  3.94668  2.70262  2.99346  2.63756  2.57969  3.46510  5.57762  4.20622    496 k - - -
          2.68618  4.42225  2.77519  2.73123  3.46354  2.40513  3.72494  3.29354  2.67741  2.69355  4.24690  2.90347  2.73739  3.18146  2.89801  2.37887  2.77519  2.98518  4.58477  3.61503
          0.01394  4.67599  5.39833  0.61958  0.77255  0.48576  0.95510
    493   2.40929  5.22990  3.02197  1.90361  4.55893  3.53997  3.72806  3.70098  1.86543  3.18670  4.27576  2.42250  3.93405  2.54732  2.94794  2.73382  2.80659  3.61203  5.67097  4.27291    497 k - - -
          2.68618  4.42225  2.77519  2.73123  3.46354  2.40513  3.72494  3.29354  2.67741  2.69355  4.24690  2.90347  2.73739  3.18146  2.89801  2.37887  2.77519  2.98518  4.58477  3.61503
          0.01394  4.67599  5.39833  0.61958  0.77255  0.48576  0.95510
    494   2.22916  5.25521  3.00928  1.82420  4.59419  3.32179  3.32322  4.07430  2.03071  3.32203  4.29819  2.67887  3.92949  2.49765  2.82696  2.61547  2.99367  3.64273  5.69021  4.28514    498 e - - -
          2.68618  4.42225  2.77519  2.73123  3.46354  2.40513  3.72494  3.29354  2.67741  2.69355  4.24690  2.90347  2.73739  3.18146  2.89801  2.37887  2.77519  2.98518  4.58477  3.61503
          0.01394  4.67599  5.39833  0.61958  0.77255  0.48576  0.95510
    495   2.59422  4.50910  3.59394  2.00480  3.65087  3.72876  3.97770  1.93081  2.83046  2.53692  3.19973  3.44595  4.10887  3.29301  3.34830  2.97025  2.52044  2.77560  5.08880  3.25161    499 i - - -
          2.68618  4.42225  2.77519  2.73123  3.46354  2.40513  3.72494  3.29354  2.67741  2.69355  4.24690  2.90347  2.73739  3.18146  2.89801  2.37887  2.77519  2.98518  4.58477  3.61503
          0.01394  4.67599  5.39833  0.61958  0.77255  0.48576  0.95510
    496   2.57638  4.63015  2.16249  2.87706  3.79396  3.68469  3.40910  1.86207  2.85419  2.85194  3.43143  3.05631  4.07043  3.17753  3.25727  2.91639  2.99615  2.45836  5.19512  3.93162    500 i - - -
          2.68618  4.42225  2.77519  2.73123  3.46354  2.40513  3.72494  3.29354  2.67741  2.69355  4.24690  2.90347  2.73739  3.18146  2.89801  2.37887  2.77519  2.98518  4.58477  3.61503
          0.01394  4.67599  5.39833  0.61958  0.77255  0.48576  0.95510
    497   2.64735  4.32049  1.99943  2.23664  4.58308  2.75423  3.34125  4.06260  2.15821  3.54903  4.29176  2.46313  3.92775  2.82369  2.95589  2.72568  2.87894  3.63337  5.68648  3.84408    501 d - - -
          2.68618  4.42225  2.77519  2.73123  3.46354  2.40513  3.72494  3.29354  2.67741  2.69355  4.24690  2.90347  2.73739  3.18146  2.89801  2.37887  2.77519  2.98518  4.58477  3.61503
          0.01394  4.67599  5.39833  0.61958  0.77255  0.48576  0.95510
    498   2.60029  4.85005  3.22798  2.17559  4.06041  3.03742  3.82448  2.33767  2.21689  2.65835  3.11767  2.86375  4.00112  3.00097  3.10441  2.61014  2.98783  3.16579  5.37310  4.06252    502 e - - -
          2.68618  4.42225  2.77519  2.73123  3.46354  2.40513  3.72494  3.29354  2.67741  2.69355  4.24690  2.90347  2.73739  3.18146  2.89801  2.37887  2.77519  2.98518  4.58477  3.61503
          0.01394  4.67599  5.39833  0.61958  0.77255  0.48576  0.95510
    499   2.89980  4.29097  4.65458  4.06163  2.99147  4.07697  4.41389  1.46913  3.49336  1.68717  3.35183  4.16237  4.42761  4.07278  3.99119  3.38533  2.36859  2.08391  4.96166  3.78442    503 i - - -
          2.68618  4.42225  2.77519  2.73123  3.46354  2.40513  3.72494  3.29354  2.67741  2.69355  4.24690  2.90347  2.73739  3.18146  2.89801  2.37887  2.77519  2.98518  4.58477  3.61503
          0.04974  4.67599  3.23900  0.61958  0.77255  0.48576  0.95510
    500   2.18523  4.29395  3.97605  3.06419  2.97762  3.31012  4.08956  2.75536  2.97678  1.87342  2.44410  3.69205  4.17755  3.56690  3.56486  3.07552  2.64364  2.40128  4.89710  3.29166    504 l - - -
          2.68618  4.42225  2.77519  2.73123  3.46354  2.40513  3.72494  3.29354  2.67741  2.69355  4.24690  2.90347  2.73739  3.18146  2.89801  2.37887  2.77519  2.98518  4.58477  3.61503
          0.36946  4.64069  1.20649  0.61958  0.77255  0.55410  0.85470
    501   1.85772  4.64947  3.18442  2.63471  3.89464  3.18999  3.75408  3.28469  2.46346  2.53945  3.78274  3.11520  3.89977  2.95133  2.80809  2.45725  2.59879  2.99622  5.22897  3.93830    505 a - - -
          2.68618  4.42225  2.77519  2.73123  3.46354  2.40513  3.72494  3.29354  2.67741  2.69355  4.24690  2.90347  2.73739  3.18146  2.89801  2.37887  2.77519  2.98518  4.58477  3.61503
          0.01387  4.28509        *  0.61958  0.77255  0.00000        *
//
