# Supplementary material for: Uneven distribution of cobamide biosynthesis and dependence in bacteria predicted by comparative genomics
Source: ISME J. 2018 Nov 14;13(3):789–804. doi: 10.1038/s41396-018-0304-9 (PMC6461909; doi:10.1038/s41396-018-0304-9)
Supplement: Supplementary file 17 — BzaF HMM [file 41396_2018_304_MOESM17_ESM.txt]

HMMER3/f [3.1b2 | February 2015]
NAME  bzaFhmmaln
LENG  434
ALPH  amino
RF    no
MM    no
CONS  yes
CS    no
MAP   yes
DATE  Wed Jun 21 06:51:24 2017
NSEQ  64
EFFN  2.394531
CKSUM 3685643650
GA    564.10 564.10;
TC    564.10 564.10;
NC    491.90 491.90;
STATS LOCAL MSV      -11.6354  0.69877
STATS LOCAL VITERBI  -12.1362  0.69877
STATS LOCAL FORWARD   -6.4246  0.69877
HMM          A        C        D        E        F        G        H        I        K        L        M        N        P        Q        R        S        T        V        W        Y   
            m->m     m->i     m->d     i->m     i->i     d->m     d->d
  COMPO   2.34941  4.05426  2.92854  2.59694  3.62085  2.77173  3.70179  2.76846  2.68858  2.56078  3.45014  3.09383  3.43947  3.07869  2.89118  2.72061  2.84033  2.66468  5.06980  3.63254
          2.68615  4.42235  2.77529  2.73133  3.46364  2.40523  3.72504  3.29364  2.67691  2.69360  4.24458  2.90357  2.73749  3.18156  2.89811  2.37897  2.77510  2.98528  4.58487  3.61513
          0.43510  1.14031  3.40895  0.10863  2.27363  0.00000        *
      1   2.65001  4.81225  3.30331  2.67979  4.01213  3.44803  3.87176  3.40344  2.32716  2.95479  2.14763  3.13870  4.04281  2.98554  3.14669  2.69623  1.84845  3.12313  5.34804  4.05338      2 t - - -
          2.68618  4.42225  2.77519  2.73123  3.46354  2.40513  3.72494  3.29354  2.67741  2.69355  4.24690  2.90347  2.73739  3.18146  2.89801  2.37887  2.77519  2.98518  4.58477  3.61503
          0.01326  4.72580  5.44814  0.61958  0.77255  0.54760  0.86355
      2   2.77932  4.84313  3.28303  2.72968  4.07103  3.24726  3.87195  3.11786  2.70720  2.69613  3.94784  3.22475  4.03454  2.00046  3.14523  2.39829  1.81452  3.17207  5.39271  4.08980      3 t - - -
          2.68618  4.42225  2.77519  2.73123  3.46354  2.40513  3.72494  3.29354  2.67741  2.69355  4.24690  2.90347  2.73739  3.18146  2.89801  2.37887  2.77519  2.98518  4.58477  3.61503
          0.01326  4.72580  5.44814  0.61958  0.77255  0.54760  0.86355
      3   2.80317  4.41604  3.87318  2.95280  3.39612  3.83236  4.10383  2.02464  3.22862  1.91990  3.51030  3.65067  4.20617  1.99459  3.52839  2.98895  3.03506  2.29410  5.01779  3.80321      4 l - - -
          2.68618  4.42225  2.77519  2.73123  3.46354  2.40513  3.72494  3.29354  2.67741  2.69355  4.24690  2.90347  2.73739  3.18146  2.89801  2.37887  2.77519  2.98518  4.58477  3.61503
          0.01326  4.72580  5.44814  0.61958  0.77255  0.54760  0.86355
      4   2.80517  4.40138  3.63160  1.86272  3.27294  3.84507  4.12169  2.13708  3.26941  2.08158  2.98364  3.67766  4.21786  3.54304  3.56220  3.10801  2.89715  2.18552  5.01155  3.79915      5 e - - -
          2.68618  4.42225  2.77519  2.73123  3.46354  2.40513  3.72494  3.29354  2.67741  2.69355  4.24690  2.90347  2.73739  3.18146  2.89801  2.37887  2.77519  2.98518  4.58477  3.61503
          0.01326  4.72580  5.44814  0.61958  0.77255  0.54760  0.86355
      5   2.60419  5.27585  2.47600  1.65719  4.61391  3.54938  3.55587  4.09542  2.34034  2.75164  4.31888  2.84994  3.94604  2.64970  2.72908  2.47618  3.01171  3.66282  5.71201  4.30444      6 e - - -
          2.68618  4.42225  2.77519  2.73123  3.46354  2.40513  3.72494  3.29354  2.67741  2.69355  4.24690  2.90347  2.73739  3.18146  2.89801  2.37887  2.77519  2.98518  4.58477  3.61503
          0.01326  4.72580  5.44814  0.61958  0.77255  0.54760  0.86355
      6   1.67574  5.03819  2.27809  2.46175  4.29513  3.58974  3.50600  3.59224  2.57272  2.81185  3.87618  3.03285  3.98048  2.85938  2.84111  2.72083  3.00364  3.38058  4.79844  3.79789      7 a - - -
          2.68618  4.42225  2.77519  2.73123  3.46354  2.40513  3.72494  3.29354  2.67741  2.69355  4.24690  2.90347  2.73739  3.18146  2.89801  2.37887  2.77519  2.98518  4.58477  3.61503
          0.01326  4.72580  5.44814  0.61958  0.77255  0.54760  0.86355
      7   1.36141  5.34953  3.49433  2.88383  4.74963  3.83083  3.89753  4.13681  1.96048  3.62820  4.44926  3.35162  4.21415  2.86718  1.70045  3.11448  3.32088  3.78540  5.73968  4.48342      8 a - - -
          2.68618  4.42225  2.77519  2.73123  3.46354  2.40513  3.72494  3.29354  2.67741  2.69355  4.24690  2.90347  2.73739  3.18146  2.89801  2.37887  2.77519  2.98518  4.58477  3.61503
          0.01326  4.72580  5.44814  0.61958  0.77255  0.54760  0.86355
      8   2.41538  5.24998  2.94374  2.16350  4.58179  3.41872  3.73975  4.05743  1.95675  3.23822  3.98090  2.71097  3.94547  2.71853  2.04846  2.74295  2.92262  3.25522  5.69004  4.28881      9 k - - -
          2.68618  4.42225  2.77519  2.73123  3.46354  2.40513  3.72494  3.29354  2.67741  2.69355  4.24690  2.90347  2.73739  3.18146  2.89801  2.37887  2.77519  2.98518  4.58477  3.61503
          0.01326  4.72580  5.44814  0.61958  0.77255  0.54760  0.86355
      9   2.45925  5.28671  2.80889  2.34755  4.62706  1.99667  3.60181  4.10900  2.09609  3.58874  4.32980  2.78949  3.95091  2.49496  2.54456  2.68791  3.01961  3.67506  5.72048  4.31307     10 g - - -
          2.68618  4.42225  2.77519  2.73123  3.46354  2.40513  3.72494  3.29354  2.67741  2.69355  4.24690  2.90347  2.73739  3.18146  2.89801  2.37887  2.77519  2.98518  4.58477  3.61503
          0.01326  4.72580  5.44814  0.61958  0.77255  0.54760  0.86355
     10   2.70979  4.83469  3.14922  2.51332  3.78319  1.78122  3.67028  2.39450  2.55459  3.07625  3.91709  3.13152  4.03013  2.86893  3.14597  2.85601  3.00935  2.81238  5.36440  4.06174     11 g - - -
          2.68618  4.42225  2.77519  2.73123  3.46354  2.40513  3.72494  3.29354  2.67741  2.69355  4.24690  2.90347  2.73739  3.18146  2.89801  2.37887  2.77519  2.98518  4.58477  3.61503
          0.01326  4.72580  5.44814  0.61958  0.77255  0.54760  0.86355
     11   2.78451  4.51239  3.64880  2.70321  3.65171  3.75860  4.00699  1.57782  2.84478  2.52717  3.61532  3.19816  4.13791  3.09468  3.03659  3.00404  2.77873  2.24059  5.09242  3.85766     12 i - - -
          2.68618  4.42225  2.77519  2.73123  3.46354  2.40513  3.72494  3.29354  2.67741  2.69355  4.24690  2.90347  2.73739  3.18146  2.89801  2.37887  2.77519  2.98518  4.58477  3.61503
          0.01326  4.72580  5.44814  0.61958  0.77255  0.54760  0.86355
     12   2.94080  4.38146  4.50660  3.93517  3.54822  4.08635  4.46826  1.42459  3.81035  2.27392  3.51472  4.11975  4.46293  4.03499  3.98245  2.86484  1.74852  2.03324  5.12324  3.93006     13 i - - -
          2.68618  4.42225  2.77519  2.73123  3.46354  2.40513  3.72494  3.29354  2.67741  2.69355  4.24690  2.90347  2.73739  3.18146  2.89801  2.37887  2.77519  2.98518  4.58477  3.61503
          0.01326  4.72580  5.44814  0.61958  0.77255  0.54760  0.86355
     13   2.74644  5.27637  2.77755  2.09351  4.59586  3.56330  3.78551  4.06673  2.44666  3.57245  4.33110  2.95472  2.94773  2.80908  3.04180  2.53213  1.58572  3.65467  5.72730  4.32595     14 t - - -
          2.68618  4.42225  2.77519  2.73123  3.46354  2.40513  3.72494  3.29354  2.67741  2.69355  4.24690  2.90347  2.73739  3.18146  2.89801  2.37887  2.77519  2.98518  4.58477  3.61503
          0.01326  4.72580  5.44814  0.61958  0.77255  0.54760  0.86355
     14   2.61016  5.29934  2.77275  1.39303  4.63420  3.55557  3.58350  4.11530  2.46560  3.59949  4.34467  3.02475  2.87546  2.46835  2.86370  2.76742  3.03794  3.68488  5.73572  4.06326     15 e - - -
          2.68618  4.42225  2.77519  2.73123  3.46354  2.40513  3.72494  3.29354  2.67741  2.69355  4.24690  2.90347  2.73739  3.18146  2.89801  2.37887  2.77519  2.98518  4.58477  3.61503
          0.01326  4.72580  5.44814  0.61958  0.77255  0.44895  1.01693
     15   2.41254  4.33300  3.39836  2.00189  3.90150  3.69210  3.91928  2.98659  2.81257  2.94897  2.00964  3.31225  4.07762  2.45383  3.23091  2.91485  3.02289  2.78480  5.27884  4.00250     16 e - - -
          2.68618  4.42225  2.77519  2.73123  3.46354  2.40513  3.72494  3.29354  2.67741  2.69355  4.24690  2.90347  2.73739  3.18146  2.89801  2.37887  2.77519  2.98518  4.58477  3.61503
          0.01287  4.75512  5.47746  0.61958  0.77255  0.48576  0.95510
     16   2.73702  4.92800  3.24703  2.24609  4.15036  3.64349  3.84496  3.28848  2.09803  3.17648  1.91517  3.19320  4.03116  2.91379  2.74625  2.85333  2.86417  2.83869  5.43989  4.12436     17 m - - -
          2.68618  4.42225  2.77519  2.73123  3.46354  2.40513  3.72494  3.29354  2.67741  2.69355  4.24690  2.90347  2.73739  3.18146  2.89801  2.37887  2.77519  2.98518  4.58477  3.61503
          0.01287  4.75512  5.47746  0.61958  0.77255  0.48576  0.95510
     17   2.55922  5.26622  3.06831  1.93805  4.59952  3.57779  3.75814  3.37141  1.64948  3.56212  4.31177  2.98344  3.96975  2.53199  2.51230  2.77179  2.86153  3.48080  5.70202  4.30845     18 k - - -
          2.68618  4.42225  2.77519  2.73123  3.46354  2.40513  3.72494  3.29354  2.67741  2.69355  4.24690  2.90347  2.73739  3.18146  2.89801  2.37887  2.77519  2.98518  4.58477  3.61503
          0.01287  4.75512  5.47746  0.61958  0.77255  0.48576  0.95510
     18   2.32345  4.76579  3.12205  2.65449  3.95002  3.67336  3.68306  2.70985  2.58166  2.92122  3.67188  3.27446  4.05933  2.61950  3.10168  2.83104  2.56910  1.85443  5.30869  4.02262     19 v - - -
          2.68618  4.42225  2.77519  2.73123  3.46354  2.40513  3.72494  3.29354  2.67741  2.69355  4.24690  2.90347  2.73739  3.18146  2.89801  2.37887  2.77519  2.98518  4.58477  3.61503
          0.01287  4.75512  5.47746  0.61958  0.77255  0.48576  0.95510
     19   1.34675  4.62361  4.99742  4.47302  3.93059  4.50929  5.09067  1.87511  4.36773  2.56756  3.79027  4.63426  4.88976  4.60936  4.54800  3.87204  3.52677  1.18026  5.69216  4.48831     20 v - - -
          2.68618  4.42225  2.77519  2.73123  3.46354  2.40513  3.72494  3.29354  2.67741  2.69355  4.24690  2.90347  2.73739  3.18146  2.89801  2.37887  2.77519  2.98518  4.58477  3.61503
          0.01287  4.75512  5.47746  0.61958  0.77255  0.48576  0.95510
     20   1.53142  4.60956  3.12940  2.28516  4.36429  3.31982  3.79193  3.79948  2.19549  3.14624  4.15513  3.10236  3.98728  2.81670  2.77628  2.79456  2.83782  3.20278  5.57269  4.21418     21 a - - -
          2.68618  4.42225  2.77519  2.73123  3.46354  2.40513  3.72494  3.29354  2.67741  2.69355  4.24690  2.90347  2.73739  3.18146  2.89801  2.37887  2.77519  2.98518  4.58477  3.61503
          0.01287  4.75512  5.47746  0.61958  0.77255  0.48576  0.95510
     21   1.92747  5.25796  2.55247  2.25859  4.12337  3.27309  3.45746  3.87405  2.17391  3.55723  4.30234  2.95328  3.95353  2.63355  2.73369  2.58223  2.84857  3.45497  5.69915  3.57147     22 a - - -
          2.68618  4.42225  2.77519  2.73123  3.46354  2.40513  3.72494  3.29354  2.67741  2.69355  4.24690  2.90347  2.73739  3.18146  2.89801  2.37887  2.77519  2.98518  4.58477  3.61503
          0.01287  4.75512  5.47746  0.61958  0.77255  0.48576  0.95510
     22   2.46264  5.29254  2.23297  1.62977  4.63256  3.55863  3.59512  3.72744  2.31329  3.59556  4.33508  2.92581  3.95589  2.61871  2.90603  2.58543  2.81553  3.68057  5.72765  4.31825     23 e - - -
          2.68618  4.42225  2.77519  2.73123  3.46354  2.40513  3.72494  3.29354  2.67741  2.69355  4.24690  2.90347  2.73739  3.18146  2.89801  2.37887  2.77519  2.98518  4.58477  3.61503
          0.15770  4.75512  1.98567  0.61958  0.77255  0.48576  0.95510
     23   3.17040  5.76176  2.33022  1.03361  5.08004  2.11038  4.02272  4.60214  2.98091  4.07476  4.88644  2.63206  4.12516  3.17012  3.56211  2.91217  3.44693  4.15333  6.22335  4.72481     24 e - - -
          2.68618  4.42225  2.77519  2.73123  3.46354  2.40513  3.72494  3.29354  2.67741  2.69355  4.24690  2.90347  2.73739  3.18146  2.89801  2.37887  2.77519  2.98518  4.58477  3.61503
          0.31663  4.61228  1.34143  0.61958  0.77255  0.35296  1.21269
     24   2.62597  4.06131  3.27738  3.02012  3.03782  2.55168  3.93267  2.65723  2.77271  2.39918  3.34766  3.01009  4.05672  3.27271  3.06632  2.92349  2.92568  2.03154  4.98787  3.75540     25 v - - -
          2.68618  4.42225  2.77519  2.73123  3.46354  2.40513  3.72494  3.29354  2.67741  2.69355  4.24690  2.90347  2.73739  3.18146  2.89801  2.37887  2.77519  2.98518  4.58477  3.61503
          0.02987  4.50346  3.99788  0.61958  0.77255  0.29847  1.35461
     25   2.57570  3.77891  3.14326  2.88595  3.33151  3.60603  4.03718  2.80975  3.00891  2.01634  3.57565  3.53961  3.19593  3.39377  3.43775  2.69113  2.51278  1.97872  5.05708  3.82906     26 v - - -
          2.68618  4.42225  2.77519  2.73123  3.46354  2.40513  3.72494  3.29354  2.67741  2.69355  4.24690  2.90347  2.73739  3.18146  2.89801  2.37887  2.77519  2.98518  4.58477  3.61503
          0.01300  4.74498  5.46732  0.61958  0.77255  0.47223  0.97713
     26   2.24421  5.22240  2.27481  2.39716  4.53941  3.19955  3.58332  4.00526  2.51071  3.21263  4.27318  2.97554  2.63177  2.86889  2.99849  2.28571  2.50526  3.44992  5.67512  4.28231     27 a - - -
          2.68618  4.42225  2.77519  2.73123  3.46354  2.40513  3.72494  3.29354  2.67741  2.69355  4.24690  2.90347  2.73739  3.18146  2.89801  2.37887  2.77519  2.98518  4.58477  3.61503
          0.01287  4.75512  5.47746  0.61958  0.77255  0.48576  0.95510
     27   2.63005  5.28741  2.62844  1.41257  4.61347  3.57134  3.78919  4.08633  2.54715  3.45457  4.34234  3.04799  2.43228  2.89677  2.92525  2.73439  2.98824  3.47298  5.73775  4.33500     28 e - - -
          2.68618  4.42225  2.77519  2.73123  3.46354  2.40513  3.72494  3.29354  2.67741  2.69355  4.24690  2.90347  2.73739  3.18146  2.89801  2.37887  2.77519  2.98518  4.58477  3.61503
          0.01287  4.75512  5.47746  0.61958  0.77255  0.48576  0.95510
     28   2.78357  5.12045  2.70601  1.62550  2.81702  3.58597  3.78232  3.66748  2.49980  3.26652  4.17908  2.87799  3.97813  2.76802  3.02873  2.61715  2.86885  3.35986  5.59431  3.14955     29 e - - -
          2.68618  4.42225  2.77519  2.73123  3.46354  2.40513  3.72494  3.29354  2.67741  2.69355  4.24690  2.90347  2.73739  3.18146  2.89801  2.37887  2.77519  2.98518  4.58477  3.61503
          0.01287  4.75512  5.47746  0.61958  0.77255  0.48576  0.95510
     29   2.80378  4.19329  4.66761  3.59326  2.00925  3.96285  4.28893  1.70644  3.86592  1.98632  3.30241  4.09153  4.32619  3.77869  3.90902  3.27008  2.95223  2.03640  4.33281  3.28468     30 i - - -
          2.68618  4.42225  2.77519  2.73123  3.46354  2.40513  3.72494  3.29354  2.67741  2.69355  4.24690  2.90347  2.73739  3.18146  2.89801  2.37887  2.77519  2.98518  4.58477  3.61503
          0.01287  4.75512  5.47746  0.61958  0.77255  0.48576  0.95510
     30   2.84866  3.90505  4.26728  3.68029  3.43742  3.95202  4.25226  1.65113  3.54009  2.35302  3.23115  3.91035  4.31750  3.53213  1.90686  3.23839  3.08094  2.00008  4.96273  3.77001     31 i - - -
          2.68618  4.42225  2.77519  2.73123  3.46354  2.40513  3.72494  3.29354  2.67741  2.69355  4.24690  2.90347  2.73739  3.18146  2.89801  2.37887  2.77519  2.98518  4.58477  3.61503
          0.01287  4.75512  5.47746  0.61958  0.77255  0.48576  0.95510
     31   2.47467  4.62658  2.82342  2.30426  4.50285  3.57576  3.76529  3.78104  2.42511  3.00361  3.93225  3.06043  3.96791  2.41226  1.65421  2.76916  3.01738  3.56603  5.65155  4.26742     32 r - - -
          2.68618  4.42225  2.77519  2.73123  3.46354  2.40513  3.72494  3.29354  2.67741  2.69355  4.24690  2.90347  2.73739  3.18146  2.89801  2.37887  2.77519  2.98518  4.58477  3.61503
          0.01287  4.75512  5.47746  0.61958  0.77255  0.48576  0.95510
     32   2.78214  5.27424  2.72247  2.25642  4.61184  2.47948  3.56397  4.09228  2.08634  3.22146  3.50873  2.88055  3.95178  2.61434  2.23105  2.65165  2.87179  3.66088  5.71123  4.03372     33 k - - -
          2.68618  4.42225  2.77519  2.73123  3.46354  2.40513  3.72494  3.29354  2.67741  2.69355  4.24690  2.90347  2.73739  3.18146  2.89801  2.37887  2.77519  2.98518  4.58477  3.61503
          0.01287  4.75512  5.47746  0.61958  0.77255  0.48576  0.95510
     33   2.78903  4.51108  3.66485  3.09702  3.64834  2.52837  3.51324  2.36075  2.88683  2.65234  3.14675  3.50317  4.14699  3.35252  2.66659  2.48535  2.91728  1.94829  5.09271  3.85830     34 v - - -
          2.68618  4.42225  2.77519  2.73123  3.46354  2.40513  3.72494  3.29354  2.67741  2.69355  4.24690  2.90347  2.73739  3.18146  2.89801  2.37887  2.77519  2.98518  4.58477  3.61503
          0.01287  4.75512  5.47746  0.61958  0.77255  0.48576  0.95510
     34   1.47419  4.50967  4.90447  4.34579  3.13729  4.38480  4.82116  1.92037  4.21813  2.51814  3.61799  4.48002  4.73622  4.42014  4.35178  3.71851  3.39432  1.25768  5.37862  4.18446     35 v - - -
          2.68618  4.42225  2.77519  2.73123  3.46354  2.40513  3.72494  3.29354  2.67741  2.69355  4.24690  2.90347  2.73739  3.18146  2.89801  2.37887  2.77519  2.98518  4.58477  3.61503
          0.01287  4.75512  5.47746  0.61958  0.77255  0.48576  0.95510
     35   1.38277  4.52848  3.01668  2.51565  4.22299  3.27670  3.82370  3.63907  2.50578  2.94426  4.05677  3.15068  4.00754  2.97474  2.80196  2.73058  2.84774  3.20093  5.48858  4.15476     36 a - - -
          2.68618  4.42225  2.77519  2.73123  3.46354  2.40513  3.72494  3.29354  2.67741  2.69355  4.24690  2.90347  2.73739  3.18146  2.89801  2.37887  2.77519  2.98518  4.58477  3.61503
          0.01287  4.75512  5.47746  0.61958  0.77255  0.48576  0.95510
     36   2.51375  5.23343  3.05546  2.28764  4.55228  1.80991  3.76200  4.01892  2.19817  3.30565  4.28223  2.82556  3.96528  2.67191  2.90272  2.46328  2.93877  3.61015  5.68165  4.05093     37 g - - -
          2.68618  4.42225  2.77519  2.73123  3.46354  2.40513  3.72494  3.29354  2.67741  2.69355  4.24690  2.90347  2.73739  3.18146  2.89801  2.37887  2.77519  2.98518  4.58477  3.61503
          0.01287  4.75512  5.47746  0.61958  0.77255  0.48576  0.95510
     37   2.78951  5.17959  3.08912  2.18331  4.48004  1.74593  3.18313  3.93343  2.35233  3.31399  3.96750  3.06955  3.97314  2.66268  2.72155  2.77609  2.83058  3.42557  4.74247  4.25984     38 g - - -
          2.68618  4.42225  2.77519  2.73123  3.46354  2.40513  3.72494  3.29354  2.67741  2.69355  4.24690  2.90347  2.73739  3.18146  2.89801  2.37887  2.77519  2.98518  4.58477  3.61503
          0.01287  4.75512  5.47746  0.61958  0.77255  0.48576  0.95510
     38   2.72066  4.04630  3.45328  2.50447  3.65326  3.70635  3.13901  1.92091  2.56021  2.88944  3.59709  3.35133  4.09001  3.09938  2.68056  2.93319  2.39012  2.76994  5.22442  3.71009     39 i - - -
          2.68618  4.42225  2.77519  2.73123  3.46354  2.40513  3.72494  3.29354  2.67741  2.69355  4.24690  2.90347  2.73739  3.18146  2.89801  2.37887  2.77519  2.98518  4.58477  3.61503
          0.01287  4.75512  5.47746  0.61958  0.77255  0.48576  0.95510
     39   3.59636  4.80656  5.66916  5.21274  4.24095  5.18622  5.97514  0.93354  5.15250  2.68776  3.97285  5.36198  5.43813  5.42600  5.32735  4.62321  3.46706  0.96761  6.33383  5.10191     40 i - - -
          2.68618  4.42225  2.77519  2.73123  3.46354  2.40513  3.72494  3.29354  2.67741  2.69355  4.24690  2.90347  2.73739  3.18146  2.89801  2.37887  2.77519  2.98518  4.58477  3.61503
          0.01287  4.75512  5.47746  0.61958  0.77255  0.48576  0.95510
     40   2.96074  4.73319  5.52257  5.02652  4.12458  5.01903  5.65634  1.08012  4.94269  2.45007  3.90381  5.16201  5.28473  5.18576  5.09189  4.41781  3.52498  0.97995  6.07642  4.85806     41 v - - -
          2.68618  4.42225  2.77519  2.73123  3.46354  2.40513  3.72494  3.29354  2.67741  2.69355  4.24690  2.90347  2.73739  3.18146  2.89801  2.37887  2.77519  2.98518  4.58477  3.61503
          0.01287  4.75512  5.47746  0.61958  0.77255  0.48576  0.95510
     41   2.72295  4.00056  4.13468  3.55471  3.42056  3.87353  3.84223  1.55779  3.44715  2.39867  3.42966  3.80892  1.98311  3.69244  3.66726  2.94747  3.03104  2.56392  4.92144  3.33768     42 i - - -
          2.68618  4.42225  2.77519  2.73123  3.46354  2.40513  3.72494  3.29354  2.67741  2.69355  4.24690  2.90347  2.73739  3.18146  2.89801  2.37887  2.77519  2.98518  4.58477  3.61503
          0.01287  4.75512  5.47746  0.61958  0.77255  0.48576  0.95510
     42   2.52242  3.20126  3.83345  3.26203  3.54695  3.24522  4.08071  2.56535  3.19889  2.45797  3.53135  2.87149  1.81785  3.48031  3.50791  2.97015  2.89669  2.51110  4.42117  3.79916     43 p - - -
          2.68618  4.42225  2.77519  2.73123  3.46354  2.40513  3.72494  3.29354  2.67741  2.69355  4.24690  2.90347  2.73739  3.18146  2.89801  2.37887  2.77519  2.98518  4.58477  3.61503
          0.01287  4.75512  5.47746  0.61958  0.77255  0.48576  0.95510
     43   2.78351  3.35029  3.06481  2.62327  4.22858  3.61381  3.64406  3.50170  2.40124  3.24804  4.05943  1.83559  4.00370  2.81194  2.99915  2.32839  2.69194  2.76595  4.84707  4.15455     44 n - - -
          2.68618  4.42225  2.77519  2.73123  3.46354  2.40513  3.72494  3.29354  2.67741  2.69355  4.24690  2.90347  2.73739  3.18146  2.89801  2.37887  2.77519  2.98518  4.58477  3.61503
          0.01287  4.75512  5.47746  0.61958  0.77255  0.48576  0.95510
     44   2.59106  5.14251  3.09619  2.55391  4.45053  3.44244  3.60009  3.63748  2.46190  3.44393  4.22081  1.99602  2.20064  2.91523  3.03729  2.25101  2.72383  3.51891  5.63171  4.25953     45 n - - -
          2.68618  4.42225  2.77519  2.73123  3.46354  2.40513  3.72494  3.29354  2.67741  2.69355  4.24690  2.90347  2.73739  3.18146  2.89801  2.37887  2.77519  2.98518  4.58477  3.61503
          0.01287  4.75512  5.47746  0.61958  0.77255  0.48576  0.95510
     45   2.71735  5.11304  3.11121  2.55438  4.39062  3.01011  3.20053  3.38079  2.30160  3.38894  4.17222  2.63207  2.36887  2.81206  2.79383  2.48837  3.01404  2.90611  5.58830  3.15608     46 k - - -
          2.68618  4.42225  2.77519  2.73123  3.46354  2.40513  3.72494  3.29354  2.67741  2.69355  4.24690  2.90347  2.73739  3.18146  2.89801  2.37887  2.77519  2.98518  4.58477  3.61503
          0.01287  4.75512  5.47746  0.61958  0.77255  0.48576  0.95510
     46   2.81561  5.22235  3.10872  2.54631  4.53723  3.46219  3.40194  3.99259  2.36638  3.39466  4.01423  2.33487  3.98854  2.54272  1.72373  2.68464  3.04363  3.59760  5.66618  2.93190     47 r - - -
          2.68618  4.42225  2.77519  2.73123  3.46354  2.40513  3.72494  3.29354  2.67741  2.69355  4.24690  2.90347  2.73739  3.18146  2.89801  2.37887  2.77519  2.98518  4.58477  3.61503
          0.04999  4.75512  3.21500  0.61958  0.77255  0.48576  0.95510
     47   2.73546  5.28406  2.72489  2.49436  4.62830  3.56717  3.44134  4.10409  1.92127  3.58285  4.32761  2.95912  3.22638  2.59059  1.71838  2.69999  3.02777  3.51313  5.71147  4.31463     48 r - - -
          2.68618  4.42225  2.77519  2.73123  3.46354  2.40513  3.72494  3.29354  2.67741  2.69355  4.24690  2.90347  2.73739  3.18146  2.89801  2.37887  2.77519  2.98518  4.58477  3.61503
          0.16410  4.71848  1.94903  0.61958  0.77255  0.44078  1.03152
     48   2.42843  5.23574  2.47345  2.37168  4.57686  3.27663  3.27644  4.06016  2.04950  3.53929  4.27754  2.70778  3.21957  2.48305  2.84889  2.37313  2.73729  3.62427  5.67066  4.01611     49 k - - -
          2.68618  4.42225  2.77519  2.73123  3.46354  2.40513  3.72494  3.29354  2.67741  2.69355  4.24690  2.90347  2.73739  3.18146  2.89801  2.37887  2.77519  2.98518  4.58477  3.61503
          0.52288  4.61228  0.92316  0.61958  0.77255  0.35296  1.21269
     49   2.42498  4.34112  3.07084  2.51278  3.84588  3.34481  3.36991  3.24975  2.43760  3.06906  3.88859  2.79956  3.36037  2.17771  2.96266  2.47982  2.87971  2.76043  5.32434  3.99729     50 q - - -
          2.68618  4.42225  2.77519  2.73123  3.46354  2.40513  3.72494  3.29354  2.67741  2.69355  4.24690  2.90347  2.73739  3.18146  2.89801  2.37887  2.77519  2.98518  4.58477  3.61503
          0.05826  4.33930  3.13394  0.61958  0.77255  0.24815  1.51525
     50   2.65904  5.13684  3.00702  2.53456  4.42552  3.18813  3.55279  3.30412  1.96135  3.30671  4.19320  3.07026  3.96742  2.42956  2.22086  2.71386  2.84195  2.53001  5.60402  4.23221     51 k - - -
          2.68618  4.42225  2.77519  2.73123  3.46354  2.40513  3.72494  3.29354  2.67741  2.69355  4.24690  2.90347  2.73739  3.18146  2.89801  2.37887  2.77519  2.98518  4.58477  3.61503
          0.04878  4.73026  3.24981  0.61958  0.77255  0.45412  1.00788
     51   2.43595  4.82785  3.27538  2.59490  3.74734  3.63981  3.85400  2.79626  1.97947  2.67935  3.90999  2.87653  3.74715  3.04134  2.52660  2.85220  2.92690  2.38343  5.35765  4.05573     52 k - - -
          2.68618  4.42225  2.77519  2.73123  3.46354  2.40513  3.72494  3.29354  2.67741  2.69355  4.24690  2.90347  2.73739  3.18146  2.89801  2.37887  2.77519  2.98518  4.58477  3.61503
          0.01332  4.72089  5.44324  0.61958  0.77255  0.44343  1.02675
     52   2.21228  2.87914  4.42421  3.83036  3.21113  3.92426  4.24352  2.26060  3.68379  2.27428  3.35319  3.54327  3.05677  3.87706  3.81066  3.11310  2.82128  1.59492  4.85524  3.66956     53 v - - -
          2.68618  4.42225  2.77519  2.73123  3.46354  2.40513  3.72494  3.29354  2.67741  2.69355  4.24690  2.90347  2.73739  3.18146  2.89801  2.37887  2.77519  2.98518  4.58477  3.61503
          0.01287  4.75512  5.47746  0.61958  0.77255  0.48576  0.95510
     53   2.54764  2.80382  4.19741  3.64558  3.60083  1.69909  4.29644  2.72982  3.54946  2.68729  3.59893  3.84456  3.88451  3.78997  3.77455  2.86163  2.73541  1.76668  5.09329  3.89810     54 g - - -
          2.68618  4.42225  2.77519  2.73123  3.46354  2.40513  3.72494  3.29354  2.67741  2.69355  4.24690  2.90347  2.73739  3.18146  2.89801  2.37887  2.77519  2.98518  4.58477  3.61503
          0.01287  4.75512  5.47746  0.61958  0.77255  0.48576  0.95510
     54   2.54649  4.57283  4.30585  3.94873  4.13278  1.30660  4.75515  1.27666  3.90819  3.07343  4.08220  4.06071  4.38327  4.17886  4.13276  3.16776  3.27503  2.72866  5.68422  4.48392     55 i - - -
          2.68618  4.42225  2.77519  2.73123  3.46354  2.40513  3.72494  3.29354  2.67741  2.69355  4.24690  2.90347  2.73739  3.18146  2.89801  2.37887  2.77519  2.98518  4.58477  3.61503
          0.01287  4.75512  5.47746  0.61958  0.77255  0.48576  0.95510
     55   3.04490  4.58760  4.59953  4.14819  3.93235  1.48594  4.83836  1.18333  4.04789  2.75464  3.85375  4.28798  4.59355  4.31463  4.25005  3.45965  3.37952  2.11380  5.58983  4.38090     56 i - - -
          2.68618  4.42225  2.77519  2.73123  3.46354  2.40513  3.72494  3.29354  2.67741  2.69355  4.24690  2.90347  2.73739  3.18146  2.89801  2.37887  2.77519  2.98518  4.58477  3.61503
          0.01287  4.75512  5.47746  0.61958  0.77255  0.48576  0.95510
     56   2.75735  5.23371  3.09047  2.33011  4.55261  1.71256  3.59605  4.00979  1.90114  3.52300  4.03103  3.07901  3.99011  2.88998  2.78199  2.66499  2.81855  3.61154  5.68020  4.30115     57 g - - -
          2.68618  4.42225  2.77519  2.73123  3.46354  2.40513  3.72494  3.29354  2.67741  2.69355  4.24690  2.90347  2.73739  3.18146  2.89801  2.37887  2.77519  2.98518  4.58477  3.61503
          0.01287  4.75512  5.47746  0.61958  0.77255  0.48576  0.95510
     57   2.37977  5.19224  3.07408  2.11490  4.18161  1.83242  3.76899  3.95481  2.20202  3.48046  3.99957  3.06195  3.96960  2.75292  2.93057  2.65808  2.83084  3.56171  5.65075  4.26713     58 g - - -
          2.68618  4.42225  2.77519  2.73123  3.46354  2.40513  3.72494  3.29354  2.67741  2.69355  4.24690  2.90347  2.73739  3.18146  2.89801  2.37887  2.77519  2.98518  4.58477  3.61503
          0.01287  4.75512  5.47746  0.61958  0.77255  0.48576  0.95510
     58   2.82841  4.54934  3.82026  3.35552  3.80421  1.53127  4.24596  3.01253  3.29010  1.44253  3.79514  3.42508  3.87108  3.61259  3.59101  3.06863  3.12957  2.90833  5.27312  4.04150     59 l - - -
          2.68618  4.42225  2.77519  2.73123  3.46354  2.40513  3.72494  3.29354  2.67741  2.69355  4.24690  2.90347  2.73739  3.18146  2.89801  2.37887  2.77519  2.98518  4.58477  3.61503
          0.01287  4.75512  5.47746  0.61958  0.77255  0.48576  0.95510
     59   2.71818  3.96796  3.91063  3.33048  3.52645  3.83483  4.10028  2.87655  2.86516  1.43617  3.32646  3.66566  4.20880  3.51912  2.08585  3.09929  2.89851  2.59588  4.34144  3.79049     60 l - - -
          2.68618  4.42225  2.77519  2.73123  3.46354  2.40513  3.72494  3.29354  2.67741  2.69355  4.24690  2.90347  2.73739  3.18146  2.89801  2.37887  2.77519  2.98518  4.58477  3.61503
          0.01287  4.75512  5.47746  0.61958  0.77255  0.48576  0.95510
     60   2.74681  4.45435  3.42734  2.83621  4.43265  3.71950  3.91503  3.82421  2.26856  3.40670  4.23194  3.31086  4.12966  3.06487  1.53476  2.97454  1.65579  3.49208  5.61031  4.32537     61 r - - -
          2.68618  4.42225  2.77519  2.73123  3.46354  2.40513  3.72494  3.29354  2.67741  2.69355  4.24690  2.90347  2.73739  3.18146  2.89801  2.37887  2.77519  2.98518  4.58477  3.61503
          0.01287  4.75512  5.47746  0.61958  0.77255  0.48576  0.95510
     61   3.14753  5.24163  3.59051  3.10804  4.83312  3.81094  4.12937  4.17642  1.24609  3.74988  4.61053  3.52717  4.30908  3.28406  2.86838  3.19981  1.25663  3.81049  5.89354  4.65953     62 k - - -
          2.68618  4.42225  2.77519  2.73123  3.46354  2.40513  3.72494  3.29354  2.67741  2.69355  4.24690  2.90347  2.73739  3.18146  2.89801  2.37887  2.77519  2.98518  4.58477  3.61503
          0.01287  4.75512  5.47746  0.61958  0.77255  0.48576  0.95510
     62   3.12108  4.82752  3.98270  3.39990  4.06506  4.07381  4.31084  2.53726  1.33043  2.89598  3.93870  3.79660  4.45815  3.56090  3.28934  3.37510  3.35951  1.40947  5.55658  4.32092     63 k - - -
          2.68618  4.42225  2.77519  2.73123  3.46354  2.40513  3.72494  3.29354  2.67741  2.69355  4.24690  2.90347  2.73739  3.18146  2.89801  2.37887  2.77519  2.98518  4.58477  3.61503
          0.01287  4.75512  5.47746  0.61958  0.77255  0.48576  0.95510
     63   3.06385  4.66315  4.12388  3.65922  3.92730  4.07255  4.56206  2.31800  3.59853  2.80872  3.86689  1.56519  4.52397  3.92571  3.90271  3.41474  3.34838  1.19760  5.52769  4.26998     64 v - - -
          2.68618  4.42225  2.77519  2.73123  3.46354  2.40513  3.72494  3.29354  2.67741  2.69355  4.24690  2.90347  2.73739  3.18146  2.89801  2.37887  2.77519  2.98518  4.58477  3.61503
          0.01287  4.75512  5.47746  0.61958  0.77255  0.48576  0.95510
     64   1.16250  4.89491  3.45553  3.29347  4.96610  3.50957  4.60370  4.41968  3.55582  4.08833  4.92145  1.11141  4.23864  3.83422  3.93546  3.00325  3.34055  3.86373  6.25920  4.96964     65 n - - -
          2.68618  4.42225  2.77519  2.73123  3.46354  2.40513  3.72494  3.29354  2.67741  2.69355  4.24690  2.90347  2.73739  3.18146  2.89801  2.37887  2.77519  2.98518  4.58477  3.61503
          0.01287  4.75512  5.47746  0.61958  0.77255  0.48576  0.95510
     65   0.99452  4.00052  4.45290  4.07233  4.80910  3.39081  4.92067  4.19033  4.00462  3.91872  4.73654  3.97968  4.17722  4.24672  4.24742  1.16514  2.91178  3.36803  6.18361  5.02826     66 a - - -
          2.68618  4.42225  2.77519  2.73123  3.46354  2.40513  3.72494  3.29354  2.67741  2.69355  4.24690  2.90347  2.73739  3.18146  2.89801  2.37887  2.77519  2.98518  4.58477  3.61503
          0.01287  4.75512  5.47746  0.61958  0.77255  0.48576  0.95510
     66   2.84756  4.48025  4.21673  3.69785  3.80907  3.81522  4.45246  1.42767  3.61091  2.80444  3.76971  3.92056  4.32993  3.88368  3.86828  1.56643  2.33189  2.48289  5.33316  4.12801     67 i - - -
          2.68618  4.42225  2.77519  2.73123  3.46354  2.40513  3.72494  3.29354  2.67741  2.69355  4.24690  2.90347  2.73739  3.18146  2.89801  2.37887  2.77519  2.98518  4.58477  3.61503
          0.01287  4.75512  5.47746  0.61958  0.77255  0.48576  0.95510
     67   3.05280  4.58275  4.61762  4.15757  3.91885  1.49640  4.83832  1.19891  4.05628  2.73959  3.83789  4.30019  4.60494  4.31989  4.25675  3.47810  3.38111  2.05574  5.57835  4.37063     68 i - - -
          2.68618  4.42225  2.77519  2.73123  3.46354  2.40513  3.72494  3.29354  2.67741  2.69355  4.24690  2.90347  2.73739  3.18146  2.89801  2.37887  2.77519  2.98518  4.58477  3.61503
          0.01287  4.75512  5.47746  0.61958  0.77255  0.48576  0.95510
     68   2.49290  4.58613  4.26476  3.96463  4.86975  1.05522  4.90722  4.22159  3.96282  3.96858  4.79375  3.94253  4.19124  4.21807  4.21852  2.86798  1.26395  3.25720  6.23550  5.07033     69 g - - -
          2.68618  4.42225  2.77519  2.73123  3.46354  2.40513  3.72494  3.29354  2.67741  2.69355  4.24690  2.90347  2.73739  3.18146  2.89801  2.37887  2.77519  2.98518  4.58477  3.61503
          0.01287  4.75512  5.47746  0.61958  0.77255  0.48576  0.95510
     69   2.67606  4.60201  4.20838  3.86968  4.81345  3.41732  4.82812  4.17831  3.83935  3.91381  4.74539  3.90189  4.18751  4.12250  4.11496  1.14652  1.07834  3.31646  6.17677  4.98873     70 t - - -
          2.68618  4.42225  2.77519  2.73123  3.46354  2.40513  3.72494  3.29354  2.67741  2.69355  4.24690  2.90347  2.73739  3.18146  2.89801  2.37887  2.77519  2.98518  4.58477  3.61503
          0.01287  4.75512  5.47746  0.61958  0.77255  0.48576  0.95510
     70   2.78101  4.72882  4.01949  3.86820  5.11870  3.45606  4.97485  4.65258  4.01042  4.30711  5.11720  3.93748  2.80107  4.27412  4.27611  0.46510  3.31564  3.94450  6.42426  5.23586     71 S - - -
          2.68618  4.42225  2.77519  2.73123  3.46354  2.40513  3.72494  3.29354  2.67741  2.69355  4.24690  2.90347  2.73739  3.18146  2.89801  2.37887  2.77519  2.98518  4.58477  3.61503
          0.01287  4.75512  5.47746  0.61958  0.77255  0.48576  0.95510
     71   2.98042  5.27359  1.36536  2.69112  4.89477  3.56151  4.13278  4.36724  3.02577  3.91529  4.71148  3.21325  4.14385  3.28394  3.53611  1.74219  1.90076  3.90129  6.09018  4.68972     72 d - - -
          2.68618  4.42225  2.77519  2.73123  3.46354  2.40513  3.72494  3.29354  2.67741  2.69355  4.24690  2.90347  2.73739  3.18146  2.89801  2.37887  2.77519  2.98518  4.58477  3.61503
          0.01287  4.75512  5.47746  0.61958  0.77255  0.48576  0.95510
     72   3.04447  4.94769  1.48405  2.79052  4.12760  3.82567  4.17132  1.50892  3.11370  2.82835  4.03650  3.42502  4.28078  3.40250  3.55070  3.17785  3.29284  2.86955  5.58774  4.28353     73 d - - -
          2.68618  4.42225  2.77519  2.73123  3.46354  2.40513  3.72494  3.29354  2.67741  2.69355  4.24690  2.90347  2.73739  3.18146  2.89801  2.37887  2.77519  2.98518  4.58477  3.61503
          0.01287  4.75512  5.47746  0.61958  0.77255  0.48576  0.95510
     73   2.71905  3.14143  4.76519  4.16747  3.40064  4.08762  4.43732  1.21053  3.98528  2.36603  3.26826  4.21384  4.44509  4.14503  4.04141  3.13683  3.13322  1.77292  4.96013  3.42552     74 i - - -
          2.68618  4.42225  2.77519  2.73123  3.46354  2.40513  3.72494  3.29354  2.67741  2.69355  4.24690  2.90347  2.73739  3.18146  2.89801  2.37887  2.77519  2.98518  4.58477  3.61503
          0.01287  4.75512  5.47746  0.61958  0.77255  0.48576  0.95510
     74   2.65094  3.00252  1.94467  2.88968  3.84600  3.70490  3.94372  2.68820  2.86517  2.90289  3.57962  2.66344  4.09198  3.19057  3.27312  2.69119  3.02224  2.28278  5.24001  3.97335     75 d - - -
          2.68618  4.42225  2.77519  2.73123  3.46354  2.40513  3.72494  3.29354  2.67741  2.69355  4.24690  2.90347  2.73739  3.18146  2.89801  2.37887  2.77519  2.98518  4.58477  3.61503
          0.01287  4.75512  5.47746  0.61958  0.77255  0.48576  0.95510
     75   2.72120  4.80794  1.87610  2.65719  4.00143  3.66090  3.87907  2.60372  2.73824  2.61484  3.71798  2.74889  3.81395  3.07641  3.17561  2.69405  3.01684  2.53466  5.34400  3.60041     76 d - - -
          2.68618  4.42225  2.77519  2.73123  3.46354  2.40513  3.72494  3.29354  2.67741  2.69355  4.24690  2.90347  2.73739  3.18146  2.89801  2.37887  2.77519  2.98518  4.58477  3.61503
          0.01287  4.75512  5.47746  0.61958  0.77255  0.48576  0.95510
     76   2.40799  4.66144  2.52665  2.31839  3.15311  3.39614  3.94000  2.47898  2.79761  2.58627  3.59268  3.35397  3.79755  3.19169  3.27263  2.85436  2.90986  2.32579  5.22121  3.59892     77 e - - -
          2.68618  4.42225  2.77519  2.73123  3.46354  2.40513  3.72494  3.29354  2.67741  2.69355  4.24690  2.90347  2.73739  3.18146  2.89801  2.37887  2.77519  2.98518  4.58477  3.61503
          0.01287  4.75512  5.47746  0.61958  0.77255  0.48576  0.95510
     77   2.18708  5.18881  2.17053  2.08422  4.49065  3.41940  3.77001  3.94755  2.52611  2.72013  2.99700  2.85208  3.64928  2.81353  3.01109  2.60882  3.01868  3.55611  5.64840  4.26439     78 e - - -
          2.68618  4.42225  2.77519  2.73123  3.46354  2.40513  3.72494  3.29354  2.67741  2.69355  4.24690  2.90347  2.73739  3.18146  2.89801  2.37887  2.77519  2.98518  4.58477  3.61503
          0.01287  4.75512  5.47746  0.61958  0.77255  0.48576  0.95510
     78   2.37159  4.74847  3.37076  1.51380  3.30497  3.68240  3.90715  3.30671  2.79134  2.69348  2.69240  3.19448  4.06864  3.04160  3.21545  2.90336  2.94528  2.96077  5.29551  4.01382     79 e - - -
          2.68618  4.42225  2.77519  2.73123  3.46354  2.40513  3.72494  3.29354  2.67741  2.69355  4.24690  2.90347  2.73739  3.18146  2.89801  2.37887  2.77519  2.98518  4.58477  3.61503
          0.01287  4.75512  5.47746  0.61958  0.77255  0.48576  0.95510
     79   2.80893  4.74980  3.40598  1.52687  3.93075  3.70674  3.92822  2.84459  2.67119  2.74435  3.66244  3.32069  4.09106  3.14925  3.01084  2.93067  3.03985  2.03582  5.30542  4.02800     80 e - - -
          2.68618  4.42225  2.77519  2.73123  3.46354  2.40513  3.72494  3.29354  2.67741  2.69355  4.24690  2.90347  2.73739  3.18146  2.89801  2.37887  2.77519  2.98518  4.58477  3.61503
          0.01287  4.75512  5.47746  0.61958  0.77255  0.48576  0.95510
     80   2.51319  4.77355  3.35103  2.03843  3.95983  3.67551  3.89510  2.59582  2.47470  2.90465  3.51219  3.27472  4.06130  3.10433  2.54641  2.80665  3.02052  2.06365  5.31582  4.02936     81 e - - -
          2.68618  4.42225  2.77519  2.73123  3.46354  2.40513  3.72494  3.29354  2.67741  2.69355  4.24690  2.90347  2.73739  3.18146  2.89801  2.37887  2.77519  2.98518  4.58477  3.61503
          0.01287  4.75512  5.47746  0.61958  0.77255  0.48576  0.95510
     81   2.65980  5.32134  3.04843  2.10395  4.67200  3.62677  3.78308  4.13340  1.32410  3.44107  4.36781  3.09998  4.01696  2.81830  2.31689  2.83571  3.09210  3.71661  5.73380  4.05843     82 k - - -
          2.68618  4.42225  2.77519  2.73123  3.46354  2.40513  3.72494  3.29354  2.67741  2.69355  4.24690  2.90347  2.73739  3.18146  2.89801  2.37887  2.77519  2.98518  4.58477  3.61503
          0.01287  4.75512  5.47746  0.61958  0.77255  0.48576  0.95510
     82   1.51386  5.01614  3.45953  2.93506  4.56055  3.65367  4.04634  3.89568  1.26766  3.53267  4.36415  3.38104  4.14701  3.20121  3.05039  2.96379  3.01488  3.27208  5.75359  4.46723     83 k - - -
          2.68618  4.42225  2.77519  2.73123  3.46354  2.40513  3.72494  3.29354  2.67741  2.69355  4.24690  2.90347  2.73739  3.18146  2.89801  2.37887  2.77519  2.98518  4.58477  3.61503
          0.01287  4.75512  5.47746  0.61958  0.77255  0.48576  0.95510
     83   1.59191  4.90826  3.27110  2.70713  4.12569  3.65361  3.85448  3.07844  2.25568  2.94477  3.77714  3.21063  4.04046  2.74429  2.34974  2.86569  3.03356  2.96856  5.42376  4.11472     84 a - - -
          2.68618  4.42225  2.77519  2.73123  3.46354  2.40513  3.72494  3.29354  2.67741  2.69355  4.24690  2.90347  2.73739  3.18146  2.89801  2.37887  2.77519  2.98518  4.58477  3.61503
          0.01287  4.75512  5.47746  0.61958  0.77255  0.48576  0.95510
     84   2.01831  4.92356  3.23058  2.62047  4.14514  3.63318  3.83963  2.74370  2.11177  2.85052  3.61219  3.18158  4.02165  2.45351  2.58380  2.84048  2.74396  3.00884  5.43764  4.11816     85 a - - -
          2.68618  4.42225  2.77519  2.73123  3.46354  2.40513  3.72494  3.29354  2.67741  2.69355  4.24690  2.90347  2.73739  3.18146  2.89801  2.37887  2.77519  2.98518  4.58477  3.61503
          0.01287  4.75512  5.47746  0.61958  0.77255  0.48576  0.95510
     85   1.28281  4.40769  4.02227  3.44960  3.53297  3.89142  4.19200  2.20246  3.36525  2.37857  3.37488  3.76370  4.26930  3.22905  3.63755  3.16479  2.75766  2.43877  5.04005  3.83308     86 a - - -
          2.68618  4.42225  2.77519  2.73123  3.46354  2.40513  3.72494  3.29354  2.67741  2.69355  4.24690  2.90347  2.73739  3.18146  2.89801  2.37887  2.77519  2.98518  4.58477  3.61503
          0.01287  4.75512  5.47746  0.61958  0.77255  0.48576  0.95510
     86   1.49107  5.21483  3.04516  1.73231  4.52649  3.32410  3.82979  3.78019  2.58919  3.51410  4.29475  3.09953  4.01761  2.63966  2.95083  2.83744  3.08748  3.59305  5.69519  4.31992     87 a - - -
          2.68618  4.42225  2.77519  2.73123  3.46354  2.40513  3.72494  3.29354  2.67741  2.69355  4.24690  2.90347  2.73739  3.18146  2.89801  2.37887  2.77519  2.98518  4.58477  3.61503
          0.01287  4.75512  5.47746  0.61958  0.77255  0.48576  0.95510
     87   2.49456  5.24060  2.88866  1.58858  4.56385  3.56622  3.75539  3.29660  2.20815  3.35383  3.84297  3.04274  3.95953  2.21216  2.91118  2.75824  3.01632  3.61945  5.68600  4.28969     88 e - - -
          2.68618  4.42225  2.77519  2.73123  3.46354  2.40513  3.72494  3.29354  2.67741  2.69355  4.24690  2.90347  2.73739  3.18146  2.89801  2.37887  2.77519  2.98518  4.58477  3.61503
          0.01287  4.75512  5.47746  0.61958  0.77255  0.48576  0.95510
     88   2.10329  5.26198  2.81095  1.62503  4.59216  3.56343  3.75372  4.06743  2.26042  3.33077  4.30701  3.03668  3.95821  2.60862  2.78179  2.68588  3.01913  3.64469  5.70298  3.38105     89 e - - -
          2.68618  4.42225  2.77519  2.73123  3.46354  2.40513  3.72494  3.29354  2.67741  2.69355  4.24690  2.90347  2.73739  3.18146  2.89801  2.37887  2.77519  2.98518  4.58477  3.61503
          0.01287  4.75512  5.47746  0.61958  0.77255  0.48576  0.95510
     89   2.02178  5.23349  3.02871  2.13204  4.53953  1.92299  3.64009  4.00012  2.45044  3.52216  4.28841  2.63821  3.98580  2.83346  3.03657  2.73447  3.05074  3.60380  5.69022  3.70432     90 g - - -
          2.68618  4.42225  2.77519  2.73123  3.46354  2.40513  3.72494  3.29354  2.67741  2.69355  4.24690  2.90347  2.73739  3.18146  2.89801  2.37887  2.77519  2.98518  4.58477  3.61503
          0.01287  4.75512  5.47746  0.61958  0.77255  0.48576  0.95510
     90   1.36056  4.98595  3.26976  2.92854  4.62409  1.45463  4.17544  4.04747  2.66324  3.65263  4.47593  3.37776  4.15218  3.05088  3.38309  2.96157  3.22846  3.63651  5.87343  4.56849     91 a - - -
          2.68618  4.42225  2.77519  2.73123  3.46354  2.40513  3.72494  3.29354  2.67741  2.69355  4.24690  2.90347  2.73739  3.18146  2.89801  2.37887  2.77519  2.98518  4.58477  3.61503
          0.01287  4.75512  5.47746  0.61958  0.77255  0.48576  0.95510
     91   1.16763  5.49930  1.26741  2.66876  5.12002  3.59558  4.26798  4.60795  3.27853  4.16428  4.99869  2.97754  4.24188  3.44300  3.83850  3.14729  3.52370  4.13401  6.33978  4.89292     92 a - - -
          2.68618  4.42225  2.77519  2.73123  3.46354  2.40513  3.72494  3.29354  2.67741  2.69355  4.24690  2.90347  2.73739  3.18146  2.89801  2.37887  2.77519  2.98518  4.58477  3.61503
          0.01287  4.75512  5.47746  0.61958  0.77255  0.48576  0.95510
     92   3.22882  5.50274  1.06290  2.74813  5.12446  3.63984  4.34509  4.56594  3.36665  4.17828  5.04410  3.28800  4.29579  3.53124  3.91345  3.21381  1.31155  4.12002  6.35758  4.93545     93 d - - -
          2.68618  4.42225  2.77519  2.73123  3.46354  2.40513  3.72494  3.29354  2.67741  2.69355  4.24690  2.90347  2.73739  3.18146  2.89801  2.37887  2.77519  2.98518  4.58477  3.61503
          0.01287  4.75512  5.47746  0.61958  0.77255  0.48576  0.95510
     93   2.83696  3.67684  4.42795  3.89755  3.66401  3.82381  4.47644  2.84279  3.75077  1.34801  3.64629  4.02204  4.33850  3.99850  3.93233  3.05369  1.39870  2.64426  5.21280  4.02363     94 l - - -
          2.68618  4.42225  2.77519  2.73123  3.46354  2.40513  3.72494  3.29354  2.67741  2.69355  4.24690  2.90347  2.73739  3.18146  2.89801  2.37887  2.77519  2.98518  4.58477  3.61503
          0.01287  4.75512  5.47746  0.61958  0.77255  0.48576  0.95510
     94   4.08028  5.28297  5.94929  5.36538  3.40913  5.46692  5.72798  2.30472  5.22014  0.81951  1.29241  5.60477  5.44659  5.06750  5.16528  4.86516  4.27591  2.88073  5.67975  4.75342     95 l - - -
          2.68618  4.42225  2.77519  2.73123  3.46354  2.40513  3.72494  3.29354  2.67741  2.69355  4.24690  2.90347  2.73739  3.18146  2.89801  2.37887  2.77519  2.98518  4.58477  3.61503
          0.01287  4.75512  5.47746  0.61958  0.77255  0.48576  0.95510
     95   3.06167  5.24012  2.81245  1.41810  4.44819  3.69113  4.04958  3.82488  2.91951  3.44062  1.47634  3.22775  4.18517  3.22912  3.38151  3.07814  3.31589  3.53413  5.76075  4.40996     96 e - - -
          2.68618  4.42225  2.77519  2.73123  3.46354  2.40513  3.72494  3.29354  2.67741  2.69355  4.24690  2.90347  2.73739  3.18146  2.89801  2.37887  2.77519  2.98518  4.58477  3.61503
          0.01287  4.75512  5.47746  0.61958  0.77255  0.48576  0.95510
     96   3.11007  5.35127  2.62291  1.28480  4.53818  3.68652  4.06442  3.92542  2.95889  1.52525  4.42149  3.19806  4.19673  3.23841  3.44699  3.10269  3.36513  3.63097  5.84649  4.47200     97 e - - -
          2.68618  4.42225  2.77519  2.73123  3.46354  2.40513  3.72494  3.29354  2.67741  2.69355  4.24690  2.90347  2.73739  3.18146  2.89801  2.37887  2.77519  2.98518  4.58477  3.61503
          0.01287  4.75512  5.47746  0.61958  0.77255  0.48576  0.95510
     97   2.79772  4.58279  3.96721  3.57140  4.05498  3.04973  4.46680  3.41777  3.52790  1.20771  4.05877  3.79708  4.24187  3.83526  3.80853  1.41154  3.18205  3.12863  5.52401  4.29339     98 l - - -
          2.68618  4.42225  2.77519  2.73123  3.46354  2.40513  3.72494  3.29354  2.67741  2.69355  4.24690  2.90347  2.73739  3.18146  2.89801  2.37887  2.77519  2.98518  4.58477  3.61503
          0.01287  4.75512  5.47746  0.61958  0.77255  0.48576  0.95510
     98   2.58105  4.57989  4.05178  3.60023  4.42850  3.23564  4.55763  3.77677  3.56571  3.50886  4.35995  3.77430  4.16360  3.85140  3.88765  1.14141  1.59812  2.31372  5.81995  4.61023     99 s - - -
          2.68618  4.42225  2.77519  2.73123  3.46354  2.40513  3.72494  3.29354  2.67741  2.69355  4.24690  2.90347  2.73739  3.18146  2.89801  2.37887  2.77519  2.98518  4.58477  3.61503
          0.01287  4.75512  5.47746  0.61958  0.77255  0.48576  0.95510
     99   2.21586  4.45420  4.04988  3.50912  3.74405  1.62088  4.30348  2.36745  3.44047  2.79341  3.71579  3.78034  4.24532  3.71254  3.72599  3.07967  2.20593  2.11446  5.23119  4.02178    100 g - - -
          2.68618  4.42225  2.77519  2.73123  3.46354  2.40513  3.72494  3.29354  2.67741  2.69355  4.24690  2.90347  2.73739  3.18146  2.89801  2.37887  2.77519  2.98518  4.58477  3.61503
          0.01287  4.75512  5.47746  0.61958  0.77255  0.48576  0.95510
    100   2.53395  5.02992  2.77704  3.18407  5.22866  0.56183  4.69591  4.70928  3.80305  4.34498  5.17975  3.57650  4.28838  3.93661  4.25374  3.09021  3.46808  4.08558  6.50366  5.20337    101 G - - -
          2.68618  4.42225  2.77519  2.73123  3.46354  2.40513  3.72494  3.29354  2.67741  2.69355  4.24690  2.90347  2.73739  3.18146  2.89801  2.37887  2.77519  2.98518  4.58477  3.61503
          0.01287  4.75512  5.47746  0.61958  0.77255  0.48576  0.95510
    101   3.43190  5.96746  1.21697  2.56942  5.45776  1.15544  4.32349  5.03020  3.44664  4.50500  5.37705  2.67779  4.32220  3.50604  4.10128  3.31951  3.77321  4.52848  6.64633  5.09772    102 g - - -
          2.68618  4.42225  2.77519  2.73123  3.46354  2.40513  3.72494  3.29354  2.67741  2.69355  4.24690  2.90347  2.73739  3.18146  2.89801  2.37887  2.77519  2.98518  4.58477  3.61503
          0.01287  4.75512  5.47746  0.61958  0.77255  0.48576  0.95510
    102   2.90136  4.89008  1.66955  2.81223  2.90791  3.71633  3.96594  3.42876  2.89589  1.80053  3.96645  2.68545  4.13765  3.20589  3.33330  2.99341  3.14030  3.17373  5.32580  3.96383    103 d - - -
          2.68618  4.42225  2.77519  2.73123  3.46354  2.40513  3.72494  3.29354  2.67741  2.69355  4.24690  2.90347  2.73739  3.18146  2.89801  2.37887  2.77519  2.98518  4.58477  3.61503
          0.01287  4.75512  5.47746  0.61958  0.77255  0.48576  0.95510
    103   2.81519  4.43248  2.12081  3.30548  2.58367  3.84105  4.11001  2.60645  3.09779  1.60714  3.12810  3.65669  4.21426  3.51737  3.35734  3.10114  3.04675  2.67971  5.02172  3.80624    104 l - - -
          2.68618  4.42225  2.77519  2.73123  3.46354  2.40513  3.72494  3.29354  2.67741  2.69355  4.24690  2.90347  2.73739  3.18146  2.89801  2.37887  2.77519  2.98518  4.58477  3.61503
          0.01287  4.75512  5.47746  0.61958  0.77255  0.48576  0.95510
    104   2.31286  5.22554  1.93657  2.23007  4.22774  3.23407  3.75618  4.01095  2.40735  2.93332  3.92767  2.97120  3.71603  2.86194  2.67933  2.54708  2.91379  3.37237  5.67476  4.28070    105 d - - -
          2.68618  4.42225  2.77519  2.73123  3.46354  2.40513  3.72494  3.29354  2.67741  2.69355  4.24690  2.90347  2.73739  3.18146  2.89801  2.37887  2.77519  2.98518  4.58477  3.61503
          0.01287  4.75512  5.47746  0.61958  0.77255  0.48576  0.95510
    105   2.46922  5.09797  2.75418  2.10934  4.36992  3.59129  3.60390  2.15675  2.25454  3.37132  4.15884  2.92621  3.98319  2.85721  2.88734  2.78944  2.93109  2.69552  5.57690  4.21514    106 e - - -
          2.68618  4.42225  2.77519  2.73123  3.46354  2.40513  3.72494  3.29354  2.67741  2.69355  4.24690  2.90347  2.73739  3.18146  2.89801  2.37887  2.77519  2.98518  4.58477  3.61503
          0.01287  4.75512  5.47746  0.61958  0.77255  0.48576  0.95510
    106   3.15129  4.65228  4.44280  3.84323  3.80322  4.24484  4.54407  1.38441  3.45283  2.60160  3.70699  4.13244  4.60549  3.93174  1.55497  3.56346  3.39183  1.90780  5.42062  4.21912    107 i - - -
          2.68618  4.42225  2.77519  2.73123  3.46354  2.40513  3.72494  3.29354  2.67741  2.69355  4.24690  2.90347  2.73739  3.18146  2.89801  2.37887  2.77519  2.98518  4.58477  3.61503
          0.01287  4.75512  5.47746  0.61958  0.77255  0.48576  0.95510
    107   3.34926  5.75467  4.19475  3.34981  5.34687  4.21031  3.99885  4.61409  1.62052  3.95241  4.82852  3.70075  4.53009  2.64903  0.78092  3.61644  3.76210  4.29467  5.91381  4.82134    108 r - - -
          2.68618  4.42225  2.77519  2.73123  3.46354  2.40513  3.72494  3.29354  2.67741  2.69355  4.24690  2.90347  2.73739  3.18146  2.89801  2.37887  2.77519  2.98518  4.58477  3.61503
          0.01287  4.75512  5.47746  0.61958  0.77255  0.48576  0.95510
    108   2.76523  5.36698  3.18673  2.10755  4.73660  3.66844  3.80001  4.18951  1.87292  3.65198  4.41398  3.14069  4.05485  2.53416  1.57091  2.78539  2.84494  3.77356  5.75796  4.40205    109 r - - -
          2.68618  4.42225  2.77519  2.73123  3.46354  2.40513  3.72494  3.29354  2.67741  2.69355  4.24690  2.90347  2.73739  3.18146  2.89801  2.37887  2.77519  2.98518  4.58477  3.61503
          0.01287  4.75512  5.47746  0.61958  0.77255  0.48576  0.95510
    109   2.53390  4.94805  3.22133  2.09970  4.17608  3.63188  3.83496  3.06383  2.38208  3.10057  4.02249  3.17434  4.02053  2.79057  2.50940  2.83900  2.86043  1.91560  5.45714  4.13408    110 v - - -
          2.68618  4.42225  2.77519  2.73123  3.46354  2.40513  3.72494  3.29354  2.67741  2.69355  4.24690  2.90347  2.73739  3.18146  2.89801  2.37887  2.77519  2.98518  4.58477  3.61503
          0.01287  4.75512  5.47746  0.61958  0.77255  0.48576  0.95510
    110   3.35675  3.41486  5.36707  4.81723  3.77920  4.73915  5.20152  1.55168  4.67676  1.51009  3.41050  4.89080  5.02045  4.83247  4.74226  4.09749  3.59938  1.14869  5.60620  4.43806    111 v - - -
          2.68618  4.42225  2.77519  2.73123  3.46354  2.40513  3.72494  3.29354  2.67741  2.69355  4.24690  2.90347  2.73739  3.18146  2.89801  2.37887  2.77519  2.98518  4.58477  3.61503
          0.01287  4.75512  5.47746  0.61958  0.77255  0.48576  0.95510
    111   2.17696  4.26102  2.88862  2.61711  3.73734  3.57650  3.97708  2.25227  2.74407  2.00173  3.31056  3.42123  4.11672  3.26438  3.33294  2.67407  3.01872  2.72236  5.15850  3.90897    112 l - - -
          2.68618  4.42225  2.77519  2.73123  3.46354  2.40513  3.72494  3.29354  2.67741  2.69355  4.24690  2.90347  2.73739  3.18146  2.89801  2.37887  2.77519  2.98518  4.58477  3.61503
          0.01287  4.75512  5.47746  0.61958  0.77255  0.48576  0.95510
    112   1.69775  4.28842  2.57535  2.22575  4.59822  3.56254  3.58822  4.07453  2.22258  3.56697  4.31340  2.52838  3.95963  2.78700  2.99113  2.47820  3.02282  3.65078  5.70943  4.30631    113 a - - -
          2.68618  4.42225  2.77519  2.73123  3.46354  2.40513  3.72494  3.29354  2.67741  2.69355  4.24690  2.90347  2.73739  3.18146  2.89801  2.37887  2.77519  2.98518  4.58477  3.61503
          0.01287  4.75512  5.47746  0.61958  0.77255  0.48576  0.95510
    113   2.06926  3.48742  3.97261  3.27809  3.47823  3.83912  4.12387  2.21039  3.31724  2.56342  2.93073  2.89517  4.21475  3.57985  3.58623  2.50730  2.24491  2.31935  4.96422  3.75686    114 a - - -
          2.68618  4.42225  2.77519  2.73123  3.46354  2.40513  3.72494  3.29354  2.67741  2.69355  4.24690  2.90347  2.73739  3.18146  2.89801  2.37887  2.77519  2.98518  4.58477  3.61503
          0.01287  4.75512  5.47746  0.61958  0.77255  0.48576  0.95510
    114   2.71798  4.18537  2.79677  2.58736  4.15970  3.44514  3.83528  3.15584  2.52436  3.18748  4.01017  2.81462  4.01606  2.99719  3.10780  2.08791  2.07319  2.42433  5.44788  4.12433    115 t - - -
          2.68618  4.42225  2.77519  2.73123  3.46354  2.40513  3.72494  3.29354  2.67741  2.69355  4.24690  2.90347  2.73739  3.18146  2.89801  2.37887  2.77519  2.98518  4.58477  3.61503
          0.01287  4.75512  5.47746  0.61958  0.77255  0.48576  0.95510
    115   2.78800  5.02038  2.61316  2.55782  4.26756  3.60845  3.81347  3.34028  2.55903  1.87253  4.08920  2.69878  3.60646  2.88163  3.07473  2.21431  2.59745  3.35738  5.51713  4.17427    116 l - - -
          2.68618  4.42225  2.77519  2.73123  3.46354  2.40513  3.72494  3.29354  2.67741  2.69355  4.24690  2.90347  2.73739  3.18146  2.89801  2.37887  2.77519  2.98518  4.58477  3.61503
          0.01287  4.75512  5.47746  0.61958  0.77255  0.48576  0.95510
    116   2.80198  4.49606  3.75887  3.20367  3.65726  3.77563  4.08726  2.83717  3.00164  1.48929  3.62772  3.57870  2.21982  3.44219  3.45770  2.40036  2.83163  2.77750  5.11411  3.88872    117 l - - -
          2.68618  4.42225  2.77519  2.73123  3.46354  2.40513  3.72494  3.29354  2.67741  2.69355  4.24690  2.90347  2.73739  3.18146  2.89801  2.37887  2.77519  2.98518  4.58477  3.61503
          0.01287  4.75512  5.47746  0.61958  0.77255  0.48576  0.95510
    117   2.69986  4.51102  4.05079  3.55467  3.93663  3.67524  4.40179  2.96947  3.49105  2.97862  3.89957  3.79619  1.71897  3.77729  3.78290  2.22295  3.12780  1.39892  5.41178  4.20009    118 v - - -
          2.68618  4.42225  2.77519  2.73123  3.46354  2.40513  3.72494  3.29354  2.67741  2.69355  4.24690  2.90347  2.73739  3.18146  2.89801  2.37887  2.77519  2.98518  4.58477  3.61503
          0.01287  4.75512  5.47746  0.61958  0.77255  0.48576  0.95510
    118   3.01653  4.55842  4.48630  3.98682  3.84741  1.53971  4.69075  2.43936  3.87553  2.49218  3.78545  4.18188  4.54196  4.15426  4.10085  3.41859  3.32576  1.18060  5.47054  4.25448    119 v - - -
          2.68618  4.42225  2.77519  2.73123  3.46354  2.40513  3.72494  3.29354  2.67741  2.69355  4.24690  2.90347  2.73739  3.18146  2.89801  2.37887  2.77519  2.98518  4.58477  3.61503
          0.01287  4.75512  5.47746  0.61958  0.77255  0.48576  0.95510
    119   2.77102  4.84811  3.45368  3.14612  4.90335  1.19566  4.41091  4.37045  3.30649  3.96384  4.74776  2.16096  4.13935  3.59478  3.73169  1.80111  2.57887  3.79927  6.14735  4.85113    120 g - - -
          2.68618  4.42225  2.77519  2.73123  3.46354  2.40513  3.72494  3.29354  2.67741  2.69355  4.24690  2.90347  2.73739  3.18146  2.89801  2.37887  2.77519  2.98518  4.58477  3.61503
          0.01287  4.75512  5.47746  0.61958  0.77255  0.48576  0.95510
    120   2.75065  4.17289  3.77771  3.25822  4.00904  3.61886  4.23332  3.31933  3.22031  3.07343  3.95313  2.09383  4.15510  3.52778  3.57728  1.89045  2.79216  1.46830  5.42828  4.19238    121 v - - -
          2.68618  4.42225  2.77519  2.73123  3.46354  2.40513  3.72494  3.29354  2.67741  2.69355  4.24690  2.90347  2.73739  3.18146  2.89801  2.37887  2.77519  2.98518  4.58477  3.61503
          0.01287  4.75512  5.47746  0.61958  0.77255  0.48576  0.95510
    121   3.04624  4.72927  4.49482  4.18314  4.28610  3.88323  4.99330  2.93904  4.10505  3.13644  4.24383  4.26959  1.32703  4.41519  4.31001  3.36076  3.46710  1.00451  5.89486  4.68650    122 v - - -
          2.68618  4.42225  2.77519  2.73123  3.46354  2.40513  3.72494  3.29354  2.67741  2.69355  4.24690  2.90347  2.73739  3.18146  2.89801  2.37887  2.77519  2.98518  4.58477  3.61503
          0.01287  4.75512  5.47746  0.61958  0.77255  0.48576  0.95510
    122   3.40749  5.02877  4.48407  4.14089  3.91295  4.19858  4.91716  3.22552  3.98437  1.06865  3.89193  4.38062  1.12680  4.34069  4.18720  3.70329  3.75451  3.20327  5.66224  4.45367    123 l - - -
          2.68618  4.42225  2.77519  2.73123  3.46354  2.40513  3.72494  3.29354  2.67741  2.69355  4.24690  2.90347  2.73739  3.18146  2.89801  2.37887  2.77519  2.98518  4.58477  3.61503
          0.01287  4.75512  5.47746  0.61958  0.77255  0.48576  0.95510
    123   3.33875  4.68737  5.06217  4.49138  3.25079  4.52238  4.68322  2.32674  4.32034  1.14912  3.34821  4.58046  4.80636  4.42646  4.38303  3.84738  3.56477  2.37533  5.03733  1.49629    124 l - - -
          2.68618  4.42225  2.77519  2.73123  3.46354  2.40513  3.72494  3.29354  2.67741  2.69355  4.24690  2.90347  2.73739  3.18146  2.89801  2.37887  2.77519  2.98518  4.58477  3.61503
          0.01287  4.75512  5.47746  0.61958  0.77255  0.48576  0.95510
    124   3.64420  5.42751  3.87421  3.53387  3.03717  4.26309  4.05538  4.09148  3.28174  3.50124  4.58942  3.87921  4.70009  1.31285  3.54502  3.67830  3.88401  3.88708  4.64731  1.07318    125 y - - -
          2.68618  4.42225  2.77519  2.73123  3.46354  2.40513  3.72494  3.29354  2.67741  2.69355  4.24690  2.90347  2.73739  3.18146  2.89801  2.37887  2.77519  2.98518  4.58477  3.61503
          0.01287  4.75512  5.47746  0.61958  0.77255  0.48576  0.95510
    125   1.45765  5.28824  3.02940  2.49615  4.70197  3.65275  4.01920  4.13119  2.76712  3.68937  4.50958  3.22618  4.15496  1.41202  3.18596  3.01951  3.29059  3.75139  5.87751  4.52521    126 q - - -
          2.68618  4.42225  2.77519  2.73123  3.46354  2.40513  3.72494  3.29354  2.67741  2.69355  4.24690  2.90347  2.73739  3.18146  2.89801  2.37887  2.77519  2.98518  4.58477  3.61503
          0.01287  4.75512  5.47746  0.61958  0.77255  0.48576  0.95510
    126   1.11079  4.50902  4.35925  3.91728  1.59281  3.71266  4.55208  3.14385  3.83629  2.90796  3.90542  4.00760  4.32279  4.07259  4.04346  3.11351  2.78753  2.90745  5.32345  4.03019    127 a - - -
          2.68618  4.42225  2.77519  2.73123  3.46354  2.40513  3.72494  3.29354  2.67741  2.69355  4.24690  2.90347  2.73739  3.18146  2.89801  2.37887  2.77519  2.98518  4.58477  3.61503
          0.01287  4.75512  5.47746  0.61958  0.77255  0.48576  0.95510
    127   2.13789  3.33272  4.24124  3.65459  1.78727  3.89151  3.72130  2.14411  2.94818  2.46761  3.24073  3.86742  4.26142  3.54288  3.71987  2.97106  3.02380  2.52588  4.88295  3.69024    128 f - - -
          2.68618  4.42225  2.77519  2.73123  3.46354  2.40513  3.72494  3.29354  2.67741  2.69355  4.24690  2.90347  2.73739  3.18146  2.89801  2.37887  2.77519  2.98518  4.58477  3.61503
          0.01287  4.75512  5.47746  0.61958  0.77255  0.48576  0.95510
    128   2.51408  3.18025  3.04759  1.78649  4.12888  3.63294  3.84240  2.37889  2.40350  3.15995  3.98749  3.18451  4.02179  2.84931  3.11841  2.68110  3.01585  3.02163  5.42782  3.79785    129 e - - -
          2.68618  4.42225  2.77519  2.73123  3.46354  2.40513  3.72494  3.29354  2.67741  2.69355  4.24690  2.90347  2.73739  3.18146  2.89801  2.37887  2.77519  2.98518  4.58477  3.61503
          0.01287  4.75512  5.47746  0.61958  0.77255  0.48576  0.95510
    129   1.76558  5.21403  2.77015  1.52422  4.54652  3.57969  3.83559  3.99769  2.61601  3.53732  4.31274  3.08861  4.00854  2.95656  3.10467  2.71773  2.70386  3.24272  5.71753  4.33257    130 e - - -
          2.68618  4.42225  2.77519  2.73123  3.46354  2.40513  3.72494  3.29354  2.67741  2.69355  4.24690  2.90347  2.73739  3.18146  2.89801  2.37887  2.77519  2.98518  4.58477  3.61503
          0.01287  4.75512  5.47746  0.61958  0.77255  0.48576  0.95510
    130   1.57970  4.13170  3.78455  3.22299  3.66418  3.38219  4.10068  2.32682  3.16926  2.74213  3.42867  3.37207  4.16604  3.46082  3.50065  2.46245  2.13575  2.78780  5.11898  3.89440    131 a - - -
          2.68618  4.42225  2.77519  2.73123  3.46354  2.40513  3.72494  3.29354  2.67741  2.69355  4.24690  2.90347  2.73739  3.18146  2.89801  2.37887  2.77519  2.98518  4.58477  3.61503
          0.01287  4.75512  5.47746  0.61958  0.77255  0.48576  0.95510
    131   2.17328  5.12802  3.01638  2.40772  4.41048  3.26775  3.78157  2.51104  2.29990  3.40557  4.18624  3.08559  3.97925  2.68500  2.07134  2.71917  2.79118  3.37395  5.59968  4.23182    132 r - - -
          2.68618  4.42225  2.77519  2.73123  3.46354  2.40513  3.72494  3.29354  2.67741  2.69355  4.24690  2.90347  2.73739  3.18146  2.89801  2.37887  2.77519  2.98518  4.58477  3.61503
          0.01287  4.75512  5.47746  0.61958  0.77255  0.48576  0.95510
    132   2.94676  5.36966  3.24139  2.35766  4.74281  3.69474  3.62006  3.94230  1.59782  3.43161  4.41725  2.94353  4.07518  2.75318  1.58724  2.91466  2.95061  3.77850  5.75197  4.41078    133 r - - -
          2.68618  4.42225  2.77519  2.73123  3.46354  2.40513  3.72494  3.29354  2.67741  2.69355  4.24690  2.90347  2.73739  3.18146  2.89801  2.37887  2.77519  2.98518  4.58477  3.61503
          0.01287  4.75512  5.47746  0.61958  0.77255  0.48576  0.95510
    133   2.79718  5.22126  2.78394  2.36665  4.22801  3.40544  3.45969  3.99552  1.58696  3.51075  4.27165  3.05921  3.97238  2.87777  2.83051  2.69542  3.02796  3.59466  5.67094  2.26144    134 k - - -
          2.68618  4.42225  2.77519  2.73123  3.46354  2.40513  3.72494  3.29354  2.67741  2.69355  4.24690  2.90347  2.73739  3.18146  2.89801  2.37887  2.77519  2.98518  4.58477  3.61503
          0.01287  4.75512  5.47746  0.61958  0.77255  0.48576  0.95510
    134   2.72903  5.21114  2.85142  2.46085  4.51865  2.38491  2.55216  3.97901  2.29765  3.49968  4.26264  2.87861  3.97137  2.80729  2.93223  2.77463  2.82249  3.58164  5.66586  2.30356    135 k - - -
          2.68618  4.42225  2.77519  2.73123  3.46354  2.40513  3.72494  3.29354  2.67741  2.69355  4.24690  2.90347  2.73739  3.18146  2.89801  2.37887  2.77519  2.98518  4.58477  3.61503
          0.01287  4.75512  5.47746  0.61958  0.77255  0.48576  0.95510
    135   2.50611  5.30120  2.43391  2.48532  4.63523  1.93996  3.37249  4.11579  2.43715  3.60221  4.34754  2.40486  3.96942  2.67642  2.93779  2.46845  2.92423  3.68646  5.74039  4.33177    136 g - - -
          2.68618  4.42225  2.77519  2.73123  3.46354  2.40513  3.72494  3.29354  2.67741  2.69355  4.24690  2.90347  2.73739  3.18146  2.89801  2.37887  2.77519  2.98518  4.58477  3.61503
          0.01287  4.75512  5.47746  0.61958  0.77255  0.48576  0.95510
    136   2.42828  5.10562  2.49884  2.56573  4.39735  3.29502  3.79724  3.39000  2.56980  3.39751  4.18209  2.65638  2.34411  2.92321  3.04738  2.13242  3.02105  2.76402  5.59857  4.23400    137 s - - -
          2.68618  4.42225  2.77519  2.73123  3.46354  2.40513  3.72494  3.29354  2.67741  2.69355  4.24690  2.90347  2.73739  3.18146  2.89801  2.37887  2.77519  2.98518  4.58477  3.61503
          0.01287  4.75512  5.47746  0.61958  0.77255  0.48576  0.95510
    137   2.33416  4.73336  3.38868  2.74604  3.92991  3.26250  3.92638  2.85617  2.81903  2.98298  3.84225  2.35063  2.41607  3.15003  3.24014  2.76240  3.02465  2.05351  5.30090  4.02245    138 v - - -
          2.68618  4.42225  2.77519  2.73123  3.46354  2.40513  3.72494  3.29354  2.67741  2.69355  4.24690  2.90347  2.73739  3.18146  2.89801  2.37887  2.77519  2.98518  4.58477  3.61503
          0.01287  4.75512  5.47746  0.61958  0.77255  0.48576  0.95510
    138   2.56302  5.15912  2.89986  2.53194  4.45255  3.34444  3.12316  2.82302  1.90204  3.44201  4.21388  2.51267  3.97067  2.88815  2.72638  2.66837  2.69770  2.80464  5.62399  4.24687    139 k - - -
          2.68618  4.42225  2.77519  2.73123  3.46354  2.40513  3.72494  3.29354  2.67741  2.69355  4.24690  2.90347  2.73739  3.18146  2.89801  2.37887  2.77519  2.98518  4.58477  3.61503
          0.01287  4.75512  5.47746  0.61958  0.77255  0.48576  0.95510
    139   2.78694  4.85027  2.84071  2.61633  3.85512  3.65104  3.21312  3.44960  1.92612  2.08763  2.65703  3.22209  4.03861  3.04940  3.14818  2.86323  3.01820  3.16213  5.37693  3.23416    140 k - - -
          2.68618  4.42225  2.77519  2.73123  3.46354  2.40513  3.72494  3.29354  2.67741  2.69355  4.24690  2.90347  2.73739  3.18146  2.89801  2.37887  2.77519  2.98518  4.58477  3.61503
          0.01287  4.75512  5.47746  0.61958  0.77255  0.48576  0.95510
    140   2.80916  4.72473  2.14286  2.86299  3.89124  3.70677  3.94293  3.25105  2.66296  2.07645  2.19391  3.33464  4.09665  3.17703  3.25729  2.94002  2.42485  3.00160  5.28124  4.00914    141 l - - -
          2.68618  4.42225  2.77519  2.73123  3.46354  2.40513  3.72494  3.29354  2.67741  2.69355  4.24690  2.90347  2.73739  3.18146  2.89801  2.37887  2.77519  2.98518  4.58477  3.61503
          0.01287  4.75512  5.47746  0.61958  0.77255  0.48576  0.95510
    141   2.71191  5.37514  1.96738  1.70121  4.71002  3.57154  3.80709  4.19731  2.37207  3.67632  4.42401  2.95909  2.50526  2.91220  2.99102  2.81673  2.73078  3.76137  5.81044  4.39099    142 e - - -
          2.68618  4.42225  2.77519  2.73123  3.46354  2.40513  3.72494  3.29354  2.67741  2.69355  4.24690  2.90347  2.73739  3.18146  2.89801  2.37887  2.77519  2.98518  4.58477  3.61503
          0.01287  4.75512  5.47746  0.61958  0.77255  0.48576  0.95510
    142   2.95554  5.62806  2.11906  1.17204  4.94828  3.60163  3.96213  4.45303  2.72073  3.92583  4.70009  2.91269  2.45344  3.08686  3.35661  2.69714  3.32090  4.01005  6.06457  4.60648    143 e - - -
          2.68618  4.42225  2.77519  2.73123  3.46354  2.40513  3.72494  3.29354  2.67741  2.69355  4.24690  2.90347  2.73739  3.18146  2.89801  2.37887  2.77519  2.98518  4.58477  3.61503
          0.01287  4.75512  5.47746  0.61958  0.77255  0.48576  0.95510
    143   2.64416  4.99837  2.11859  1.78510  3.37959  3.46580  3.81636  3.65771  2.61425  2.67601  3.81826  3.14000  4.00316  2.96405  3.07980  2.81580  3.01655  3.21695  5.49740  3.10221    144 e - - -
          2.68618  4.42225  2.77519  2.73123  3.46354  2.40513  3.72494  3.29354  2.67741  2.69355  4.24690  2.90347  2.73739  3.18146  2.89801  2.37887  2.77519  2.98518  4.58477  3.61503
          0.01287  4.75512  5.47746  0.61958  0.77255  0.48576  0.95510
    144   2.72133  4.55635  2.54554  2.72349  3.43297  3.74765  3.77437  2.86219  2.89402  1.59236  3.23305  3.45268  4.12853  3.29864  3.36094  2.90517  3.01946  2.83409  5.13119  2.85092    145 l - - -
          2.68618  4.42225  2.77519  2.73123  3.46354  2.40513  3.72494  3.29354  2.67741  2.69355  4.24690  2.90347  2.73739  3.18146  2.89801  2.37887  2.77519  2.98518  4.58477  3.61503
          0.01287  4.75512  5.47746  0.61958  0.77255  0.48576  0.95510
    145   3.54159  4.84663  5.39153  4.80644  1.42688  4.75507  4.90347  2.71076  4.62932  1.01656  2.51442  4.86376  4.97054  4.62337  4.61429  4.09187  3.75638  2.74311  4.11657  3.90055    146 l - - -
          2.68618  4.42225  2.77519  2.73123  3.46354  2.40513  3.72494  3.29354  2.67741  2.69355  4.24690  2.90347  2.73739  3.18146  2.89801  2.37887  2.77519  2.98518  4.58477  3.61503
          0.01287  4.75512  5.47746  0.61958  0.77255  0.48576  0.95510
    146   2.79227  5.05207  2.37693  2.09228  1.91396  3.60528  3.80716  3.73441  2.44483  3.18432  4.11813  2.98773  3.99832  2.94599  2.86012  2.80977  3.02369  3.39373  4.21999  4.18625    147 f - - -
          2.68618  4.42225  2.77519  2.73123  3.46354  2.40513  3.72494  3.29354  2.67741  2.69355  4.24690  2.90347  2.73739  3.18146  2.89801  2.37887  2.77519  2.98518  4.58477  3.61503
          0.01287  4.75512  5.47746  0.61958  0.77255  0.48576  0.95510
    147   2.53197  5.17084  2.38061  2.22065  4.46835  3.57622  3.76902  3.23216  2.22700  2.50679  4.22438  2.82068  3.96851  2.81469  2.59297  2.76993  2.91464  2.81513  5.63300  4.25289    148 e - - -
          2.68618  4.42225  2.77519  2.73123  3.46354  2.40513  3.72494  3.29354  2.67741  2.69355  4.24690  2.90347  2.73739  3.18146  2.89801  2.37887  2.77519  2.98518  4.58477  3.61503
          0.01287  4.75512  5.47746  0.61958  0.77255  0.48576  0.95510
    148   2.49368  4.29458  4.45221  3.86439  3.40882  3.99593  4.32206  1.49990  3.72622  1.76346  3.20832  3.41430  4.36091  3.93089  3.87070  3.29351  2.34736  2.32258  4.94800  3.76059    149 i - - -
          2.68618  4.42225  2.77519  2.73123  3.46354  2.40513  3.72494  3.29354  2.67741  2.69355  4.24690  2.90347  2.73739  3.18146  2.89801  2.37887  2.77519  2.98518  4.58477  3.61503
          0.01287  4.75512  5.47746  0.61958  0.77255  0.48576  0.95510
    149   2.95486  4.83594  3.42475  1.53241  4.07046  3.80906  4.13396  1.65010  3.02163  3.01040  3.96344  3.46478  4.24201  3.36371  3.42437  3.10855  2.38898  2.82577  5.50681  4.22830    150 e - - -
          2.68618  4.42225  2.77519  2.73123  3.46354  2.40513  3.72494  3.29354  2.67741  2.69355  4.24690  2.90347  2.73739  3.18146  2.89801  2.37887  2.77519  2.98518  4.58477  3.61503
          0.01287  4.75512  5.47746  0.61958  0.77255  0.48576  0.95510
    150   2.61378  5.35973  2.77611  1.38404  4.70525  3.59206  3.79329  4.18415  2.18403  3.65739  4.40606  3.05915  4.00298  2.71820  2.21562  2.82054  3.09353  3.75181  5.78249  4.38034    151 e - - -
          2.68618  4.42225  2.77519  2.73123  3.46354  2.40513  3.72494  3.29354  2.67741  2.69355  4.24690  2.90347  2.73739  3.18146  2.89801  2.37887  2.77519  2.98518  4.58477  3.61503
          0.01287  4.75512  5.47746  0.61958  0.77255  0.48576  0.95510
    151   2.83410  5.39135  3.03079  2.21447  4.76067  3.65984  3.80812  4.21951  1.88129  3.67818  4.43815  3.12908  4.05545  1.52781  2.25921  2.89000  3.15016  3.79770  5.78277  4.41786    152 q - - -
          2.68618  4.42225  2.77519  2.73123  3.46354  2.40513  3.72494  3.29354  2.67741  2.69355  4.24690  2.90347  2.73739  3.18146  2.89801  2.37887  2.77519  2.98518  4.58477  3.61503
          0.01287  4.75512  5.47746  0.61958  0.77255  0.48576  0.95510
    152   2.17930  2.93230  3.68124  3.12743  3.80330  3.74460  4.08607  3.12423  3.03990  2.14470  3.75177  3.52767  4.17142  1.52792  3.39122  3.01756  3.07806  2.89214  5.24265  4.00221    153 q - - -
          2.68618  4.42225  2.77519  2.73123  3.46354  2.40513  3.72494  3.29354  2.67741  2.69355  4.24690  2.90347  2.73739  3.18146  2.89801  2.37887  2.77519  2.98518  4.58477  3.61503
          0.01287  4.75512  5.47746  0.61958  0.77255  0.48576  0.95510
    153   1.74425  2.98320  2.87981  2.21928  4.33021  3.59905  3.79868  3.76103  2.30714  2.68874  4.13218  3.02285  3.99102  2.82700  2.95262  2.79986  3.01853  3.41336  5.55374  4.20004    154 a - - -
          2.68618  4.42225  2.77519  2.73123  3.46354  2.40513  3.72494  3.29354  2.67741  2.69355  4.24690  2.90347  2.73739  3.18146  2.89801  2.37887  2.77519  2.98518  4.58477  3.61503
          0.01287  4.75512  5.47746  0.61958  0.77255  0.48576  0.95510
    154   2.24451  5.29089  1.99054  2.09270  4.62127  3.56848  3.77102  4.09790  1.89948  2.87338  4.33768  3.04036  3.97227  2.87446  2.92570  2.71934  3.04412  3.67396  5.73082  4.32653    155 k - - -
          2.68618  4.42225  2.77519  2.73123  3.46354  2.40513  3.72494  3.29354  2.67741  2.69355  4.24690  2.90347  2.73739  3.18146  2.89801  2.37887  2.77519  2.98518  4.58477  3.61503
          0.01287  4.75512  5.47746  0.61958  0.77255  0.48576  0.95510
    155   2.80563  5.20343  1.82201  2.41979  4.48281  1.74423  3.87532  3.91614  2.68582  2.63632  3.98331  3.11225  4.04485  3.01244  3.17281  2.87905  3.12625  3.55726  5.69881  4.32569    156 g - - -
          2.68618  4.42225  2.77519  2.73123  3.46354  2.40513  3.72494  3.29354  2.67741  2.69355  4.24690  2.90347  2.73739  3.18146  2.89801  2.37887  2.77519  2.98518  4.58477  3.61503
          0.01287  4.75512  5.47746  0.61958  0.77255  0.48576  0.95510
    156   2.88103  4.41139  4.19650  3.62974  3.54919  1.56786  4.30610  1.82125  3.52757  2.29721  3.23012  3.89735  4.34220  3.78725  3.76608  3.24459  2.52703  2.48253  5.08696  3.88716    157 g - - -
          2.68618  4.42225  2.77519  2.73123  3.46354  2.40513  3.72494  3.29354  2.67741  2.69355  4.24690  2.90347  2.73739  3.18146  2.89801  2.37887  2.77519  2.98518  4.58477  3.61503
          0.01287  4.75512  5.47746  0.61958  0.77255  0.48576  0.95510
    157   2.63371  4.42861  3.81774  3.24680  3.55595  3.24523  4.07615  2.12318  3.18559  2.31268  3.15758  2.93082  4.18296  3.46915  3.49925  2.01292  2.38633  2.47698  5.02436  3.80506    158 s - - -
          2.68618  4.42225  2.77519  2.73123  3.46354  2.40513  3.72494  3.29354  2.67741  2.69355  4.24690  2.90347  2.73739  3.18146  2.89801  2.37887  2.77519  2.98518  4.58477  3.61503
          0.01287  4.75512  5.47746  0.61958  0.77255  0.48576  0.95510
    158   2.37638  4.98719  2.50852  2.68264  1.82754  3.62154  3.90973  3.67034  2.75366  3.28909  4.11616  2.45122  4.05682  3.07959  3.21734  2.19775  3.08736  3.35052  5.53790  4.20256    159 f - - -
          2.68618  4.42225  2.77519  2.73123  3.46354  2.40513  3.72494  3.29354  2.67741  2.69355  4.24690  2.90347  2.73739  3.18146  2.89801  2.37887  2.77519  2.98518  4.58477  3.61503
          0.01287  4.75512  5.47746  0.61958  0.77255  0.48576  0.95510
    159   3.88055  5.16149  5.47934  5.01200  1.11315  4.98912  4.80976  2.86784  4.83288  1.97181  1.30262  5.01410  5.20688  4.81093  4.83213  4.38202  4.10940  3.04303  4.95111  3.45499    160 f - - -
          2.68618  4.42225  2.77519  2.73123  3.46354  2.40513  3.72494  3.29354  2.67741  2.69355  4.24690  2.90347  2.73739  3.18146  2.89801  2.37887  2.77519  2.98518  4.58477  3.61503
          0.01287  4.75512  5.47746  0.61958  0.77255  0.48576  0.95510
    160   1.26204  4.63977  4.44933  4.03704  3.96524  3.81383  4.76912  3.06811  3.89793  2.73780  1.22953  4.13864  4.43616  4.19290  4.10206  3.23969  3.34133  2.90147  5.61511  4.43113    161 m - - -
          2.68618  4.42225  2.77519  2.73123  3.46354  2.40513  3.72494  3.29354  2.67741  2.69355  4.24690  2.90347  2.73739  3.18146  2.89801  2.37887  2.77519  2.98518  4.58477  3.61503
          0.01287  4.75512  5.47746  0.61958  0.77255  0.48576  0.95510
    161   1.27048  4.63462  5.00660  4.50171  3.96126  4.44875  5.12587  1.29472  4.39609  2.65153  3.81593  4.63491  4.87166  4.63621  4.57221  3.82866  3.53021  1.74942  5.73439  4.53442    162 a - - -
          2.68618  4.42225  2.77519  2.73123  3.46354  2.40513  3.72494  3.29354  2.67741  2.69355  4.24690  2.90347  2.73739  3.18146  2.89801  2.37887  2.77519  2.98518  4.58477  3.61503
          0.01287  4.75512  5.47746  0.61958  0.77255  0.48576  0.95510
    162   3.07062  4.55197  4.40141  3.86003  3.53939  4.16354  1.64782  1.37142  3.67928  2.52941  3.60625  4.10815  4.53843  3.98949  3.89081  3.47950  3.31619  2.06285  5.15648  3.87278    163 i - - -
          2.68618  4.42225  2.77519  2.73123  3.46354  2.40513  3.72494  3.29354  2.67741  2.69355  4.24690  2.90347  2.73739  3.18146  2.89801  2.37887  2.77519  2.98518  4.58477  3.61503
          0.01287  4.75512  5.47746  0.61958  0.77255  0.48576  0.95510
    163   2.81571  1.75081  3.99870  3.52628  4.00037  3.64736  1.33929  3.46179  3.34916  3.18259  4.08315  3.76851  4.23963  3.73413  3.62496  3.03127  2.41866  3.16038  5.44722  4.16861    164 h - - -
          2.68618  4.42225  2.77519  2.73123  3.46354  2.40513  3.72494  3.29354  2.67741  2.69355  4.24690  2.90347  2.73739  3.18146  2.89801  2.37887  2.77519  2.98518  4.58477  3.61503
          0.01287  4.75512  5.47746  0.61958  0.77255  0.48576  0.95510
    164   2.63184  1.46489  4.63317  4.32989  4.79300  1.17894  5.05530  4.19722  4.24561  3.92193  4.74698  4.07723  4.19426  4.44922  4.40887  2.57769  2.06562  3.61170  6.19347  5.06519    165 g - - -
          2.68618  4.42225  2.77519  2.73123  3.46354  2.40513  3.72494  3.29354  2.67741  2.69355  4.24690  2.90347  2.73739  3.18146  2.89801  2.37887  2.77519  2.98518  4.58477  3.61503
          0.01287  4.75512  5.47746  0.61958  0.77255  0.48576  0.95510
    165   2.82673  4.42841  4.11266  3.57125  3.65271  1.72876  4.30609  1.58942  3.48571  2.53831  3.63381  3.83306  4.28426  3.75438  3.74457  2.44018  3.10760  2.42959  5.15933  3.95223    166 i - - -
          2.68618  4.42225  2.77519  2.73123  3.46354  2.40513  3.72494  3.29354  2.67741  2.69355  4.24690  2.90347  2.73739  3.18146  2.89801  2.37887  2.77519  2.98518  4.58477  3.61503
          0.01287  4.75512  5.47746  0.61958  0.77255  0.48576  0.95510
    166   3.04537  4.55691  4.28728  3.74802  3.77234  4.15383  4.53127  1.42700  3.66320  2.57960  3.69739  1.67678  4.53484  3.95436  3.93709  3.45720  3.14031  1.84951  5.37069  4.15111    167 i - - -
          2.68618  4.42225  2.77519  2.73123  3.46354  2.40513  3.72494  3.29354  2.67741  2.69355  4.24690  2.90347  2.73739  3.18146  2.89801  2.37887  2.77519  2.98518  4.58477  3.61503
          0.01287  4.75512  5.47746  0.61958  0.77255  0.48576  0.95510
    167   2.88478  5.09967  3.27534  2.70157  4.35636  3.68577  3.84280  3.78146  2.52427  2.77989  4.17057  1.50791  4.07105  2.80961  2.02466  2.90759  2.96837  3.45222  4.54897  4.23687    168 n - - -
          2.68618  4.42225  2.77519  2.73123  3.46354  2.40513  3.72494  3.29354  2.67741  2.69355  4.24690  2.90347  2.73739  3.18146  2.89801  2.37887  2.77519  2.98518  4.58477  3.61503
          0.01287  4.75512  5.47746  0.61958  0.77255  0.48576  0.95510
    168   2.79047  4.35000  3.99720  3.23265  2.76400  3.84579  4.12817  2.16470  3.11194  1.92605  3.46117  3.52760  4.21914  2.89387  2.52058  3.02132  3.02234  2.54791  4.18488  2.81021    169 l - - -
          2.68618  4.42225  2.77519  2.73123  3.46354  2.40513  3.72494  3.29354  2.67741  2.69355  4.24690  2.90347  2.73739  3.18146  2.89801  2.37887  2.77519  2.98518  4.58477  3.61503
          0.01287  4.75512  5.47746  0.61958  0.77255  0.48576  0.95510
    169   2.79071  3.74435  4.04284  2.46246  2.88565  3.85530  4.14205  2.47962  3.37525  2.39065  3.44534  3.75114  4.22800  3.62755  3.62258  2.58146  2.00769  2.31680  4.93750  2.64813    170 t - - -
          2.68618  4.42225  2.77519  2.73123  3.46354  2.40513  3.72494  3.29354  2.67741  2.69355  4.24690  2.90347  2.73739  3.18146  2.89801  2.37887  2.77519  2.98518  4.58477  3.61503
          0.01287  4.75512  5.47746  0.61958  0.77255  0.48576  0.95510
    170   2.85204  3.73804  4.56314  3.96912  3.37519  4.00488  4.33833  1.81763  3.81169  2.05862  3.02558  4.07959  4.36891  3.99430  3.91584  2.97041  1.59187  2.21657  4.91657  3.73307    171 t - - -
          2.68618  4.42225  2.77519  2.73123  3.46354  2.40513  3.72494  3.29354  2.67741  2.69355  4.24690  2.90347  2.73739  3.18146  2.89801  2.37887  2.77519  2.98518  4.58477  3.61503
          0.01287  4.75512  5.47746  0.61958  0.77255  0.48576  0.95510
    171   2.79804  4.67821  2.98947  1.80515  3.84221  3.71735  3.95033  2.32038  2.76464  2.04422  3.32984  3.35970  4.10100  3.19757  3.27825  2.94521  3.02974  2.67809  5.24252  3.97676    172 e - - -
          2.68618  4.42225  2.77519  2.73123  3.46354  2.40513  3.72494  3.29354  2.67741  2.69355  4.24690  2.90347  2.73739  3.18146  2.89801  2.37887  2.77519  2.98518  4.58477  3.61503
          0.01287  4.75512  5.47746  0.61958  0.77255  0.48576  0.95510
    172   2.67879  5.35547  2.79211  1.73039  4.70366  3.60579  3.79588  4.17654  2.13991  3.65078  4.40322  3.07492  4.01280  2.89960  1.65624  2.83307  2.99449  3.74939  5.77472  4.38199    173 r - - -
          2.68618  4.42225  2.77519  2.73123  3.46354  2.40513  3.72494  3.29354  2.67741  2.69355  4.24690  2.90347  2.73739  3.18146  2.89801  2.37887  2.77519  2.98518  4.58477  3.61503
          0.01287  4.75512  5.47746  0.61958  0.77255  0.48576  0.95510
    173   3.16464  4.73464  4.27877  3.67211  3.59518  4.20123  4.42296  2.68041  3.35636  1.29875  3.29718  4.01327  4.53052  3.77798  1.48764  3.48865  3.38769  2.54000  5.28953  4.12573    174 l - - -
          2.68618  4.42225  2.77519  2.73123  3.46354  2.40513  3.72494  3.29354  2.67741  2.69355  4.24690  2.90347  2.73739  3.18146  2.89801  2.37887  2.77519  2.98518  4.58477  3.61503
          0.01287  4.75512  5.47746  0.61958  0.77255  0.48576  0.95510
    174   3.01736  5.13926  3.49123  2.87013  4.41716  3.80635  3.64734  3.59407  1.92283  1.52282  4.21338  3.09700  4.17609  2.81160  1.99458  3.05589  3.22402  3.49769  5.57309  4.30817    175 l - - -
          2.68618  4.42225  2.77519  2.73123  3.46354  2.40513  3.72494  3.29354  2.67741  2.69355  4.24690  2.90347  2.73739  3.18146  2.89801  2.37887  2.77519  2.98518  4.58477  3.61503
          0.01287  4.75512  5.47746  0.61958  0.77255  0.48576  0.95510
    175   2.77693  5.46590  3.34145  2.38912  4.87489  3.77801  3.84878  4.29840  1.24119  3.73332  4.51599  2.95990  4.15610  2.70753  1.81893  3.02961  3.27006  3.89626  5.80606  4.50082    176 k - - -
          2.68618  4.42225  2.77519  2.73123  3.46354  2.40513  3.72494  3.29354  2.67741  2.69355  4.24690  2.90347  2.73739  3.18146  2.89801  2.37887  2.77519  2.98518  4.58477  3.61503
          0.01287  4.75512  5.47746  0.61958  0.77255  0.48576  0.95510
    176   2.69824  5.40043  3.25554  2.66717  4.78507  3.71065  3.19947  4.22713  1.71895  3.67883  4.44786  2.81455  4.09142  1.65847  2.14280  2.93756  3.18510  3.81609  5.77147  4.43550    177 q - - -
          2.68618  4.42225  2.77519  2.73123  3.46354  2.40513  3.72494  3.29354  2.67741  2.69355  4.24690  2.90347  2.73739  3.18146  2.89801  2.37887  2.77519  2.98518  4.58477  3.61503
          0.07724  4.75512  2.72233  0.61958  0.77255  0.48576  0.95510
    177   3.08964  5.37506  2.99394  2.71040  4.72787  1.63508  3.42940  4.27036  2.73353  3.78689  4.61238  3.22989  4.18088  1.30504  3.12109  3.07470  3.36007  3.87660  5.88630  4.51441    178 q - - -
          2.68618  4.42225  2.77519  2.73123  3.46354  2.40513  3.72494  3.29354  2.67741  2.69355  4.24690  2.90347  2.73739  3.18146  2.89801  2.37887  2.77519  2.98518  4.58477  3.61503
          0.21959  4.69160  1.67143  0.61958  0.77255  0.41363  1.08248
    178   3.05617  4.74249  3.81685  3.31144  2.39743  1.72522  3.08888  3.28602  3.26989  2.90707  3.86850  3.41713  4.33743  3.54370  3.59934  3.22861  3.28973  3.07128  4.49176  1.69491    179 y - - -
          2.68618  4.42225  2.77519  2.73123  3.46354  2.40513  3.72494  3.29354  2.67741  2.69355  4.24690  2.90347  2.73739  3.18146  2.89801  2.37887  2.77519  2.98518  4.58477  3.61503
          0.01557  4.56610  5.28844  0.61958  0.77255  0.32682  1.27730
    179   2.94850  4.80431  3.61063  3.05546  2.79873  2.17538  3.95663  3.36920  2.93021  3.01510  3.91628  3.48408  4.22265  3.31206  1.61607  3.08389  3.18148  3.12378  5.00144  2.33896    180 r - - -
          2.68618  4.42225  2.77519  2.73123  3.46354  2.40513  3.72494  3.29354  2.67741  2.69355  4.24690  2.90347  2.73739  3.18146  2.89801  2.37887  2.77519  2.98518  4.58477  3.61503
          0.01287  4.75512  5.47746  0.61958  0.77255  0.48576  0.95510
    180   3.44343  5.16227  4.10193  3.55527  2.48560  4.25793  3.03063  3.75858  3.27136  3.26541  4.28425  3.86188  4.61256  3.69177  1.25750  3.53387  3.65997  3.54838  4.46948  1.50123    181 r - - -
          2.68618  4.42225  2.77519  2.73123  3.46354  2.40513  3.72494  3.29354  2.67741  2.69355  4.24690  2.90347  2.73739  3.18146  2.89801  2.37887  2.77519  2.98518  4.58477  3.61503
          0.01287  4.75512  5.47746  0.61958  0.77255  0.48576  0.95510
    181   2.73118  4.86733  3.27640  2.56019  3.47976  1.83676  3.01959  3.46701  2.53162  3.10804  3.95116  3.23450  4.05545  3.06888  3.15805  2.88553  3.04136  3.18085  5.36893  2.27317    182 g - - -
          2.68618  4.42225  2.77519  2.73123  3.46354  2.40513  3.72494  3.29354  2.67741  2.69355  4.24690  2.90347  2.73739  3.18146  2.89801  2.37887  2.77519  2.98518  4.58477  3.61503
          0.01287  4.75512  5.47746  0.61958  0.77255  0.48576  0.95510
    182   2.42194  3.90436  4.66264  4.49754  5.15050  0.46288  5.25722  4.53160  4.44487  4.29510  5.09315  4.13395  4.21077  4.63973  4.56479  2.85611  2.97428  3.79950  6.51404  5.42526    183 G - - -
          2.68618  4.42225  2.77519  2.73123  3.46354  2.40513  3.72494  3.29354  2.67741  2.69355  4.24690  2.90347  2.73739  3.18146  2.89801  2.37887  2.77519  2.98518  4.58477  3.61503
          0.01287  4.75512  5.47746  0.61958  0.77255  0.48576  0.95510
    183   3.22898  4.94174  4.31863  4.05005  4.21213  1.03861  4.90093  3.55575  3.99701  1.11372  4.27704  4.24249  4.59474  4.33160  4.21159  3.47909  3.63517  3.38069  5.78375  4.56527    184 g - - -
          2.68618  4.42225  2.77519  2.73123  3.46354  2.40513  3.72494  3.29354  2.67741  2.69355  4.24690  2.90347  2.73739  3.18146  2.89801  2.37887  2.77519  2.98518  4.58477  3.61503
          0.01287  4.75512  5.47746  0.61958  0.77255  0.48576  0.95510
    184   3.04442  3.10157  5.13374  4.57689  3.66731  4.46971  4.95162  2.26953  4.41787  1.15180  3.55620  4.64286  4.81701  4.58160  4.49382  3.82182  3.47153  1.28605  5.41932  4.25263    185 l - - -
          2.68618  4.42225  2.77519  2.73123  3.46354  2.40513  3.72494  3.29354  2.67741  2.69355  4.24690  2.90347  2.73739  3.18146  2.89801  2.37887  2.77519  2.98518  4.58477  3.61503
          0.01287  4.75512  5.47746  0.61958  0.77255  0.48576  0.95510
    185   2.28516  2.91205  4.48733  4.02001  4.02740  3.59894  4.66286  3.18951  3.91541  3.08718  4.00552  4.01984  4.25809  4.13858  4.10565  1.30339  3.13818  1.43298  5.52196  4.34324    186 s - - -
          2.68618  4.42225  2.77519  2.73123  3.46354  2.40513  3.72494  3.29354  2.67741  2.69355  4.24690  2.90347  2.73739  3.18146  2.89801  2.37887  2.77519  2.98518  4.58477  3.61503
          0.01287  4.75512  5.47746  0.61958  0.77255  0.48576  0.95510
    186   3.18063  5.44286  3.54410  2.93174  4.91073  3.86666  3.92876  4.30122  1.71815  3.75196  4.56806  3.39233  4.25724  3.04956  1.74270  1.34664  3.38587  3.92679  5.82251  4.57515    187 s - - -
          2.68618  4.42225  2.77519  2.73123  3.46354  2.40513  3.72494  3.29354  2.67741  2.69355  4.24690  2.90347  2.73739  3.18146  2.89801  2.37887  2.77519  2.98518  4.58477  3.61503
          0.01287  4.75512  5.47746  0.61958  0.77255  0.48576  0.95510
    187   3.32489  5.54510  3.68125  3.05386  5.05784  1.51712  3.97154  4.42028  1.50286  3.83959  4.67418  3.48896  4.34818  3.09434  1.64418  3.30671  3.51299  4.05647  5.87488  4.67312    188 k - - -
          2.68618  4.42225  2.77519  2.73123  3.46354  2.40513  3.72494  3.29354  2.67741  2.69355  4.24690  2.90347  2.73739  3.18146  2.89801  2.37887  2.77519  2.98518  4.58477  3.61503
          0.01287  4.75512  5.47746  0.61958  0.77255  0.48576  0.95510
    188   4.07294  5.67881  4.90303  4.93076  5.90808  0.11727  5.90233  5.80426  5.21374  5.29610  6.33422  5.07116  5.07768  5.47115  5.27630  4.27971  4.60973  5.16979  6.69509  6.06452    189 G - - -
          2.68618  4.42225  2.77519  2.73123  3.46354  2.40513  3.72494  3.29354  2.67741  2.69355  4.24690  2.90347  2.73739  3.18146  2.89801  2.37887  2.77519  2.98518  4.58477  3.61503
          0.01287  4.75512  5.47746  0.61958  0.77255  0.48576  0.95510
    189   1.89558  4.60045  4.15367  3.75033  4.81762  1.09932  4.74088  4.24871  3.73519  3.91830  4.71854  3.83527  4.15411  4.00585  4.05211  2.04141  1.99329  3.33833  6.15162  4.95767    190 g - - -
          2.68618  4.42225  2.77519  2.73123  3.46354  2.40513  3.72494  3.29354  2.67741  2.69355  4.24690  2.90347  2.73739  3.18146  2.89801  2.37887  2.77519  2.98518  4.58477  3.61503
          0.01287  4.75512  5.47746  0.61958  0.77255  0.48576  0.95510
    190   1.87041  4.39170  3.91341  3.34284  2.09544  3.82074  4.11017  2.87101  3.27093  2.60232  3.50981  3.67170  4.20388  3.37150  3.55786  2.48734  2.35374  2.60223  4.99014  2.88176    191 a - - -
          2.68618  4.42225  2.77519  2.73123  3.46354  2.40513  3.72494  3.29354  2.67741  2.69355  4.24690  2.90347  2.73739  3.18146  2.89801  2.37887  2.77519  2.98518  4.58477  3.61503
          0.01287  4.75512  5.47746  0.61958  0.77255  0.48576  0.95510
    191   2.83544  3.59151  4.64912  4.04682  1.84964  3.98730  4.29142  2.64003  3.86250  2.04784  1.76402  4.09714  4.34882  4.01582  3.92023  2.86306  3.06747  2.46640  4.80910  3.21027    192 m - - -
          2.68618  4.42225  2.77519  2.73123  3.46354  2.40513  3.72494  3.29354  2.67741  2.69355  4.24690  2.90347  2.73739  3.18146  2.89801  2.37887  2.77519  2.98518  4.58477  3.61503
          0.01287  4.75512  5.47746  0.61958  0.77255  0.48576  0.95510
    192   2.96084  4.35053  4.70962  4.12321  3.47576  4.14706  4.50368  2.06534  3.96697  2.38077  1.65297  4.23208  4.50194  4.15139  4.07028  3.22651  2.40343  1.57420  5.06393  3.88156    193 v - - -
          2.68618  4.42225  2.77519  2.73123  3.46354  2.40513  3.72494  3.29354  2.67741  2.69355  4.24690  2.90347  2.73739  3.18146  2.89801  2.37887  2.77519  2.98518  4.58477  3.61503
          0.01287  4.75512  5.47746  0.61958  0.77255  0.48576  0.95510
    193   1.84795  4.70522  3.19005  2.92780  3.99803  2.99159  4.00632  3.24798  2.90982  3.05408  3.91189  3.37197  4.08635  3.23586  3.32304  1.94615  2.59865  2.06740  5.37082  4.09915    194 a - - -
          2.68618  4.42225  2.77519  2.73123  3.46354  2.40513  3.72494  3.29354  2.67741  2.69355  4.24690  2.90347  2.73739  3.18146  2.89801  2.37887  2.77519  2.98518  4.58477  3.61503
          0.01287  4.75512  5.47746  0.61958  0.77255  0.48576  0.95510
    194   1.68522  4.64589  3.57319  3.04889  3.93068  3.31188  4.07274  3.31306  3.00717  3.00162  3.87339  3.46022  4.12719  2.94970  3.38465  2.47035  2.95577  3.04089  1.80232  4.07561    195 a - - -
          2.68618  4.42225  2.77519  2.73123  3.46354  2.40513  3.72494  3.29354  2.67741  2.69355  4.24690  2.90347  2.73739  3.18146  2.89801  2.37887  2.77519  2.98518  4.58477  3.61503
          0.01287  4.75512  5.47746  0.61958  0.77255  0.48576  0.95510
    195   3.41859  4.78787  5.03222  4.46937  3.19054  4.54873  4.63921  2.52514  4.23238  2.05569  1.48808  4.57329  4.83793  4.39695  4.31642  3.88239  3.64686  2.80524  1.37378  3.61424    196 w - - -
          2.68618  4.42225  2.77519  2.73123  3.46354  2.40513  3.72494  3.29354  2.67741  2.69355  4.24690  2.90347  2.73739  3.18146  2.89801  2.37887  2.77519  2.98518  4.58477  3.61503
          0.01287  4.75512  5.47746  0.61958  0.77255  0.48576  0.95510
    196   2.80566  4.54028  3.09386  2.47444  3.67458  3.77448  4.02878  2.56384  3.04529  2.08103  1.71377  3.34172  4.15611  3.35130  3.40464  3.02220  3.03771  2.79359  5.12244  3.88540    197 m - - -
          2.68618  4.42225  2.77519  2.73123  3.46354  2.40513  3.72494  3.29354  2.67741  2.69355  4.24690  2.90347  2.73739  3.18146  2.89801  2.37887  2.77519  2.98518  4.58477  3.61503
          0.01287  4.75512  5.47746  0.61958  0.77255  0.48576  0.95510
    197   2.57961  5.05474  2.75622  2.33599  4.31363  3.59896  2.51538  3.31656  2.34481  2.65756  3.87134  3.11233  3.98972  2.76835  2.75684  2.79792  2.92910  2.59269  5.54273  3.48893    198 e - - -
          2.68618  4.42225  2.77519  2.73123  3.46354  2.40513  3.72494  3.29354  2.67741  2.69355  4.24690  2.90347  2.73739  3.18146  2.89801  2.37887  2.77519  2.98518  4.58477  3.61503
          0.01287  4.75512  5.47746  0.61958  0.77255  0.48576  0.95510
    198   2.42890  5.13029  3.10243  2.32498  4.04793  3.58556  2.51426  3.58717  2.39039  3.40829  4.18823  1.81843  3.97787  2.90277  3.02356  2.78239  2.86172  3.48701  5.60166  3.45038    199 n - - -
          2.68618  4.42225  2.77519  2.73123  3.46354  2.40513  3.72494  3.29354  2.67741  2.69355  4.24690  2.90347  2.73739  3.18146  2.89801  2.37887  2.77519  2.98518  4.58477  3.61503
          0.01287  4.75512  5.47746  0.61958  0.77255  0.48576  0.95510
    199   2.90130  5.41629  2.70210  2.19971  4.74809  3.29089  3.62492  4.23564  2.24043  3.71436  4.46761  1.37536  4.02149  2.75360  3.10814  2.85151  2.82266  3.80117  5.84906  4.42727    200 n - - -
          2.68618  4.42225  2.77519  2.73123  3.46354  2.40513  3.72494  3.29354  2.67741  2.69355  4.24690  2.90347  2.73739  3.18146  2.89801  2.37887  2.77519  2.98518  4.58477  3.61503
          0.01287  4.75512  5.47746  0.61958  0.77255  0.48576  0.95510
    200   2.69613  5.29836  2.59076  2.04070  4.64313  3.16959  3.74815  4.12770  1.74034  3.60242  3.96954  2.68675  3.95527  2.66241  2.31577  2.75303  3.02194  3.68898  5.72994  4.32071    201 k - - -
          2.68618  4.42225  2.77519  2.73123  3.46354  2.40513  3.72494  3.29354  2.67741  2.69355  4.24690  2.90347  2.73739  3.18146  2.89801  2.37887  2.77519  2.98518  4.58477  3.61503
          0.01287  4.75512  5.47746  0.61958  0.77255  0.48576  0.95510
    201   2.72218  4.67718  2.96770  1.59844  4.60982  3.57694  3.75777  3.87201  1.76938  3.57093  4.31894  3.05012  3.96948  2.79105  2.37876  2.77153  3.03240  3.51855  5.70815  4.31287    202 e - - -
          2.68618  4.42225  2.77519  2.73123  3.46354  2.40513  3.72494  3.29354  2.67741  2.69355  4.24690  2.90347  2.73739  3.18146  2.89801  2.37887  2.77519  2.98518  4.58477  3.61503
          0.01287  4.75512  5.47746  0.61958  0.77255  0.48576  0.95510
    202   3.43897  6.01086  2.60052  1.03552  5.34159  3.67915  4.24506  4.90544  3.23816  4.37441  5.23553  1.27818  4.31634  3.41477  3.80205  3.31645  3.73794  4.45276  6.48569  4.97770    203 e - - -
          2.68618  4.42225  2.77519  2.73123  3.46354  2.40513  3.72494  3.29354  2.67741  2.69355  4.24690  2.90347  2.73739  3.18146  2.89801  2.37887  2.77519  2.98518  4.58477  3.61503
          0.01287  4.75512  5.47746  0.61958  0.77255  0.48576  0.95510
    203   3.18946  5.27831  3.20606  3.11589  5.10168  3.68179  4.56134  4.72317  3.49683  4.28973  5.15053  1.04831  1.25292  3.78266  3.90815  3.25258  3.60989  4.19346  6.31923  4.99248    204 n - - -
          2.68618  4.42225  2.77519  2.73123  3.46354  2.40513  3.72494  3.29354  2.67741  2.69355  4.24690  2.90347  2.73739  3.18146  2.89801  2.37887  2.77519  2.98518  4.58477  3.61503
          0.01287  4.75512  5.47746  0.61958  0.77255  0.48576  0.95510
    204   3.40749  5.02877  4.48407  4.14089  3.91295  4.19858  4.91716  3.22552  3.98437  1.06865  3.89193  4.38062  1.12680  4.34069  4.18720  3.70329  3.75451  3.20327  5.66224  4.45367    205 l - - -
          2.68618  4.42225  2.77519  2.73123  3.46354  2.40513  3.72494  3.29354  2.67741  2.69355  4.24690  2.90347  2.73739  3.18146  2.89801  2.37887  2.77519  2.98518  4.58477  3.61503
          0.01287  4.75512  5.47746  0.61958  0.77255  0.48576  0.95510
    205   3.96625  5.20016  5.36619  4.97410  2.41489  4.93413  4.24442  3.27306  4.78490  0.96896  3.82347  4.75692  5.18527  4.71959  4.75992  4.29258  4.18026  3.34022  4.37910  1.21451    206 l - - -
          2.68618  4.42225  2.77519  2.73123  3.46354  2.40513  3.72494  3.29354  2.67741  2.69355  4.24690  2.90347  2.73739  3.18146  2.89801  2.37887  2.77519  2.98518  4.58477  3.61503
          0.01287  4.75512  5.47746  0.61958  0.77255  0.48576  0.95510
    206   2.64249  5.04062  3.03623  1.87208  3.83812  3.61111  3.82025  3.71327  2.52929  3.30374  4.10981  3.13143  4.00785  2.96394  2.95503  2.51338  3.03332  3.37906  5.53255  1.83211    207 y - - -
          2.68618  4.42225  2.77519  2.73123  3.46354  2.40513  3.72494  3.29354  2.67741  2.69355  4.24690  2.90347  2.73739  3.18146  2.89801  2.37887  2.77519  2.98518  4.58477  3.61503
          0.01287  4.75512  5.47746  0.61958  0.77255  0.48576  0.95510
    207   2.39303  5.28979  2.91232  1.78958  4.63173  3.55917  3.57807  4.11489  2.18990  3.47196  4.33173  2.91710  3.95398  2.04803  2.73896  2.53754  2.88599  3.67884  5.72356  4.31527    208 e - - -
          2.68618  4.42225  2.77519  2.73123  3.46354  2.40513  3.72494  3.29354  2.67741  2.69355  4.24690  2.90347  2.73739  3.18146  2.89801  2.37887  2.77519  2.98518  4.58477  3.61503
          0.01287  4.75512  5.47746  0.61958  0.77255  0.48576  0.95510
    208   2.78779  5.05763  3.04962  2.24932  2.08541  3.60132  3.80198  3.25353  2.51634  3.32474  4.12257  2.50005  3.99340  2.19989  2.97208  2.72208  3.01912  3.40081  5.54521  3.94130    209 f - - -
          2.68618  4.42225  2.77519  2.73123  3.46354  2.40513  3.72494  3.29354  2.67741  2.69355  4.24690  2.90347  2.73739  3.18146  2.89801  2.37887  2.77519  2.98518  4.58477  3.61503
          0.01287  4.75512  5.47746  0.61958  0.77255  0.48576  0.95510
    209   3.59704  5.29126  1.35807  3.55198  1.15470  4.29273  3.99469  3.84785  3.72774  3.30725  4.40512  3.88754  4.71353  3.91116  4.07455  3.66081  3.83837  3.66645  4.43345  2.41766    210 f - - -
          2.68618  4.42225  2.77519  2.73123  3.46354  2.40513  3.72494  3.29354  2.67741  2.69355  4.24690  2.90347  2.73739  3.18146  2.89801  2.37887  2.77519  2.98518  4.58477  3.61503
          0.01287  4.75512  5.47746  0.61958  0.77255  0.48576  0.95510
    210   2.90153  5.35040  1.55789  2.43051  4.66558  3.44461  3.83634  4.13627  2.52503  3.63851  4.40686  3.07874  4.03335  2.95123  1.86097  2.86529  3.13612  3.72886  5.78729  3.09485    211 d - - -
          2.68618  4.42225  2.77519  2.73123  3.46354  2.40513  3.72494  3.29354  2.67741  2.69355  4.24690  2.90347  2.73739  3.18146  2.89801  2.37887  2.77519  2.98518  4.58477  3.61503
          0.01287  4.75512  5.47746  0.61958  0.77255  0.48576  0.95510
    211   2.82317  4.46756  3.83684  3.13487  3.58412  3.82761  4.07287  2.94399  3.10860  2.12610  3.57139  3.61674  4.20205  3.16937  2.15091  3.08875  3.05246  1.83473  5.04536  2.36860    212 v - - -
          2.68618  4.42225  2.77519  2.73123  3.46354  2.40513  3.72494  3.29354  2.67741  2.69355  4.24690  2.90347  2.73739  3.18146  2.89801  2.37887  2.77519  2.98518  4.58477  3.61503
          0.01287  4.75512  5.47746  0.61958  0.77255  0.48576  0.95510
    212   3.33555  2.46545  5.33182  4.78424  3.79959  4.70927  5.18210  1.82573  4.64445  1.64370  3.65633  4.86023  5.00250  4.81319  4.71957  4.06764  3.58087  1.05742  5.60712  4.42938    213 v - - -
          2.68618  4.42225  2.77519  2.73123  3.46354  2.40513  3.72494  3.29354  2.67741  2.69355  4.24690  2.90347  2.73739  3.18146  2.89801  2.37887  2.77519  2.98518  4.58477  3.61503
          0.01287  4.75512  5.47746  0.61958  0.77255  0.48576  0.95510
    213   2.32360  2.96868  2.92140  2.12620  3.88182  3.50479  3.91886  3.04859  2.82135  2.15380  3.64353  3.16759  4.07595  3.15085  3.23843  2.69247  2.92888  2.63315  5.26167  3.98747    214 e - - -
          2.68618  4.42225  2.77519  2.73123  3.46354  2.40513  3.72494  3.29354  2.67741  2.69355  4.24690  2.90347  2.73739  3.18146  2.89801  2.37887  2.77519  2.98518  4.58477  3.61503
          0.01287  4.75512  5.47746  0.61958  0.77255  0.48576  0.95510
    214   2.38577  4.91718  2.79833  1.97332  4.13603  3.19316  3.84919  2.21065  2.67493  2.39861  3.99576  3.08230  4.02641  3.01803  3.12960  2.71753  2.94952  3.23696  5.43604  4.11749    215 e - - -
          2.68618  4.42225  2.77519  2.73123  3.46354  2.40513  3.72494  3.29354  2.67741  2.69355  4.24690  2.90347  2.73739  3.18146  2.89801  2.37887  2.77519  2.98518  4.58477  3.61503
          0.01287  4.75512  5.47746  0.61958  0.77255  0.48576  0.95510
    215   3.82347  5.06489  5.76416  5.17463  2.84459  5.16511  5.46232  1.26987  5.02598  1.12812  1.88531  5.32135  5.26140  4.93521  4.98063  4.53431  4.03153  2.73121  5.55629  4.56136    216 l - - -
          2.68618  4.42225  2.77519  2.73123  3.46354  2.40513  3.72494  3.29354  2.67741  2.69355  4.24690  2.90347  2.73739  3.18146  2.89801  2.37887  2.77519  2.98518  4.58477  3.61503
          0.01287  4.75512  5.47746  0.61958  0.77255  0.48576  0.95510
    216   2.41070  4.64959  3.59515  3.01934  3.79524  3.77507  3.99689  3.14044  1.64565  1.95566  2.61087  3.45324  4.15417  3.26971  3.11447  3.01741  3.06974  2.81251  5.21255  3.96913    217 k - - -
          2.68618  4.42225  2.77519  2.73123  3.46354  2.40513  3.72494  3.29354  2.67741  2.69355  4.24690  2.90347  2.73739  3.18146  2.89801  2.37887  2.77519  2.98518  4.58477  3.61503
          0.01287  4.75512  5.47746  0.61958  0.77255  0.48576  0.95510
    217   3.30547  5.61642  3.55291  2.34484  5.08914  3.93964  3.92768  4.46099  0.90681  3.85602  4.67621  3.05586  4.31208  3.04228  1.98262  3.26320  3.48214  4.08600  5.88214  4.65467    218 k - - -
          2.68618  4.42225  2.77519  2.73123  3.46354  2.40513  3.72494  3.29354  2.67741  2.69355  4.24690  2.90347  2.73739  3.18146  2.89801  2.37887  2.77519  2.98518  4.58477  3.61503
          0.01287  4.75512  5.47746  0.61958  0.77255  0.48576  0.95510
    218   2.89049  5.29515  3.15328  1.89646  4.61247  3.64775  2.64848  4.07837  1.81190  3.57529  4.34710  3.12833  4.03929  2.91445  2.68402  2.86617  3.11336  3.68255  5.70508  2.25494    219 k - - -
          2.68618  4.42225  2.77519  2.73123  3.46354  2.40513  3.72494  3.29354  2.67741  2.69355  4.24690  2.90347  2.73739  3.18146  2.89801  2.37887  2.77519  2.98518  4.58477  3.61503
          0.01287  4.75512  5.47746  0.61958  0.77255  0.48576  0.95510
    219   2.99542  5.46681  1.71655  2.13661  4.69324  3.60764  2.29526  4.24437  2.74571  3.74942  4.53271  2.92941  4.08361  3.04510  3.25967  2.94380  3.24073  3.83678  5.87268  2.07357    220 d - - -
          2.68618  4.42225  2.77519  2.73123  3.46354  2.40513  3.72494  3.29354  2.67741  2.69355  4.24690  2.90347  2.73739  3.18146  2.89801  2.37887  2.77519  2.98518  4.58477  3.61503
          0.01287  4.75512  5.47746  0.61958  0.77255  0.48576  0.95510
    220   2.23824  3.59578  1.84301  2.17048  4.31011  3.40918  3.83329  3.72990  2.63009  3.32400  4.12861  3.13645  4.00903  2.97600  3.10057  2.75594  3.03642  2.41656  5.55479  4.20837    221 d - - -
          2.68618  4.42225  2.77519  2.73123  3.46354  2.40513  3.72494  3.29354  2.67741  2.69355  4.24690  2.90347  2.73739  3.18146  2.89801  2.37887  2.77519  2.98518  4.58477  3.61503
          0.01287  4.75512  5.47746  0.61958  0.77255  0.48576  0.95510
    221   2.40390  4.37488  4.59945  4.02715  3.24014  4.10578  4.50627  2.22256  3.89628  2.53823  3.52794  4.17629  4.48668  4.10509  4.04369  3.26253  2.36451  1.05813  5.12844  3.93646    222 v - - -
          2.68618  4.42225  2.77519  2.73123  3.46354  2.40513  3.72494  3.29354  2.67741  2.69355  4.24690  2.90347  2.73739  3.18146  2.89801  2.37887  2.77519  2.98518  4.58477  3.61503
          0.01287  4.75512  5.47746  0.61958  0.77255  0.48576  0.95510
    222   2.93877  3.68844  4.88506  4.30803  3.56703  4.26791  4.67236  2.28248  4.14960  1.33436  3.51292  4.39128  4.62238  4.32651  4.23808  3.59489  2.53332  1.35358  5.20059  4.02005    223 l - - -
          2.68618  4.42225  2.77519  2.73123  3.46354  2.40513  3.72494  3.29354  2.67741  2.69355  4.24690  2.90347  2.73739  3.18146  2.89801  2.37887  2.77519  2.98518  4.58477  3.61503
          0.01287  4.75512  5.47746  0.61958  0.77255  0.48576  0.95510
    223   3.01487  4.61715  4.28838  3.78066  3.64061  3.99139  4.50533  2.65863  3.65076  1.19351  3.60815  4.03137  4.45628  3.94330  3.89071  1.47135  3.31040  2.73099  5.29436  4.07238    224 l - - -
          2.68618  4.42225  2.77519  2.73123  3.46354  2.40513  3.72494  3.29354  2.67741  2.69355  4.24690  2.90347  2.73739  3.18146  2.89801  2.37887  2.77519  2.98518  4.58477  3.61503
          0.01287  4.75512  5.47746  0.61958  0.77255  0.48576  0.95510
    224   2.83921  4.50147  3.99697  3.46421  3.38654  3.79935  4.26682  2.97888  3.38782  1.56574  3.66154  3.76361  4.26349  3.67332  3.67706  1.39336  2.68691  2.77845  5.18262  3.95132    225 s - - -
          2.68618  4.42225  2.77519  2.73123  3.46354  2.40513  3.72494  3.29354  2.67741  2.69355  4.24690  2.90347  2.73739  3.18146  2.89801  2.37887  2.77519  2.98518  4.58477  3.61503
          0.01287  4.75512  5.47746  0.61958  0.77255  0.48576  0.95510
    225   2.91092  4.42976  4.25869  3.69090  3.32339  1.70232  4.32196  2.75245  3.58069  1.45358  2.67371  3.94221  4.36126  3.82278  3.79807  3.27483  2.93104  2.61023  5.04797  3.85889    226 l - - -
          2.68618  4.42225  2.77519  2.73123  3.46354  2.40513  3.72494  3.29354  2.67741  2.69355  4.24690  2.90347  2.73739  3.18146  2.89801  2.37887  2.77519  2.98518  4.58477  3.61503
          0.01287  4.75512  5.47746  0.61958  0.77255  0.48576  0.95510
    226   2.09868  4.90820  3.34668  3.17302  5.04540  1.35297  4.53114  4.52336  3.48922  4.12817  4.92653  1.28610  4.19546  3.73609  3.91209  2.95646  3.30190  3.91914  6.30051  5.00103    227 n - - -
          2.68618  4.42225  2.77519  2.73123  3.46354  2.40513  3.72494  3.29354  2.67741  2.69355  4.24690  2.90347  2.73739  3.18146  2.89801  2.37887  2.77519  2.98518  4.58477  3.61503
          0.01287  4.75512  5.47746  0.61958  0.77255  0.48576  0.95510
    227   3.14661  5.21915  3.20644  3.16471  5.26215  1.17824  4.66761  4.87492  3.68871  4.44278  5.28824  1.02282  4.36966  3.89928  4.12088  3.22545  3.60545  4.26132  6.47081  5.16331    228 n - - -
          2.68618  4.42225  2.77519  2.73123  3.46354  2.40513  3.72494  3.29354  2.67741  2.69355  4.24690  2.90347  2.73739  3.18146  2.89801  2.37887  2.77519  2.98518  4.58477  3.61503
          0.01287  4.75512  5.47746  0.61958  0.77255  0.48576  0.95510
    228   2.49989  4.31068  4.40687  3.81965  3.20401  1.73751  4.30244  2.05563  3.68845  1.91783  2.66971  3.99898  4.34790  3.89401  3.84409  3.27849  3.09460  2.47161  4.93870  3.75454    229 g - - -
          2.68618  4.42225  2.77519  2.73123  3.46354  2.40513  3.72494  3.29354  2.67741  2.69355  4.24690  2.90347  2.73739  3.18146  2.89801  2.37887  2.77519  2.98518  4.58477  3.61503
          0.01287  4.75512  5.47746  0.61958  0.77255  0.48576  0.95510
    229   3.01612  4.46936  4.48691  3.89849  2.93141  4.13804  4.43130  2.24112  3.76069  1.85212  2.05883  4.11731  4.47401  3.97181  1.66899  3.43088  3.24444  2.53120  5.05206  3.88915    230 r - - -
          2.68618  4.42225  2.77519  2.73123  3.46354  2.40513  3.72494  3.29354  2.67741  2.69355  4.24690  2.90347  2.73739  3.18146  2.89801  2.37887  2.77519  2.98518  4.58477  3.61503
          0.01287  4.75512  5.47746  0.61958  0.77255  0.48576  0.95510
    230   1.25933  5.04769  3.92141  3.40326  4.83182  3.75205  4.31538  4.20105  2.79575  3.79518  4.66821  3.71730  4.33356  3.49852  1.11427  3.17670  3.42059  3.79418  5.95132  4.75632    231 r - - -
          2.68618  4.42225  2.77519  2.73123  3.46354  2.40513  3.72494  3.29354  2.67741  2.69355  4.24690  2.90347  2.73739  3.18146  2.89801  2.37887  2.77519  2.98518  4.58477  3.61503
          0.01287  4.75512  5.47746  0.61958  0.77255  0.48576  0.95510
    231   0.88284  4.64954  4.34047  4.21385  5.20841  1.11583  5.18406  4.65237  4.33973  4.36535  5.16482  4.07765  4.25602  4.53247  4.53025  2.93083  3.28707  3.91000  6.52598  5.42495    232 a - - -
          2.68618  4.42225  2.77519  2.73123  3.46354  2.40513  3.72494  3.29354  2.67741  2.69355  4.24690  2.90347  2.73739  3.18146  2.89801  2.37887  2.77519  2.98518  4.58477  3.61503
          0.01287  4.75512  5.47746  0.61958  0.77255  0.48576  0.95510
    232   1.01962  4.65314  4.33358  4.21287  5.21725  0.96350  5.18862  4.66280  4.34593  4.37550  5.17496  4.07875  4.25841  4.53745  4.53580  2.93394  3.29108  3.91703  6.53308  5.43318    233 g - - -
          2.68618  4.42225  2.77519  2.73123  3.46354  2.40513  3.72494  3.29354  2.67741  2.69355  4.24690  2.90347  2.73739  3.18146  2.89801  2.37887  2.77519  2.98518  4.58477  3.61503
          0.01287  4.75512  5.47746  0.61958  0.77255  0.48576  0.95510
    233   1.35163  4.47027  4.63664  4.10291  3.75419  4.09564  4.67917  1.52416  3.98865  2.66716  3.69456  4.24555  4.54780  4.21948  4.16661  3.10151  3.28309  1.79786  5.35922  4.16325    234 a - - -
          2.68618  4.42225  2.77519  2.73123  3.46354  2.40513  3.72494  3.29354  2.67741  2.69355  4.24690  2.90347  2.73739  3.18146  2.89801  2.37887  2.77519  2.98518  4.58477  3.61503
          0.01287  4.75512  5.47746  0.61958  0.77255  0.48576  0.95510
    234   2.96672  4.44103  4.36246  3.79191  3.53335  4.08246  1.72242  1.53775  3.64644  2.42489  3.52339  4.03485  4.44719  3.91716  3.85440  3.37987  3.06475  1.96503  5.10825  3.89197    235 i - - -
          2.68618  4.42225  2.77519  2.73123  3.46354  2.40513  3.72494  3.29354  2.67741  2.69355  4.24690  2.90347  2.73739  3.18146  2.89801  2.37887  2.77519  2.98518  4.58477  3.61503
          0.01287  4.75512  5.47746  0.61958  0.77255  0.48576  0.95510
    235   2.36606  5.45736  1.39705  2.55280  4.81253  3.60357  1.79960  4.29662  2.85451  3.81861  4.61267  3.10981  4.12023  3.13262  3.37248  2.87490  3.11979  3.88255  5.98600  4.56237    236 d - - -
          2.68618  4.42225  2.77519  2.73123  3.46354  2.40513  3.72494  3.29354  2.67741  2.69355  4.24690  2.90347  2.73739  3.18146  2.89801  2.37887  2.77519  2.98518  4.58477  3.61503
          0.01287  4.75512  5.47746  0.61958  0.77255  0.48576  0.95510
    236   2.42770  5.35261  1.14230  2.70993  5.07233  3.56267  4.24164  4.56311  3.20273  4.10593  4.91416  3.23555  4.19706  3.40590  3.73795  1.48541  3.41913  4.05891  6.27316  4.85028    237 d - - -
          2.68618  4.42225  2.77519  2.73123  3.46354  2.40513  3.72494  3.29354  2.67741  2.69355  4.24690  2.90347  2.73739  3.18146  2.89801  2.37887  2.77519  2.98518  4.58477  3.61503
          0.01287  4.75512  5.47746  0.61958  0.77255  0.48576  0.95510
    237   2.20690  4.81824  3.35149  2.80776  4.10621  3.62775  2.70068  3.50327  2.78827  2.72170  3.99219  3.28410  4.05980  3.13252  3.21980  1.62601  2.25923  3.20092  5.43612  4.13961    238 s - - -
          2.68618  4.42225  2.77519  2.73123  3.46354  2.40513  3.72494  3.29354  2.67741  2.69355  4.24690  2.90347  2.73739  3.18146  2.89801  2.37887  2.77519  2.98518  4.58477  3.61503
          0.01287  4.75512  5.47746  0.61958  0.77255  0.48576  0.95510
    238   2.80742  5.04731  1.74393  2.60932  3.60851  3.61201  2.81476  3.72300  2.62606  2.98999  4.12119  3.13468  4.01289  2.97312  3.09541  2.76531  2.01217  3.38816  5.53082  4.17550    239 d - - -
          2.68618  4.42225  2.77519  2.73123  3.46354  2.40513  3.72494  3.29354  2.67741  2.69355  4.24690  2.90347  2.73739  3.18146  2.89801  2.37887  2.77519  2.98518  4.58477  3.61503
          0.01287  4.75512  5.47746  0.61958  0.77255  0.48576  0.95510
    239   3.38173  5.76110  1.10222  2.77001  5.14809  3.79138  4.20804  4.68356  2.95820  4.15254  4.99499  3.31959  4.34544  3.36346  1.30511  3.31511  3.64858  4.26880  6.20370  4.84161    240 d - - -
          2.68618  4.42225  2.77519  2.73123  3.46354  2.40513  3.72494  3.29354  2.67741  2.69355  4.24690  2.90347  2.73739  3.18146  2.89801  2.37887  2.77519  2.98518  4.58477  3.61503
          0.01287  4.75512  5.47746  0.61958  0.77255  0.48576  0.95510
    240   1.25933  5.04769  3.92141  3.40326  4.83182  3.75205  4.31538  4.20105  2.79575  3.79518  4.66821  3.71730  4.33356  3.49852  1.11427  3.17670  3.42059  3.79418  5.95132  4.75632    241 r - - -
          2.68618  4.42225  2.77519  2.73123  3.46354  2.40513  3.72494  3.29354  2.67741  2.69355  4.24690  2.90347  2.73739  3.18146  2.89801  2.37887  2.77519  2.98518  4.58477  3.61503
          0.01287  4.75512  5.47746  0.61958  0.77255  0.48576  0.95510
    241   1.35274  4.88327  3.41813  2.96235  4.44970  3.39208  4.12661  3.83169  2.92813  3.47751  4.31300  3.39537  4.12005  1.49979  3.32866  2.91117  3.14765  3.05093  5.73375  4.43823    242 a - - -
          2.68618  4.42225  2.77519  2.73123  3.46354  2.40513  3.72494  3.29354  2.67741  2.69355  4.24690  2.90347  2.73739  3.18146  2.89801  2.37887  2.77519  2.98518  4.58477  3.61503
          0.01287  4.75512  5.47746  0.61958  0.77255  0.48576  0.95510
    242   2.57627  4.41775  3.95640  3.38405  3.53681  3.68586  4.15455  2.03698  3.30099  2.57751  2.37701  3.71545  4.24567  1.80119  3.58553  3.13820  3.06297  2.27352  5.03411  3.82402    243 q - - -
          2.68618  4.42225  2.77519  2.73123  3.46354  2.40513  3.72494  3.29354  2.67741  2.69355  4.24690  2.90347  2.73739  3.18146  2.89801  2.37887  2.77519  2.98518  4.58477  3.61503
          0.01287  4.75512  5.47746  0.61958  0.77255  0.48576  0.95510
    243   2.18109  4.37835  4.17033  3.59240  3.48318  3.95181  4.25044  1.88854  3.49391  2.44005  2.58326  3.86662  4.31809  2.12131  3.72877  3.23113  3.09704  2.02858  5.01437  3.81676    244 i - - -
          2.68618  4.42225  2.77519  2.73123  3.46354  2.40513  3.72494  3.29354  2.67741  2.69355  4.24690  2.90347  2.73739  3.18146  2.89801  2.37887  2.77519  2.98518  4.58477  3.61503
          0.01287  4.75512  5.47746  0.61958  0.77255  0.48576  0.95510
    244   2.19513  5.48158  2.86387  1.38517  4.83069  3.62446  3.94391  4.30245  2.72574  3.80160  4.58720  3.10978  4.10976  1.67441  3.20261  2.97698  3.27644  3.88644  5.95050  4.54049    245 e - - -
          2.68618  4.42225  2.77519  2.73123  3.46354  2.40513  3.72494  3.29354  2.67741  2.69355  4.24690  2.90347  2.73739  3.18146  2.89801  2.37887  2.77519  2.98518  4.58477  3.61503
          0.01287  4.75512  5.47746  0.61958  0.77255  0.48576  0.95510
    245   3.06832  4.86459  3.69721  1.41863  3.76367  3.98488  4.23110  3.02587  3.13946  1.60605  2.49355  3.64832  4.35742  3.48400  3.50600  3.25523  3.29977  2.94691  5.39320  4.17057    246 e - - -
          2.68618  4.42225  2.77519  2.73123  3.46354  2.40513  3.72494  3.29354  2.67741  2.69355  4.24690  2.90347  2.73739  3.18146  2.89801  2.37887  2.77519  2.98518  4.58477  3.61503
          0.01287  4.75512  5.47746  0.61958  0.77255  0.48576  0.95510
    246   3.82439  5.05030  5.78672  5.21716  3.51134  5.22748  5.58475  1.37276  5.08605  0.91685  2.34712  5.38121  5.32325  5.02765  5.06752  4.60991  4.04046  2.23733  5.67777  4.68362    247 l - - -
          2.68618  4.42225  2.77519  2.73123  3.46354  2.40513  3.72494  3.29354  2.67741  2.69355  4.24690  2.90347  2.73739  3.18146  2.89801  2.37887  2.77519  2.98518  4.58477  3.61503
          0.01287  4.75512  5.47746  0.61958  0.77255  0.48576  0.95510
    247   3.70874  4.90658  5.75360  5.26558  3.95811  5.28962  5.91444  0.68111  5.18546  1.84965  3.69639  5.43961  5.45953  5.34033  5.29980  4.71682  3.95854  1.69432  6.12250  4.98790    248 I - - -
          2.68618  4.42225  2.77519  2.73123  3.46354  2.40513  3.72494  3.29354  2.67741  2.69355  4.24690  2.90347  2.73739  3.18146  2.89801  2.37887  2.77519  2.98518  4.58477  3.61503
          0.01287  4.75512  5.47746  0.61958  0.77255  0.48576  0.95510
    248   2.96555  4.51506  4.14188  3.58411  3.48546  4.04207  4.36574  1.40939  3.50463  2.59547  3.44764  1.68702  4.41664  3.78713  3.78810  3.32586  3.07856  2.26239  5.22242  4.00216    249 i - - -
          2.68618  4.42225  2.77519  2.73123  3.46354  2.40513  3.72494  3.29354  2.67741  2.69355  4.24690  2.90347  2.73739  3.18146  2.89801  2.37887  2.77519  2.98518  4.58477  3.61503
          0.01287  4.75512  5.47746  0.61958  0.77255  0.48576  0.95510
    249   2.53227  2.09340  3.71654  3.19110  3.93923  3.63980  4.16861  3.29778  3.14970  2.36282  3.88995  1.67503  4.14513  3.46342  3.50968  2.34829  3.06937  3.01954  5.35723  4.11714    250 n - - -
          2.68618  4.42225  2.77519  2.73123  3.46354  2.40513  3.72494  3.29354  2.67741  2.69355  4.24690  2.90347  2.73739  3.18146  2.89801  2.37887  2.77519  2.98518  4.58477  3.61503
          0.01287  4.75512  5.47746  0.61958  0.77255  0.48576  0.95510
    250   2.38016  2.21209  3.31574  1.48636  4.39384  2.63048  4.02167  3.81240  2.85294  3.42718  4.23963  3.29257  4.05992  3.18777  3.30105  2.61162  2.95538  3.43614  5.66870  4.35209    251 e - - -
          2.68618  4.42225  2.77519  2.73123  3.46354  2.40513  3.72494  3.29354  2.67741  2.69355  4.24690  2.90347  2.73739  3.18146  2.89801  2.37887  2.77519  2.98518  4.58477  3.61503
          0.01287  4.75512  5.47746  0.61958  0.77255  0.48576  0.95510
    251   2.95020  4.05940  3.78283  1.48348  3.73377  3.92729  4.19619  2.57560  3.17689  1.57435  3.64688  3.65443  4.30366  3.49905  3.53120  3.18674  3.18635  2.70161  5.28098  4.05075    252 e - - -
          2.68618  4.42225  2.77519  2.73123  3.46354  2.40513  3.72494  3.29354  2.67741  2.69355  4.24690  2.90347  2.73739  3.18146  2.89801  2.37887  2.77519  2.98518  4.58477  3.61503
          0.01287  4.75512  5.47746  0.61958  0.77255  0.48576  0.95510
    252   1.48531  4.53631  4.54840  4.00084  3.08218  4.11801  4.56016  2.68470  3.87955  1.18305  3.44596  4.19007  4.52219  4.09013  4.05535  3.44836  3.13594  2.58910  5.18750  4.00365    253 l - - -
          2.68618  4.42225  2.77519  2.73123  3.46354  2.40513  3.72494  3.29354  2.67741  2.69355  4.24690  2.90347  2.73739  3.18146  2.89801  2.37887  2.77519  2.98518  4.58477  3.61503
          0.01287  4.75512  5.47746  0.61958  0.77255  0.48576  0.95510
    253   1.80835  5.21303  2.62200  1.83619  4.52348  3.31668  3.76626  3.48975  2.51842  3.50371  4.26404  2.89069  3.96639  2.77225  2.89375  2.71171  3.02038  3.03371  5.66754  4.27777    254 a - - -
          2.68618  4.42225  2.77519  2.73123  3.46354  2.40513  3.72494  3.29354  2.67741  2.69355  4.24690  2.90347  2.73739  3.18146  2.89801  2.37887  2.77519  2.98518  4.58477  3.61503
          0.01287  4.75512  5.47746  0.61958  0.77255  0.48576  0.95510
    254   2.78243  5.15933  2.19565  1.91809  4.45274  3.57832  3.77165  2.97308  2.39487  2.82317  3.59110  3.06939  3.97043  2.54286  2.80103  2.77244  3.01362  3.40022  5.62412  3.54071    255 e - - -
          2.68618  4.42225  2.77519  2.73123  3.46354  2.40513  3.72494  3.29354  2.67741  2.69355  4.24690  2.90347  2.73739  3.18146  2.89801  2.37887  2.77519  2.98518  4.58477  3.61503
          0.01287  4.75512  5.47746  0.61958  0.77255  0.48576  0.95510
    255   2.11908  4.96103  3.21757  2.59987  4.19294  2.34279  3.83255  3.13085  2.18585  2.42337  4.03508  3.17102  4.02006  2.91801  2.53299  2.83838  2.91771  3.28940  5.46735  4.14264    256 a - - -
          2.68618  4.42225  2.77519  2.73123  3.46354  2.40513  3.72494  3.29354  2.67741  2.69355  4.24690  2.90347  2.73739  3.18146  2.89801  2.37887  2.77519  2.98518  4.58477  3.61503
          0.01287  4.75512  5.47746  0.61958  0.77255  0.48576  0.95510
    256   1.98431  4.62251  3.11542  2.55841  4.06696  2.40218  3.36344  3.82922  2.55207  3.23719  4.17174  2.96910  3.98100  2.43777  2.23942  2.71452  2.90929  3.46553  5.58758  4.22309    257 a - - -
          2.68618  4.42225  2.77519  2.73123  3.46354  2.40513  3.72494  3.29354  2.67741  2.69355  4.24690  2.90347  2.73739  3.18146  2.89801  2.37887  2.77519  2.98518  4.58477  3.61503
          0.01287  4.75512  5.47746  0.61958  0.77255  0.48576  0.95510
    257   2.64190  5.28613  2.66295  2.19170  4.30068  3.18186  2.98772  4.11139  2.36680  3.58981  4.32782  2.68269  3.95105  2.68488  1.84903  2.55198  3.01470  3.67500  5.72057  4.07674    258 r - - -
          2.68618  4.42225  2.77519  2.73123  3.46354  2.40513  3.72494  3.29354  2.67741  2.69355  4.24690  2.90347  2.73739  3.18146  2.89801  2.37887  2.77519  2.98518  4.58477  3.61503
          0.01287  4.75512  5.47746  0.61958  0.77255  0.48576  0.95510
    258   2.53905  5.20275  2.50289  1.85685  3.61667  3.57029  3.76171  3.97329  2.36474  3.25769  2.56913  2.91434  3.96304  2.65903  2.81355  2.76275  2.82145  3.57395  5.65748  4.26932    259 e - - -
          2.68618  4.42225  2.77519  2.73123  3.46354  2.40513  3.72494  3.29354  2.67741  2.69355  4.24690  2.90347  2.73739  3.18146  2.89801  2.37887  2.77519  2.98518  4.58477  3.61503
          0.01287  4.75512  5.47746  0.61958  0.77255  0.48576  0.95510
    259   2.23321  5.04224  2.91324  2.49827  3.68840  1.95472  3.80456  3.72313  2.54305  3.30793  2.72383  3.02659  3.99466  2.70013  2.82551  2.80467  3.01710  3.38326  5.53352  4.18526    260 g - - -
          2.68618  4.42225  2.77519  2.73123  3.46354  2.40513  3.72494  3.29354  2.67741  2.69355  4.24690  2.90347  2.73739  3.18146  2.89801  2.37887  2.77519  2.98518  4.58477  3.61503
          0.01287  4.75512  5.47746  0.61958  0.77255  0.48576  0.95510
    260   2.76231  2.03817  4.29475  3.78102  3.77494  1.39274  4.44304  3.01860  3.67135  2.57014  3.76972  3.67239  4.25786  3.92261  3.88756  3.06647  3.10698  2.12137  5.27155  4.07552    261 g - - -
          2.68618  4.42225  2.77519  2.73123  3.46354  2.40513  3.72494  3.29354  2.67741  2.69355  4.24690  2.90347  2.73739  3.18146  2.89801  2.37887  2.77519  2.98518  4.58477  3.61503
          0.01287  4.75512  5.47746  0.61958  0.77255  0.48576  0.95510
    261   2.86407  2.29489  4.03049  3.45874  3.57795  3.91141  4.22000  2.60510  3.35988  2.45703  3.54906  3.77928  4.29316  1.71585  3.63702  3.18783  2.99918  1.91933  5.09036  3.88034    262 q - - -
          2.68618  4.42225  2.77519  2.73123  3.46354  2.40513  3.72494  3.29354  2.67741  2.69355  4.24690  2.90347  2.73739  3.18146  2.89801  2.37887  2.77519  2.98518  4.58477  3.61503
          0.01287  4.75512  5.47746  0.61958  0.77255  0.48576  0.95510
    262   2.80061  3.77229  3.76034  3.19135  3.61229  3.79683  4.06751  2.84862  3.13033  2.67412  2.31460  3.57332  3.94484  1.63318  3.46203  3.05101  2.63303  2.35286  5.07545  3.85017    263 q - - -
          2.68618  4.42225  2.77519  2.73123  3.46354  2.40513  3.72494  3.29354  2.67741  2.69355  4.24690  2.90347  2.73739  3.18146  2.89801  2.37887  2.77519  2.98518  4.58477  3.61503
          0.01287  4.75512  5.47746  0.61958  0.77255  0.48576  0.95510
    263   2.79025  3.92061  4.64421  4.04839  3.38011  4.03261  4.37411  1.95361  3.88019  2.35712  1.66572  4.13104  4.39521  4.05258  3.96350  3.11033  2.31368  1.95149  4.92823  3.74613    264 m - - -
          2.68618  4.42225  2.77519  2.73123  3.46354  2.40513  3.72494  3.29354  2.67741  2.69355  4.24690  2.90347  2.73739  3.18146  2.89801  2.37887  2.77519  2.98518  4.58477  3.61503
          0.01287  4.75512  5.47746  0.61958  0.77255  0.48576  0.95510
    264   3.23003  3.19726  5.20867  4.64029  3.66805  4.54640  4.96500  1.61812  4.48033  2.22358  1.85517  4.69504  4.85404  4.63227  4.53454  3.88856  3.46990  1.27608  5.40665  4.23540    265 v - - -
          2.68618  4.42225  2.77519  2.73123  3.46354  2.40513  3.72494  3.29354  2.67741  2.69355  4.24690  2.90347  2.73739  3.18146  2.89801  2.37887  2.77519  2.98518  4.58477  3.61503
          0.01287  4.75512  5.47746  0.61958  0.77255  0.48576  0.95510
    265   3.13243  4.73431  4.00480  1.55939  3.97916  4.18162  4.53102  2.05593  3.50416  2.75976  3.84768  3.93846  4.56347  3.83119  3.85703  3.48352  3.38041  1.28128  5.60224  4.35373    266 v - - -
          2.68618  4.42225  2.77519  2.73123  3.46354  2.40513  3.72494  3.29354  2.67741  2.69355  4.24690  2.90347  2.73739  3.18146  2.89801  2.37887  2.77519  2.98518  4.58477  3.61503
          0.01287  4.75512  5.47746  0.61958  0.77255  0.48576  0.95510
    266   3.45620  5.78083  2.83223  0.97853  5.37889  1.23691  4.43196  4.92925  3.43821  4.43477  5.30545  3.35674  4.40755  3.62023  3.96955  3.39858  3.79926  4.45477  6.49707  5.11086    267 e - - -
          2.68618  4.42225  2.77519  2.73123  3.46354  2.40513  3.72494  3.29354  2.67741  2.69355  4.24690  2.90347  2.73739  3.18146  2.89801  2.37887  2.77519  2.98518  4.58477  3.61503
          0.01287  4.75512  5.47746  0.61958  0.77255  0.48576  0.95510
    267   3.16538  5.05630  4.14669  4.07465  5.44490  0.87252  5.24597  5.03713  4.34958  4.64935  5.49990  4.21731  1.06533  4.58682  4.59702  3.34318  3.69857  4.33246  6.57116  5.56348    268 g - - -
          2.68618  4.42225  2.77519  2.73123  3.46354  2.40513  3.72494  3.29354  2.67741  2.69355  4.24690  2.90347  2.73739  3.18146  2.89801  2.37887  2.77519  2.98518  4.58477  3.61503
          0.01287  4.75512  5.47746  0.61958  0.77255  0.48576  0.95510
    268   3.17099  5.06078  4.14902  4.07720  5.44603  1.02720  5.24812  5.03919  4.35114  4.65110  5.50282  4.22101  0.90288  4.58960  4.59806  3.34876  3.70387  4.33627  6.57068  5.56443    269 p - - -
          2.68618  4.42225  2.77519  2.73123  3.46354  2.40513  3.72494  3.29354  2.67741  2.69355  4.24690  2.90347  2.73739  3.18146  2.89801  2.37887  2.77519  2.98518  4.58477  3.61503
          0.01287  4.75512  5.47746  0.61958  0.77255  0.48576  0.95510
    269   3.38716  5.35946  3.54066  3.40199  4.70580  0.98731  1.17902  4.71361  3.55570  4.25093  5.15583  3.82201  4.53629  3.94821  3.88668  3.46985  3.78736  4.25702  6.01574  4.63969    270 g - - -
          2.68618  4.42225  2.77519  2.73123  3.46354  2.40513  3.72494  3.29354  2.67741  2.69355  4.24690  2.90347  2.73739  3.18146  2.89801  2.37887  2.77519  2.98518  4.58477  3.61503
          0.01287  4.75512  5.47746  0.61958  0.77255  0.48576  0.95510
    270   3.00773  4.46590  4.43556  3.86188  3.48866  4.13475  1.54879  2.00965  3.71542  2.16387  3.49383  4.09333  4.48823  3.97130  3.91151  3.43256  3.24282  1.72412  5.09525  3.86654    271 h - - -
          2.68618  4.42225  2.77519  2.73123  3.46354  2.40513  3.72494  3.29354  2.67741  2.69355  4.24690  2.90347  2.73739  3.18146  2.89801  2.37887  2.77519  2.98518  4.58477  3.61503
          0.01287  4.75512  5.47746  0.61958  0.77255  0.48576  0.95510
    271   3.18342  4.57036  4.82057  4.26963  3.74944  4.40786  4.84925  1.63953  4.14843  2.50536  3.43225  4.45977  1.62036  4.38232  4.32481  3.74063  3.43604  1.38843  5.45936  4.26817    272 v - - -
          2.68618  4.42225  2.77519  2.73123  3.46354  2.40513  3.72494  3.29354  2.67741  2.69355  4.24690  2.90347  2.73739  3.18146  2.89801  2.37887  2.77519  2.98518  4.58477  3.61503
          0.01287  4.75512  5.47746  0.61958  0.77255  0.48576  0.95510
    272   3.29290  4.75594  4.68714  4.15378  3.54452  4.39148  4.78359  2.16449  4.00029  1.27500  3.41996  4.40138  1.40035  4.24292  4.18875  3.73025  3.54626  2.60377  5.37678  4.21961    273 l - - -
          2.68618  4.42225  2.77519  2.73123  3.46354  2.40513  3.72494  3.29354  2.67741  2.69355  4.24690  2.90347  2.73739  3.18146  2.89801  2.37887  2.77519  2.98518  4.58477  3.61503
          0.01287  4.75512  5.47746  0.61958  0.77255  0.48576  0.95510
    273   3.10995  4.70823  1.65139  3.54565  3.64539  4.15574  4.43788  1.95785  3.50827  1.50902  3.21148  3.93566  4.50176  3.78319  3.83031  3.43083  3.34256  2.57494  5.33815  4.14408    274 l - - -
          2.68618  4.42225  2.77519  2.73123  3.46354  2.40513  3.72494  3.29354  2.67741  2.69355  4.24690  2.90347  2.73739  3.18146  2.89801  2.37887  2.77519  2.98518  4.58477  3.61503
          0.01287  4.75512  5.47746  0.61958  0.77255  0.48576  0.95510
    274   3.32202  5.98768  1.25781  1.36995  5.27827  3.63239  4.13395  4.82000  2.85382  4.26949  5.08740  2.17911  4.23337  3.04870  3.72172  3.19611  3.59956  4.35680  6.40715  4.87916    275 d - - -
          2.68618  4.42225  2.77519  2.73123  3.46354  2.40513  3.72494  3.29354  2.67741  2.69355  4.24690  2.90347  2.73739  3.18146  2.89801  2.37887  2.77519  2.98518  4.58477  3.61503
          0.01287  4.75512  5.47746  0.61958  0.77255  0.48576  0.95510
    275   2.88169  4.79759  3.43575  1.57001  3.96031  3.76863  4.00356  1.69693  2.86673  2.92326  3.64704  3.38631  4.15978  2.91182  3.26778  3.01427  3.11442  2.83927  5.37151  4.09797    276 e - - -
          2.68618  4.42225  2.77519  2.73123  3.46354  2.40513  3.72494  3.29354  2.67741  2.69355  4.24690  2.90347  2.73739  3.18146  2.89801  2.37887  2.77519  2.98518  4.58477  3.61503
          0.01287  4.75512  5.47746  0.61958  0.77255  0.48576  0.95510
    276   2.54753  4.86485  3.07231  1.74506  4.06711  3.68991  3.95259  1.60241  2.83035  3.09516  3.96211  3.27774  4.10480  3.05228  3.26689  2.95259  3.09718  3.00428  5.42460  4.12767    277 i - - -
          2.68618  4.42225  2.77519  2.73123  3.46354  2.40513  3.72494  3.29354  2.67741  2.69355  4.24690  2.90347  2.73739  3.18146  2.89801  2.37887  2.77519  2.98518  4.58477  3.61503
          0.01287  4.75512  5.47746  0.61958  0.77255  0.48576  0.95510
    277   1.92994  5.20397  3.06195  1.77820  4.52025  2.72058  3.77422  3.98101  2.52789  3.50217  3.89797  3.06009  3.15593  2.60423  3.01330  2.70331  2.80744  3.58161  5.66858  4.28117    278 e - - -
          2.68618  4.42225  2.77519  2.73123  3.46354  2.40513  3.72494  3.29354  2.67741  2.69355  4.24690  2.90347  2.73739  3.18146  2.89801  2.37887  2.77519  2.98518  4.58477  3.61503
          0.01287  4.75512  5.47746  0.61958  0.77255  0.48576  0.95510
    278   1.63670  4.83475  3.47238  3.07964  4.73391  2.53767  4.29742  4.17732  3.16331  3.78342  4.57577  1.41032  4.11117  3.47439  3.59192  2.85829  2.16398  3.67311  5.98915  4.69085    279 n - - -
          2.68618  4.42225  2.77519  2.73123  3.46354  2.40513  3.72494  3.29354  2.67741  2.69355  4.24690  2.90347  2.73739  3.18146  2.89801  2.37887  2.77519  2.98518  4.58477  3.61503
          0.01287  4.75512  5.47746  0.61958  0.77255  0.48576  0.95510
    279   2.88378  4.52783  3.91854  3.39731  3.74277  3.87571  4.26714  1.98625  3.34306  2.75449  3.70395  1.60327  4.30231  3.64221  3.65624  2.82487  3.14680  1.78208  5.24478  4.01639    280 n - - -
          2.68618  4.42225  2.77519  2.73123  3.46354  2.40513  3.72494  3.29354  2.67741  2.69355  4.24690  2.90347  2.73739  3.18146  2.89801  2.37887  2.77519  2.98518  4.58477  3.61503
          0.01287  4.75512  5.47746  0.61958  0.77255  0.48576  0.95510
    280   2.81636  4.29055  4.27934  3.69026  3.39197  3.92132  4.22230  1.72492  2.79582  2.26588  2.63498  3.89963  4.28847  3.19546  3.53296  3.20863  3.04814  1.70845  4.90818  3.71741    281 v - - -
          2.68618  4.42225  2.77519  2.73123  3.46354  2.40513  3.72494  3.29354  2.67741  2.69355  4.24690  2.90347  2.73739  3.18146  2.89801  2.37887  2.77519  2.98518  4.58477  3.61503
          0.01287  4.75512  5.47746  0.61958  0.77255  0.48576  0.95510
    281   2.79616  4.27541  4.24901  3.66117  3.37814  3.89661  4.19734  2.21087  3.02828  1.43647  2.56580  3.62279  4.26581  3.59615  3.38521  3.18223  2.65822  2.33338  4.88655  3.69465    282 l - - -
          2.68618  4.42225  2.77519  2.73123  3.46354  2.40513  3.72494  3.29354  2.67741  2.69355  4.24690  2.90347  2.73739  3.18146  2.89801  2.37887  2.77519  2.98518  4.58477  3.61503
          0.01287  4.75512  5.47746  0.61958  0.77255  0.48576  0.95510
    282   2.83682  4.49509  3.81202  2.44482  3.58799  3.84468  4.10604  2.37132  3.18012  1.68565  2.90832  3.62170  4.21683  2.28053  3.50555  3.09860  3.06802  2.42422  5.08437  3.86692    283 l - - -
          2.68618  4.42225  2.77519  2.73123  3.46354  2.40513  3.72494  3.29354  2.67741  2.69355  4.24690  2.90347  2.73739  3.18146  2.89801  2.37887  2.77519  2.98518  4.58477  3.61503
          0.01287  4.75512  5.47746  0.61958  0.77255  0.48576  0.95510
    283   2.48265  5.26596  3.11081  2.19104  4.59416  3.61267  3.78439  4.05000  1.52808  3.55252  3.06969  3.09292  4.00550  2.12302  2.92173  2.82019  3.07121  3.64842  5.69886  4.32467    284 k - - -
          2.68618  4.42225  2.77519  2.73123  3.46354  2.40513  3.72494  3.29354  2.67741  2.69355  4.24690  2.90347  2.73739  3.18146  2.89801  2.37887  2.77519  2.98518  4.58477  3.61503
          0.01287  4.75512  5.47746  0.61958  0.77255  0.48576  0.95510
    284   3.26463  5.66094  3.87416  2.95035  5.18849  4.07136  3.96025  4.51008  1.04491  3.88530  4.73211  3.55879  4.41549  3.07861  1.31788  3.15189  3.60506  4.16343  5.88405  4.72486    285 k - - -
          2.68618  4.42225  2.77519  2.73123  3.46354  2.40513  3.72494  3.29354  2.67741  2.69355  4.24690  2.90347  2.73739  3.18146  2.89801  2.37887  2.77519  2.98518  4.58477  3.61503
          0.01287  4.75512  5.47746  0.61958  0.77255  0.48576  0.95510
    285   2.72315  4.88372  3.41704  2.74798  4.09163  3.72851  3.90087  3.47112  1.99827  2.52613  2.12608  3.31038  4.10819  3.09207  1.97343  2.95846  3.09410  3.04332  5.39556  4.11940    286 r - - -
          2.68618  4.42225  2.77519  2.73123  3.46354  2.40513  3.72494  3.29354  2.67741  2.69355  4.24690  2.90347  2.73739  3.18146  2.89801  2.37887  2.77519  2.98518  4.58477  3.61503
          0.01287  4.75512  5.47746  0.61958  0.77255  0.48576  0.95510
    286   2.85763  4.43637  4.10413  3.54115  3.55961  3.88663  4.26434  2.80661  3.44328  2.21698  1.73871  3.82671  4.29682  3.71338  3.70132  1.63285  2.95484  2.44491  5.09336  3.89301    287 s - - -
          2.68618  4.42225  2.77519  2.73123  3.46354  2.40513  3.72494  3.29354  2.67741  2.69355  4.24690  2.90347  2.73739  3.18146  2.89801  2.37887  2.77519  2.98518  4.58477  3.61503
          0.01287  4.75512  5.47746  0.61958  0.77255  0.48576  0.95510
    287   2.68748  3.04133  2.97602  2.73907  4.45643  2.18877  3.95153  3.89296  2.75266  3.47549  4.26786  2.40089  4.02727  3.09528  3.21531  1.68741  2.64365  3.49645  5.68850  4.34964    288 s - - -
          2.68618  4.42225  2.77519  2.73123  3.46354  2.40513  3.72494  3.29354  2.67741  2.69355  4.24690  2.90347  2.73739  3.18146  2.89801  2.37887  2.77519  2.98518  4.58477  3.61503
          0.01287  4.75512  5.47746  0.61958  0.77255  0.48576  0.95510
    288   2.71611  5.29193  2.65641  2.31459  4.62798  2.05380  3.34381  4.10881  2.39821  3.59310  4.05111  2.02705  3.96205  2.85964  2.74417  2.63296  3.03090  3.67794  5.72904  4.32141    289 n - - -
          2.68618  4.42225  2.77519  2.73123  3.46354  2.40513  3.72494  3.29354  2.67741  2.69355  4.24690  2.90347  2.73739  3.18146  2.89801  2.37887  2.77519  2.98518  4.58477  3.61503
          0.01287  4.75512  5.47746  0.61958  0.77255  0.48576  0.95510
    289   1.84842  5.28115  2.87426  2.24743  4.61568  2.86357  3.34064  4.09485  2.20421  3.58161  4.32537  2.18621  3.95967  2.85663  2.84936  2.75932  3.02534  3.66628  5.71937  4.05213    290 a - - -
          2.68618  4.42225  2.77519  2.73123  3.46354  2.40513  3.72494  3.29354  2.67741  2.69355  4.24690  2.90347  2.73739  3.18146  2.89801  2.37887  2.77519  2.98518  4.58477  3.61503
          0.01287  4.75512  5.47746  0.61958  0.77255  0.48576  0.95510
    290   1.63446  4.93462  3.33631  2.81678  4.34653  3.61216  3.97496  3.74846  2.22611  3.36625  3.86158  3.29044  1.72837  3.14063  3.15821  2.80636  3.09864  3.40188  5.60963  4.30314    291 a - - -
          2.68618  4.42225  2.77519  2.73123  3.46354  2.40513  3.72494  3.29354  2.67741  2.69355  4.24690  2.90347  2.73739  3.18146  2.89801  2.37887  2.77519  2.98518  4.58477  3.61503
          0.01287  4.75512  5.47746  0.61958  0.77255  0.48576  0.95510
    291   3.38326  4.87148  4.47267  4.00907  1.68120  4.30559  4.03797  3.40110  3.91754  2.99235  4.02352  4.13136  1.34054  4.09400  4.11409  3.32552  3.62923  3.21919  4.38095  1.80482    292 p - - -
          2.68618  4.42225  2.77519  2.73123  3.46354  2.40513  3.72494  3.29354  2.67741  2.69355  4.24690  2.90347  2.73739  3.18146  2.89801  2.37887  2.77519  2.98518  4.58477  3.61503
          0.01287  4.75512  5.47746  0.61958  0.77255  0.48576  0.95510
    292   4.83796  5.75249  5.61212  5.55259  1.24666  5.29084  3.48717  4.44385  5.33021  3.58428  4.95523  4.80895  5.54351  4.98568  5.13508  4.69824  5.02752  4.38838  3.98643  0.62466    293 Y - - -
          2.68618  4.42225  2.77519  2.73123  3.46354  2.40513  3.72494  3.29354  2.67741  2.69355  4.24690  2.90347  2.73739  3.18146  2.89801  2.37887  2.77519  2.98518  4.58477  3.61503
          0.01287  4.75512  5.47746  0.61958  0.77255  0.48576  0.95510
    293   3.13261  4.52723  4.76833  4.20668  3.21812  4.26772  4.43825  2.65757  4.03162  2.33540  2.12126  4.30442  4.61058  4.20530  4.13504  3.58556  3.36810  1.73223  4.88007  1.38316    294 y - - -
          2.68618  4.42225  2.77519  2.73123  3.46354  2.40513  3.72494  3.29354  2.67741  2.69355  4.24690  2.90347  2.73739  3.18146  2.89801  2.37887  2.77519  2.98518  4.58477  3.61503
          0.01287  4.75512  5.47746  0.61958  0.77255  0.48576  0.95510
    294   3.86788  5.11486  5.72816  5.14974  3.44048  5.20801  5.52210  2.55228  5.00009  0.91124  1.39446  5.34083  5.29870  4.94355  4.99049  4.58409  4.07903  2.09011  5.61671  4.63414    295 l - - -
          2.68618  4.42225  2.77519  2.73123  3.46354  2.40513  3.72494  3.29354  2.67741  2.69355  4.24690  2.90347  2.73739  3.18146  2.89801  2.37887  2.77519  2.98518  4.58477  3.61503
          0.01287  4.75512  5.47746  0.61958  0.77255  0.48576  0.95510
    295   3.23823  4.93349  4.34397  4.06738  4.15939  1.20657  4.89820  3.49421  4.00690  0.96819  4.20906  4.25871  4.60587  4.33659  4.21590  3.49754  3.63625  3.33806  5.75210  4.53845    296 l - - -
          2.68618  4.42225  2.77519  2.73123  3.46354  2.40513  3.72494  3.29354  2.67741  2.69355  4.24690  2.90347  2.73739  3.18146  2.89801  2.37887  2.77519  2.98518  4.58477  3.61503
          0.01287  4.75512  5.47746  0.61958  0.77255  0.48576  0.95510
    296   3.16538  5.05630  4.14669  4.07465  5.44490  0.87252  5.24597  5.03713  4.34958  4.64935  5.49990  4.21731  1.06533  4.58682  4.59702  3.34318  3.69857  4.33246  6.57116  5.56348    297 g - - -
          2.68618  4.42225  2.77519  2.73123  3.46354  2.40513  3.72494  3.29354  2.67741  2.69355  4.24690  2.90347  2.73739  3.18146  2.89801  2.37887  2.77519  2.98518  4.58477  3.61503
          0.01287  4.75512  5.47746  0.61958  0.77255  0.48576  0.95510
    297   3.28373  4.73461  4.70893  4.17151  3.54679  4.39740  4.78575  2.02322  4.02002  1.34224  3.42301  4.41137  1.40798  4.25633  4.20287  3.73405  3.53480  2.55944  5.37056  4.21377    298 l - - -
          2.68618  4.42225  2.77519  2.73123  3.46354  2.40513  3.72494  3.29354  2.67741  2.69355  4.24690  2.90347  2.73739  3.18146  2.89801  2.37887  2.77519  2.98518  4.58477  3.61503
          0.01287  4.75512  5.47746  0.61958  0.77255  0.48576  0.95510
    298   2.73443  4.28265  4.44700  3.85923  3.40031  3.97739  4.30918  1.79668  3.72026  1.77408  3.40236  4.01527  2.66865  3.92267  3.86155  3.13096  2.40385  1.98883  4.93374  3.74631    299 l - - -
          2.68618  4.42225  2.77519  2.73123  3.46354  2.40513  3.72494  3.29354  2.67741  2.69355  4.24690  2.90347  2.73739  3.18146  2.89801  2.37887  2.77519  2.98518  4.58477  3.61503
          0.01287  4.75512  5.47746  0.61958  0.77255  0.48576  0.95510
    299   2.34292  3.71411  4.06027  3.49096  3.52432  3.82595  4.19372  2.74384  3.40557  2.47184  3.51801  3.76848  2.40999  3.66209  3.66055  3.01002  1.85092  1.86749  5.01673  3.81302    300 t - - -
          2.68618  4.42225  2.77519  2.73123  3.46354  2.40513  3.72494  3.29354  2.67741  2.69355  4.24690  2.90347  2.73739  3.18146  2.89801  2.37887  2.77519  2.98518  4.58477  3.61503
          0.01287  4.75512  5.47746  0.61958  0.77255  0.48576  0.95510
    300   2.45165  2.91709  1.62994  2.83104  4.28708  3.57682  4.00352  3.68176  2.84712  3.21259  4.14939  3.29792  4.06111  3.18030  3.29115  2.67851  1.89117  3.33609  5.58819  4.28056    301 d - - -
          2.68618  4.42225  2.77519  2.73123  3.46354  2.40513  3.72494  3.29354  2.67741  2.69355  4.24690  2.90347  2.73739  3.18146  2.89801  2.37887  2.77519  2.98518  4.58477  3.61503
          0.01287  4.75512  5.47746  0.61958  0.77255  0.48576  0.95510
    301   2.80981  4.24446  1.61850  2.96924  3.86619  3.73105  4.01242  2.47840  2.94737  2.90409  3.79221  3.41764  4.13329  3.26888  3.34796  2.61322  2.70165  2.17427  5.27926  4.01726    302 d - - -
          2.68618  4.42225  2.77519  2.73123  3.46354  2.40513  3.72494  3.29354  2.67741  2.69355  4.24690  2.90347  2.73739  3.18146  2.89801  2.37887  2.77519  2.98518  4.58477  3.61503
          0.01287  4.75512  5.47746  0.61958  0.77255  0.48576  0.95510
    302   1.84453  4.37458  4.02188  3.45570  3.53762  2.54931  4.18025  1.88321  3.37404  2.61839  3.53042  3.74326  4.22389  3.63572  3.46694  2.90632  2.62240  2.14533  5.02482  3.81932    303 a - - -
          2.68618  4.42225  2.77519  2.73123  3.46354  2.40513  3.72494  3.29354  2.67741  2.69355  4.24690  2.90347  2.73739  3.18146  2.89801  2.37887  2.77519  2.98518  4.58477  3.61503
          0.01287  4.75512  5.47746  0.61958  0.77255  0.48576  0.95510
    303   1.03552  4.62386  4.04194  3.63297  4.78224  1.97100  4.66287  4.21543  3.63214  3.87552  4.67706  3.77830  2.01676  3.91268  3.97035  2.62313  2.96429  3.37902  6.10860  4.89866    304 a - - -
          2.68618  4.42225  2.77519  2.73123  3.46354  2.40513  3.72494  3.29354  2.67741  2.69355  4.24690  2.90347  2.73739  3.18146  2.89801  2.37887  2.77519  2.98518  4.58477  3.61503
          0.01287  4.75512  5.47746  0.61958  0.77255  0.48576  0.95510
    304   1.63888  4.64642  4.07119  3.83616  5.06142  1.18472  4.90612  4.51792  3.94795  4.18258  4.97132  3.88890  1.55948  4.18555  4.23911  2.87657  3.21893  3.82928  6.37457  5.20227    305 g - - -
          2.68618  4.42225  2.77519  2.73123  3.46354  2.40513  3.72494  3.29354  2.67741  2.69355  4.24690  2.90347  2.73739  3.18146  2.89801  2.37887  2.77519  2.98518  4.58477  3.61503
          0.01287  4.75512  5.47746  0.61958  0.77255  0.48576  0.95510
    305   2.57813  4.59156  3.59198  3.04771  3.32632  1.79750  4.02197  3.14533  3.01144  2.84475  3.72945  3.46633  3.65003  3.32723  3.19022  2.88688  3.04682  2.90361  5.16769  1.91805    306 g - - -
          2.68618  4.42225  2.77519  2.73123  3.46354  2.40513  3.72494  3.29354  2.67741  2.69355  4.24690  2.90347  2.73739  3.18146  2.89801  2.37887  2.77519  2.98518  4.58477  3.61503
          0.01287  4.75512  5.47746  0.61958  0.77255  0.48576  0.95510
    306   2.85213  4.89843  1.73171  2.78083  3.33828  3.70330  3.87651  3.49624  2.77141  3.02306  3.78198  3.27279  4.09343  3.00074  3.00195  2.92548  3.08363  3.21545  5.22675  1.88577    307 d - - -
          2.68618  4.42225  2.77519  2.73123  3.46354  2.40513  3.72494  3.29354  2.67741  2.69355  4.24690  2.90347  2.73739  3.18146  2.89801  2.37887  2.77519  2.98518  4.58477  3.61503
          0.01287  4.75512  5.47746  0.61958  0.77255  0.48576  0.95510
    307   3.43820  6.03077  1.01451  2.54150  5.14674  3.66839  1.48119  4.88180  3.27519  4.34773  5.21581  2.94649  4.30767  3.40975  3.87557  3.30871  3.73512  4.43925  6.38781  4.83058    308 d - - -
          2.68618  4.42225  2.77519  2.73123  3.46354  2.40513  3.72494  3.29354  2.67741  2.69355  4.24690  2.90347  2.73739  3.18146  2.89801  2.37887  2.77519  2.98518  4.58477  3.61503
          0.01287  4.75512  5.47746  0.61958  0.77255  0.48576  0.95510
    308   2.79734  4.62706  3.00193  2.95376  3.77877  3.73100  1.86143  1.88024  2.91235  2.77137  3.50160  3.28791  4.11436  3.23976  3.13922  2.96579  3.02888  2.74390  5.19070  3.93336    309 h - - -
          2.68618  4.42225  2.77519  2.73123  3.46354  2.40513  3.72494  3.29354  2.67741  2.69355  4.24690  2.90347  2.73739  3.18146  2.89801  2.37887  2.77519  2.98518  4.58477  3.61503
          0.01287  4.75512  5.47746  0.61958  0.77255  0.48576  0.95510
    309   2.63365  4.35100  4.08283  3.50645  3.47955  3.87402  4.18322  1.55526  3.40954  2.49063  3.47446  3.78668  4.25460  3.66734  3.04660  2.48029  2.26004  2.15626  4.97848  3.77597    310 i - - -
          2.68618  4.42225  2.77519  2.73123  3.46354  2.40513  3.72494  3.29354  2.67741  2.69355  4.24690  2.90347  2.73739  3.18146  2.89801  2.37887  2.77519  2.98518  4.58477  3.61503
          0.01287  4.75512  5.47746  0.61958  0.77255  0.48576  0.95510
    310   1.45145  4.51421  4.13514  3.65184  4.14157  3.55277  4.50859  3.41106  3.59458  3.21191  4.09891  3.81931  4.19462  3.86563  3.88544  2.18703  1.73270  1.85676  5.58599  4.38403    311 a - - -
          2.68618  4.42225  2.77519  2.73123  3.46354  2.40513  3.72494  3.29354  2.67741  2.69355  4.24690  2.90347  2.73739  3.18146  2.89801  2.37887  2.77519  2.98518  4.58477  3.61503
          0.01287  4.75512  5.47746  0.61958  0.77255  0.48576  0.95510
    311   0.64663  4.57014  4.40246  4.14758  5.03252  3.37296  5.04779  4.44379  4.14878  4.16035  4.95712  4.00958  4.19025  4.37441  4.36671  1.65608  2.80175  3.76062  6.38349  5.24721    312 A - - -
          2.68618  4.42225  2.77519  2.73123  3.46354  2.40513  3.72494  3.29354  2.67741  2.69355  4.24690  2.90347  2.73739  3.18146  2.89801  2.37887  2.77519  2.98518  4.58477  3.61503
          0.01287  4.75512  5.47746  0.61958  0.77255  0.48576  0.95510
    312   1.41150  4.44455  4.45117  3.90615  3.68351  4.00033  4.52534  1.37951  3.79329  2.63608  3.44719  4.09293  4.44731  4.03817  3.99658  2.94916  3.21406  2.29021  5.25499  4.05864    313 i - - -
          2.68618  4.42225  2.77519  2.73123  3.46354  2.40513  3.72494  3.29354  2.67741  2.69355  4.24690  2.90347  2.73739  3.18146  2.89801  2.37887  2.77519  2.98518  4.58477  3.61503
          0.01287  4.75512  5.47746  0.61958  0.77255  0.48576  0.95510
    313   3.05907  4.57914  4.63201  4.16571  3.90910  1.50415  4.83900  1.21301  4.06369  2.72893  3.82653  4.31019  4.61404  4.32492  4.26262  3.49276  3.38263  2.00824  5.57011  4.36320    314 i - - -
          2.68618  4.42225  2.77519  2.73123  3.46354  2.40513  3.72494  3.29354  2.67741  2.69355  4.24690  2.90347  2.73739  3.18146  2.89801  2.37887  2.77519  2.98518  4.58477  3.61503
          0.01287  4.75512  5.47746  0.61958  0.77255  0.48576  0.95510
    314   1.01962  4.65314  4.33358  4.21287  5.21725  0.96350  5.18862  4.66280  4.34593  4.37550  5.17496  4.07875  4.25841  4.53745  4.53580  2.93394  3.29108  3.91703  6.53308  5.43318    315 g - - -
          2.68618  4.42225  2.77519  2.73123  3.46354  2.40513  3.72494  3.29354  2.67741  2.69355  4.24690  2.90347  2.73739  3.18146  2.89801  2.37887  2.77519  2.98518  4.58477  3.61503
          0.01287  4.75512  5.47746  0.61958  0.77255  0.48576  0.95510
    315   0.45505  4.58928  4.41071  4.26083  5.10550  3.38305  5.16009  4.51710  4.30876  4.26112  5.07060  4.06450  4.21943  4.51825  4.48125  2.14988  3.23021  3.81028  6.46745  5.33677    316 A - - -
          2.68618  4.42225  2.77519  2.73123  3.46354  2.40513  3.72494  3.29354  2.67741  2.69355  4.24690  2.90347  2.73739  3.18146  2.89801  2.37887  2.77519  2.98518  4.58477  3.61503
          0.01287  4.75512  5.47746  0.61958  0.77255  0.48576  0.95510
    316   1.66839  4.39609  3.17625  2.32807  4.24134  3.61216  3.64614  3.66022  2.61347  2.66178  4.06939  2.82304  4.00334  2.65249  3.07803  2.28138  3.01671  3.18146  5.49951  4.16163    317 a - - -
          2.68618  4.42225  2.77519  2.73123  3.46354  2.40513  3.72494  3.29354  2.67741  2.69355  4.24690  2.90347  2.73739  3.18146  2.89801  2.37887  2.77519  2.98518  4.58477  3.61503
          0.01287  4.75512  5.47746  0.61958  0.77255  0.48576  0.95510
    317   2.27656  4.85960  3.27188  2.59372  4.06541  3.64679  3.69356  3.04517  2.69886  2.45969  3.61524  3.03948  4.03476  2.50205  3.14420  1.76241  2.88211  3.17305  5.38635  4.08002    318 s - - -
          2.68618  4.42225  2.77519  2.73123  3.46354  2.40513  3.72494  3.29354  2.67741  2.69355  4.24690  2.90347  2.73739  3.18146  2.89801  2.37887  2.77519  2.98518  4.58477  3.61503
          0.01287  4.75512  5.47746  0.61958  0.77255  0.48576  0.95510
    318   1.57987  3.85447  4.40607  4.00341  4.70499  3.40879  4.85684  4.05884  3.93599  3.80472  4.63695  3.95548  4.17831  4.18468  4.18995  0.79553  2.97041  3.06358  6.09241  4.92649    319 s - - -
          2.68618  4.42225  2.77519  2.73123  3.46354  2.40513  3.72494  3.29354  2.67741  2.69355  4.24690  2.90347  2.73739  3.18146  2.89801  2.37887  2.77519  2.98518  4.58477  3.61503
          0.01287  4.75512  5.47746  0.61958  0.77255  0.48576  0.95510
    319   1.59913  4.77877  3.38235  2.81979  3.98831  3.67525  3.91482  3.37503  2.76639  3.03520  3.45093  3.29667  4.07238  3.12420  2.11081  2.22287  2.95610  3.10054  4.31216  4.05552    320 a - - -
          2.68618  4.42225  2.77519  2.73123  3.46354  2.40513  3.72494  3.29354  2.67741  2.69355  4.24690  2.90347  2.73739  3.18146  2.89801  2.37887  2.77519  2.98518  4.58477  3.61503
          0.01287  4.75512  5.47746  0.61958  0.77255  0.48576  0.95510
    320   2.36164  4.76257  3.35883  2.79744  3.38469  3.67736  3.08063  3.33154  2.38533  2.99535  3.68636  3.28051  4.06299  3.11136  2.44986  2.39430  3.01943  3.06330  3.87310  2.30042    321 y - - -
          2.68618  4.42225  2.77519  2.73123  3.46354  2.40513  3.72494  3.29354  2.67741  2.69355  4.24690  2.90347  2.73739  3.18146  2.89801  2.37887  2.77519  2.98518  4.58477  3.61503
          0.01287  4.75512  5.47746  0.61958  0.77255  0.48576  0.95510
    321   2.24078  4.15946  3.78786  3.21975  3.08529  1.80634  3.16591  2.94929  3.16170  2.61222  3.57131  3.58993  4.18309  3.45004  3.48521  3.05795  3.03429  2.66171  5.01901  2.40511    322 g - - -
          2.68618  4.42225  2.77519  2.73123  3.46354  2.40513  3.72494  3.29354  2.67741  2.69355  4.24690  2.90347  2.73739  3.18146  2.89801  2.37887  2.77519  2.98518  4.58477  3.61503
          0.01287  4.75512  5.47746  0.61958  0.77255  0.48576  0.95510
    322   1.11348  3.27298  4.69778  4.44068  4.99503  0.99617  5.17080  4.39449  4.36544  4.13347  4.93942  4.11580  4.20179  4.55435  4.51139  2.85192  3.18719  3.72431  6.37177  5.26661    323 g - - -
          2.68618  4.42225  2.77519  2.73123  3.46354  2.40513  3.72494  3.29354  2.67741  2.69355  4.24690  2.90347  2.73739  3.18146  2.89801  2.37887  2.77519  2.98518  4.58477  3.61503
          0.01287  4.75512  5.47746  0.61958  0.77255  0.48576  0.95510
    323   1.31419  3.83820  1.48686  2.99999  4.48927  3.53961  4.19687  3.80495  3.06932  3.52053  4.35550  3.41996  4.11439  3.38293  3.50375  2.88632  3.13646  3.19411  5.79821  4.49713    324 a - - -
          2.68618  4.42225  2.77519  2.73123  3.46354  2.40513  3.72494  3.29354  2.67741  2.69355  4.24690  2.90347  2.73739  3.18146  2.89801  2.37887  2.77519  2.98518  4.58477  3.61503
          0.01287  4.75512  5.47746  0.61958  0.77255  0.48576  0.95510
    324   2.94454  4.82545  1.54020  2.94394  2.42970  3.78276  4.01790  3.31766  3.03182  1.89588  3.89856  3.11277  4.20378  3.32665  3.44428  3.07463  3.18467  3.08978  5.18328  3.78806    325 d - - -
          2.68618  4.42225  2.77519  2.73123  3.46354  2.40513  3.72494  3.29354  2.67741  2.69355  4.24690  2.90347  2.73739  3.18146  2.89801  2.37887  2.77519  2.98518  4.58477  3.61503
          0.01287  4.75512  5.47746  0.61958  0.77255  0.48576  0.95510
    325   3.66233  4.92149  5.61228  5.03709  1.75760  4.99920  5.31424  1.35377  4.88673  1.24219  3.27767  5.14650  5.16643  4.87411  4.87663  4.36110  3.88257  2.26147  5.50492  4.41625    326 l - - -
          2.68618  4.42225  2.77519  2.73123  3.46354  2.40513  3.72494  3.29354  2.67741  2.69355  4.24690  2.90347  2.73739  3.18146  2.89801  2.37887  2.77519  2.98518  4.58477  3.61503
          0.01287  4.75512  5.47746  0.61958  0.77255  0.48576  0.95510
    326   3.38207  1.54842  5.34782  4.81163  3.82482  4.74431  5.25995  1.15279  4.67411  2.12405  3.66733  4.90476  5.04665  4.85300  4.76713  4.11377  3.63541  1.91531  5.68113  4.50337    327 i - - -
          2.68618  4.42225  2.77519  2.73123  3.46354  2.40513  3.72494  3.29354  2.67741  2.69355  4.24690  2.90347  2.73739  3.18146  2.89801  2.37887  2.77519  2.98518  4.58477  3.61503
          0.01287  4.75512  5.47746  0.61958  0.77255  0.48576  0.95510
    327   3.53795  1.10152  4.98016  4.63275  2.96772  4.32215  4.34579  3.62234  4.40250  3.24181  4.35705  4.50436  4.85452  4.58151  4.47501  3.79783  3.88215  3.43744  4.61014  1.11527    328 c - - -
          2.68618  4.42225  2.77519  2.73123  3.46354  2.40513  3.72494  3.29354  2.67741  2.69355  4.24690  2.90347  2.73739  3.18146  2.89801  2.37887  2.77519  2.98518  4.58477  3.61503
          0.01287  4.75512  5.47746  0.61958  0.77255  0.48576  0.95510
    328   3.22567  4.56958  4.98780  4.43920  3.39567  4.44577  4.66884  1.71846  4.27524  2.45349  3.59264  4.51457  4.77515  4.44557  4.36710  3.77908  3.46591  1.54667  5.08666  1.37493    329 y - - -
          2.68618  4.42225  2.77519  2.73123  3.46354  2.40513  3.72494  3.29354  2.67741  2.69355  4.24690  2.90347  2.73739  3.18146  2.89801  2.37887  2.77519  2.98518  4.58477  3.61503
          0.01287  4.75512  5.47746  0.61958  0.77255  0.48576  0.95510
    329   3.30355  4.64203  5.10875  4.58891  3.96080  4.60776  5.18988  1.58123  4.47883  2.64106  3.80747  4.73867  4.96701  4.72056  4.64611  3.97624  1.47208  1.21721  5.75298  4.54774    330 v - - -
          2.68618  4.42225  2.77519  2.73123  3.46354  2.40513  3.72494  3.29354  2.67741  2.69355  4.24690  2.90347  2.73739  3.18146  2.89801  2.37887  2.77519  2.98518  4.58477  3.61503
          0.01287  4.75512  5.47746  0.61958  0.77255  0.48576  0.95510
    330   2.82376  4.74147  4.09491  3.86585  4.92396  3.51889  4.90093  4.29804  3.88557  4.01767  4.89070  3.95983  1.22531  4.20249  4.14725  3.01284  1.00443  3.75864  6.25912  5.08762    331 t - - -
          2.68618  4.42225  2.77519  2.73123  3.46354  2.40513  3.72494  3.29354  2.67741  2.69355  4.24690  2.90347  2.73739  3.18146  2.89801  2.37887  2.77519  2.98518  4.58477  3.61503
          0.01287  4.75512  5.47746  0.61958  0.77255  0.48576  0.95510
    331   1.24387  4.62472  4.16396  3.96202  5.02170  3.40193  4.97481  4.44187  4.03600  4.14888  4.96080  3.94674  0.95072  4.28516  4.28213  2.72876  3.22670  3.78398  6.36593  5.20181    332 p - - -
          2.68618  4.42225  2.77519  2.73123  3.46354  2.40513  3.72494  3.29354  2.67741  2.69355  4.24690  2.90347  2.73739  3.18146  2.89801  2.37887  2.77519  2.98518  4.58477  3.61503
          0.01287  4.75512  5.47746  0.61958  0.77255  0.48576  0.95510
    332   1.17147  5.32227  2.95961  1.25340  4.93415  3.63185  4.25554  4.32708  3.15293  3.95039  4.79958  3.31129  4.24195  3.42897  3.62594  3.11868  3.44426  3.90882  6.15568  4.78521    333 a - - -
          2.68618  4.42225  2.77519  2.73123  3.46354  2.40513  3.72494  3.29354  2.67741  2.69355  4.24690  2.90347  2.73739  3.18146  2.89801  2.37887  2.77519  2.98518  4.58477  3.61503
          0.01287  4.75512  5.47746  0.61958  0.77255  0.48576  0.95510
    333   3.39333  5.81926  2.80563  1.07914  4.93621  3.75524  1.40491  4.66310  3.01882  4.13514  4.99593  3.24724  4.32821  3.35865  3.46459  3.30767  3.66087  4.26362  6.12870  4.67261    334 e - - -
          2.68618  4.42225  2.77519  2.73123  3.46354  2.40513  3.72494  3.29354  2.67741  2.69355  4.24690  2.90347  2.73739  3.18146  2.89801  2.37887  2.77519  2.98518  4.58477  3.61503
          0.01287  4.75512  5.47746  0.61958  0.77255  0.48576  0.95510
    334   3.52084  5.10943  4.26488  3.85259  3.29763  4.32139  1.21173  3.37535  3.49736  1.18046  3.95888  4.13894  4.73541  3.98418  3.70724  3.74291  3.77021  3.32525  4.95388  3.41595    335 l - - -
          2.68618  4.42225  2.77519  2.73123  3.46354  2.40513  3.72494  3.29354  2.67741  2.69355  4.24690  2.90347  2.73739  3.18146  2.89801  2.37887  2.77519  2.98518  4.58477  3.61503
          0.01287  4.75512  5.47746  0.61958  0.77255  0.48576  0.95510
    335   1.29793  4.74499  4.62929  4.21620  3.80159  4.05934  4.89564  2.86760  4.07580  1.02176  3.70132  4.34060  4.61675  4.34209  4.25450  3.48553  3.49959  2.79081  5.58763  4.41733    336 l - - -
          2.68618  4.42225  2.77519  2.73123  3.46354  2.40513  3.72494  3.29354  2.67741  2.69355  4.24690  2.90347  2.73739  3.18146  2.89801  2.37887  2.77519  2.98518  4.58477  3.61503
          0.01287  4.75512  5.47746  0.61958  0.77255  0.48576  0.95510
    336   1.31681  4.48713  4.09362  3.63921  3.95968  3.11424  4.44973  3.28431  3.57897  1.37013  3.94040  3.82409  4.21778  3.85291  3.84227  2.63653  3.12015  3.00072  5.42711  4.22539    337 a - - -
          2.68618  4.42225  2.77519  2.73123  3.46354  2.40513  3.72494  3.29354  2.67741  2.69355  4.24690  2.90347  2.73739  3.18146  2.89801  2.37887  2.77519  2.98518  4.58477  3.61503
          0.01287  4.75512  5.47746  0.61958  0.77255  0.48576  0.95510
    337   3.42141  5.02382  4.52344  4.17235  3.86900  4.23116  4.92999  3.17628  4.01346  0.93222  3.83000  4.40960  1.30051  4.35813  4.20985  3.73021  3.76092  3.17203  5.64341  4.44542    338 l - - -
          2.68618  4.42225  2.77519  2.73123  3.46354  2.40513  3.72494  3.29354  2.67741  2.69355  4.24690  2.90347  2.73739  3.18146  2.89801  2.37887  2.77519  2.98518  4.58477  3.61503
          0.01287  4.75512  5.47746  0.61958  0.77255  0.48576  0.95510
    338   2.88167  5.22920  2.78642  2.57350  4.56688  3.24284  3.88896  4.02116  2.69346  3.56854  4.35579  1.95660  1.62310  3.02007  3.18324  2.87160  2.66812  3.63456  5.75791  3.92433    339 p - - -
          2.68618  4.42225  2.77519  2.73123  3.46354  2.40513  3.72494  3.29354  2.67741  2.69355  4.24690  2.90347  2.73739  3.18146  2.89801  2.37887  2.77519  2.98518  4.58477  3.61503
          0.01287  4.75512  5.47746  0.61958  0.77255  0.48576  0.95510
    339   2.70940  5.21426  2.92315  2.04475  3.85482  3.04034  3.62890  3.73620  2.35152  3.33355  4.26330  2.10795  3.34912  2.86602  2.91061  2.63289  2.70165  2.87977  5.66616  4.27493    340 e - - -
          2.68618  4.42225  2.77519  2.73123  3.46354  2.40513  3.72494  3.29354  2.67741  2.69355  4.24690  2.90347  2.73739  3.18146  2.89801  2.37887  2.77519  2.98518  4.58477  3.61503
          0.01287  4.75512  5.47746  0.61958  0.77255  0.48576  0.95510
    340   2.52880  5.26013  2.61281  1.57043  4.58403  3.56612  3.76494  4.05647  2.45507  3.40708  4.30780  2.95946  2.65831  2.73960  3.00412  2.76769  2.92395  2.93926  5.70549  4.30529    341 e - - -
          2.68618  4.42225  2.77519  2.73123  3.46354  2.40513  3.72494  3.29354  2.67741  2.69355  4.24690  2.90347  2.73739  3.18146  2.89801  2.37887  2.77519  2.98518  4.58477  3.61503
          0.01287  4.75512  5.47746  0.61958  0.77255  0.48576  0.95510
    341   2.92163  5.77031  1.31987  1.39055  5.07983  3.61585  4.03037  4.59768  2.93028  4.06043  4.84910  2.86687  4.16175  2.61879  3.30286  3.07433  3.43100  4.14708  6.19696  4.71446    342 d - - -
          2.68618  4.42225  2.77519  2.73123  3.46354  2.40513  3.72494  3.29354  2.67741  2.69355  4.24690  2.90347  2.73739  3.18146  2.89801  2.37887  2.77519  2.98518  4.58477  3.61503
          0.01287  4.75512  5.47746  0.61958  0.77255  0.48576  0.95510
    342   3.19025  5.45620  1.30139  2.28371  4.72799  3.67944  4.14653  3.92929  3.11239  3.71965  4.60575  3.18953  4.23858  3.32506  3.64506  3.16955  3.46370  1.47417  6.02928  4.62524    343 d - - -
          2.68618  4.42225  2.77519  2.73123  3.46354  2.40513  3.72494  3.29354  2.67741  2.69355  4.24690  2.90347  2.73739  3.18146  2.89801  2.37887  2.77519  2.98518  4.58477  3.61503
          0.01287  4.75512  5.47746  0.61958  0.77255  0.48576  0.95510
    343   2.88564  4.52053  3.91948  3.32177  3.65483  3.88570  4.11204  2.61229  2.79420  2.70267  3.62547  3.67285  4.25649  3.47791  2.04854  3.15758  3.11242  1.32270  5.11170  3.59142    344 v - - -
          2.68618  4.42225  2.77519  2.73123  3.46354  2.40513  3.72494  3.29354  2.67741  2.69355  4.24690  2.90347  2.73739  3.18146  2.89801  2.37887  2.77519  2.98518  4.58477  3.61503
          0.01287  4.75512  5.47746  0.61958  0.77255  0.48576  0.95510
    344   2.78744  5.11899  3.11540  1.70696  4.12465  3.59071  3.78410  3.24120  2.21247  3.39474  4.17794  3.09071  3.98190  2.82375  2.18730  2.78762  2.81104  2.94506  5.59215  3.54041    345 e - - -
          2.68618  4.42225  2.77519  2.73123  3.46354  2.40513  3.72494  3.29354  2.67741  2.69355  4.24690  2.90347  2.73739  3.18146  2.89801  2.37887  2.77519  2.98518  4.58477  3.61503
          0.01287  4.75512  5.47746  0.61958  0.77255  0.48576  0.95510
    345   2.67692  5.13277  2.99600  1.77492  4.41753  1.86911  3.79061  3.50491  2.55948  3.28839  3.96628  3.08700  3.98380  2.84310  3.03842  2.72578  2.67576  3.49116  5.60986  4.24075    346 e - - -
          2.68618  4.42225  2.77519  2.73123  3.46354  2.40513  3.72494  3.29354  2.67741  2.69355  4.24690  2.90347  2.73739  3.18146  2.89801  2.37887  2.77519  2.98518  4.58477  3.61503
          0.01287  4.75512  5.47746  0.61958  0.77255  0.48576  0.95510
    346   3.01640  4.55105  4.45834  3.94495  3.80902  1.40824  4.65028  2.40357  3.83609  2.43240  3.74667  4.15822  4.53399  4.11242  4.06657  3.41926  3.31408  1.34057  5.42897  4.21515    347 v - - -
          2.68618  4.42225  2.77519  2.73123  3.46354  2.40513  3.72494  3.29354  2.67741  2.69355  4.24690  2.90347  2.73739  3.18146  2.89801  2.37887  2.77519  2.98518  4.58477  3.61503
          0.01287  4.75512  5.47746  0.61958  0.77255  0.48576  0.95510
    347   2.82141  4.47132  3.82639  3.24505  3.60100  3.82603  4.07517  2.70519  2.73651  2.60473  2.86619  3.61075  4.20036  3.28827  2.21980  3.08516  2.96192  1.48489  5.06085  3.84267    348 v - - -
          2.68618  4.42225  2.77519  2.73123  3.46354  2.40513  3.72494  3.29354  2.67741  2.69355  4.24690  2.90347  2.73739  3.18146  2.89801  2.37887  2.77519  2.98518  4.58477  3.61503
          0.01287  4.75512  5.47746  0.61958  0.77255  0.48576  0.95510
    348   1.86629  4.71173  3.40900  2.77527  3.88492  3.69340  3.91940  2.30564  2.39760  2.93988  3.26849  3.31805  4.07801  3.05224  2.54450  2.72735  2.78939  2.73968  5.26349  3.98987    349 a - - -
          2.68618  4.42225  2.77519  2.73123  3.46354  2.40513  3.72494  3.29354  2.67741  2.69355  4.24690  2.90347  2.73739  3.18146  2.89801  2.37887  2.77519  2.98518  4.58477  3.61503
          0.01287  4.75512  5.47746  0.61958  0.77255  0.48576  0.95510
    349   0.93430  4.57422  4.24295  3.84260  4.72604  3.41304  4.77582  4.10797  3.80475  3.82310  4.64612  3.88368  4.16857  4.07111  4.09411  1.86394  1.77534  3.30445  6.09216  4.90920    350 a - - -
          2.68618  4.42225  2.77519  2.73123  3.46354  2.40513  3.72494  3.29354  2.67741  2.69355  4.24690  2.90347  2.73739  3.18146  2.89801  2.37887  2.77519  2.98518  4.58477  3.61503
          0.01287  4.75512  5.47746  0.61958  0.77255  0.48576  0.95510
    350   2.10976  5.13685  3.20634  2.64639  4.48809  3.62315  3.83738  3.92175  2.27052  3.46845  4.25644  3.16159  4.03218  2.96322  1.78245  2.37488  2.16502  3.54745  5.65001  4.30565    351 r - - -
          2.68618  4.42225  2.77519  2.73123  3.46354  2.40513  3.72494  3.29354  2.67741  2.69355  4.24690  2.90347  2.73739  3.18146  2.89801  2.37887  2.77519  2.98518  4.58477  3.61503
          0.01287  4.75512  5.47746  0.61958  0.77255  0.48576  0.95510
    351   2.87246  4.58295  3.77075  3.17955  3.72386  3.84186  4.05962  2.19658  2.48313  2.08704  3.67263  3.57265  4.21415  3.37699  1.70415  3.09943  3.00142  2.49297  5.16242  3.93875    352 r - - -
          2.68618  4.42225  2.77519  2.73123  3.46354  2.40513  3.72494  3.29354  2.67741  2.69355  4.24690  2.90347  2.73739  3.18146  2.89801  2.37887  2.77519  2.98518  4.58477  3.61503
          0.01287  4.75512  5.47746  0.61958  0.77255  0.48576  0.95510
    352   1.46132  4.59486  4.97410  4.41709  3.68491  4.48331  4.91879  1.47555  4.28828  1.70314  3.56134  4.57092  4.81482  4.48216  4.42396  3.82085  3.48371  2.04128  5.44698  4.27873    353 a - - -
          2.68618  4.42225  2.77519  2.73123  3.46354  2.40513  3.72494  3.29354  2.67741  2.69355  4.24690  2.90347  2.73739  3.18146  2.89801  2.37887  2.77519  2.98518  4.58477  3.61503
          0.01287  4.75512  5.47746  0.61958  0.77255  0.48576  0.95510
    353   0.81261  4.53347  4.31542  3.91750  4.46962  2.34973  4.76374  3.71643  3.86967  3.54305  4.41614  3.93724  4.20286  4.12019  4.12335  2.90579  2.79912  2.14882  5.89872  4.72019    354 a - - -
          2.68618  4.42225  2.77519  2.73123  3.46354  2.40513  3.72494  3.29354  2.67741  2.69355  4.24690  2.90347  2.73739  3.18146  2.89801  2.37887  2.77519  2.98518  4.58477  3.61503
          0.01287  4.75512  5.47746  0.61958  0.77255  0.48576  0.95510
    354   1.65255  4.86654  3.31568  2.75459  4.08054  3.66604  2.24526  3.47806  2.69244  3.11872  3.96036  3.24754  4.05829  3.06626  2.42001  2.88741  2.87921  2.80224  5.39734  3.82583    355 a - - -
          2.68618  4.42225  2.77519  2.73123  3.46354  2.40513  3.72494  3.29354  2.67741  2.69355  4.24690  2.90347  2.73739  3.18146  2.89801  2.37887  2.77519  2.98518  4.58477  3.61503
          0.01287  4.75512  5.47746  0.61958  0.77255  0.48576  0.95510
    355   2.68939  4.34776  4.01711  3.43839  3.45781  3.85228  2.27707  2.02325  3.34375  2.54652  3.30121  3.73515  4.22523  3.60708  2.81973  3.01418  3.02615  2.05902  4.94784  2.61082    356 i - - -
          2.68618  4.42225  2.77519  2.73123  3.46354  2.40513  3.72494  3.29354  2.67741  2.69355  4.24690  2.90347  2.73739  3.18146  2.89801  2.37887  2.77519  2.98518  4.58477  3.61503
          0.01287  4.75512  5.47746  0.61958  0.77255  0.48576  0.95510
    356   2.62770  4.48115  4.54251  4.02409  3.78394  1.57282  4.65274  1.58157  3.92361  2.70361  3.72460  4.18529  4.51121  4.16448  4.12183  3.39335  3.27004  1.70263  5.37805  4.18025    357 g - - -
          2.68618  4.42225  2.77519  2.73123  3.46354  2.40513  3.72494  3.29354  2.67741  2.69355  4.24690  2.90347  2.73739  3.18146  2.89801  2.37887  2.77519  2.98518  4.58477  3.61503
          0.01287  4.75512  5.47746  0.61958  0.77255  0.48576  0.95510
    357   3.55842  5.87805  1.05992  2.82190  5.57607  1.02224  4.56596  5.19905  3.73617  4.68936  5.59278  3.38795  4.46585  3.77642  4.36398  3.49005  3.94049  4.66822  6.70094  5.29465    358 g - - -
          2.68618  4.42225  2.77519  2.73123  3.46354  2.40513  3.72494  3.29354  2.67741  2.69355  4.24690  2.90347  2.73739  3.18146  2.89801  2.37887  2.77519  2.98518  4.58477  3.61503
          0.01287  4.75512  5.47746  0.61958  0.77255  0.48576  0.95510
    358   3.00265  4.72978  1.51983  3.24083  3.79442  3.96758  4.25755  2.15699  3.24045  2.59820  2.04398  3.67685  4.35108  3.54402  3.61528  3.23913  3.24235  2.57160  5.37303  4.13514    359 d - - -
          2.68618  4.42225  2.77519  2.73123  3.46354  2.40513  3.72494  3.29354  2.67741  2.69355  4.24690  2.90347  2.73739  3.18146  2.89801  2.37887  2.77519  2.98518  4.58477  3.61503
          0.01287  4.75512  5.47746  0.61958  0.77255  0.48576  0.95510
    359   2.31801  4.24188  4.47827  3.88382  3.34833  3.95384  4.27653  2.08518  3.73182  2.25669  1.99955  3.49124  4.32037  3.92086  3.84858  3.00746  2.85825  1.74658  4.87404  3.68908    360 v - - -
          2.68618  4.42225  2.77519  2.73123  3.46354  2.40513  3.72494  3.29354  2.67741  2.69355  4.24690  2.90347  2.73739  3.18146  2.89801  2.37887  2.77519  2.98518  4.58477  3.61503
          0.01287  4.75512  5.47746  0.61958  0.77255  0.48576  0.95510
    360   2.09774  4.89289  3.26708  2.70727  4.11278  3.49001  3.85842  2.93303  1.65647  3.14456  3.97771  3.02740  4.03673  3.03276  2.93343  2.69307  3.02712  2.44634  5.41780  4.10827    361 k - - -
          2.68618  4.42225  2.77519  2.73123  3.46354  2.40513  3.72494  3.29354  2.67741  2.69355  4.24690  2.90347  2.73739  3.18146  2.89801  2.37887  2.77519  2.98518  4.58477  3.61503
          0.01287  4.75512  5.47746  0.61958  0.77255  0.48576  0.95510
    361   2.84032  4.84731  3.38213  2.81120  4.03014  3.70598  3.89614  3.27295  1.55074  2.27283  3.93312  3.05167  4.08940  3.09571  2.98350  2.76492  3.06717  3.15856  5.35842  2.43314    362 k - - -
          2.68618  4.42225  2.77519  2.73123  3.46354  2.40513  3.72494  3.29354  2.67741  2.69355  4.24690  2.90347  2.73739  3.18146  2.89801  2.37887  2.77519  2.98518  4.58477  3.61503
          0.01287  4.75512  5.47746  0.61958  0.77255  0.48576  0.95510
    362   2.79013  5.06071  3.02924  2.58895  4.31994  2.40568  3.80267  3.74921  2.26748  2.54787  4.12599  2.76180  2.64873  2.93832  2.88117  2.80513  3.02135  3.40480  5.54777  2.62849    363 k - - -
          2.68618  4.42225  2.77519  2.73123  3.46354  2.40513  3.72494  3.29354  2.67741  2.69355  4.24690  2.90347  2.73739  3.18146  2.89801  2.37887  2.77519  2.98518  4.58477  3.61503
          0.01287  4.75512  5.47746  0.61958  0.77255  0.48576  0.95510
    363   2.59157  5.27632  2.45755  2.30272  4.61475  3.11134  3.52843  3.34695  2.16266  3.41569  4.31876  2.76293  2.59300  2.77689  2.58804  2.48201  3.01270  3.52838  5.71296  4.30605    364 k - - -
          2.68618  4.42225  2.77519  2.73123  3.46354  2.40513  3.72494  3.29354  2.67741  2.69355  4.24690  2.90347  2.73739  3.18146  2.89801  2.37887  2.77519  2.98518  4.58477  3.61503
          0.16069  4.75512  1.96729  0.61958  0.77255  0.48576  0.95510
    364   2.76615  5.27365  2.44434  2.05474  4.61818  3.12194  3.53920  4.10215  1.83718  3.57584  4.31685  2.82918  3.92038  2.74334  2.19549  2.66092  2.99780  3.66449  5.70257  4.29354    365 k - - -
          2.68618  4.42225  2.77519  2.73123  3.46354  2.40513  3.72494  3.29354  2.67741  2.69355  4.24690  2.90347  2.73739  3.18146  2.89801  2.37887  2.77519  2.98518  4.58477  3.61503
          0.19094  4.60933  1.80876  0.61958  0.77255  0.46546  0.98844
    365   2.63298  5.08691  2.87780  2.47670  4.37923  2.91597  3.01441  3.46405  2.15885  3.36773  4.14326  3.01210  3.91037  2.82699  1.93720  2.71547  2.83852  2.94826  5.55137  4.17977    366 r - - -
          2.68618  4.42225  2.77519  2.73123  3.46354  2.40513  3.72494  3.29354  2.67741  2.69355  4.24690  2.90347  2.73739  3.18146  2.89801  2.37887  2.77519  2.98518  4.58477  3.61503
          0.24677  4.55396  1.56947  0.61958  0.77255  0.61628  0.77642
    366   2.42437  4.99932  3.01467  2.45674  3.93233  3.22582  3.50951  3.71459  2.26342  3.27426  3.84475  2.57317  3.87619  2.80421  1.97082  2.61061  2.76205  3.24387  5.47491  4.11389    367 r - - -
          2.68618  4.42225  2.77519  2.73123  3.46354  2.40513  3.72494  3.29354  2.67741  2.69355  4.24690  2.90347  2.73739  3.18146  2.89801  2.37887  2.77519  2.98518  4.58477  3.61503
          0.15129  4.42107  2.05273  0.61958  0.77255  0.37066  1.17208
    367   2.66988  5.27436  2.32302  1.95014  4.61201  2.71724  3.72236  4.09643  2.47235  3.57629  4.32015  2.71515  3.92090  2.72618  2.14707  2.72909  2.70735  3.66164  5.70954  4.29650    368 e - - -
          2.68618  4.42225  2.77519  2.73123  3.46354  2.40513  3.72494  3.29354  2.67741  2.69355  4.24690  2.90347  2.73739  3.18146  2.89801  2.37887  2.77519  2.98518  4.58477  3.61503
          0.01501  4.60232  5.32466  0.61958  0.77255  0.34686  1.22724
    368   2.78428  5.28376  2.51447  1.89411  4.62477  3.55844  3.34611  4.10723  2.36748  2.90420  3.79820  2.78741  3.95211  2.28349  2.30915  2.74849  2.94332  3.67226  5.71837  4.31078    369 e - - -
          2.68618  4.42225  2.77519  2.73123  3.46354  2.40513  3.72494  3.29354  2.67741  2.69355  4.24690  2.90347  2.73739  3.18146  2.89801  2.37887  2.77519  2.98518  4.58477  3.61503
          0.01287  4.75512  5.47746  0.61958  0.77255  0.48576  0.95510
    369   2.73029  5.28716  1.98355  2.04751  4.62876  3.45111  3.74656  4.11173  2.20498  3.15070  4.32905  2.78297  3.95290  2.61173  2.31985  2.69967  3.01703  3.67600  4.85903  4.31317    370 d - - -
          2.68618  4.42225  2.77519  2.73123  3.46354  2.40513  3.72494  3.29354  2.67741  2.69355  4.24690  2.90347  2.73739  3.18146  2.89801  2.37887  2.77519  2.98518  4.58477  3.61503
          0.01287  4.75512  5.47746  0.61958  0.77255  0.48576  0.95510
    370   2.81591  5.19398  1.78927  2.18429  4.48567  3.58893  3.79520  3.93358  2.11584  2.35120  3.28781  3.07839  3.99159  2.91388  3.03517  2.80280  3.04820  3.55392  5.65682  4.27852    371 d - - -
          2.68618  4.42225  2.77519  2.73123  3.46354  2.40513  3.72494  3.29354  2.67741  2.69355  4.24690  2.90347  2.73739  3.18146  2.89801  2.37887  2.77519  2.98518  4.58477  3.61503
          0.01287  4.75512  5.47746  0.61958  0.77255  0.48576  0.95510
    371   2.35416  5.15997  2.92525  2.27937  4.45357  3.58079  3.77291  3.68111  1.89690  2.28589  3.46537  3.07213  3.97267  2.57356  2.67959  2.71473  3.01606  3.52268  5.62416  4.24811    372 k - - -
          2.68618  4.42225  2.77519  2.73123  3.46354  2.40513  3.72494  3.29354  2.67741  2.69355  4.24690  2.90347  2.73739  3.18146  2.89801  2.37887  2.77519  2.98518  4.58477  3.61503
          0.01287  4.75512  5.47746  0.61958  0.77255  0.48576  0.95510
    372   2.12249  4.90152  2.95491  2.38665  4.11744  3.63530  3.84510  3.34697  2.49224  2.85290  2.23223  3.18952  4.02381  2.61170  3.03972  2.84337  2.91215  2.68775  5.42026  4.10429    373 a - - -
          2.68618  4.42225  2.77519  2.73123  3.46354  2.40513  3.72494  3.29354  2.67741  2.69355  4.24690  2.90347  2.73739  3.18146  2.89801  2.37887  2.77519  2.98518  4.58477  3.61503
          0.01287  4.75512  5.47746  0.61958  0.77255  0.48576  0.95510
    373   1.63291  4.40234  3.96795  3.40562  3.58142  2.79188  4.17266  2.69377  3.33131  2.65905  1.95824  3.70904  4.21034  3.60154  3.61314  2.67145  3.04260  2.48612  5.06185  3.85248    374 a - - -
          2.68618  4.42225  2.77519  2.73123  3.46354  2.40513  3.72494  3.29354  2.67741  2.69355  4.24690  2.90347  2.73739  3.18146  2.89801  2.37887  2.77519  2.98518  4.58477  3.61503
          0.01287  4.75512  5.47746  0.61958  0.77255  0.48576  0.95510
    374   2.02667  4.90431  3.23860  2.67961  4.12110  2.85028  3.26214  3.15231  2.25362  2.75291  3.47009  3.18832  4.02332  3.01372  2.78015  2.22988  3.01583  2.98960  5.42252  4.10605    375 a - - -
          2.68618  4.42225  2.77519  2.73123  3.46354  2.40513  3.72494  3.29354  2.67741  2.69355  4.24690  2.90347  2.73739  3.18146  2.89801  2.37887  2.77519  2.98518  4.58477  3.61503
          0.01287  4.75512  5.47746  0.61958  0.77255  0.48576  0.95510
    375   1.73089  5.19954  2.88472  2.46677  4.50743  3.57298  3.01450  3.96724  2.15317  3.16361  3.37236  2.72552  3.96555  2.87380  2.65136  2.65000  3.01560  3.57010  5.65469  4.26850    376 a - - -
          2.68618  4.42225  2.77519  2.73123  3.46354  2.40513  3.72494  3.29354  2.67741  2.69355  4.24690  2.90347  2.73739  3.18146  2.89801  2.37887  2.77519  2.98518  4.58477  3.61503
          0.01287  4.75512  5.47746  0.61958  0.77255  0.48576  0.95510
    376   1.45727  5.07001  2.98762  2.77118  4.55185  3.60889  3.97442  3.97551  2.70125  3.54857  4.35166  3.25890  4.08839  3.11873  1.54813  2.80475  3.02892  3.58713  5.74407  4.41756    377 a - - -
          2.68618  4.42225  2.77519  2.73123  3.46354  2.40513  3.72494  3.29354  2.67741  2.69355  4.24690  2.90347  2.73739  3.18146  2.89801  2.37887  2.77519  2.98518  4.58477  3.61503
          0.01287  4.75512  5.47746  0.61958  0.77255  0.48576  0.95510
    377   3.87076  5.80453  4.47588  3.62918  5.43293  4.32565  4.14849  4.74019  2.06834  4.07406  4.99967  3.91379  4.68190  3.28793  0.48055  3.86248  3.98460  4.44420  5.98957  4.94865    378 R - - -
          2.68618  4.42225  2.77519  2.73123  3.46354  2.40513  3.72494  3.29354  2.67741  2.69355  4.24690  2.90347  2.73739  3.18146  2.89801  2.37887  2.77519  2.98518  4.58477  3.61503
          0.01287  4.75512  5.47746  0.61958  0.77255  0.48576  0.95510
    378   2.83954  5.42060  1.72018  2.46012  4.77204  3.62342  3.83021  4.24595  2.05841  3.71268  4.47057  2.97249  4.04617  2.81304  1.74841  2.88233  3.15904  3.81698  5.83062  4.43669    379 d - - -
          2.68618  4.42225  2.77519  2.73123  3.46354  2.40513  3.72494  3.29354  2.67741  2.69355  4.24690  2.90347  2.73739  3.18146  2.89801  2.37887  2.77519  2.98518  4.58477  3.61503
          0.01287  4.75512  5.47746  0.61958  0.77255  0.48576  0.95510
    379   2.72665  5.10113  1.94220  2.44484  4.37294  3.44960  3.79135  3.81023  2.34572  2.22565  3.05638  3.01831  3.98525  2.91914  2.94812  2.50384  2.94527  3.45183  5.58022  4.21828    380 d - - -
          2.68618  4.42225  2.77519  2.73123  3.46354  2.40513  3.72494  3.29354  2.67741  2.69355  4.24690  2.90347  2.73739  3.18146  2.89801  2.37887  2.77519  2.98518  4.58477  3.61503
          0.01287  4.75512  5.47746  0.61958  0.77255  0.48576  0.95510
    380   2.78944  5.02487  2.21737  2.60865  4.27377  3.61034  3.81155  3.69615  2.49997  2.05293  2.80816  2.95724  4.00144  2.86660  2.52085  2.57373  2.93753  3.36281  5.51926  4.17675    381 l - - -
          2.68618  4.42225  2.77519  2.73123  3.46354  2.40513  3.72494  3.29354  2.67741  2.69355  4.24690  2.90347  2.73739  3.18146  2.89801  2.37887  2.77519  2.98518  4.58477  3.61503
          0.01287  4.75512  5.47746  0.61958  0.77255  0.48576  0.95510
    381   2.73314  5.10731  2.10673  2.56761  3.88847  3.59588  3.79123  3.81862  2.31293  3.17083  4.16815  2.83775  3.98812  2.84583  2.67475  2.79608  3.02320  3.45941  2.10558  4.21995    382 w - - -
          2.68618  4.42225  2.77519  2.73123  3.46354  2.40513  3.72494  3.29354  2.67741  2.69355  4.24690  2.90347  2.73739  3.18146  2.89801  2.37887  2.77519  2.98518  4.58477  3.61503
          0.01287  4.75512  5.47746  0.61958  0.77255  0.48576  0.95510
    382   2.77419  5.28626  2.43877  2.01628  4.59941  3.37628  3.80160  4.06668  2.43707  3.57632  4.33891  2.88255  3.99684  2.74097  2.92939  2.81267  3.07655  3.66041  1.81577  4.33702    383 w - - -
          2.68618  4.42225  2.77519  2.73123  3.46354  2.40513  3.72494  3.29354  2.67741  2.69355  4.24690  2.90347  2.73739  3.18146  2.89801  2.37887  2.77519  2.98518  4.58477  3.61503
          0.01287  4.75512  5.47746  0.61958  0.77255  0.48576  0.95510
    383   2.46622  5.30582  2.24681  1.72330  4.64892  3.42597  3.75332  4.13493  2.20792  3.61019  4.34779  2.74845  3.75501  2.67732  2.79653  2.62082  2.76030  3.69555  5.73887  4.32668    384 e - - -
          2.68618  4.42225  2.77519  2.73123  3.46354  2.40513  3.72494  3.29354  2.67741  2.69355  4.24690  2.90347  2.73739  3.18146  2.89801  2.37887  2.77519  2.98518  4.58477  3.61503
          0.01287  4.75512  5.47746  0.61958  0.77255  0.48576  0.95510
    384   2.43443  5.26607  2.53619  2.34517  4.60036  3.12446  3.35580  4.07870  2.19579  3.18954  3.51676  3.03099  3.95252  1.99919  2.67628  2.69254  2.91407  3.65091  5.70519  3.85293    385 q - - -
          2.68618  4.42225  2.77519  2.73123  3.46354  2.40513  3.72494  3.29354  2.67741  2.69355  4.24690  2.90347  2.73739  3.18146  2.89801  2.37887  2.77519  2.98518  4.58477  3.61503
          0.01287  4.75512  5.47746  0.61958  0.77255  0.48576  0.95510
    385   2.72097  4.51464  3.65801  2.89505  2.55907  3.76595  3.47250  3.01403  3.04501  2.33271  3.01424  3.35308  4.14542  1.94714  3.40066  2.91579  3.02052  2.64570  5.09352  2.79819    386 q - - -
          2.68618  4.42225  2.77519  2.73123  3.46354  2.40513  3.72494  3.29354  2.67741  2.69355  4.24690  2.90347  2.73739  3.18146  2.89801  2.37887  2.77519  2.98518  4.58477  3.61503
          0.01287  4.75512  5.47746  0.61958  0.77255  0.48576  0.95510
    386   2.61443  5.12208  2.82934  2.20840  2.56019  3.23878  3.78072  3.84546  2.31144  3.27131  3.94875  2.83612  3.97694  2.90331  2.68282  2.48214  3.01367  3.47755  5.59540  2.70337    387 e - - -
          2.68618  4.42225  2.77519  2.73123  3.46354  2.40513  3.72494  3.29354  2.67741  2.69355  4.24690  2.90347  2.73739  3.18146  2.89801  2.37887  2.77519  2.98518  4.58477  3.61503
          0.01287  4.75512  5.47746  0.61958  0.77255  0.48576  0.95510
    387   2.43170  5.18316  2.84169  2.25879  4.13275  3.57381  3.61412  3.94173  2.12547  2.07937  4.23546  2.77300  3.96628  2.69337  2.92718  2.57968  2.75259  3.36564  5.64248  4.25922    388 l - - -
          2.68618  4.42225  2.77519  2.73123  3.46354  2.40513  3.72494  3.29354  2.67741  2.69355  4.24690  2.90347  2.73739  3.18146  2.89801  2.37887  2.77519  2.98518  4.58477  3.61503
          0.01287  4.75512  5.47746  0.61958  0.77255  0.48576  0.95510
    388   1.90306  4.41746  3.83615  3.26424  3.54069  3.00341  3.21241  2.80627  3.20023  1.74432  3.37939  3.45724  4.18630  3.48134  3.50788  2.73367  3.02122  2.42460  5.01151  3.38752    389 l - - -
          2.68618  4.42225  2.77519  2.73123  3.46354  2.40513  3.72494  3.29354  2.67741  2.69355  4.24690  2.90347  2.73739  3.18146  2.89801  2.37887  2.77519  2.98518  4.58477  3.61503
          0.01287  4.75512  5.47746  0.61958  0.77255  0.48576  0.95510
    389   1.73668  4.31572  4.59975  4.00540  3.22807  4.05538  4.38140  2.15748  3.84954  1.47912  2.54270  4.12487  4.40968  4.02438  3.95362  3.12561  3.13698  2.44703  4.94473  3.77145    390 l - - -
          2.68618  4.42225  2.77519  2.73123  3.46354  2.40513  3.72494  3.29354  2.67741  2.69355  4.24690  2.90347  2.73739  3.18146  2.89801  2.37887  2.77519  2.98518  4.58477  3.61503
          0.01287  4.75512  5.47746  0.61958  0.77255  0.48576  0.95510
    390   2.79306  4.23338  3.41924  3.80756  2.18298  3.91805  4.23059  2.06496  3.66348  1.78651  2.64536  3.45343  4.28555  3.85906  3.79535  3.07165  2.70615  2.48298  4.84806  3.27642    391 l - - -
          2.68618  4.42225  2.77519  2.73123  3.46354  2.40513  3.72494  3.29354  2.67741  2.69355  4.24690  2.90347  2.73739  3.18146  2.89801  2.37887  2.77519  2.98518  4.58477  3.61503
          0.01287  4.75512  5.47746  0.61958  0.77255  0.48576  0.95510
    391   2.78460  3.59207  2.73567  2.66848  2.44364  2.86651  3.87630  3.40154  2.73284  3.05305  3.71050  2.78314  2.36102  3.07155  3.17139  2.64562  2.89893  3.12155  4.60349  4.05240    392 p - - -
          2.68618  4.42225  2.77519  2.73123  3.46354  2.40513  3.72494  3.29354  2.67741  2.69355  4.24690  2.90347  2.73739  3.18146  2.89801  2.37887  2.77519  2.98518  4.58477  3.61503
          0.01287  4.75512  5.47746  0.61958  0.77255  0.48576  0.95510
    392   3.05050  5.58726  2.17322  1.74388  4.90478  3.23031  3.95385  4.40229  2.80421  3.88503  4.66131  2.90991  1.49571  2.94270  3.33719  2.98080  3.30283  3.71656  6.03046  4.58133    393 p - - -
          2.68618  4.42225  2.77519  2.73123  3.46354  2.40513  3.72494  3.29354  2.67741  2.69355  4.24690  2.90347  2.73739  3.18146  2.89801  2.37887  2.77519  2.98518  4.58477  3.61503
          0.01287  4.75512  5.47746  0.61958  0.77255  0.48576  0.95510
    393   2.40118  5.27926  2.63584  1.70644  4.61819  3.55989  3.53258  3.84779  2.11698  3.25646  4.32185  3.02990  3.95360  2.76965  2.35347  2.75047  2.83656  3.66667  5.71499  4.30896    394 e - - -
          2.68618  4.42225  2.77519  2.73123  3.46354  2.40513  3.72494  3.29354  2.67741  2.69355  4.24690  2.90347  2.73739  3.18146  2.89801  2.37887  2.77519  2.98518  4.58477  3.61503
          0.01287  4.75512  5.47746  0.61958  0.77255  0.48576  0.95510
    394   1.73037  5.17133  2.36542  2.37511  4.46909  3.57612  3.59030  3.40268  2.39259  3.34843  3.63609  3.06485  3.96834  2.75508  2.55253  2.76968  2.93941  3.42903  5.63332  3.99764    395 a - - -
          2.68618  4.42225  2.77519  2.73123  3.46354  2.40513  3.72494  3.29354  2.67741  2.69355  4.24690  2.90347  2.73739  3.18146  2.89801  2.37887  2.77519  2.98518  4.58477  3.61503
          0.01287  4.75512  5.47746  0.61958  0.77255  0.48576  0.95510
    395   1.49589  5.09991  3.23390  2.66187  4.37520  3.65792  3.82667  3.79326  2.31271  3.11474  3.83905  3.17586  4.04483  2.69791  2.07466  2.73193  3.08003  3.45430  5.57071  4.24229    396 a - - -
          2.68618  4.42225  2.77519  2.73123  3.46354  2.40513  3.72494  3.29354  2.67741  2.69355  4.24690  2.90347  2.73739  3.18146  2.89801  2.37887  2.77519  2.98518  4.58477  3.61503
          0.01287  4.75512  5.47746  0.61958  0.77255  0.48576  0.95510
    396   2.53432  5.28682  2.92289  1.92085  4.62899  3.56378  3.52690  4.10992  1.95918  3.58894  4.06641  2.93878  3.95689  2.47184  2.08385  2.75478  3.02080  3.33112  5.71941  4.31450    397 e - - -
          2.68618  4.42225  2.77519  2.73123  3.46354  2.40513  3.72494  3.29354  2.67741  2.69355  4.24690  2.90347  2.73739  3.18146  2.89801  2.37887  2.77519  2.98518  4.58477  3.61503
          0.01287  4.75512  5.47746  0.61958  0.77255  0.48576  0.95510
    397   2.21215  4.86449  3.27787  2.37932  4.07126  3.65112  3.86158  2.13572  2.27698  3.02231  3.94528  3.21847  4.03855  2.60270  2.87362  2.86316  2.92349  2.53551  5.38975  4.08450    398 i - - -
          2.68618  4.42225  2.77519  2.73123  3.46354  2.40513  3.72494  3.29354  2.67741  2.69355  4.24690  2.90347  2.73739  3.18146  2.89801  2.37887  2.77519  2.98518  4.58477  3.61503
          0.01287  4.75512  5.47746  0.61958  0.77255  0.48576  0.95510
    398   2.81502  4.42097  3.90826  3.32868  3.54212  3.84422  4.10864  1.77814  2.98952  2.48284  3.28793  3.66869  4.21745  3.52078  1.78785  3.10811  2.82118  2.42673  5.01960  3.54120    399 i - - -
          2.68618  4.42225  2.77519  2.73123  3.46354  2.40513  3.72494  3.29354  2.67741  2.69355  4.24690  2.90347  2.73739  3.18146  2.89801  2.37887  2.77519  2.98518  4.58477  3.61503
          0.01287  4.75512  5.47746  0.61958  0.77255  0.48576  0.95510
    399   2.21101  5.25725  2.85161  2.39216  4.58642  3.56890  3.75591  3.82434  2.28717  3.55405  4.30309  2.64167  3.96250  2.71467  1.69193  2.69268  3.02249  3.35816  5.69800  4.30060    400 r - - -
          2.68618  4.42225  2.77519  2.73123  3.46354  2.40513  3.72494  3.29354  2.67741  2.69355  4.24690  2.90347  2.73739  3.18146  2.89801  2.37887  2.77519  2.98518  4.58477  3.61503
          0.01287  4.75512  5.47746  0.61958  0.77255  0.48576  0.95510
    400   2.37173  5.31392  2.27735  2.01323  4.65224  3.30965  3.76859  4.13619  2.30975  3.61689  4.35923  2.85611  3.96845  2.86936  2.94449  1.86935  2.80239  3.70151  5.75054  4.33865    401 s - - -
          2.68618  4.42225  2.77519  2.73123  3.46354  2.40513  3.72494  3.29354  2.67741  2.69355  4.24690  2.90347  2.73739  3.18146  2.89801  2.37887  2.77519  2.98518  4.58477  3.61503
          0.01287  4.75512  5.47746  0.61958  0.77255  0.48576  0.95510
    401   2.69308  5.32173  2.78008  1.98378  4.66384  3.57157  3.76959  4.14591  2.32139  3.62291  4.36593  2.75750  3.97526  2.78937  1.71550  2.27801  3.05238  3.71135  5.75228  4.34491    402 r - - -
          2.68618  4.42225  2.77519  2.73123  3.46354  2.40513  3.72494  3.29354  2.67741  2.69355  4.24690  2.90347  2.73739  3.18146  2.89801  2.37887  2.77519  2.98518  4.58477  3.61503
          0.01287  4.75512  5.47746  0.61958  0.77255  0.48576  0.95510
    402   2.25980  4.98573  3.19684  2.63693  4.22447  3.62230  3.82270  3.46717  2.39276  3.24323  3.12497  3.15456  3.55417  2.86944  1.66615  2.65864  2.87052  3.21634  5.48716  3.93121    403 r - - -
          2.68618  4.42225  2.77519  2.73123  3.46354  2.40513  3.72494  3.29354  2.67741  2.69355  4.24690  2.90347  2.73739  3.18146  2.89801  2.37887  2.77519  2.98518  4.58477  3.61503
          0.01287  4.75512  5.47746  0.61958  0.77255  0.48576  0.95510
    403   2.50604  4.09213  3.39665  2.83544  3.90427  3.68491  3.91721  3.18600  2.66970  2.87888  3.08624  3.04110  1.69225  3.14383  3.11348  2.58151  2.73689  3.02357  5.27837  4.00175    404 p - - -
          2.68618  4.42225  2.77519  2.73123  3.46354  2.40513  3.72494  3.29354  2.67741  2.69355  4.24690  2.90347  2.73739  3.18146  2.89801  2.37887  2.77519  2.98518  4.58477  3.61503
          0.01287  4.75512  5.47746  0.61958  0.77255  0.48576  0.95510
    404   2.49195  5.08512  3.12517  1.97893  4.35575  3.34149  3.79305  3.57139  2.56807  3.11893  3.86911  2.99103  1.97488  2.85580  3.04273  2.41891  3.01614  3.28612  5.56910  4.21019    405 p - - -
          2.68618  4.42225  2.77519  2.73123  3.46354  2.40513  3.72494  3.29354  2.67741  2.69355  4.24690  2.90347  2.73739  3.18146  2.89801  2.37887  2.77519  2.98518  4.58477  3.61503
          0.01287  4.75512  5.47746  0.61958  0.77255  0.48576  0.95510
    405   2.27597  5.28202  2.21949  1.78978  4.61813  3.55971  3.56852  4.09871  2.49399  3.40462  4.32560  2.55901  3.95665  2.72142  2.92001  2.53946  2.91847  3.25454  5.71972  4.31269    406 e - - -
          2.68618  4.42225  2.77519  2.73123  3.46354  2.40513  3.72494  3.29354  2.67741  2.69355  4.24690  2.90347  2.73739  3.18146  2.89801  2.37887  2.77519  2.98518  4.58477  3.61503
          0.01287  4.75512  5.47746  0.61958  0.77255  0.48576  0.95510
    406   2.44588  5.31155  1.92028  2.08719  4.65267  3.16728  3.76016  4.13825  2.25801  3.61526  4.35462  2.87504  3.40083  2.66369  2.99904  2.50088  2.65533  3.70033  5.74568  4.33304    407 d - - -
          2.68618  4.42225  2.77519  2.73123  3.46354  2.40513  3.72494  3.29354  2.67741  2.69355  4.24690  2.90347  2.73739  3.18146  2.89801  2.37887  2.77519  2.98518  4.58477  3.61503
          0.01287  4.75512  5.47746  0.61958  0.77255  0.48576  0.95510
    407   2.56648  5.31299  2.10524  1.90817  4.65538  3.16749  3.75846  4.14176  2.20907  3.61717  4.35553  2.86454  3.27199  2.54315  2.99626  2.63921  2.63339  3.70242  5.74626  4.33308    408 e - - -
          2.68618  4.42225  2.77519  2.73123  3.46354  2.40513  3.72494  3.29354  2.67741  2.69355  4.24690  2.90347  2.73739  3.18146  2.89801  2.37887  2.77519  2.98518  4.58477  3.61503
          0.01287  4.75512  5.47746  0.61958  0.77255  0.48576  0.95510
    408   2.50349  5.27374  2.27962  2.20939  4.60876  3.44257  3.41905  4.08771  2.21600  3.57454  4.31754  3.03176  3.95564  2.85106  2.62353  2.68192  1.93100  3.46751  5.71217  4.30720    409 t - - -
          2.68618  4.42225  2.77519  2.73123  3.46354  2.40513  3.72494  3.29354  2.67741  2.69355  4.24690  2.90347  2.73739  3.18146  2.89801  2.37887  2.77519  2.98518  4.58477  3.61503
          0.01287  4.75512  5.47746  0.61958  0.77255  0.48576  0.95510
    409   2.37097  1.67448  3.94312  3.40143  3.80084  3.07067  4.24647  3.16048  3.33626  2.88386  3.77510  3.68714  4.17613  3.61973  3.10635  2.66526  1.97687  2.47984  5.25454  4.04059    410 c - - -
          2.68618  4.42225  2.77519  2.73123  3.46354  2.40513  3.72494  3.29354  2.67741  2.69355  4.24690  2.90347  2.73739  3.18146  2.89801  2.37887  2.77519  2.98518  4.58477  3.61503
          0.01287  4.75512  5.47746  0.61958  0.77255  0.48576  0.95510
    410   2.66694  1.09821  4.76112  4.48145  4.66076  3.43162  5.09424  3.90485  4.31968  3.76129  4.64305  4.15341  4.23680  4.54252  4.43113  2.75520  1.18717  3.43019  6.10977  4.96961    411 c - - -
          2.68618  4.42225  2.77519  2.73123  3.46354  2.40513  3.72494  3.29354  2.67741  2.69355  4.24690  2.90347  2.73739  3.18146  2.89801  2.37887  2.77519  2.98518  4.58477  3.61503
          0.01287  4.75512  5.47746  0.61958  0.77255  0.48576  0.95510
    411   2.79527  4.52061  4.12034  3.64932  3.92692  3.67451  4.44913  3.19337  3.53268  2.94440  1.49514  3.84999  4.25797  3.84545  3.78945  2.67793  1.34008  2.94226  5.41984  4.21397    412 t - - -
          2.68618  4.42225  2.77519  2.73123  3.46354  2.40513  3.72494  3.29354  2.67741  2.69355  4.24690  2.90347  2.73739  3.18146  2.89801  2.37887  2.77519  2.98518  4.58477  3.61503
          0.01287  4.75512  5.47746  0.61958  0.77255  0.48576  0.95510
    412   3.16085  1.39405  5.00073  4.54026  3.76712  4.10754  4.96396  2.84261  4.29643  2.47479  1.18311  4.51423  4.66368  4.53306  4.38948  3.55226  3.51986  2.74618  5.51459  4.32843    413 m - - -
          2.68618  4.42225  2.77519  2.73123  3.46354  2.40513  3.72494  3.29354  2.67741  2.69355  4.24690  2.90347  2.73739  3.18146  2.89801  2.37887  2.77519  2.98518  4.58477  3.61503
          0.01287  4.75512  5.47746  0.61958  0.77255  0.48576  0.95510
    413   2.96881  0.91930  4.95577  4.82968  5.20276  1.02924  5.47581  4.64931  4.75186  4.40618  5.27259  4.45781  4.46323  4.95657  4.80738  3.19684  3.53020  4.01400  6.47131  5.47577    414 c - - -
          2.68618  4.42225  2.77519  2.73123  3.46354  2.40513  3.72494  3.29354  2.67741  2.69355  4.24690  2.90347  2.73739  3.18146  2.89801  2.37887  2.77519  2.98518  4.58477  3.61503
          0.01287  4.75512  5.47746  0.61958  0.77255  0.48576  0.95510
    414   3.11697  5.67255  1.87678  2.31912  4.99149  1.39725  4.00430  4.49681  2.64371  3.97524  4.76094  2.74407  4.13983  3.13620  3.43434  2.30401  3.37660  4.05715  6.12076  4.65639    415 g - - -
          2.68618  4.42225  2.77519  2.73123  3.46354  2.40513  3.72494  3.29354  2.67741  2.69355  4.24690  2.90347  2.73739  3.18146  2.89801  2.37887  2.77519  2.98518  4.58477  3.61503
          0.01287  4.75512  5.47746  0.61958  0.77255  0.48576  0.95510
    415   2.79064  5.04404  2.09198  2.43440  2.21862  3.60475  3.80915  3.72267  2.47489  3.05747  4.11078  2.48741  3.99832  2.94919  3.06934  2.69084  3.02236  3.25517  5.53370  3.44603    416 d - - -
          2.68618  4.42225  2.77519  2.73123  3.46354  2.40513  3.72494  3.29354  2.67741  2.69355  4.24690  2.90347  2.73739  3.18146  2.89801  2.37887  2.77519  2.98518  4.58477  3.61503
          0.01287  4.75512  5.47746  0.61958  0.77255  0.48576  0.95510
    416   3.41925  1.46983  5.03620  4.55447  1.57657  4.45965  4.11892  3.14351  4.36355  2.42700  3.81453  4.41580  4.79655  4.40600  4.37434  3.78907  3.64873  3.00403  4.35059  1.81226    417 c - - -
          2.68618  4.42225  2.77519  2.73123  3.46354  2.40513  3.72494  3.29354  2.67741  2.69355  4.24690  2.90347  2.73739  3.18146  2.89801  2.37887  2.77519  2.98518  4.58477  3.61503
          0.01287  4.75512  5.47746  0.61958  0.77255  0.48576  0.95510
    417   1.14304  1.07280  4.82811  4.58355  4.81803  3.38464  5.18244  4.15574  4.45688  3.94577  4.78652  4.16334  4.21215  4.62807  4.54709  2.40438  3.18012  3.58167  6.24083  5.12896    418 c - - -
          2.68618  4.42225  2.77519  2.73123  3.46354  2.40513  3.72494  3.29354  2.67741  2.69355  4.24690  2.90347  2.73739  3.18146  2.89801  2.37887  2.77519  2.98518  4.58477  3.61503
          0.01287  4.75512  5.47746  0.61958  0.77255  0.48576  0.95510
    418   1.37897  4.37724  4.24301  3.66338  3.42805  3.96094  3.86703  2.62626  3.54267  1.77735  2.47299  3.90992  4.32889  3.78564  3.75156  3.24781  3.11034  2.57418  4.98306  3.79166    419 a - - -
          2.68618  4.42225  2.77519  2.73123  3.46354  2.40513  3.72494  3.29354  2.67741  2.69355  4.24690  2.90347  2.73739  3.18146  2.89801  2.37887  2.77519  2.98518  4.58477  3.61503
          0.01287  4.75512  5.47746  0.61958  0.77255  0.48576  0.95510
    419   2.71958  5.11302  2.74526  2.41573  4.39060  3.58702  3.62078  3.16697  1.90316  2.65777  3.22571  2.57410  3.97853  2.77369  2.92211  2.72558  2.85640  2.91740  5.58831  4.22231    420 k - - -
          2.68618  4.42225  2.77519  2.73123  3.46354  2.40513  3.72494  3.29354  2.67741  2.69355  4.24690  2.90347  2.73739  3.18146  2.89801  2.37887  2.77519  2.98518  4.58477  3.61503
          0.01287  4.75512  5.47746  0.61958  0.77255  0.48576  0.95510
    420   2.72768  5.25879  2.94639  2.31372  4.58840  3.15390  3.75632  2.97593  1.65457  3.55560  4.30461  2.50763  3.96318  2.85901  2.35692  2.76323  2.83298  3.64131  5.69911  4.30180    421 k - - -
          2.68618  4.42225  2.77519  2.73123  3.46354  2.40513  3.72494  3.29354  2.67741  2.69355  4.24690  2.90347  2.73739  3.18146  2.89801  2.37887  2.77519  2.98518  4.58477  3.61503
          0.01287  4.75512  5.47746  0.61958  0.77255  0.48576  0.95510
    421   2.44277  4.49022  3.70170  3.13294  3.62433  2.45274  4.03367  2.08020  2.61865  2.63800  3.24011  3.36907  4.15645  3.13387  3.18640  3.02538  3.02176  2.00372  5.07491  3.84460    422 v - - -
          2.68618  4.42225  2.77519  2.73123  3.46354  2.40513  3.72494  3.29354  2.67741  2.69355  4.24690  2.90347  2.73739  3.18146  2.89801  2.37887  2.77519  2.98518  4.58477  3.61503
          0.01287  4.75512  5.47746  0.61958  0.77255  0.48576  0.95510
    422   2.31776  4.63793  3.48440  2.83182  3.35512  2.57992  3.95129  2.99322  2.79824  2.67944  3.26759  2.55907  4.09879  3.21361  2.94239  2.62997  3.01793  2.10565  5.20132  3.94173    423 v - - -
          2.68618  4.42225  2.77519  2.73123  3.46354  2.40513  3.72494  3.29354  2.67741  2.69355  4.24690  2.90347  2.73739  3.18146  2.89801  2.37887  2.77519  2.98518  4.58477  3.61503
          0.01287  4.75512  5.47746  0.61958  0.77255  0.48576  0.95510
    423   2.60868  5.24574  2.94868  2.13811  4.57177  3.02486  3.75171  3.77706  2.21266  3.54286  3.27381  2.18598  3.95558  2.39542  2.98358  2.54325  2.85792  3.23435  5.68998  4.05631    424 e - - -
          2.68618  4.42225  2.77519  2.73123  3.46354  2.40513  3.72494  3.29354  2.67741  2.69355  4.24690  2.90347  2.73739  3.18146  2.89801  2.37887  2.77519  2.98518  4.58477  3.61503
          0.01287  4.75512  5.47746  0.61958  0.77255  0.48576  0.95510
    424   2.72465  5.19816  2.98763  1.99750  4.50584  3.15634  3.15446  3.74247  2.30193  2.61640  4.24885  2.83625  3.96335  2.55143  2.80570  2.67716  2.85141  3.00668  5.65387  3.22213    425 e - - -
          2.68618  4.42225  2.77519  2.73123  3.46354  2.40513  3.72494  3.29354  2.67741  2.69355  4.24690  2.90347  2.73739  3.18146  2.89801  2.37887  2.77519  2.98518  4.58477  3.61503
          0.01287  4.75512  5.47746  0.61958  0.77255  0.48576  0.95510
    425   2.79579  4.19097  4.63004  4.02379  1.91243  3.95010  3.78127  2.29477  3.83624  2.19771  3.01325  3.31801  4.31496  3.99100  3.88957  3.13403  2.94236  2.04672  3.06043  2.76442    426 f - - -
          2.68618  4.42225  2.77519  2.73123  3.46354  2.40513  3.72494  3.29354  2.67741  2.69355  4.24690  2.90347  2.73739  3.18146  2.89801  2.37887  2.77519  2.98518  4.58477  3.61503
          0.01287  4.75512  5.47746  0.61958  0.77255  0.48576  0.95510
    426   2.63853  4.94860  2.94919  2.48650  2.19500  3.31284  3.49755  3.23635  2.29758  2.60809  4.02222  2.91621  4.01234  2.79292  3.09942  2.57963  2.90005  3.27480  5.45829  3.69033    427 f - - -
          2.68618  4.42225  2.77519  2.73123  3.46354  2.40513  3.72494  3.29354  2.67741  2.69355  4.24690  2.90347  2.73739  3.18146  2.89801  2.37887  2.77519  2.98518  4.58477  3.61503
          0.01287  4.75512  5.47746  0.61958  0.77255  0.48576  0.95510
    427   2.56940  5.28010  2.18198  2.13556  3.90061  3.20309  3.60506  4.10214  2.11901  3.10529  4.32221  2.51631  3.53164  2.77754  2.88994  2.58718  2.82668  3.66788  5.71594  4.30809    428 k - - -
          2.68618  4.42225  2.77519  2.73123  3.46354  2.40513  3.72494  3.29354  2.67741  2.69355  4.24690  2.90347  2.73739  3.18146  2.89801  2.37887  2.77519  2.98518  4.58477  3.61503
          0.04269  4.75512  3.40565  0.61958  0.77255  0.48576  0.95510
    428   2.38516  4.11920  2.05819  2.42111  3.51369  3.31130  3.45403  3.91566  2.09993  3.02882  4.21595  2.97484  3.95699  2.80651  2.83151  2.63469  2.93847  3.52811  5.62433  3.70538    429 d - - -
          2.68618  4.42225  2.77519  2.73123  3.46354  2.40513  3.72494  3.29354  2.67741  2.69355  4.24690  2.90347  2.73739  3.18146  2.89801  2.37887  2.77519  2.98518  4.58477  3.61503
          0.06675  4.72568  2.88767  0.61958  0.77255  0.54782  0.86324
    429   2.17652  4.20396  2.72162  2.94613  3.52047  3.70126  3.34411  2.43503  2.60619  2.03439  3.50666  3.38484  4.08308  3.22756  3.18232  2.73716  2.98668  2.84153  5.13023  3.49864    430 l - - -
          2.68618  4.42225  2.77519  2.73123  3.46354  2.40513  3.72494  3.29354  2.67741  2.69355  4.24690  2.90347  2.73739  3.18146  2.89801  2.37887  2.77519  2.98518  4.58477  3.61503
          0.06780  4.67291  2.87878  0.61958  0.77255  0.64634  0.74225
    430   2.59339  5.09566  2.61516  2.21214  4.38329  3.15112  3.72864  2.89500  2.14056  2.65248  3.90962  3.02874  3.92630  2.84766  2.68622  2.50673  2.69611  3.45504  5.56432  4.19111    431 k - - -
          2.68618  4.42225  2.77519  2.73123  3.46354  2.40513  3.72494  3.29354  2.67741  2.69355  4.24690  2.90347  2.73739  3.18146  2.89801  2.37887  2.77519  2.98518  4.58477  3.61503
          0.08098  4.61987  2.68926  0.61958  0.77255  0.73202  0.65572
    431   2.54583  4.66562  2.88386  2.23766  4.52381  2.82043  3.68179  4.00020  1.88328  3.49169  4.23660  2.81987  3.44486  2.41356  2.77099  2.50435  2.88271  3.37742  5.63307  3.93250    432 k - - -
          2.68618  4.42225  2.77519  2.73123  3.46354  2.40513  3.72494  3.29354  2.67741  2.69355  4.24690  2.90347  2.73739  3.18146  2.89801  2.37887  2.77519  2.98518  4.58477  3.61503
          0.03582  4.55464  3.70208  0.61958  0.77255  0.82294  0.57828
    432   2.53197  5.21382  2.04666  2.36423  4.53404  2.22509  3.71597  4.00647  2.26098  3.51004  4.26757  2.81664  3.90847  2.82529  2.97492  2.49314  2.87504  3.59236  5.66327  3.81243    433 d - - -
          2.68618  4.42225  2.77519  2.73123  3.46354  2.40513  3.72494  3.29354  2.67741  2.69355  4.24690  2.90347  2.73739  3.18146  2.89801  2.37887  2.77519  2.98518  4.58477  3.61503
          0.01607  4.53488  5.25723  0.61958  0.77255  0.84785  0.55920
    433   2.59086  5.14296  2.36115  2.32972  4.18075  3.05049  3.68462  3.66512  2.01610  3.29482  4.19183  2.97449  3.88697  2.66897  2.52824  2.68596  2.67941  2.94249  5.59421  4.20266    434 k - - -
          2.68618  4.42225  2.77519  2.73123  3.46354  2.40513  3.72494  3.29354  2.67741  2.69355  4.24690  2.90347  2.73739  3.18146  2.89801  2.37887  2.77519  2.98518  4.58477  3.61503
          0.04953  4.53488  3.28087  0.61958  0.77255  0.84785  0.55920
    434   2.62736  3.45081  2.94833  2.64793  3.15398  3.56661  3.78207  3.08958  1.76275  2.90167  3.82487  3.14447  3.95391  2.97249  2.70378  2.65303  2.84097  2.95451  5.27360  3.97393    435 k - - -
          2.68623  4.42150  2.77500  2.73126  3.46363  2.40522  3.72504  3.29345  2.67706  2.69349  4.24699  2.90356  2.73749  3.18155  2.89803  2.37896  2.77529  2.98514  4.58486  3.61512
          0.48344  0.95883        *  0.11588  2.21256  0.00000        *
//
